# Supplementary material for: Ectopic Expression of Plasmodium vivax vir Genes in P. falciparum Affects Cytoadhesion via Increased Expression of Specific var Genes
Source: Microorganisms. 2022 Jun 9;10(6):1183. doi: 10.3390/microorganisms10061183 (PMC9230084; doi:10.3390/microorganisms10061183)
Supplement: Supplementary file 1 [file microorganisms-10-01183-s001.zip]

Archive with 15 entries (15 files):
- Figure S1.pdf
- Figure S2.tif
- Figure S3.pdf
- Table S10_PVX-096925-3D7.xlsx
- Table S11_PVX_108770-3D7.xlsx
- Table S12_PVX_108770-3D7.xlsx
- Table S1_PVX_050690-3D7.xlsx
- Table S2_PVX_050690-3D7.xlsx
- Table S3_PVX_060690-3D7.xlsx
- Table S4_PVX_060690-3D7.xlsx
- Table S5_PVX_068690-3D7.xlsx
- Table S6_PVX_068690-3D7.xlsx
- Table S7_PVX_093715-3D7.xlsx
- Table S8_PVX_093715-3D7.xlsx
- Table S9_PVX-096925-3D7.xlsx
