# Supplementary material for: Ectopic Expression of Plasmodium vivax vir Genes in P. falciparum Affects Cytoadhesion via Increased Expression of Specific var Genes
Source: Microorganisms. 2022 Jun 9;10(6):1183. doi: 10.3390/microorganisms10061183 (PMC9230084; doi:10.3390/microorganisms10061183)
Supplement: Supplementary file 1 [file microorganisms-10-01183-s001.zip › Table S10_PVX-096925-3D7.xlsx]

## Sheet: Sheet1
Table S10	Transcriptome analyses of P. falciparum 3D7 isolate and the P. falciparum transfectant PVX_096925-3D7 (3D7: two biological replicates, PVX_096925-3D7: one biological replicate; shown are the normalised reads).
	3D7-1	3D7-2	PVX_096925-3D7	baseMean	baseMeanA	baseMeanB	foldChange	log2FoldChange	pvalue	padj	name
PF3D7_0632800.1	5.93169	9.66433	3060.4	1025.33	7.79801	3060.4	392.872	8.61792	5.71838e-26	2.50579e-22	Name=VAR
PF3D7_1035200.1	115.132	39.8478	19226.5	6460.5	77.49	19226.5	248.034	7.95439	1.68127e-25	3.68365e-22	S-antigen
PF3D7_0930300.1	138.807	101.472	13742.4	4660.91	120.139	13742.4	114.377	6.83765	1.06714e-24	1.55874e-21	Name=MSP1
PF3D7_0707300.1	15.4258	6.03903	2737.27	919.577	10.7324	2737.27	254.666	7.99246	1.91297e-22	2.09566e-19	Name=RAMA
PF3D7_0809100.1	5803.43	7377.65	74.6612	4418.58	6590.54	74.6612	0.0113286	-6.46389	3.47246e-22	3.04327e-19	Name=VAR
PF3D7_1410400.1	14.241	3.62301	2633.96	883.941	8.93202	2633.96	294.263	8.20096	1.77921e-21	1.29942e-18	Name=RAP1
PF3D7_0905400.1	53.4045	14.4919	6912.48	2326.79	33.9482	6912.48	203.464	7.66863	2.82778e-21	1.70473e-18	Name=RhopH3
PF3D7_1361800.1	16.607	15.706	2395.46	809.258	16.1565	2395.46	148.254	7.21193	3.11224e-21	1.70473e-18	Name=GAC
PF3D7_1228600.1	45.1193	45.8711	3940.59	1343.86	45.4952	3940.59	86.6163	6.43657	2.76937e-20	1.34838e-17	Name=MSP9
PF3D7_1035300.1	7.11936	6.0392	1320.84	444.667	6.57928	1320.84	200.685	7.64879	4.80486e-18	2.10549e-15	Name=GLURP
PF3D7_0613900.1	13.0491	22.9537	1963.52	666.509	18.0014	1963.52	109.151	6.77018	8.93008e-18	3.55742e-15	Name=MyoE
PF3D7_0214900.1	11.8665	2.41553	1627.14	547.141	7.141	1627.14	227.277	7.82831	1.61417e-17	5.8944e-15	Name=RON6
PF3D7_1219400.1	1709.2	1491.26	21.6294	1074.03	1600.23	21.6294	0.0135165	-6.20914	2.05121e-17	6.91415e-15	#N/A
PF3D7_0722200.1	7.1221	13.2817	1458.23	492.879	10.2019	1458.23	143.077	7.16065	2.69798e-17	8.44468e-15	Name=RALP1
PF3D7_0302500.1	105.594	66.4369	5150.85	1774.29	86.0153	5150.85	59.8727	5.90383	3.53985e-17	1.03411e-14	Name=CLAG3.1
PF3D7_0407800.1	8.30412	9.66458	1292.27	436.745	8.98435	1292.27	143.876	7.16868	4.22229e-17	1.15638e-14	Name=CINCH
PF3D7_1116000.1	15.4259	6.03901	1553.19	524.884	10.7324	1553.19	144.517	7.1751	5.82298e-17	1.50096e-14	Name=RON4
PF3D7_1308000.1	7.12078	7.24577	1165.91	393.427	7.18328	1165.91	162.315	7.34265	1.02396e-16	2.49278e-14	conserved Plasmodium membrane protein, unknown function
PF3D7_0206800.1	0	0	2397.37	799.124	0	2397.37	10886.5	13.4103	1.66522e-16	3.84051e-14	Name=MSP2
PF3D7_1035400.1	32.062	39.8315	2345.62	805.839	35.9467	2345.62	65.2625	6.02818	1.84269e-16	4.03734e-14	Name=MSP3
PF3D7_1321100.1	5.93044	2.41653	1018.07	342.138	4.17349	1018.07	243.394	7.92715	8.98456e-16	1.87478e-13	protein kinase domain-containing protein, putative
PF3D7_1219300.1	689.259	1786.7	10.4665	828.809	1237.98	10.4665	0.00845471	-6.88603	4.05096e-15	8.06877e-13	Name=VAR
PF3D7_0817700.1	10.6788	3.62361	1077.33	363.878	7.15118	1077.33	150.365	7.23232	6.56009e-15	1.24984e-12	Name=RON5
PF3D7_1035700.1	8.3079	4.83035	964.264	325.801	6.56913	964.264	146.632	7.19605	6.84883e-15	1.25048e-12	Name=DBLMSP
PF3D7_1351700.1	15.4241	32.614	1731.14	593.058	24.019	1731.14	72.1215	6.17236	1.50257e-14	2.6337e-12	Name=IMC1f
PF3D7_0808700.1	905.177	2715.67	21.6307	1214.16	1810.43	21.6307	0.0119481	-6.38707	3.50607e-14	5.90908e-12	Name=VAR
PF3D7_0515700.1	20.1826	6.03627	1261.45	429.223	13.1095	1261.45	96.0987	6.58644	1.50147e-13	2.43684e-11	Name=GAP40
PF3D7_1126700.1	2.37303	3.62364	706.825	237.607	2.99834	706.825	236.012	7.88272	2.9819e-13	4.66667e-11	Name=ATG23
PF3D7_0935800.1	16.6107	6.03958	1058.5	360.382	11.3251	1058.5	93.3388	6.5444	3.17135e-13	4.79202e-11	Name=CLAG9
PF3D7_1310700.1	24.944	33.7882	1456.72	505.152	29.3661	1456.72	49.6165	5.63275	3.96385e-13	5.78986e-11	Name=PIC5
PF3D7_1251200.1	13.0605	31.3861	1444.23	496.227	22.2233	1444.23	65.0337	6.02312	4.59326e-13	6.4928e-11	coronin
PF3D7_0822900.1	7.11906	18.1183	1068.96	364.732	12.6187	1068.96	84.8119	6.4062	4.84939e-13	6.64064e-11	Name=PIC2
PF3D7_0220800.1	8.30571	3.6236	780.088	264.006	5.96466	780.088	130.575	7.02873	5.00351e-13	6.64406e-11	Name=CLAG2
PF3D7_0202000.1	14212.4	9250.81	420.038	7961.09	11731.6	420.038	0.035804	-4.80374	6.11473e-13	7.8808e-11	Name=KAHRP
PF3D7_1145200.1	2.37234	2.41639	665.68	223.49	2.39436	665.68	278.034	8.11912	8.93193e-13	1.09472e-10	serine/threonine protein kinase, putative
PF3D7_0404700.1	1.18685	1.20758	846.347	282.914	1.19722	846.347	706.965	9.46549	8.99362e-13	1.09472e-10	Name=DPAP3
PF3D7_1025400.1	7.11937	2.41568	713.101	240.879	4.76753	713.101	149.246	7.22155	1.54394e-12	1.81421e-10	conserved Plasmodium membrane protein, unknown function
PF3D7_1003600.1	43.9344	45.8688	1705.86	598.553	44.9016	1705.86	37.9919	5.24762	1.57325e-12	1.81421e-10	Name=IMC1c
PF3D7_0628100.1	10.6728	3.62541	801.073	271.79	7.14908	801.073	111.84	6.80529	1.85328e-12	2.08233e-10	Name=HECT1
PF3D7_1133400.1	13.0552	24.1518	1103.81	380.339	18.6035	1103.81	59.3701	5.89166	2.38443e-12	2.61214e-10	Name=AMA1
PF3D7_1335100.1	22.5526	12.0747	1048.68	361.101	17.3136	1048.68	60.5302	5.91958	3.26996e-12	3.49487e-10	Name=MSP7
PF3D7_1342600.1	54.5955	67.6242	2026.91	716.375	61.1098	2026.91	33.1715	5.05187	3.86487e-12	4.03234e-10	Name=MyoA
PF3D7_0731500.1	121.014	279.043	6744.56	2381.54	200.028	6744.56	33.722	5.07562	6.42902e-12	6.55161e-10	Name=EBA175
PF3D7_0903600.1	11.8717	10.8657	774.457	265.731	11.3687	774.457	68.1136	6.08987	8.64253e-12	8.60718e-10	conserved protein, unknown function
PF3D7_0109000.1	9.50191	16.895	843.482	289.96	13.1984	843.482	63.9489	5.99885	1.35858e-11	1.32295e-09	Name=PHIL1
PF3D7_0903300.1	13.0466	4.83319	758.493	258.791	8.93988	758.493	84.7161	6.40456	1.82682e-11	1.74024e-09	conserved protein, unknown function
PF3D7_0323400.1	15.4274	22.9462	959.392	332.588	19.1868	959.392	50.0226	5.64451	1.9157e-11	1.78609e-09	Name=RIPR
PF3D7_1035500.1	53.4377	62.7637	1771.42	629.208	58.1007	1771.42	30.491	4.93031	2.06038e-11	1.88095e-09	Name=MSP6
PF3D7_0508900.1	47.4453	37.455	1433.94	506.28	42.4501	1433.94	33.7743	5.07785	2.81348e-11	2.51605e-09	Name=AAP6
PF3D7_1223100.1	36.8204	7.24062	1520.22	521.426	22.0305	1520.22	68.94	6.10727	3.17982e-11	2.7868e-09	Name=PKAr
PF3D7_1125700.1	9.49664	21.7327	909.82	313.683	15.6147	909.82	58.3158	5.86582	3.90407e-11	3.35444e-09	kelch domain-containing protein, putative
PF3D7_0929400.1	49.8282	7.24798	2096.78	717.951	28.5381	2096.78	73.4062	6.19783	4.69724e-11	3.95832e-09	Name=RhopH2
PF3D7_0618000.1	2.37334	7.24645	566.567	192.062	4.8099	566.567	118.041	6.88314	8.79495e-11	7.2716e-09	conserved Plasmodium membrane protein, unknown function
PF3D7_0414900.1	14.2675	13.2626	734.556	254.029	13.7651	734.556	53.3598	5.73768	9.39729e-11	7.62573e-09	Name=ARO
PF3D7_1021800.1	24.912	19.3294	923.149	322.464	22.1207	923.149	41.7222	5.38274	1.01031e-10	8.04944e-09	Name=SEA1
PF3D7_0113300.1	245.742	760.602	4.18626	336.843	503.172	4.18626	0.00832012	-6.90918	1.21894e-10	9.53823e-09	Plasmodium exported protein (hyp1), unknown function
PF3D7_0613800.1	14.2326	6.0415	694.297	238.19	10.137	694.297	68.4082	6.0961	1.34967e-10	1.03759e-08	Name=ApiAP2
PF3D7_1012200.1	4.75368	0	538.564	181.106	2.37684	538.564	225.558	7.81735	1.82846e-10	1.38143e-08	Name=RA
PF3D7_0214600.1	1.18636	1.20803	524.719	175.705	1.19719	524.719	438.315	8.77583	2.28583e-10	1.69771e-08	Name=STK2
PF3D7_0102500.1	14.2347	62.8232	1884.69	653.915	38.529	1884.69	48.948	5.61318	2.79554e-10	2.04167e-08	Name=EBA181
PF3D7_1035800.1	11984	10243.6	669.819	7632.48	11113.8	669.819	0.0602692	-4.05244	3.19401e-10	2.29445e-08	Name=M712
PF3D7_1028700.1	16.615	18.1146	756.345	263.691	17.3648	756.345	43.5601	5.44493	3.4712e-10	2.45336e-08	Name=MTRAP
PF3D7_1335400.1	28.4667	53.1628	1317.41	466.347	40.8147	1317.41	32.2896	5.013	3.81677e-10	2.65477e-08	Name=RH2a
PF3D7_1411000.2	3.5592	3.62395	443.777	150.32	3.59158	443.777	123.565	6.94913	6.20584e-10	4.24906e-08	conserved Plasmodium protein, unknown function
PF3D7_1222700.1	16.6264	13.276	684.423	238.108	14.9512	684.423	45.7663	5.51621	6.84207e-10	4.61261e-08	Name=GAP45
PF3D7_1136200.1	2.37473	8.44984	519.085	176.637	5.41228	519.085	96.0993	6.58645	8.60288e-10	5.71179e-08	conserved Plasmodium protein, unknown function
PF3D7_0405900.1	10.6835	1.2074	609.804	207.232	5.94546	609.804	102.295	6.67659	8.77804e-10	5.7411e-08	Name=ASP
PF3D7_0817600.1	22.5477	3.62309	888.92	305.03	13.0854	888.92	67.8283	6.08382	1.02495e-09	6.60489e-08	conserved protein, unknown function
PF3D7_0604100.1	10.676	3.62442	544.961	186.421	7.15023	544.961	76.0882	6.2496	1.29383e-09	8.21675e-08	Name=SIP2
PF3D7_0808200.1	21.3644	26.5656	819.131	289.02	23.965	819.131	34.1864	5.09535	1.5034e-09	9.30761e-08	Name=PMX
PF3D7_1252100.1	13.0486	2.41626	618.925	211.463	7.73245	618.925	79.8709	6.3196	1.52812e-09	9.30761e-08	Name=RON3
PF3D7_1035900.1	14.2511	26.5522	800.936	280.58	20.4016	800.936	39.2781	5.29565	1.52932e-09	9.30761e-08	Name=MAAP
PF3D7_1232500.1	3.56045	12.0761	563.768	193.135	7.81828	563.768	72.2279	6.17448	1.86847e-09	1.12159e-07	CG2-related protein, putative
PF3D7_1216500.1	19.009	13.2715	667.648	233.309	16.1402	667.648	41.3517	5.36988	2.25791e-09	1.33705e-07	Name=MDV1
PF3D7_0725400.1	3.579	13.2231	568.3	195.034	8.40103	568.3	67.6948	6.08097	3.41101e-09	1.99294e-07	conserved Plasmodium protein, unknown function
PF3D7_0911100.1	8.30607	32.6112	918.936	319.951	20.4586	918.936	44.9599	5.49057	4.98731e-09	2.87558e-07	START domain-containing protein, putative
PF3D7_1308700.1	67.6603	30.1856	1329.15	475.667	48.923	1329.15	27.1588	4.76335	5.60519e-09	3.18986e-07	conserved Plasmodium protein, unknown function
PF3D7_0315200.1	11.8637	6.04004	503.088	173.664	8.95189	503.088	56.1452	5.81109	6.98981e-09	3.92684e-07	Name=CTRP
PF3D7_1370900.1	19.1235	22.8027	672.739	238.222	20.9631	672.739	32.0927	5.00417	1.14161e-08	6.33234e-07	#N/A
PF3D7_0207600.1	51.037	6.03765	1457.55	504.875	28.5373	1457.55	51.0331	5.67336	1.24547e-08	6.82208e-07	Name=SERA5
PF3D7_1229800.1	14.2344	6.04082	521.936	180.737	10.1376	521.936	51.4284	5.68449	1.29379e-08	6.99922e-07	Name=MyoJ
PF3D7_0805200.1	10.7093	16.8677	561.501	196.359	13.7885	561.501	40.7368	5.34826	1.33318e-08	7.12438e-07	Name=GAMER
PF3D7_0423300.1	1.18762	2.41378	325.815	109.806	1.8007	325.815	181.259	7.50191	2.6562e-08	1.40234e-06	conserved Plasmodium protein, unknown function
PF3D7_1371600.1	9.48985	1.20814	448.668	153.122	5.34899	448.668	83.6475	6.38625	2.88666e-08	1.50588e-06	#N/A
PF3D7_1435300.1	13.0472	7.24947	474.492	164.929	10.1483	474.492	46.7189	5.54594	3.02534e-08	1.55965e-06	glutamate synthase [NADH], putative
PF3D7_0802600.1	21.353	12.081	587.523	206.986	16.717	587.523	35.1256	5.13445	3.31318e-08	1.68818e-06	Name=ACbeta
PF3D7_1307900.1	1.18682	2.41521	315.375	106.326	1.80102	315.375	175.443	7.45486	3.9027e-08	1.96571e-06	tripartite motif protein, putative
PF3D7_0918000.1	60.5301	26.5665	1060.55	382.549	43.5483	1060.55	24.3442	4.6055	4.59661e-08	2.2889e-06	Name=GAP50
PF3D7_0828800.1	5.93376	12.0767	443.063	153.691	9.00523	443.063	49.2461	5.62194	5.03355e-08	2.46747e-06	Name=GAMA
PF3D7_0308100.1	1.1864	2.41596	308.411	104.004	1.80118	308.411	171.564	7.4226	5.06783e-08	2.46747e-06	zinc finger protein, putative
PF3D7_1026600.1	71.1863	192.064	2580.31	947.855	131.625	2580.31	19.607	4.2933	6.40926e-08	3.0863e-06	conserved Plasmodium protein, unknown function
PF3D7_0501500.1	0	1.20683	427.673	142.96	0.603417	427.673	714.013	9.47981	6.51134e-08	3.10138e-06	Name=RAP3
PF3D7_0528400.1	5.93514	1.20742	348.161	118.435	3.57128	348.161	97.2273	6.60329	6.82825e-08	3.21735e-06	Name=DHHC7
PF3D7_0302200.1	7.11951	1.20782	367.714	125.347	4.16367	367.714	88.0707	6.46059	7.57383e-08	3.5307e-06	Name=CLAG3.2
PF3D7_0613300.1	0	1.20789	417.257	139.488	0.603945	417.257	696.611	9.44421	7.75012e-08	3.57484e-06	Name=ROP14
PF3D7_1431400.1	10.6793	36.2345	772.408	273.107	23.4569	772.408	32.9544	5.0424	8.57684e-08	3.91497e-06	Name=SRA
PF3D7_1036500.1	15.4315	7.24447	468.866	163.847	11.338	468.866	41.3195	5.36875	9.69607e-08	4.3582e-06	conserved Plasmodium protein, unknown function
PF3D7_0317200.1	74.7368	28.9938	1180.62	428.119	51.8653	1180.62	22.7546	4.50809	9.74678e-08	4.3582e-06	Name=CRK4
PF3D7_0802800.1	5.93627	2.41444	328.618	112.323	4.17535	328.618	78.5806	6.2961	1.18866e-07	5.18703e-06	Name=CNA
PF3D7_1013800.1	17.8181	1.20666	600.685	206.57	9.51238	600.685	63.037	5.97813	1.19286e-07	5.18703e-06	conserved Plasmodium protein, unknown function
PF3D7_0207500.1	14.2416	3.62288	459.807	159.224	8.93224	459.807	51.3993	5.68368	1.19555e-07	5.18703e-06	Name=SERA6
PF3D7_0808900.1	504.786	152.945	6.27727	221.336	328.865	6.27727	0.0190871	-5.71126	1.21359e-07	5.21368e-06	Name=RIF
PF3D7_1323700.1	19.0016	15.6898	520.468	185.053	17.3457	520.468	30.0006	4.90692	1.36861e-07	5.82257e-06	Name=GAPM1
PF3D7_0525800.1	5.94011	8.44571	363.475	125.954	7.19291	363.475	50.5557	5.6598	1.6394e-07	6.83931e-06	Name=IMC1g
PF3D7_1345600.1	3.56259	3.62092	298.609	101.931	3.59175	298.609	83.1395	6.37746	1.64035e-07	6.83931e-06	inner membrane complex protein
PF3D7_1430200.1	13.0577	3.62217	428.398	148.359	8.33994	428.398	51.292	5.68066	1.65442e-07	6.83931e-06	Name=PMIX
PF3D7_1406800.1	23.7419	4.82945	601.429	210	14.2857	601.429	42.0502	5.39404	1.6934e-07	6.93505e-06	Name=GAPM3
PF3D7_0808800.1	318.843	147.012	3.48766	156.448	232.928	3.48766	0.0149726	-6.06153	2.03816e-07	8.22949e-06	Name=RIF
PF3D7_0612200.1	13.0502	8.45599	417.96	146.489	10.7531	417.96	38.848	5.27977	2.04704e-07	8.22949e-06	Name=LRR6
PF3D7_1143100.1	2.37276	2.41601	272.825	92.5381	2.39438	272.825	113.948	6.83224	2.25995e-07	9.00282e-06	Name=AP2-O
PF3D7_1025900.1	22.5438	31.4049	630.77	228.239	26.9744	630.77	23.3895	4.54779	2.41989e-07	9.5531e-06	conserved protein, unknown function
PF3D7_1325400.1	14.233	3.6248	434.719	150.859	8.92891	434.719	48.6096	5.60317	2.46651e-07	9.65023e-06	CRWN-like protein, putative
PF3D7_1014100.1	1.18641	0	350.276	117.154	0.593206	350.276	585.554	9.19366	2.72608e-07	1.05714e-05	Name=MSA180
PF3D7_0702500.1	9898.7	4242.71	522.568	4887.99	7070.71	522.568	0.0739061	-3.75816	2.78187e-07	1.06931e-05	Plasmodium exported protein, unknown function
PF3D7_1452000.1	16.6074	13.2894	459.832	163.243	14.9484	459.832	30.7541	4.94271	3.06186e-07	1.1667e-05	Name=RON2
PF3D7_1030200.1	15.4324	8.45144	431.186	151.69	11.9419	431.186	36.0841	5.17329	3.09897e-07	1.17066e-05	Name=CLAMP
PF3D7_1243700.1	35.6001	66.4259	957.304	353.11	51.013	957.304	18.7709	4.23042	3.131e-07	1.17265e-05	ubiquitin-conjugating enzyme E2, putative
PF3D7_1461800.1	15.4195	16.9154	469.607	167.314	16.1674	469.607	29.0491	4.86042	3.45381e-07	1.2793e-05	conserved Plasmodium protein, unknown function
PF3D7_0507500.1	10.684	12.0735	403.976	142.244	11.3787	403.976	35.5074	5.15005	3.47414e-07	1.2793e-05	Name=SUB1
PF3D7_1449200.1	4.75685	3.6164	291.583	99.9853	4.18662	291.583	69.6177	6.12138	3.59468e-07	1.31266e-05	conserved Plasmodium protein, unknown function
PF3D7_0508100.1	7.11875	4.83173	323.062	111.671	5.97524	323.062	54.0323	5.75575	3.65054e-07	1.32204e-05	Name=SET9
PF3D7_1327300.1	105.58	60.4042	1291.57	485.852	82.992	1291.57	15.5599	3.95976	4.02001e-07	1.44391e-05	conserved Plasmodium protein, unknown function
PF3D7_0424200.1	9.49171	25.3665	537.273	190.71	17.4291	537.273	30.8507	4.94723	4.38881e-07	1.56356e-05	Name=RH4
PF3D7_1322500.1	7.12441	4.82835	313.962	108.638	5.97638	313.962	52.5032	5.71433	5.28243e-07	1.86674e-05	Name=DHHC5
PF3D7_0201900.1	22986.4	18368.4	2212.66	14522.5	20677.4	2212.66	0.107009	-3.2242	5.45966e-07	1.91394e-05	Name=EMP3
PF3D7_1246400.1	46.3162	32.5867	729.772	269.558	39.4514	729.772	18.4948	4.20905	6.36982e-07	2.21528e-05	Name=MTIP
PF3D7_1435600.1	9.49107	14.496	400.516	141.501	11.9935	400.516	33.4101	5.06221	6.54141e-07	2.25285e-05	conserved Plasmodium protein, unknown function
PF3D7_0702400.1	8126.45	4017.76	525.372	4223.19	6072.1	525.372	0.0865223	-3.53078	6.58067e-07	2.25285e-05	Name=SEMP1
PF3D7_0506900.1	17.8037	38.6408	642.606	233.017	28.2223	642.606	22.7799	4.50969	7.51358e-07	2.55229e-05	Name=ROM4
PF3D7_0908500.1	5.93167	0	304.226	103.386	2.96583	304.226	102.139	6.67439	7.96651e-07	2.68533e-05	conserved Plasmodium protein, unknown function
PF3D7_1136900.1	46.2723	16.9109	723.574	262.252	31.5916	723.574	22.8917	4.51675	8.59341e-07	2.87453e-05	Name=SUB2
PF3D7_0532300.1	19468.8	17120.7	2077.82	12889.1	18294.7	2077.82	0.113575	-3.13829	9.09124e-07	3.01802e-05	Plasmodium exported protein (PHISTb), unknown function
PF3D7_0212600.1	11.8823	6.03171	350.91	122.941	8.95702	350.91	39.1492	5.29091	1.05946e-06	3.49064e-05	Name=SPATR
PF3D7_0522400.1	9.48699	14.5015	385.185	136.391	11.9942	385.185	32.1297	5.00584	1.08243e-06	3.53972e-05	conserved Plasmodium protein, unknown function
PF3D7_1463900.1	8.30614	4.83125	304.916	106.018	6.5687	304.916	46.3826	5.53551	1.26157e-06	4.09496e-05	Name=RON11
PF3D7_0621100.1	8.3059	7.24706	316.779	110.777	7.77648	316.779	40.7276	5.34794	1.27191e-06	4.09817e-05	conserved Plasmodium protein, unknown function
PF3D7_0932100.1	22.5433	19.3265	478.66	173.51	20.9349	478.66	22.8614	4.51484	1.39275e-06	4.45477e-05	protein MAM3, putative
PF3D7_0402300.1	3.5584	26.5809	568.691	199.61	15.0697	568.691	37.7864	5.23979	1.50557e-06	4.78072e-05	Name=RH1
PF3D7_0402200.1	5.93171	26.5768	521.231	184.58	16.2543	521.231	32.1015	5.00457	1.68978e-06	5.32707e-05	#N/A
PF3D7_1014900.1	13.0487	2.41624	362.842	126.102	7.73249	362.842	46.8391	5.54964	1.81075e-06	5.66765e-05	Name=KIC8
PF3D7_1207000.1	40.3299	14.4983	623.115	225.981	27.4141	623.115	22.7161	4.50564	1.87128e-06	5.81557e-05	conserved Plasmodium protein, unknown function
PF3D7_0216700.2	24.9213	16.9077	475.16	172.33	20.9145	475.16	22.7124	4.50541	1.90602e-06	5.88182e-05	Name=ATG11
PF3D7_0210600.1	2.37628	4.8257	246.267	84.4898	3.60099	246.267	68.4673	6.09734	2.13786e-06	6.48454e-05	Name=CERLI1
PF3D7_1146600.1	53.3833	20.5373	727.773	267.231	36.9603	727.773	19.6816	4.29877	2.14153e-06	6.48454e-05	Name=ORP1
PF3D7_1476300.1	2.37331	2.41551	223.278	76.0223	2.39441	223.278	93.2528	6.54308	2.14573e-06	6.48454e-05	Plasmodium exported protein (PHISTb), unknown function
PF3D7_1438800.1	1.18699	2.41491	216.991	73.5311	1.80095	216.991	120.694	6.9152	2.30348e-06	6.91361e-05	OST-HTH associated domain protein, putative
PF3D7_1133200.1	90.1589	13.2888	1302.04	468.495	51.7239	1302.04	25.1607	4.6531	2.33763e-06	6.96835e-05	conserved Plasmodium protein, unknown function
PF3D7_0419400.1	4.74498	2.41625	240.732	82.6309	3.58062	240.732	67.1434	6.06917	2.68016e-06	7.89982e-05	conserved Plasmodium protein, unknown function
PF3D7_1477500.1	4216.89	3209.74	425.616	2617.42	3713.32	425.616	0.114619	-3.12509	2.68616e-06	7.89982e-05	Plasmodium exported protein (PHISTb), unknown function
PF3D7_0204100.1	34.4007	8.45696	567.29	203.383	21.4288	567.29	26.4508	4.72524	3.13396e-06	9.11835e-05	Sel1 repeat-containing protein, putative
PF3D7_1018200.1	21.3537	14.4967	422.847	152.899	17.9252	422.847	23.5817	4.55959	3.14211e-06	9.11835e-05	Name=PPP8
PF3D7_0930200.1	0	1.20772	245.605	82.2709	0.603859	245.605	409.944	8.67928	3.26538e-06	9.35943e-05	Name=LRR8
PF3D7_0929600.1	0	0	156.956	52.3186	0	156.956	712.664	9.47708	3.2679e-06	9.35943e-05	G2 protein, putative
PF3D7_1016900.1	179.301	45.8686	1874.7	699.955	112.585	1874.7	16.648	4.05728	3.28989e-06	9.36125e-05	Name=ETRAMP10.3
PF3D7_1361500.1	3.56402	1.20654	214.876	73.2156	2.38528	214.876	89.9061	6.49035	4.36026e-06	0.000123269	PH domain-containing protein, putative
PF3D7_0802100.1	5.9308	4.83281	251.898	87.5539	5.3818	251.898	46.7895	5.54811	4.65141e-06	0.00013063	Name=AP2-LT
PF3D7_0601900.1	4148.71	1779.72	277.692	2068.71	2964.22	277.692	0.0936808	-3.4161	4.70737e-06	0.00013063	conserved Plasmodium protein, unknown function
PF3D7_1112100.1	22.5383	20.5384	438.9	160.659	21.5384	438.9	20.3761	4.3488	4.71008e-06	0.00013063	conserved Plasmodium protein, unknown function
PF3D7_0919900.1	3.55821	1.20828	212.824	72.5303	2.38324	212.824	89.0899	6.47719	4.79551e-06	0.00013182	Name=RCC-PIP
PF3D7_1125800.1	37.9854	72.4444	807.957	306.129	55.2149	807.957	14.6364	3.87149	4.81313e-06	0.00013182	kelch domain-containing protein, putative
PF3D7_0730500.1	13.0473	4.83295	319.584	112.488	8.94013	319.584	35.7062	5.1581	5.03764e-06	0.000137111	conserved Plasmodium protein, unknown function
PF3D7_1129300.1	4.74575	4.83181	240.727	83.4348	4.78878	240.727	50.2703	5.65163	5.09485e-06	0.000137113	conserved Plasmodium protein, unknown function
PF3D7_0207400.1	10.682	3.62264	294.441	102.915	7.15232	294.441	41.1141	5.36156	5.10027e-06	0.000137113	Name=SERA7
PF3D7_0424100.1	3.56288	1.20688	209.303	71.3576	2.38488	209.303	87.5837	6.45259	5.6905e-06	0.000152047	Name=RH5
PF3D7_1017100.1	9.49825	1.20719	289.546	100.084	5.35272	289.546	53.9759	5.75424	5.80769e-06	0.000154238	Name=RON12
PF3D7_0810300.1	26.1065	6.03876	457.022	163.056	16.0726	457.022	28.4066	4.82815	6.02444e-06	0.000159031	Name=PPM5
PF3D7_1007200.1	3.56082	0	213.504	72.3548	1.78041	213.504	119.343	6.89897	6.66055e-06	0.000174238	rho GTPase-activating protein, putative
PF3D7_1436600.1	9.49651	4.82956	275.598	96.6413	7.16303	275.598	38.4424	5.26463	6.68006e-06	0.000174238	Name=PKG
PF3D7_0400100.1	17.7936	9.66501	356.562	128.007	13.7293	356.562	25.9557	4.69798	7.09768e-06	0.000184036	Name=VAR
PF3D7_1436200.1	8.30393	3.62429	258.873	90.267	5.96411	258.873	43.3534	5.43807	7.42711e-06	0.00019082	Name=BCP1
PF3D7_1423300.1	2.37399	12.0745	306.299	106.916	7.22424	306.299	42.4688	5.40833	7.44644e-06	0.00019082	Name=PP7
PF3D7_0503600.1	11.87	14.4894	336.999	121.119	13.1797	336.999	25.5744	4.67663	7.51693e-06	0.000191507	Name=MyoB
PF3D7_1370800.1	34.521	40.9505	570.543	215.338	37.7357	570.543	15.1203	3.91842	7.61125e-06	0.000192789	#N/A
PF3D7_1029900.1	11.8643	4.83183	295.152	103.949	8.34807	295.152	35.3186	5.14236	7.76031e-06	0.000195435	ORC3 domain-containing protein, putative
PF3D7_1356800.1	11.8601	26.5834	428.442	155.629	19.2217	428.442	22.3031	4.47917	7.87622e-06	0.000197221	Name=ARK3
PF3D7_1312800.1	10.6763	2.41622	284.691	99.2611	6.54628	284.691	43.4125	5.44004	8.52174e-06	0.000212172	Name=AAP2
PF3D7_0818100.1	13.0581	9.65886	313.971	112.229	11.3585	313.971	27.6335	4.78835	8.68853e-06	0.000215103	zinc finger protein, putative
PF3D7_1116100.1	14.2354	7.24852	316.09	112.525	10.742	316.09	29.4044	4.87796	8.79302e-06	0.000216466	serine esterase, putative
PF3D7_1362700.1	58.1241	21.7469	675.446	251.772	39.9355	675.446	16.9061	4.07947	9.03958e-06	0.000221293	conserved Plasmodium protein, unknown function
PF3D7_0207800.1	11.8693	7.24504	295.138	104.751	9.55719	295.138	30.8644	4.94787	9.09978e-06	0.000221529	Name=SERA3
PF3D7_0900100.1	1.18633	0	207.934	69.7069	0.593164	207.934	347.67	8.44157	9.92891e-06	0.000240378	Name=VAR
PF3D7_1252400.1	30.8412	36.245	520.541	195.876	33.5431	520.541	15.52	3.95606	1.00792e-05	0.000242677	#N/A
PF3D7_1338600.1	55.7718	6.03887	818.456	293.422	30.9053	818.456	26.464	4.72596	1.01402e-05	0.00024281	conserved protein, unknown function
PF3D7_1233200.2	0	0	133.974	44.6579	0	133.974	608.399	9.24887	1.11031e-05	0.000264422	conserved Plasmodium protein, unknown function
PF3D7_1353100.1	4648.87	4857.25	660.692	3388.94	4753.06	660.692	0.139004	-2.8468	1.18411e-05	0.000280475	Plasmodium exported protein, unknown function
PF3D7_0410700.1	60.5177	33.818	660.766	251.701	47.1679	660.766	14.0054	3.80791	1.22753e-05	0.000289196	Name=RbgA
PF3D7_1009700.1	3.55989	18.1167	350.966	124.214	10.8383	350.966	32.4245	5.01901	1.3942e-05	0.000326706	tubulin--tyrosine ligase, putative
PF3D7_1104900.1	21.3529	9.6648	363.539	131.519	15.5089	363.539	23.4252	4.54999	1.42037e-05	0.000331067	calcium/calmodulin-dependent protein kinase, putative
PF3D7_0407700.1	28.4735	18.1198	424.937	157.177	23.2967	424.937	18.2346	4.1886	1.4554e-05	0.000337437	conserved Plasmodium protein, unknown function
PF3D7_0203000.1	1.18629	3.62425	189.095	64.6353	2.40527	189.095	78.7957	6.30004	1.5738e-05	0.000362968	Name=ROPE
PF3D7_1435200.1	3.56267	0	194.653	66.072	1.78133	194.653	108.794	6.76545	1.59051e-05	0.000364901	conserved protein, unknown function
PF3D7_1004600.1	5.93439	7.24533	239.321	84.1669	6.58986	239.321	36.3261	5.18293	1.67124e-05	0.000381425	conserved Plasmodium membrane protein, unknown function
PF3D7_0607600.1	16.6093	3.62401	326.553	115.596	10.1167	326.553	32.2355	5.01058	1.70757e-05	0.000387698	Name=SAS6
PF3D7_1238600.1	5.9351	0	227.456	77.7971	2.96755	227.456	76.3704	6.25494	1.7419e-05	0.000393455	Name=NSM
PF3D7_0515400.1	1.18704	0	189.779	63.6554	0.59352	189.779	317.297	8.30969	1.80499e-05	0.000405613	conserved protein, unknown function
PF3D7_0926500.1	5.93095	6.04087	228.173	80.0482	5.98591	228.173	38.1192	5.25245	1.91193e-05	0.000426946	tetratricopeptide repeat protein, putative
PF3D7_1448500.1	65.2338	13.2911	745.234	274.586	39.2625	745.234	18.9702	4.24567	1.91941e-05	0.000426946	conserved Plasmodium protein, unknown function
PF3D7_0207100.1	36.778	4.83199	543.557	195.056	20.805	543.557	26.1018	4.70608	1.94331e-05	0.000430081	conserved Plasmodium protein, unknown function
PF3D7_1410800.1	0	0	124.182	41.3942	0	124.182	563.885	9.13926	1.95706e-05	0.000430947	ankyrin-repeat protein, putative
PF3D7_0913800.1	2.38359	4.81266	199.452	68.8828	3.59813	199.452	55.4684	5.7936	1.97311e-05	0.000432308	conserved Plasmodium protein, unknown function
PF3D7_1252300.1	4823.27	3605.11	593.055	3007.15	4214.19	593.055	0.140728	-2.82902	2.03623e-05	0.000443917	conserved Plasmodium protein, unknown function
PF3D7_1308800.1	81.9481	20.5166	831.628	311.364	51.2324	831.628	16.2264	4.02027	2.16529e-05	0.000469719	Name=INT
PF3D7_1128000.2	77.1224	181.185	0	86.1023	129.153	0	0.000993854	-9.97468	2.22769e-05	0.000480874	conserved Plasmodium protein, unknown function
PF3D7_0310400.1	32.042	24.1536	443.064	166.42	28.0978	443.064	15.7659	3.97874	2.25224e-05	0.00048379	Name=PIESP1
PF3D7_1128900.1	4.74836	0	203.035	69.261	2.37418	203.035	85.1779	6.41241	2.32304e-05	0.000496565	conserved protein, unknown function
PF3D7_0111000.1	26.0988	2.41613	440.292	156.269	14.2575	440.292	30.8423	4.94684	2.70289e-05	0.000572917	kinesin-8B, putative
PF3D7_1140400.1	2.37996	0	170.891	57.7569	1.18998	170.891	143.051	7.16039	2.70638e-05	0.000572917	conserved Plasmodium protein, unknown function
PF3D7_1001500.1	36268.3	41407.6	6101.89	27925.9	38838	6101.89	0.157112	-2.67014	2.7385e-05	0.000576929	Name=ETRAMP10
PF3D7_0920500.1	8.31472	2.41343	228.136	79.6214	5.36407	228.136	42.4697	5.40836	2.75989e-05	0.000578651	ADP-ribosylation factor, putative
PF3D7_0601100.1	144.403	88.928	0	77.7771	116.666	0	0.00109937	-9.82911	2.95966e-05	0.000617582	Name=EPF3
PF3D7_0704300.1	36.7744	28.9944	468.204	177.991	32.8844	468.204	14.236	3.83147	3.01551e-05	0.000626254	conserved Plasmodium membrane protein, unknown function
PF3D7_0728600.1	20.1661	13.2894	332.14	121.865	16.7278	332.14	19.8488	4.31098	3.35255e-05	0.000692965	RING zinc finger protein, putative
PF3D7_0806300.1	3.55949	1.2079	173.043	59.2702	2.38369	173.043	72.4408	6.17873	3.47374e-05	0.000714645	Name=FLP
PF3D7_0207000.1	83.1257	6.03495	1050.71	379.958	44.5803	1050.71	23.558	4.55815	3.65942e-05	0.000749325	Name=MSP4
PF3D7_0501600.1	11.8823	0	298.588	103.49	5.94115	298.588	50.1535	5.64828	3.8248e-05	0.000779547	Name=RAP2
PF3D7_0414800.1	0	1.20639	168.131	56.4458	0.603196	168.131	280.584	8.13229	3.91959e-05	0.000795168	conserved Plasmodium protein, unknown function
PF3D7_0113000.1	18428.4	44337.1	3952.61	22239.4	31382.8	3952.61	0.125949	-2.98909	3.96697e-05	0.000798964	Name=GARP
PF3D7_1449100.1	15.4274	3.62308	287.469	102.173	9.52526	287.469	30.1415	4.91368	3.97476e-05	0.000798964	CLASP domain-containing protein, putative
PF3D7_1000100.1	2.37267	7.24825	208.632	72.751	4.81046	208.632	43.4388	5.44091	4.00082e-05	0.00080053	Name=VAR
PF3D7_0308700.1	3.56294	0	175.117	59.5598	1.78147	175.117	97.8855	6.61302	4.07213e-05	0.000811094	conserved protein, unknown function
PF3D7_0704500.1	0	2.41593	159.787	54.0677	1.20796	159.787	133.01	7.0554	4.69594e-05	0.000931114	serine/threonine protein kinase, putative
PF3D7_0105800.1	42.7204	4.83094	552.612	200.054	23.7757	552.612	23.2238	4.53753	5.01329e-05	0.00098956	cyclin-dependent kinases regulatory subunit, putative
PF3D7_1474000.1	4.74464	1.2082	177.934	61.2955	2.97642	177.934	59.6421	5.89826	5.14979e-05	0.00101194	conserved Plasmodium protein, unknown function
PF3D7_1036000.1	4.74973	6.03529	199.539	70.1081	5.39251	199.539	37.0147	5.21003	5.31709e-05	0.00104016	Name=MSP11
PF3D7_1138400.1	7.11614	7.24994	218.408	77.5912	7.18304	218.408	30.4066	4.92631	5.61029e-05	0.00109264	Name=GCalpha
PF3D7_1235200.1	3.56003	8.45416	212.114	74.7093	6.00709	212.114	35.3489	5.14359	5.8887e-05	0.00114178	Name=VP2
PF3D7_0321400.1	0	0	106.039	35.3464	0	106.039	481.49	8.91136	6.07463e-05	0.00117264	Name=pPK1
PF3D7_1114900.1	1.18625	3.62436	162.581	55.7972	2.40531	162.581	67.7385	6.08191	6.15464e-05	0.00118288	filamin domain-containing protein, putative
PF3D7_1468400.1	2.37419	1.20736	150.706	51.4292	1.79078	150.706	84.0332	6.39289	6.32755e-05	0.00120727	Name=D13
PF3D7_1231200.1	2.37588	3.61981	166.042	57.3459	2.99785	166.042	55.4249	5.79246	6.33898e-05	0.00120727	conserved Plasmodium protein, unknown function
PF3D7_0628300.1	350.152	137.653	2165.04	884.28	243.903	2165.04	8.87583	3.14988	6.37692e-05	0.00120727	Name=CEPT
PF3D7_0530900.1	1.1862	2.41633	150.72	51.4407	1.80127	150.72	83.8122	6.38909	6.39173e-05	0.00120727	Name=FRM1
PF3D7_1232700.1	3.56123	2.41475	163.963	56.6463	2.98799	163.963	54.8356	5.77704	7.00389e-05	0.00131721	Name=ND9
PF3D7_0201600.1	2553.97	2040.07	358.616	1650.88	2297.02	358.616	0.156122	-2.67925	7.14512e-05	0.00133803	Name=RLP1
PF3D7_1206300.1	56.9373	91.821	734.061	294.273	74.3791	734.061	9.87064	3.30314	7.21289e-05	0.00134497	conserved Plasmodium protein, unknown function
PF3D7_0532400.1	3864.89	3514.86	608.412	2662.72	3689.88	608.412	0.164887	-2.60045	7.25069e-05	0.00134629	Name=LyMP
PF3D7_0109100.1	4.74708	7.24592	200.25	70.7478	5.9965	200.25	33.4129	5.06233	7.65411e-05	0.0014152	Name=CCp5
PF3D7_0936800.1	43586.5	62131.1	8882.95	38200.2	52858.8	8882.95	0.168051	-2.57303	7.87334e-05	0.00144962	Plasmodium exported protein (PHISTc), unknown function
PF3D7_1146800.1	2.37219	7.24956	193.286	67.6359	4.81087	193.286	40.2395	5.33054	8.07461e-05	0.00148046	conserved Plasmodium protein, unknown function
PF3D7_0316600.1	7705.79	8707.11	1413.59	5942.16	8206.45	1413.59	0.172253	-2.5374	8.1606e-05	0.00148999	Name=FNT
PF3D7_0811000.1	9.49275	2.41562	214.209	75.3724	5.95419	214.209	35.9204	5.16673	8.20967e-05	0.00149264	Name=CUL1
PF3D7_1001600.1	160.182	13.2865	1585.99	586.487	86.7344	1585.99	18.2805	4.19223	8.24325e-05	0.00149264	Name=XL2
PF3D7_1236200.1	85.4095	36.2438	684.515	268.723	60.8267	684.515	11.2505	3.49191	8.68307e-05	0.00156581	conserved Plasmodium protein, unknown function
PF3D7_0829400.1	2.37433	1.2073	143.728	49.1032	1.79081	143.728	80.1431	6.32451	9.27725e-05	0.0016661	prolyl 4-hydroxylase subunit alpha, putative
PF3D7_0508000.1	19.0046	9.65392	283.95	104.203	14.3293	283.95	19.8065	4.3079	9.89835e-05	0.00177039	Name=P38
PF3D7_1013600.1	30.8421	8.45694	367.727	135.675	19.6495	367.727	18.7001	4.22497	0.000102541	0.00182656	conserved Plasmodium protein, unknown function
PF3D7_0405200.1	99.7212	62.7799	745.154	302.552	81.2505	745.154	9.16992	3.19691	0.000108914	0.00193223	Name=MAg-1
PF3D7_1121300.1	1.18638	1.208	132.575	44.9898	1.19719	132.575	110.742	6.79106	0.000113391	0.00200355	Name=TKL2
PF3D7_0424300.1	36.7874	37.4395	433.995	169.407	37.1134	433.995	11.6938	3.54768	0.000117882	0.00207453	#N/A
PF3D7_0307700.1	119.821	39.8652	860.345	340.01	79.843	860.345	10.7727	3.42931	0.000121334	0.00212675	conserved Plasmodium protein, unknown function
PF3D7_1339300.1	2819.03	3001.71	503.781	2108.17	2910.37	503.781	0.173099	-2.53033	0.000126907	0.00221557	conserved protein, unknown function
PF3D7_1331400.1	1.18883	2.41161	138.123	47.2413	1.80022	138.123	76.8199	6.26341	0.000128007	0.00222591	CPW-WPC family protein
PF3D7_1337700.1	1.18721	0	138.146	46.4443	0.593603	138.146	230.997	7.85173	0.000128691	0.00222896	Name=PH2
PF3D7_1417400.1	9.48889	1.20824	208.637	73.1113	5.34857	208.637	38.9255	5.28265	0.000129374	0.00223196	#N/A
PF3D7_1327400.1	7.12741	3.61991	183.484	64.7438	5.37366	183.484	34.1178	5.09245	0.000135889	0.00233516	conserved Plasmodium protein, unknown function
PF3D7_1312600.1	14.2466	1.20725	257.453	90.969	7.72692	257.453	33.2642	5.0559	0.000138295	0.00236723	Name=BCKDHA
PF3D7_1134300.1	11.863	4.83231	220.495	79.0634	8.34764	220.495	26.3892	4.72188	0.00013884	0.0023673	Name=EMMA1
PF3D7_1031400.2	1.18721	1.20726	128.378	43.5908	1.19723	128.378	107.232	6.74459	0.000142687	0.00242346	Name=OTU
PF3D7_1224100.1	10.6887	2.41376	210.698	74.6002	6.55122	210.698	32.1176	5.00529	0.000149164	0.00252369	conserved protein, unknown function
PF3D7_0715200.1	18.9805	4.83236	272.828	98.8803	11.9064	272.828	22.8904	4.51667	0.000151641	0.00255573	conserved Plasmodium protein, unknown function
PF3D7_0828600.1	3.56258	1.20698	145.118	49.9626	2.38478	145.118	60.7419	5.92462	0.000153866	0.0025833	Name=FT1
PF3D7_1440100.1	23.7345	3.62309	316.774	114.71	13.6788	316.774	23.1329	4.53188	0.000165125	0.00275205	cohesin complex subunit, putative
PF3D7_0723300.1	9.4965	0	221.176	76.8908	4.74825	221.176	46.4645	5.53806	0.000165174	0.00275205	conserved protein, unknown function
PF3D7_0829900.1	21.3669	43.4666	413.746	159.527	32.4167	413.746	12.7675	3.67441	0.000166443	0.0027627	#N/A
PF3D7_1476200.1	1152.71	824.602	148.612	708.642	988.656	148.612	0.150316	-2.73393	0.000168645	0.00278869	Plasmodium exported protein (PHISTb), unknown function
PF3D7_1473400.1	0	2.41532	134.663	45.6928	1.20766	134.663	112.076	6.80833	0.000169672	0.00279512	conserved protein, unknown function
PF3D7_1356100.1	5.93343	4.83091	175.133	61.9659	5.38217	175.133	32.5303	5.02371	0.000171731	0.00281844	conserved Plasmodium protein, unknown function
PF3D7_1359600.1	255.014	163.113	1445.11	621.078	209.064	1445.11	6.91184	2.78907	0.000177004	0.00289414	conserved Plasmodium protein, unknown function
PF3D7_1313500.1	1.18649	0	130.48	43.8889	0.593246	130.48	218.208	7.76956	0.000179348	0.00292156	conserved Plasmodium membrane protein, unknown function
PF3D7_0303200.1	80.6864	21.7411	630.766	244.398	51.2137	630.766	12.3117	3.62196	0.00018706	0.00303592	lipin, putative
PF3D7_0621200.1	1304.34	876.004	167.437	782.595	1090.17	167.437	0.153587	-2.70287	0.000194248	0.00314094	Name=PDX1
PF3D7_0503400.1	79.59	25.3392	606.264	237.064	52.4646	606.264	11.5521	3.53009	0.000201308	0.00324313	Name=ADF1
PF3D7_0304600.1	27.3206	53.0941	456.27	178.895	40.2073	456.27	11.3507	3.50471	0.000202861	0.00325618	Name=CSP
PF3D7_0304100.1	0	1.20737	127.682	42.963	0.603683	127.682	213.023	7.73487	0.000204215	0.00326312	Name=IMC1e
PF3D7_1021900.1	214.697	217.474	1385.09	605.753	216.086	1385.09	6.40991	2.68031	0.000204783	0.00326312	PHAX domain-containing protein, putative
PF3D7_0319400.1	11.8643	6.03977	211.421	76.4417	8.95206	211.421	23.6009	4.56077	0.000215346	0.003419	kinesin-8X
PF3D7_0718100.1	22.5374	8.45729	281.204	104.066	15.4973	281.204	18.1326	4.18051	0.00021747	0.00344026	Name=EST
PF3D7_0509100.1	43.8963	12.08	411.68	155.885	27.9882	411.68	14.7006	3.8778	0.000227123	0.00358004	Name=SMC4
PF3D7_0904900.1	64.0536	10.8737	561.711	212.213	37.4636	561.711	14.9853	3.90547	0.000230063	0.00361339	Name=CuTP
PF3D7_1148700.1	3161.69	7095.91	802.393	3686.66	5128.8	802.393	0.15645	-2.67623	0.000234909	0.00367633	Name=GEXP12
PF3D7_0511200.1	21.3631	7.24555	271.418	100.009	14.3043	271.418	18.9604	4.24492	0.000236295	0.00368485	Name=SCD
PF3D7_0813100.1	5.93442	4.8302	168.153	59.639	5.38231	168.153	31.2331	4.96501	0.00024238	0.00376635	conserved Plasmodium protein, unknown function
PF3D7_1331500.1	7.12294	6.03653	179.311	64.1569	6.57973	179.311	27.2467	4.76801	0.000254406	0.00393925	conserved Plasmodium protein, unknown function
PF3D7_1436000.1	6229.14	4369.42	987.301	3861.95	5299.28	987.301	0.186308	-2.42424	0.000266919	0.00411845	Name=GPI
PF3D7_0927200.1	2.37289	3.62384	139.552	48.5162	2.99836	139.552	46.577	5.54155	0.000268743	0.00413203	zinc finger protein, putative
PF3D7_0206700.1	401.199	297.037	2062.47	920.234	349.118	2062.47	5.90749	2.56255	0.00027261	0.00417685	Name=ADSL
PF3D7_1357000.1	16176.6	12065.1	2739.99	10327.2	14120.8	2739.99	0.194039	-2.36558	0.00027441	0.00418977	elongation factor 1-alpha
PF3D7_1332200.1	2.37412	0	124.891	42.4218	1.18706	124.891	104.702	6.71014	0.000282349	0.00429602	conserved protein, unknown function
PF3D7_1228700.1	18.9859	6.03893	250.491	91.8386	12.5124	250.491	20.0024	4.3221	0.000287481	0.00435897	conserved Plasmodium protein, unknown function
PF3D7_1348600.1	1.18837	0	119.991	40.3933	0.594186	119.991	200.62	7.64832	0.000289733	0.00437797	conserved Plasmodium protein, unknown function
PF3D7_1133300.1	3.56275	0	136.745	46.7693	1.78137	136.745	76.4673	6.25677	0.000291585	0.00439081	Name=CDC50B
PF3D7_1325900.1	13.0482	2.41632	213.519	76.3279	7.73228	213.519	27.5732	4.7852	0.000295917	0.00444079	conserved Plasmodium protein, unknown function
PF3D7_0209600.1	8.30697	13.2848	216.3	79.2971	10.7959	216.3	20.0438	4.32508	0.000303463	0.00453849	transporter, putative
PF3D7_0423800.1	7.12875	6.03219	175.108	62.7564	6.58047	175.108	26.6056	4.73366	0.000310162	0.00462289	Name=CyRPA
PF3D7_1312100.1	5.93327	1.20776	153.504	53.5483	3.57051	153.504	42.9033	5.42302	0.000317681	0.00471891	GYF domain-containing protein, putative
PF3D7_1014300.1	61.6814	12.0818	510.075	194.613	36.8816	510.075	13.8227	3.78897	0.000327676	0.00484006	SPRY domain-containing protein, putative
PF3D7_0723800.1	5.93122	2.41625	153.51	53.9525	4.17374	153.51	36.7326	5.19899	0.000328046	0.00484006	conserved Plasmodium protein, unknown function
PF3D7_1431900.1	2.37402	3.62232	135.358	47.118	2.99817	135.358	45.178	5.49755	0.000339742	0.0049958	Name=ISC3
PF3D7_1227500.1	28.4684	4.83272	316.791	116.697	16.6506	316.791	19.0079	4.24852	0.000342322	0.0050169	Name=SOC2
PF3D7_0607700.1	2.37228	1.20822	120.716	41.4321	1.79025	120.716	67.33	6.07318	0.000343786	0.00502157	conserved Plasmodium protein, unknown function
PF3D7_1229600.1	29.6672	4.83091	325.148	119.882	17.249	325.148	18.8334	4.23522	0.000348507	0.00507362	conserved Plasmodium protein, unknown function
PF3D7_0525600.1	33.2288	2.41536	383.756	139.8	17.8221	383.756	21.5122	4.42708	0.00035149	0.00510009	RNA methyltransferase, putative
PF3D7_1240600.1	256.242	430.073	39.075	241.797	343.157	39.075	0.113873	-3.1345	0.000358637	0.00518663	Name=VAR
PF3D7_1319400.1	166.112	150.985	1013.14	443.412	158.549	1013.14	6.38997	2.67581	0.000380578	0.00548584	conserved protein, unknown function
PF3D7_1364100.1	13.058	3.6221	203.733	73.4709	8.34004	203.733	24.4016	4.60891	0.000382013	0.00548722	Name=P92
PF3D7_1015900.1	22839.7	16292.2	3925.14	14352.4	19566	3925.14	0.200611	-2.31753	0.000383178	0.00548722	Name=ENO
PF3D7_0306400.1	14.2435	8.45239	215.596	79.4308	11.3479	215.596	18.9904	4.2472	0.000386537	0.00551728	FAD-dependent glycerol-3-phosphate dehydrogenase, putative
PF3D7_1326600.1	47.4404	10.875	410.998	156.438	29.1577	410.998	14.0871	3.81631	0.000388389	0.00552572	conserved Plasmodium protein, unknown function
PF3D7_1138000.1	0	0	79.5468	26.5156	0	79.5468	361.235	8.49679	0.000398461	0.00565067	conserved Plasmodium protein, unknown function
PF3D7_0919200.1	1.18766	4.82744	138.14	48.0516	3.00755	138.14	46.0156	5.52405	0.00041785	0.00590651	PPPDE peptidase, putative
PF3D7_1312500.1	7.12417	2.41424	157.679	55.7392	4.76921	157.679	33.0206	5.04529	0.000420348	0.00592271	conserved Plasmodium protein, unknown function
PF3D7_1243900.1	11.8639	3.62398	191.187	68.8916	7.74394	191.187	24.6606	4.62414	0.000448262	0.00628539	Name=DOC2
PF3D7_0917400.1	2.37288	0	116.526	39.6329	1.18644	116.526	97.7239	6.61064	0.000448956	0.00628539	conserved Plasmodium protein, unknown function
PF3D7_1239200.1	69.9849	19.3309	507.284	198.866	44.6579	507.284	11.3546	3.50521	0.000460635	0.00640939	Name=ApiAP2
PF3D7_0320400.1	17.7926	9.66553	231.662	86.3734	13.729	231.662	16.8657	4.07602	0.000460739	0.00640939	Name=Cap380
PF3D7_1310200.1	0	0	77.4309	25.8103	0	77.4309	351.575	8.45769	0.000469417	0.00650945	conserved Plasmodium protein, unknown function
PF3D7_1017500.1	30.8802	32.5842	340.464	134.643	31.7322	340.464	10.7296	3.42352	0.000477035	0.00659421	Name=ELC
PF3D7_0510100.1	40.3289	16.915	347.494	134.913	28.6219	347.494	12.1356	3.60118	0.000499272	0.0068799	KH domain-containing protein, putative
PF3D7_1228300.1	97.2896	20.5349	656.59	258.138	58.9122	656.59	11.1412	3.47784	0.000501751	0.0068924	Name=NEK1
PF3D7_0209500.1	0	1.20619	107.434	36.2134	0.603094	107.434	179.233	7.4857	0.000532901	0.00729741	conserved Plasmodium protein, unknown function
PF3D7_0806200.1	1.18696	1.20748	104.658	35.6843	1.19722	104.658	87.4201	6.44989	0.000557179	0.0076061	Name=DPY19
PF3D7_0206900.1	15.4497	0	251.143	88.8643	7.72485	251.143	32.4633	5.02074	0.000563548	0.00766915	Name=MSP5
PF3D7_1416200.1	30.8397	19.3315	300.045	116.739	25.0856	300.045	11.9576	3.57986	0.000580184	0.0078711	Name=MCA3
PF3D7_0505400.1	13.0577	0	224.664	79.2407	6.52886	224.664	34.3461	5.10207	0.000584987	0.00791176	conserved protein, unknown function
PF3D7_1370500.1	8.36376	14.4059	204.967	75.9123	11.3848	204.967	18.0057	4.17038	0.000593327	0.00799988	#N/A
PF3D7_0934800.1	8.31226	22.9335	249.772	93.6727	15.6229	249.772	15.9972	3.99975	0.000606253	0.00814909	Name=PKAc
PF3D7_0408600.1	7.12289	1.20731	150.705	53.0118	4.1651	150.705	36.1151	5.17453	0.000609977	0.00815876	Name=SIAP1
PF3D7_0210200.1	102.013	84.5721	651.723	279.436	93.2923	651.723	6.98547	2.80436	0.000610697	0.00815876	conserved Plasmodium protein, unknown function
PF3D7_0731300.1	1273.67	1462.2	265.133	1000.33	1367.93	265.133	0.193821	-2.3672	0.000617327	0.00822227	Name=PfG174
PF3D7_1127500.1	15.4395	7.24117	207.209	76.63	11.3403	207.209	18.2617	4.19075	0.000621153	0.00824816	protein disulfide-isomerase, putative
PF3D7_1460500.1	27.2836	20.5381	285.389	111.07	23.9109	285.389	11.9335	3.57695	0.000631779	0.00834791	conserved Plasmodium protein, unknown function
PF3D7_0704100.1	16.6052	54.3719	408.203	159.727	35.4886	408.203	11.5077	3.52452	0.000632475	0.00834791	Name=BTP2
PF3D7_1120100.1	12359.3	13864.9	2882.87	9702.38	13112.1	2882.87	0.219864	-2.18532	0.000637155	0.00838402	Name=PGM1
PF3D7_1423100.1	9.49361	4.83086	168.853	61.0593	7.16223	168.853	23.5589	4.5582	0.000639038	0.00838402	ankyrin-repeat protein, putative
PF3D7_1141300.1	9.49334	1.20775	168.156	59.6191	5.35054	168.156	31.3704	4.97133	0.0006875	0.0089666	Name=APR1
PF3D7_0305600.1	33.2349	8.45237	304.207	115.298	20.8436	304.207	14.5853	3.86644	0.000687535	0.0089666	Name=APE1
PF3D7_1107100.1	15.4343	6.03609	203.031	74.834	10.7352	203.031	18.8992	4.24025	0.000692799	0.00900844	nucleic acid binding protein, putative
PF3D7_0919300.1	4.75816	9.64139	167.41	60.6033	7.19978	167.41	23.2646	4.54007	0.00070052	0.00908189	Name=TrxL1
PF3D7_1236100.1	1765.35	2470.08	426.299	1553.91	2117.72	426.299	0.201302	-2.31256	0.000729325	0.00942744	Name=CARP
PF3D7_1211700.1	125.8	25.3603	758.438	303.199	75.58	758.438	10.032	3.32654	0.000743671	0.00958461	Name=MCM5
PF3D7_0507300.1	0	2.41515	107.45	36.6219	1.20758	107.45	89.3956	6.48213	0.00076783	0.00986695	Name=SOPT
PF3D7_0314900.1	3.5625	1.207	115.816	40.1951	2.38475	115.816	48.4849	5.59946	0.000803033	0.0102892	conserved Plasmodium membrane protein, unknown function
PF3D7_1451100.1	29005.2	27766.5	6512.75	21094.8	28385.8	6512.75	0.229437	-2.12383	0.000822295	0.0105052	Name=eEF2
PF3D7_1007300.1	1.18696	1.20748	97.6812	33.3586	1.19722	97.6812	81.592	6.35036	0.000850302	0.0108315	RING zinc finger protein, putative
PF3D7_0614000.1	33.2483	4.82821	309.077	115.718	19.0383	309.077	16.2222	4.0199	0.000882223	0.0112055	thiamine-phosphate synthase, putative
PF3D7_1244400.1	91.3473	100.268	630.083	273.9	95.8077	630.083	6.5767	2.71736	0.00089871	0.0113819	RNA-binding protein, putative
PF3D7_0908200.1	7.1189	3.62373	144.436	51.726	5.37132	144.436	26.8682	4.74783	0.000903338	0.0114076	conserved Plasmodium protein, unknown function
PF3D7_0207700.1	18.9919	2.41491	226.062	82.4894	10.7034	226.062	21.0959	4.39889	0.000913282	0.011496	Name=SERA4
PF3D7_0316300.2	66.5981	6.02715	523.173	198.599	36.3126	523.173	14.4015	3.84815	0.000915584	0.011496	Name=PPase
PF3D7_0201800.1	4144.48	4549.08	973.966	3222.51	4346.78	973.966	0.224067	-2.158	0.000919466	0.0115117	Name=KAHsp40
PF3D7_0406700.1	0	1.20729	96.2837	32.497	0.603645	96.2837	160.597	7.3273	0.000944257	0.0117884	KLRAQ domain-containing protein, putative
PF3D7_1403100.1	81.8559	10.8725	567.285	220.004	46.3642	567.285	12.2299	3.61234	0.000953173	0.0118405	Name=CAPD2
PF3D7_1147300.1	86.6048	13.2882	577.051	225.648	49.9465	577.051	11.5485	3.52964	0.000953836	0.0118405	conserved Plasmodium protein, unknown function
PF3D7_1000800.1	350.26	107.116	20.2251	159.2	228.688	20.2251	0.0884363	-3.49922	0.000971721	0.0120285	#N/A
PF3D7_1148000.1	45.0868	9.66321	352.366	135.705	27.375	352.366	12.8642	3.68529	0.000978616	0.0120522	serine/threonine protein kinase, putative
PF3D7_1247800.1	2.37503	1.20698	103.257	35.6131	1.79101	103.257	57.5821	5.84755	0.000979141	0.0120522	Name=DPAP2
PF3D7_0710200.1	138.778	135.321	803.145	359.081	137.049	803.145	5.86023	2.55096	0.00102678	0.0126032	conserved Plasmodium protein, unknown function
PF3D7_0612700.1	26.1308	24.1353	272.788	107.685	25.133	272.788	10.8533	3.44007	0.00103947	0.0127133	Name=P12
PF3D7_0321700.1	9.49048	14.4968	193.282	72.423	11.9936	193.282	16.1209	4.01086	0.00104155	0.0127133	conserved Plasmodium protein, unknown function
PF3D7_1456800.1	7052.78	5818.96	1472.2	4781.31	6435.87	1472.2	0.228749	-2.12816	0.00105145	0.0127759	Name=VP1
PF3D7_1401900.1	2.37566	2.4134	108.138	37.6423	2.39453	108.138	45.161	5.497	0.00105327	0.0127759	conserved protein, unknown function
PF3D7_0902100.1	1.18811	1.20646	94.1819	32.1921	1.19728	94.1819	78.6644	6.29764	0.00105542	0.0127759	Name=FIKK9.2
PF3D7_0113200.1	238.636	89.3347	12.5587	113.51	163.986	12.5587	0.0765787	-3.70691	0.00106051	0.0128021	Plasmodium exported protein, unknown function
PF3D7_1425300.1	30.9128	1.2057	329.26	120.459	16.0593	329.26	20.4867	4.35662	0.00106554	0.0128275	conserved Plasmodium protein, unknown function
PF3D7_1409400.1	11.8791	1.20663	176.507	63.1976	6.54289	176.507	26.9373	4.75154	0.00106904	0.0128344	conserved protein, unknown function
PF3D7_1231400.1	16.6091	14.4962	214.214	81.773	15.5527	214.214	13.7721	3.78367	0.00107759	0.0129017	Name=ICM1
PF3D7_0803400.1	30.8468	4.83188	283.989	106.556	17.8394	283.989	15.9058	3.99148	0.00109315	0.0130523	Name=RAD54
PF3D7_1019100.1	2.37272	7.24812	138.157	49.2594	4.81042	138.157	28.7579	4.84589	0.00113211	0.0134502	conserved Plasmodium protein, unknown function
PF3D7_1303800.1	79.4535	18.1269	498.228	198.603	48.7902	498.228	10.2074	3.35155	0.00113262	0.0134502	conserved Plasmodium protein, unknown function
PF3D7_0105400.1	1.18958	0	92.7729	31.3208	0.594788	92.7729	155.101	7.27706	0.00113734	0.0134698	conserved Plasmodium protein, unknown function
PF3D7_1341800.1	0	0	66.2812	22.0937	0	66.2812	300.975	8.2335	0.00115366	0.013603	Name=IMC1k
PF3D7_0605600.1	4.7459	0	123.503	42.7496	2.37295	123.503	51.868	5.69677	0.00115479	0.013603	nucleoside diphosphate kinase, putative
PF3D7_1019600.1	8.30672	1.20774	145.828	51.7809	4.75723	145.828	30.5983	4.93538	0.0012004	0.0141023	conserved Plasmodium protein, unknown function
PF3D7_1246200.1	372.701	65.2048	1789.66	742.523	218.953	1789.66	8.17279	3.03083	0.0012269	0.0143505	Name=ACT1
PF3D7_0613600.1	27.2935	7.24643	250.49	95.0099	17.27	250.49	14.4941	3.85739	0.00122808	0.0143505	conserved Plasmodium protein, unknown function
PF3D7_0826700.1	11066.1	8166.33	2230.45	7154.3	9616.23	2230.45	0.231946	-2.10814	0.001255	0.0145919	Name=RACK1
PF3D7_1201100.1	977.952	374.354	103.264	485.19	676.153	103.264	0.152719	-2.71105	0.0012554	0.0145919	RESA-like protein with PHIST and DnaJ domains
PF3D7_0208000.1	4.74745	1.20757	117.219	41.0579	2.97751	117.219	39.2958	5.2963	0.00126204	0.0146303	Name=SERA1
PF3D7_0526900.1	1496.19	2173.56	389.971	1353.24	1834.88	389.971	0.212534	-2.23423	0.00126564	0.0146333	transmembrane emp24 domain-containing protein, putative
PF3D7_1243400.1	0	0	64.8845	21.6282	0	64.8845	294.629	8.20276	0.00129684	0.0149547	conserved Plasmodium protein, unknown function
PF3D7_1307500.1	0	2.41203	98.3629	33.5916	1.20602	98.3629	81.8693	6.35525	0.00130736	0.0150363	conserved Plasmodium protein, unknown function
PF3D7_0632500.1	22.5354	32.6235	281.207	112.122	27.5795	281.207	10.1982	3.35025	0.0013299	0.0152555	Name=VAR
PF3D7_1449000.1	0	1.20237	89.9542	30.3855	0.601187	89.9542	150.112	7.2299	0.00133355	0.0152575	Name=GEST
PF3D7_0532800.1	92.9939	62.5446	2.78942	52.776	77.7692	2.78942	0.0358674	-4.80118	0.00133714	0.0152587	#N/A
PF3D7_1108100.1	3.55979	1.20781	106.755	37.1744	2.3838	106.755	44.7061	5.4824	0.00136183	0.0155001	conserved Plasmodium protein, unknown function
PF3D7_0614900.1	17.8014	3.62299	198.157	73.1939	10.7122	198.157	18.4794	4.20784	0.00144753	0.0164328	conserved Plasmodium membrane protein, unknown function
PF3D7_1039000.1	1682.65	979.505	268.632	976.928	1331.08	268.632	0.201814	-2.30891	0.00149267	0.0168955	Name=FIKK10.2
PF3D7_0611600.1	5.93609	9.65801	153.495	56.3631	7.79705	153.495	19.695	4.29976	0.001496	0.0168955	Name=BTP1
PF3D7_0105300.1	13.0855	2.41026	170.2	61.8985	7.74786	170.2	21.9466	4.45592	0.0015255	0.0171442	Name=CAP
PF3D7_1302100.1	282.61	60.3527	1299.8	547.586	171.481	1299.8	7.57879	2.92197	0.00152584	0.0171442	Name=G27/25
PF3D7_1247700.1	0	1.20619	87.2029	29.4697	0.603097	87.2029	145.454	7.18442	0.00154848	0.0172968	conserved Plasmodium protein, unknown function
PF3D7_1221900.1	1942.53	2744.05	525.402	1737.33	2343.29	525.402	0.224217	-2.15703	0.00154943	0.0172968	conserved Plasmodium membrane protein, unknown function
PF3D7_1229100.1	6013.57	11338.2	1893.78	6415.18	8675.88	1893.78	0.218282	-2.19573	0.00155385	0.0172968	Name=MRP2
PF3D7_0516200.1	3256.02	2313.14	632.078	2067.08	2784.58	632.078	0.226992	-2.13929	0.00155521	0.0172968	Name=RPS11
PF3D7_0528300.1	1.18698	1.20746	87.9129	30.1025	1.19722	87.9129	73.4324	6.19834	0.00156432	0.0173541	conserved protein, unknown function
PF3D7_1232600.1	2.37615	0	94.8798	32.4186	1.18808	94.8798	79.543	6.31366	0.00158501	0.0175045	conserved Plasmodium protein, unknown function
PF3D7_1033200.1	5266.06	1825.13	647.459	2579.55	3545.6	647.459	0.182609	-2.45317	0.00158587	0.0175045	Name=ETRAMP10.2
PF3D7_0423400.1	7.13435	0	139.515	48.8833	3.56717	139.515	39.0299	5.28651	0.00161018	0.0177282	Name=AARP
PF3D7_1311800.1	11098.7	15407.7	3179.66	9895.35	13253.2	3179.66	0.239917	-2.05939	0.00162258	0.0178077	Name=M1AAP
PF3D7_0805700.1	9.49107	1.208	147.926	52.8749	5.34954	147.926	27.6032	4.78676	0.00162553	0.0178077	Name=FIKK8
PF3D7_0415900.1	5544.55	5346.71	1330.52	4073.93	5445.63	1330.52	0.244328	-2.03311	0.00165597	0.018096	60S ribosomal protein L15, putative
PF3D7_0719400.1	9.49161	14.4953	180.719	68.2354	11.9934	180.719	15.0732	3.91391	0.00168731	0.0183599	conserved Plasmodium protein, unknown function
PF3D7_1446200.1	8901.88	9991.03	2335.29	7076.07	9446.45	2335.29	0.247214	-2.01617	0.0016885	0.0183599	Name=LAP
PF3D7_1035600.1	4.75318	1.20629	111.621	39.1934	2.97973	111.621	37.4015	5.22502	0.00172363	0.0186954	Name=H101
PF3D7_1477000.1	271.848	208.872	32.0948	170.938	240.36	32.0948	0.133526	-2.90481	0.00175975	0.0189947	#N/A
PF3D7_1419000.1	30.8512	37.4424	301.428	123.24	34.1468	301.428	8.82816	3.14211	0.00175989	0.0189947	conserved Plasmodium protein, unknown function
PF3D7_1320700.1	7.11912	2.41576	128.387	45.9738	4.76744	128.387	26.8969	4.74937	0.00178148	0.019158	conserved protein, unknown function
PF3D7_1116700.1	5967.57	3277.33	1024.27	3423.06	4622.45	1024.27	0.221585	-2.17407	0.00178597	0.019158	Name=DPAP1
PF3D7_1144300.1	1546.26	1243.36	311.051	1033.56	1394.81	311.051	0.223005	-2.16485	0.00178814	0.019158	Name=RPL41
PF3D7_0423500.1	10.6884	1.20691	153.489	55.1282	5.94767	153.489	25.7677	4.68749	0.00185446	0.019775	Name=GAPM2
PF3D7_1440900.1	0	0	60.6878	20.2293	0	60.6878	275.549	8.10616	0.00185476	0.019775	conserved Plasmodium protein, unknown function
PF3D7_1417300.1	3.55987	2.41557	105.36	37.1117	2.98772	105.36	35.243	5.13926	0.0018887	0.020088	Name=ATG4
PF3D7_0730900.1	11308.9	5419.97	1816.32	6181.73	8364.43	1816.32	0.217148	-2.20325	0.00190735	0.0202373	Name=PTP4
PF3D7_0516800.1	40.3308	8.45716	297.252	115.347	24.394	297.252	12.1778	3.60618	0.00193039	0.0204323	Name=ApiAP2
PF3D7_0914100.1	22.5489	3.62292	216.996	81.0558	13.0859	216.996	16.5666	4.0502	0.00194738	0.0205625	conserved Plasmodium protein, unknown function
PF3D7_0620400.1	2.37569	0	91.3937	31.2565	1.18785	91.3937	76.6325	6.25989	0.00195687	0.020613	Name=MSP10
PF3D7_0811600.1	8.30718	3.62304	135.361	49.0972	5.96511	135.361	22.6727	4.50289	0.00196365	0.0206348	conserved protein, unknown function
PF3D7_1321500.1	20.173	3.62328	202.346	75.3807	11.8982	202.346	16.9897	4.08659	0.00199179	0.0208804	Name=PDEbeta
PF3D7_0303400.1	7.12161	3.62251	128.381	46.3752	5.37206	128.381	23.8803	4.57775	0.00201199	0.0210031	Name=DHHC1
PF3D7_1445400.1	2117.34	2650.64	566.557	1778.18	2383.99	566.557	0.237652	-2.07308	0.00201308	0.0210031	Name=CLK1
PF3D7_0424700.1	7508.13	9657.31	2140.06	6435.17	8582.72	2140.06	0.249345	-2.00378	0.00205779	0.0213833	Name=FIKK4.2
PF3D7_1105100.1	6592.62	5725.07	1545.25	4620.98	6158.84	1545.25	0.2509	-1.99482	0.00205928	0.0213833	Name=H2B
PF3D7_1442200.1	10.6817	8.45304	157.687	58.9406	9.56736	157.687	16.4784	4.04251	0.00207577	0.0215036	Name=YihA2
PF3D7_0614700.1	1.18759	0	81.6285	27.6054	0.593794	81.6285	136.522	7.09299	0.00211347	0.0218425	F-box protein FBXO6, putative
PF3D7_0313600.1	26.122	3.62136	234.425	88.0563	14.8717	234.425	15.7497	3.97726	0.00214548	0.0221211	conserved Plasmodium protein, unknown function
PF3D7_0404800.1	5.93802	18.1036	185.582	69.8747	12.0208	185.582	15.449	3.94944	0.00215931	0.0222115	sporozoite-specific protein S10, putative
PF3D7_0406100.1	3176.87	2326.89	657.91	2053.89	2751.88	657.91	0.239076	-2.06446	0.0021746	0.0223164	V-type proton ATPase subunit B
PF3D7_1417800.1	121.049	14.492	675.409	270.317	67.7707	675.409	9.96297	3.31658	0.00220207	0.0225455	Name=MCM2
PF3D7_1023800.1	2.37471	6.03564	117.213	41.8744	4.20517	117.213	27.9026	4.80233	0.00222325	0.0227093	conserved Plasmodium protein, unknown function
PF3D7_1351600.1	8.31597	3.61966	132.554	48.1631	5.96782	132.554	22.1947	4.47214	0.0022502	0.0229311	Name=GK
PF3D7_1116800.1	4142.33	4198.42	1055	3131.91	4170.37	1055	0.252975	-1.98293	0.00229437	0.0232829	Name=HSP101
PF3D7_1435700.2	45.1179	18.1075	300.708	121.311	31.6127	300.708	9.50896	3.24929	0.00229535	0.0232829	ataxin-2 like protein, putative
PF3D7_1413700.1	29.6654	43.4805	305.613	126.253	36.5729	305.613	8.35758	3.06309	0.00230399	0.0233166	conserved Plasmodium protein, unknown function
PF3D7_0318500.1	5.92993	4.83343	123.509	44.7574	5.38168	123.509	22.944	4.52005	0.00231825	0.0234069	conserved Plasmodium protein, unknown function
PF3D7_1432200.1	4.746	3.62369	113.036	40.4687	4.18484	113.036	27.0011	4.75495	0.00233833	0.0235553	conserved Plasmodium protein, unknown function
PF3D7_1221000.1	17.7926	3.62456	183.515	68.3109	10.7086	183.515	17.1194	4.09756	0.0023622	0.0237412	Name=SET10
PF3D7_0507100.1	6747.67	5766.51	1599.82	4704.66	6257.09	1599.82	0.255681	-1.96758	0.00238729	0.0239384	Name=RPL4
PF3D7_1130500.1	14.2414	7.24583	166.061	62.5161	10.7436	166.061	15.4487	3.94941	0.00240256	0.0240365	Name=COG2
PF3D7_1370300.1	10243.6	13262.3	3008.45	8838.14	11753	3008.45	0.255974	-1.96593	0.00242461	0.024202	Name=MAHRP1
PF3D7_0529800.1	58.1281	19.3294	348.885	142.114	38.7287	348.885	9.00498	3.17072	0.00243827	0.024283	conserved Plasmodium protein, unknown function
PF3D7_0627500.1	2811.58	1961.38	570.66	1781.2	2386.48	570.66	0.239122	-2.06418	0.00247124	0.0245487	Name=DJ1
PF3D7_0532100.1	22045.1	13897.3	4444.31	13462.2	17971.2	4444.31	0.247302	-2.01565	0.00247766	0.0245487	Name=ETRAMP5
PF3D7_0404900.1	61.7523	115.868	555.355	244.325	88.8102	555.355	6.25411	2.6448	0.00248511	0.0245487	Name=P41
PF3D7_1455300.1	15.4281	8.45353	172.341	65.4075	11.9408	172.341	14.4266	3.85066	0.00248736	0.0245487	conserved protein, unknown function
PF3D7_0809700.1	0	0	57.2041	19.068	0	57.2041	259.74	8.02092	0.00251381	0.0246138	Name=RUVB1
PF3D7_1103800.1	120.979	76.1219	581.255	259.452	98.5504	581.255	5.89741	2.56008	0.00251448	0.0246138	Name=NOT1
PF3D7_1478900.1	45.0971	101.443	500.975	215.838	73.2701	500.975	6.8387	2.77372	0.00251612	0.0246138	#N/A
PF3D7_0909600.1	10.6846	4.82915	144.426	53.3131	7.75687	144.426	18.6064	4.21773	0.00251643	0.0246138	conserved protein, unknown function
PF3D7_1016000.1	1.18704	1.20741	80.2375	27.544	1.19723	80.2375	67.0209	6.06654	0.00256383	0.0250216	conserved Plasmodium protein, unknown function
PF3D7_0511000.1	3137.11	2320.54	669.665	2042.44	2728.83	669.665	0.245404	-2.02677	0.00259099	0.0252305	Name=TCTP
PF3D7_1440400.1	5.93274	0	118.618	41.5168	2.96637	118.618	39.8741	5.31738	0.00260056	0.0252561	zinc finger protein, putative
PF3D7_1426000.1	5241.44	4403.04	1236.2	3626.9	4822.24	1236.2	0.256355	-1.96379	0.00260515	0.0252561	Name=RPL21
PF3D7_1236900.1	18.9886	1.20764	200.948	73.7146	10.0981	200.948	19.8749	4.31287	0.00261339	0.0252801	conserved Plasmodium protein, unknown function
PF3D7_0936600.1	2410.83	2641.98	634.153	1895.65	2526.41	634.153	0.251011	-1.99418	0.00264161	0.0254757	Name=GEXP5
PF3D7_1136700.1	5.93635	6.03602	125.586	45.8529	5.98619	125.586	20.9796	4.39092	0.00264524	0.0254757	Name=AIP
PF3D7_0915000.1	8.31457	1.20673	128.37	45.9639	4.76065	128.37	26.9234	4.75079	0.00267699	0.0257249	Name=NDH2
PF3D7_1206000.1	32.0579	32.5931	274.195	112.949	32.3255	274.195	8.48237	3.08447	0.00268627	0.0257576	Name=SHLP2
PF3D7_0726200.1	1450.13	536.231	183.506	723.29	993.181	183.506	0.184762	-2.43626	0.00274715	0.0262838	Name=FIKK7.1
PF3D7_0102600.1	1442.15	342.927	138.149	641.074	892.537	138.149	0.154779	-2.69172	0.00278107	0.0265504	Name=FIKK1
PF3D7_1456000.1	23.7325	1.20778	229.559	84.8329	12.4701	229.559	18.3884	4.20072	0.00283474	0.027004	Name=AP2-HC
PF3D7_1428900.1	37.9672	9.66334	265.845	104.492	23.8153	265.845	11.1564	3.4798	0.00284254	0.0270195	conserved Plasmodium protein, unknown function
PF3D7_0617600.1	184.28	36.1722	6.27829	75.5769	110.226	6.27829	0.0569534	-4.13408	0.00287189	0.0272088	stevor
PF3D7_1224200.1	2.37422	0	85.1209	29.1651	1.18711	85.1209	71.4046	6.15795	0.00287487	0.0272088	BRO1 domain-containing protein, putative
PF3D7_0316500.1	15.4304	3.62246	164.663	61.2385	9.52644	164.663	17.2681	4.11004	0.00290883	0.0274709	Name=NUF2
PF3D7_1426300.1	1.18738	1.20711	78.1417	26.8454	1.19724	78.1417	65.2692	6.02833	0.00294113	0.0277162	dynein intermediate chain, putative
PF3D7_0412400.1	563.469	763.531	140.252	489.084	663.5	140.252	0.211386	-2.24205	0.00295956	0.02783	Name=VAR
PF3D7_1467900.1	91.3499	41.0726	454.245	195.556	66.2113	454.245	6.85907	2.77801	0.00298639	0.0279731	rab GTPase activator, putative
PF3D7_1209500.1	5.93421	0	115.823	40.5859	2.96711	115.823	38.9293	5.28278	0.00298754	0.0279731	Name=PDEalpha
PF3D7_0203100.1	18.9795	14.4978	192.586	75.3543	16.7386	192.586	11.5034	3.52399	0.00300147	0.0280435	protein kinase, putative
PF3D7_1148900.1	958.637	950.831	221.855	710.441	954.734	221.855	0.232374	-2.10548	0.00301659	0.0281249	Plasmodium exported protein, unknown function
PF3D7_0211800.1	4006.35	3525.85	982.349	2838.18	3766.1	982.349	0.26084	-1.93876	0.00305531	0.0284254	Name=AsnRS
PF3D7_1346300.1	8703.98	6711.99	2025.42	5813.8	7707.98	2025.42	0.26277	-1.92813	0.00309137	0.0286844	Name=ALBA2
PF3D7_0104100.1	3.56006	2.41546	96.9861	34.3206	2.98776	96.9861	32.4424	5.01981	0.00309983	0.0286844	protein E140, putative
PF3D7_1413400.1	7.12574	1.20689	117.21	41.8475	4.16631	117.21	28.088	4.81188	0.00310913	0.0286844	30S ribosomal protein S9, putative
PF3D7_0920700.1	11.8724	6.03618	147.216	55.0414	8.95427	147.216	16.432	4.03844	0.00310933	0.0286844	CRAL/TRIO domain-containing protein, putative
PF3D7_0414700.1	28.4906	8.45144	221.175	86.039	18.471	221.175	11.9672	3.58101	0.00312472	0.0287658	GTP-binding protein, putative
PF3D7_0518600.1	41.528	31.405	289.568	120.834	36.4665	289.568	7.93973	2.98909	0.00313172	0.0287698	Name=WDR26
PF3D7_0530300.1	3.5593	0	94.1975	32.5856	1.77965	94.1975	52.7364	5.72073	0.00314536	0.0288346	Name=PIC6
PF3D7_0819800.1	9.49365	10.8694	151.41	57.2576	10.1815	151.41	14.8726	3.89459	0.00317261	0.0289683	conserved Plasmodium protein, unknown function
PF3D7_1468700.1	10923	12833.6	3195.27	8983.94	11878.3	3195.27	0.269001	-1.89431	0.00317934	0.0289683	Name=eIF4A
PF3D7_0710600.1	6178.03	5509.86	1557	4414.96	5843.94	1557	0.26643	-1.90817	0.00317977	0.0289683	Name=RPL34
PF3D7_1227600.1	65.263	4.83122	425.626	165.24	35.0471	425.626	12.1381	3.60147	0.00320264	0.0291161	Name=SPC24
PF3D7_0516900.1	5327.15	4065.17	1222.95	3538.42	4696.16	1222.95	0.260414	-1.94112	0.00321228	0.0291433	Name=RPL2
PF3D7_0805300.1	0	0	54.4238	18.1413	0	54.4238	247.138	7.94918	0.00321923	0.029146	zinc finger protein, putative
PF3D7_0803200.1	23.7416	21.7327	219.78	88.4181	22.7372	219.78	9.66566	3.27287	0.00333967	0.0301741	filament assembling protein, putative
PF3D7_1414800.1	957.843	879.32	215.566	684.243	918.582	215.566	0.234672	-2.09128	0.00338278	0.0305007	Name=SMB1
PF3D7_0501000.1	3449.27	2878.46	827.4	2385.04	3163.86	827.4	0.261516	-1.93503	0.00340036	0.0305963	Plasmodium exported protein, unknown function
PF3D7_0705300.1	15.431	1.20745	168.848	61.8289	8.3192	168.848	20.2695	4.34124	0.00342953	0.0307954	Name=ORC2
PF3D7_0411000.1	435.459	590.645	104.663	376.922	513.052	104.663	0.204004	-2.29333	0.00345021	0.0309178	conserved Plasmodium protein, unknown function
PF3D7_0729400.1	1880.03	1532.73	429.071	1280.61	1706.38	429.071	0.25145	-1.99166	0.00349445	0.0312504	ribosome biogenesis protein BRX1, putative
PF3D7_1143200.1	4.74881	0	102.563	35.7705	2.3744	102.563	43.0686	5.42856	0.00351956	0.0314108	DnaJ protein, putative
PF3D7_0620000.1	4.75467	0	102.548	35.7675	2.37734	102.548	43.0267	5.42716	0.0035311	0.0314497	Name=PIMMS43
PF3D7_1408100.1	2908.16	3172.02	804.432	2294.87	3040.09	804.432	0.264609	-1.91807	0.00355338	0.0315801	Name=PMIII
PF3D7_1204900.1	3.566	1.20595	90.6886	31.8202	2.38598	90.6886	37.9589	5.24637	0.00356015	0.0315801	conserved Plasmodium protein, unknown function
PF3D7_1357100.1	12773.5	10560.3	3183.1	8838.99	11666.9	3183.1	0.272831	-1.87392	0.00360829	0.0319133	elongation factor 1-alpha
PF3D7_1409300.1	14.2544	1.20667	159.764	58.4084	7.73052	159.764	20.6408	4.36743	0.00362406	0.0319133	Name=DDI1
PF3D7_1323100.1	2681.29	2011.76	600.646	1764.56	2346.52	600.646	0.255972	-1.96594	0.00362581	0.0319133	60S ribosomal protein L6, putative
PF3D7_0418600.1	7.11785	4.83227	120.016	43.9888	5.97506	120.016	20.0777	4.32753	0.00362685	0.0319133	regulator of chromosome condensation, putative
PF3D7_1357900.1	930.484	394.437	126.27	483.731	662.461	126.27	0.190604	-2.39135	0.0036625	0.0321625	pyrroline-5-carboxylate reductase, putative
PF3D7_1136000.1	1.18611	2.4165	82.3383	28.647	1.8013	82.3383	45.7702	5.51634	0.00367051	0.0321679	conserved Plasmodium protein, unknown function
PF3D7_1324900.1	13733.6	12404.9	3608.5	9915.66	13069.2	3608.5	0.276107	-1.8567	0.00367779	0.0321679	Name=LDH
PF3D7_0416300.1	29.6611	10.8715	219.794	86.7755	20.2663	219.794	10.8398	3.43827	0.00369327	0.0322388	Name=MCM9
PF3D7_0724800.1	21.375	4.828	185.584	70.5958	13.1015	185.584	14.1543	3.82317	0.00377548	0.032891	kelch domain-containing protein, putative
PF3D7_1318400.1	86.617	53.146	430.513	190.092	69.8815	430.513	6.15979	2.62288	0.0038609	0.0335684	Name=SMC2
PF3D7_0524400.1	1445.47	1162.14	323.719	977.109	1303.8	323.719	0.248287	-2.00992	0.00386955	0.033577	Name=RBG1
PF3D7_1424100.1	7769.64	5658.84	1800.1	5076.19	6714.24	1800.1	0.268102	-1.89915	0.00388626	0.0336553	Name=RPL5
PF3D7_1406600.1	26.1026	4.83165	207.234	79.3893	15.4671	207.234	13.3875	3.74281	0.00391599	0.0338459	Name=ClpC
PF3D7_1457100.1	509.207	667.736	127.683	434.876	588.472	127.683	0.216978	-2.20438	0.00393181	0.0339158	conserved Plasmodium protein, unknown function
PF3D7_1113000.1	0	1.20839	71.1749	24.1277	0.604193	71.1749	118.657	6.89065	0.0039493	0.0339997	conserved Plasmodium protein, unknown function
PF3D7_0917000.1	30.8457	19.3281	229.564	93.246	25.0869	229.564	9.1486	3.19355	0.00397919	0.0341359	Name=MOP
PF3D7_0902300.1	1003.08	1246.02	275.598	841.564	1124.55	275.598	0.245076	-2.0287	0.0039807	0.0341359	Name=FIKK9.4
PF3D7_1408600.1	8109.42	5724.92	1852.1	5228.81	6917.17	1852.1	0.267754	-1.90102	0.00399008	0.0341495	40S ribosomal protein S8e, putative
PF3D7_0827600.1	27.2874	4.83191	212.119	81.4129	16.0597	212.119	13.1976	3.7222	0.00401015	0.0342196	conserved Plasmodium protein, unknown function
PF3D7_0703600.1	53.4658	43.4317	329.287	142.061	48.4487	329.287	6.79618	2.76472	0.00401389	0.0342196	conserved protein, unknown function
PF3D7_0416800.1	2591.05	1850.54	571.313	1670.97	2220.8	571.313	0.257255	-1.95873	0.00406083	0.0345226	Name=SAR1
PF3D7_0414000.1	100.869	33.8163	465.394	200.026	67.3425	465.394	6.90913	2.7885	0.00407305	0.0345226	Name=SMC3
PF3D7_1110700.1	8.31595	0	128.368	45.5613	4.15798	128.368	30.8121	4.94542	0.00407307	0.0345226	Name=ALP1
PF3D7_0728100.1	8.30179	4.83348	122.811	45.3155	6.56764	122.811	18.689	4.22412	0.00408634	0.0345682	anaphase-promoting complex subunit 1, putative
PF3D7_0312800.1	5203.55	3866.65	1217.23	3429.14	4535.1	1217.23	0.268403	-1.89753	0.00411524	0.0347456	60S ribosomal protein L26, putative
PF3D7_0111400.1	13.0574	8.45188	150.009	57.1729	10.7547	150.009	13.9438	3.80155	0.00415466	0.0349531	Name=GEXP19
PF3D7_0314700.1	40.3388	8.45568	261.66	103.485	24.3972	261.66	10.7186	3.42205	0.00415577	0.0349531	Name=RNF1
PF3D7_0307600.1	9.49798	1.20723	126.284	45.6632	5.3526	126.284	23.5574	4.55811	0.00416848	0.0349928	conserved Plasmodium protein, unknown function
PF3D7_1226100.1	21.3771	10.862	184.187	72.142	16.1196	184.187	11.4221	3.51375	0.00420383	0.0352222	Name=HAD3
PF3D7_1311900.1	2608.69	1846.4	575.628	1676.9	2227.54	575.628	0.258413	-1.95225	0.00422352	0.0353196	Name=vapA
PF3D7_0823200.1	3298.03	2017.99	674.013	1996.68	2658.01	674.013	0.253577	-1.9795	0.00427906	0.0357159	RNA-binding protein, putative
PF3D7_1132800.1	154.403	33.7906	659.299	282.497	94.0967	659.299	7.00517	2.80842	0.00428761	0.0357192	Name=AQP
PF3D7_1431100.1	3.56139	2.41466	91.4002	32.4587	2.98802	91.4002	30.5723	4.93415	0.00432768	0.0359846	Name=PIP2
PF3D7_0504800.1	28.4632	8.45863	209.338	82.0865	18.4609	209.338	11.3324	3.50238	0.00433759	0.0359987	conserved Plasmodium protein, unknown function
PF3D7_1022400.1	6357.34	4881.47	1538.41	4259.07	5619.4	1538.41	0.273768	-1.86897	0.00435912	0.036109	Name=SRSF4
PF3D7_1026800.1	13267.7	10953	3395.72	9205.47	12110.3	3395.72	0.280398	-1.83445	0.00437147	0.036143	Name=RPS2
PF3D7_1139300.1	1397.34	1612.9	390.754	1133.67	1505.12	390.754	0.259618	-1.94554	0.00447232	0.0368738	Name=AP2-G5
PF3D7_1436300.1	8301.62	6355.76	2025.63	5561	7328.69	2025.63	0.276397	-1.85519	0.00447761	0.0368738	Name=PTEX150
PF3D7_0809400.1	15.4324	6.03676	153.497	58.322	10.7346	153.497	14.2903	3.83696	0.00448511	0.0368738	conserved protein, unknown function
PF3D7_0529400.1	170.845	28.9912	731.951	310.596	99.918	731.951	7.32384	2.8726	0.00458577	0.0376308	conserved Plasmodium protein, unknown function
PF3D7_1016400.1	1786.6	1334.12	401.185	1173.97	1560.36	401.185	0.257109	-1.95955	0.00460482	0.0377165	Name=FIKK10.1
PF3D7_0721600.1	6769.29	6535.21	1880.75	5061.75	6652.25	1880.75	0.282724	-1.82253	0.00461816	0.0377552	40S ribosomal protein S5, putative
PF3D7_0913300.1	1582.51	1656.39	427.695	1222.2	1619.45	427.695	0.264099	-1.92085	0.0046281	0.037766	conserved protein, unknown function
PF3D7_0319600.1	3641.31	3195.16	943.185	2593.22	3418.24	943.185	0.275927	-1.85764	0.00465737	0.0378794	Name=EF-1delta
PF3D7_0309600.1	5310.1	4028.05	1281.56	3539.9	4669.08	1281.56	0.274478	-1.86524	0.00465929	0.0378794	Name=PfP2
PF3D7_0917300.1	1.1877	0	68.3718	23.1865	0.593849	68.3718	114.359	6.83743	0.00467861	0.037966	conserved protein, unknown function
PF3D7_1008700.1	157.819	19.3247	720.773	299.306	88.5721	720.773	8.13566	3.02426	0.00469668	0.0380423	tubulin beta chain
PF3D7_0909500.1	3.56232	2.4141	90.002	31.9928	2.98821	90.002	30.1033	4.91185	0.00470673	0.0380533	Name=SPM1
PF3D7_0603800.1	30.8475	4.83179	222.585	86.0881	17.8396	222.585	12.4674	3.64009	0.00475274	0.0383545	Name=CEP76
PF3D7_1209400.1	70.0253	12.0756	371.192	151.098	41.0505	371.192	9.03853	3.17609	0.00477339	0.0384503	Name=CIA1
PF3D7_1239800.1	7.11577	9.66703	130.487	49.09	8.3914	130.487	15.5544	3.95925	0.00487026	0.0391587	conserved Plasmodium protein, unknown function
PF3D7_1206500.1	3.56186	6.03595	105.353	38.3169	4.7989	105.353	21.9655	4.45717	0.00491245	0.0394256	Tat binding protein 1(TBP-1)-interacting protein, putative
PF3D7_0517300.1	5938.13	4769.35	1499.45	4068.98	5353.74	1499.45	0.280075	-1.83611	0.00493048	0.039498	Name=SR1
PF3D7_1331800.1	4267.71	3634.71	1103.71	3002.04	3951.21	1103.71	0.279334	-1.83994	0.00495161	0.0395948	60S ribosomal protein L23, putative
PF3D7_0316200.1	17.7941	2.4162	164.674	61.6281	10.1051	164.674	16.2778	4.02483	0.00497047	0.0396732	conserved Plasmodium protein, unknown function
PF3D7_1135400.1	764.223	739.326	182.077	561.875	751.775	182.077	0.242197	-2.04575	0.00501183	0.0399306	HotDog domain-containing protein, putative
PF3D7_0527000.1	297.866	85.7468	1062.66	482.09	191.806	1062.66	5.5396	2.46978	0.00504782	0.0401444	Name=MCM3
PF3D7_0915400.1	15943.6	17512.5	4850.85	12769	16728.1	4850.85	0.289983	-1.78596	0.00509994	0.0404854	Name=PFK9
PF3D7_0322900.1	6353.95	5436.63	1677.1	4489.23	5895.29	1677.1	0.284481	-1.81359	0.00514894	0.0408004	Name=RPS3A
PF3D7_1019400.1	1767.76	1403.58	419.952	1197.1	1585.67	419.952	0.264841	-1.9168	0.00522428	0.0413228	60S ribosomal protein L30e, putative
PF3D7_0104800.1	14.2493	6.03524	144.422	54.9021	10.1423	144.422	14.2313	3.831	0.0052684	0.0415966	Name=NPT1
PF3D7_0717600.1	15.4284	1.20763	155.595	57.4102	8.318	155.595	18.6816	4.22355	0.0053413	0.0420963	Name=IMC32
PF3D7_1134700.1	1502.09	1711.61	431.911	1215.2	1606.85	431.911	0.268795	-1.89542	0.00535496	0.0421282	Name=RPA2
PF3D7_0809600.1	18.9753	13.2922	173.053	68.44	16.1338	173.053	10.7236	3.42272	0.00536922	0.0421647	peptidase family C50, putative
PF3D7_1465400.1	552.647	662.156	141.616	452.14	607.402	141.616	0.233153	-2.10065	0.00538059	0.0421784	conserved protein, unknown function
PF3D7_1115300.1	1182.48	952.516	272.803	802.598	1067.5	272.803	0.255552	-1.96831	0.00539082	0.0421831	Name=FP2B
PF3D7_1413200.1	20.1932	12.067	174.416	68.8919	16.1301	174.416	10.8101	3.4343	0.00541482	0.0422955	conserved Plasmodium protein, unknown function
PF3D7_1412500.1	1547.51	929.285	306.279	927.691	1238.4	306.279	0.247317	-2.01557	0.00545323	0.0425197	Name=ACT2
PF3D7_0810800.1	861.904	1070.85	245.593	726.115	966.377	245.593	0.25414	-1.97631	0.00565597	0.0440221	Name=PPPK-DHPS
PF3D7_0519400.1	5833.97	5134.04	1583.52	4183.84	5484	1583.52	0.288754	-1.79209	0.00568395	0.0441426	Name=RPS24
PF3D7_0922500.1	7271.35	5234.87	1766.6	4757.61	6253.11	1766.6	0.282515	-1.8236	0.0056916	0.0441426	Name=PGK
PF3D7_0920800.1	3089.22	2794.72	833.755	2239.23	2941.97	833.755	0.2834	-1.81909	0.00576019	0.0445957	Name=IMPDH
PF3D7_0919400.1	17.8095	1.20718	166.75	61.9223	9.50834	166.75	17.5172	4.1307	0.00580307	0.0448484	Name=PDI-Trans
PF3D7_0418000.1	9.48794	2.4167	117.229	43.0445	5.95232	117.229	19.6704	4.29795	0.0058269	0.0449533	conserved Plasmodium protein, unknown function
PF3D7_1343800.1	10.6731	50.7541	283.305	114.911	30.7136	283.305	9.2289	3.20616	0.00586901	0.0451986	VPS13 domain-containing protein, putative
PF3D7_0411900.1	37.9604	16.9135	234.451	96.4417	27.437	234.451	8.54205	3.09458	0.00589535	0.0453218	DNA polymerase alpha catalytic subunit A
PF3D7_1222400.1	21.3506	10.8739	173.747	68.6572	16.1123	173.747	10.7791	3.43016	0.00593349	0.0455351	Name=ApiAP2
PF3D7_0913600.1	9.49366	2.41542	116.523	42.8106	5.95454	116.523	19.5462	4.28881	0.00602544	0.0461599	conserved Plasmodium protein, unknown function
PF3D7_1425800.1	2.37345	7.24615	104.661	38.0935	4.8098	104.661	21.7838	4.44518	0.00606429	0.0463765	conserved Plasmodium protein, unknown function
PF3D7_0526500.1	620.595	797.148	173.041	530.262	708.872	173.041	0.244111	-2.03439	0.00612008	0.0467216	conserved Plasmodium protein, unknown function
PF3D7_0307200.1	8543.63	7317.8	2333.54	6064.99	7930.72	2333.54	0.294241	-1.76493	0.00620634	0.0472977	60S ribosomal protein L7, putative
PF3D7_0106000.1	4.74765	8.45267	114.427	42.5425	6.60016	114.427	17.346	4.11653	0.00621743	0.0473	conserved protein, unknown function
PF3D7_0214700.1	7.13475	3.61663	106.031	38.9275	5.37569	106.031	19.7135	4.30111	0.00623781	0.0473114	conserved Plasmodium protein, unknown function
PF3D7_1234200.1	41.5236	22.9519	248.403	104.293	32.2378	248.403	7.70347	2.94551	0.00624053	0.0473114	#N/A
PF3D7_0306900.1	6507.31	5767.47	1806.97	4693.92	6137.39	1806.97	0.294421	-1.76405	0.00634168	0.0479953	40S ribosomal protein S23, putative
PF3D7_0932200.1	147.259	6.03467	767.449	306.914	76.6468	767.449	10.0104	3.32343	0.00643988	0.0484567	Name=PFN
PF3D7_1202900.1	3642.82	2883.82	933.516	2486.72	3263.32	933.516	0.286063	-1.80559	0.00644034	0.0484567	Name=HMGB1
PF3D7_1123400.1	3313.21	2641.69	849.117	2268	2977.45	849.117	0.285182	-1.81004	0.00644488	0.0484567	Name=ERF3
PF3D7_1037300.1	4479.07	7415.9	1648.74	4514.57	5947.49	1648.74	0.277218	-1.85091	0.00644689	0.0484567	Name=AAC1
PF3D7_0616200.1	43.948	8.44721	256.043	102.813	26.1976	256.043	9.7687	3.28817	0.00646248	0.0484907	Name=NDC80
PF3D7_0618300.1	3246.33	3167.6	931.38	2448.44	3206.97	931.38	0.290424	-1.78377	0.00648624	0.0485668	60S ribosomal protein L27a, putative
PF3D7_1242700.1	4280.28	3314.02	1090.95	2895.08	3797.15	1090.95	0.287307	-1.79933	0.00649478	0.0485668	40S ribosomal protein S17, putative
PF3D7_1213800.1	1571.26	1551.86	433.993	1185.7	1561.56	433.993	0.277923	-1.84724	0.00654113	0.04883	Name=PRS
PF3D7_1001400.1	1297.11	1853.78	424.225	1191.71	1575.45	424.225	0.269275	-1.89285	0.00656206	0.048903	Name=XL1
PF3D7_1402200.1	51.1017	25.3298	275.561	117.331	38.2158	275.561	7.20913	2.84983	0.00662387	0.0492798	Name=ApiCOX19
PF3D7_1034700.1	5.9423	1.20614	94.8762	34.0082	3.57422	94.8762	26.5079	4.72835	0.00665237	0.0494079	ADP-ribosylation factor, putative
PF3D7_1141400.1	19.0103	3.61927	158.364	60.3313	11.3148	158.364	13.9852	3.80583	0.00673946	0.0499686	Name=PIGH
PF3D7_1442700.1	4.74497	2.41625	90.0127	32.3913	3.58061	90.0127	25.1172	4.65061	0.00675081	0.0499686	conserved Plasmodium protein, unknown function
PF3D7_0801000.1	10146.3	6736.8	2424.72	6435.94	8441.56	2424.72	0.287236	-1.79969	0.00676913	0.0499686	Plasmodium exported protein (PHISTc)
PF3D7_1243500.1	13.0759	15.6768	156.263	61.6718	14.3764	156.263	10.8704	3.44234	0.00678455	0.0499686	Name=SNF7
PF3D7_1109900.1	3979.03	2906.31	983.675	2623.01	3442.67	983.675	0.28573	-1.80728	0.00679617	0.0499686	Name=RPL36
PF3D7_1364800.1	1003.17	830.948	239.28	691.133	917.06	239.28	0.26092	-1.93832	0.00679628	0.0499686	Name=RPB5
PF3D7_0217800.1	2609.57	2250.87	697.476	1852.64	2430.22	697.476	0.287001	-1.80087	0.00682421	0.0500345	Name=RPS26
PF3D7_0924600.1	5.93146	6.04041	106.759	39.5769	5.98594	106.759	17.8352	4.15665	0.00682807	0.0500345	conserved Plasmodium protein, unknown function
PF3D7_1103100.1	8743.56	6169.47	2168.61	5693.88	7456.52	2168.61	0.290835	-1.78173	0.00689633	0.0504503	Name=RPP1
PF3D7_1328200.1	11.8618	33.8291	212.124	85.9384	22.8455	212.124	9.28959	3.21561	0.00690841	0.0504544	conserved Plasmodium protein, unknown function
PF3D7_1019500.2	22.55	2.41518	177.921	67.6289	12.4826	177.921	14.24	3.83188	0.00696303	0.0507339	TMEM94 domain-containing protein, putative
PF3D7_0814600.1	0	0	46.0373	15.3458	0	46.0373	209.024	7.70753	0.00697457	0.0507339	Name=PIMMS22
PF3D7_0932000.1	19.0296	2.41068	160.438	60.6261	10.7202	160.438	14.9543	3.90249	0.00698915	0.0507339	conserved Plasmodium protein, unknown function
PF3D7_0611700.1	1316.62	823.467	273.928	804.671	1070.04	273.928	0.255997	-1.9658	0.00699299	0.0507339	Name=RPL39
PF3D7_0311800.1	23.75	2.414	183.491	69.8851	13.082	183.491	14.014	3.8088	0.0070324	0.0509355	ATP synthase F0 subunit d-like protein, putative
PF3D7_0314400.1	656.615	535.959	145.12	445.898	596.287	145.12	0.243372	-2.03877	0.00707983	0.0511944	Name=PPP6
PF3D7_1354500.1	1701.68	995.775	349.541	1015.67	1348.73	349.541	0.25916	-1.94808	0.00709685	0.051233	Name=ADSS
PF3D7_0621800.1	3106.02	3274.03	939.017	2439.69	3190.03	939.017	0.294361	-1.76434	0.00712591	0.0513582	nascent polypeptide-associated complex subunit alpha, putative
PF3D7_1357400.1	16.611	13.2868	157.693	62.5302	14.9489	157.693	10.5472	3.39879	0.00721565	0.0519195	conserved Plasmodium protein, unknown function
PF3D7_1024800.1	4726.05	5557.32	1532.31	3938.56	5141.69	1532.31	0.298017	-1.74653	0.00723687	0.05194	Name=EXP3
PF3D7_1439400.1	60.5641	7.24182	323.027	130.278	33.903	323.027	9.52362	3.25151	0.0072422	0.05194	cytochrome b-c1 complex subunit Rieske, putative
PF3D7_1247900.1	496.686	686.402	142.317	441.802	591.544	142.317	0.24059	-2.05535	0.00727562	0.0520944	Name=UTP11
PF3D7_1447000.1	5069.08	4340.63	1402.36	3604.03	4704.86	1402.36	0.298066	-1.74629	0.00733587	0.0524401	40S ribosomal protein S5
PF3D7_1126200.1	3358.22	2678.72	879.746	2305.56	3018.47	879.746	0.291454	-1.77866	0.00738825	0.0527285	Name=RPS18
PF3D7_0927300.1	10.6851	4.82893	120.005	45.173	7.75704	120.005	15.461	3.95056	0.0074128	0.0527861	Name=FH
PF3D7_0206200.1	15.4353	8.45006	143.726	55.8703	11.9427	143.726	12.03	3.58857	0.00742106	0.0527861	Name=PAT
PF3D7_0317600.1	5230.25	3735.68	1305.84	3423.92	4482.97	1305.84	0.29129	-1.77947	0.00743245	0.0527861	Name=RPS11
PF3D7_0525200.1	72.3651	68.8596	378.19	173.138	70.6124	378.19	5.35579	2.4211	0.00751508	0.0532865	Name=SMC6
PF3D7_1465900.1	5571.07	5101.61	1611.43	4094.7	5336.34	1611.43	0.301974	-1.7275	0.00758702	0.0536545	40S ribosomal protein S3
PF3D7_0507400.1	1.18873	2.4118	71.1552	24.9186	1.80026	71.1552	39.562	5.30605	0.00759147	0.0536545	Name=SUB1-ProM
PF3D7_1455700.1	4.74671	2.41547	87.9156	31.6926	3.58109	87.9156	24.5298	4.61646	0.0076136	0.0537243	conserved Plasmodium protein, unknown function
PF3D7_0933300.1	20.1765	3.62273	159.78	61.1932	11.8996	159.78	13.4156	3.74584	0.0076414	0.0538338	conserved Plasmodium protein, unknown function
PF3D7_0316800.1	4670.01	3765.66	1254.38	3230.01	4217.83	1254.38	0.297398	-1.74953	0.00768762	0.0539591	40S ribosomal protein S15A, putative
PF3D7_1003400.1	9.49066	12.0805	133.971	51.8474	10.7856	133.971	12.4236	3.63501	0.00770052	0.0539591	conserved Plasmodium protein, unknown function
PF3D7_1451700.1	7.12962	0	105.342	37.4907	3.56481	105.342	29.4928	4.88229	0.00770576	0.0539591	Name=CNB
PF3D7_1340900.1	3201.05	3441.58	990.73	2544.45	3321.31	990.73	0.298295	-1.74519	0.00771902	0.0539591	Name=PiT
PF3D7_1410600.1	4582.66	3879.78	1265.68	3242.71	4231.22	1265.68	0.299128	-1.74117	0.00772076	0.0539591	Name=eIF2gamma
PF3D7_0306500.1	23.7652	4.82528	172.315	66.9686	14.2952	172.315	12.0461	3.5905	0.00788077	0.0549339	Name=COX6C
PF3D7_1356300.1	42.7735	3.61924	260.917	102.437	23.1964	260.917	11.2418	3.4908	0.00788531	0.0549339	ubiquitin-conjugating enzyme E2, putative
PF3D7_1372000.1	357.375	135.205	39.7689	177.449	246.29	39.7689	0.161463	-2.63073	0.00790457	0.0549807	Plasmodium exported protein (PHISTa), unknown function
PF3D7_1438900.1	3370.54	2746.33	904.112	2340.33	3058.43	904.112	0.295613	-1.75822	0.00793774	0.0551239	Name=Trx-Px1
PF3D7_1426600.1	0	0	44.6558	14.8853	0	44.6558	202.782	7.66378	0.00795045	0.0551248	conserved Plasmodium protein, unknown function
PF3D7_1028200.1	2.37614	0	69.0669	23.8144	1.18807	69.0669	57.9313	5.85627	0.00797696	0.0552167	RING zinc finger protein, putative
PF3D7_0811900.1	47.4656	25.3632	256.77	109.866	36.4144	256.77	7.04971	2.81756	0.0079889	0.0552167	RNA-binding protein, putative
PF3D7_1476500.1	21.3633	6.03792	161.176	62.859	13.7006	161.176	11.7562	3.55536	0.00801332	0.0552982	probable protein, unknown function
PF3D7_0528200.1	2638.58	2964.43	834.434	2145.82	2801.51	834.434	0.297853	-1.74733	0.00814425	0.0561134	Name=EIF3E
PF3D7_1407100.1	3326.52	2373.95	828.841	2176.44	2850.24	828.841	0.290796	-1.78192	0.00820145	0.0564188	Name=NOP1
PF3D7_1341500.1	2.37526	1.20688	69.7676	24.4499	1.79107	69.7676	38.9129	5.28218	0.00826005	0.0567328	Name=ISC1
PF3D7_0626800.1	12540.7	12913.6	3964.44	9806.25	12727.2	3964.44	0.311496	-1.68272	0.00833659	0.0571689	Name=PyrK
PF3D7_0408900.2	35.6341	3.62018	225.346	88.2	19.6271	225.346	11.4739	3.52028	0.00838156	0.0573875	Name=KAE1
PF3D7_0907500.1	4.75157	4.82659	94.1839	34.5873	4.78908	94.1839	19.6666	4.29767	0.00844885	0.057758	conserved protein, unknown function
PF3D7_1424400.1	5201.62	4996.25	1567.07	3921.65	5098.94	1567.07	0.307334	-1.70212	0.00849008	0.0579494	60S ribosomal protein L7-3, putative
PF3D7_0501800.1	104.424	26.5709	425.625	185.54	65.4976	425.625	6.49653	2.69967	0.00851981	0.0580619	Name=CAF1A
PF3D7_0520000.1	5346.81	5178.21	1620.53	4048.51	5262.51	1620.53	0.307939	-1.69928	0.00854464	0.0581407	Name=RPS9
PF3D7_1420700.1	6502.82	5927.46	1918.14	4782.8	6215.14	1918.14	0.308625	-1.69608	0.00856344	0.0581783	Name=P113
PF3D7_1004000.1	4489.41	4007.8	1298.9	3265.37	4248.61	1298.9	0.305725	-1.70969	0.00866204	0.0587167	60S ribosomal protein L13, putative
PF3D7_0412000.1	80.7046	16.9064	358.634	152.082	48.8055	358.634	7.34568	2.8769	0.00866949	0.0587167	LITAF-like zinc finger protein, putative
PF3D7_0622200.1	556.763	649.544	153.497	453.268	603.154	153.497	0.254492	-1.97431	0.00873157	0.0590459	radical SAM protein, putative
PF3D7_0725300.1	1013.81	1072.11	291.643	792.52	1042.96	291.643	0.279632	-1.8384	0.00882371	0.059577	conserved protein, unknown function
PF3D7_0422400.1	5096.12	4886.87	1543.22	3842.07	4991.49	1543.22	0.30917	-1.69353	0.00886125	0.0597385	Name=RPS19
PF3D7_1341200.1	5098.14	5022.32	1566.25	3895.57	5060.23	1566.25	0.309523	-1.69188	0.00888199	0.0597863	60S ribosomal protein L18, putative
PF3D7_0220600.1	1364.15	479.268	207.218	683.545	921.708	207.218	0.224815	-2.15319	0.00906858	0.0609386	Plasmodium exported protein (hyp9), unknown function
PF3D7_1456500.1	37.9597	2.41626	240.732	93.7025	20.188	240.732	11.9156	3.57478	0.00908383	0.0609386	STAG domain-containing protein, putative
PF3D7_0418100.1	747.471	869.709	218.398	611.859	808.59	218.398	0.2701	-1.88844	0.00909489	0.0609386	Name=SOC1
PF3D7_1445200.1	1597.35	2765.58	609.823	1657.59	2181.47	609.823	0.27955	-1.83882	0.0091604	0.0610113	Name=MAK5
PF3D7_0216800.1	1.18685	0	57.9117	19.6995	0.593423	57.9117	96.8874	6.59824	0.0091766	0.0610113	TMEM121 domain-containing protein, putative
PF3D7_1035100.1	1.18787	0	57.9058	19.6979	0.593936	57.9058	96.8592	6.59782	0.00918656	0.0610113	probable protein, unknown function
PF3D7_0831600.1	7.12009	3.6232	98.3817	36.375	5.37164	98.3817	18.3029	4.194	0.00918874	0.0610113	Name=CLAG8
PF3D7_1409200.2	3.58834	1.19934	75.2854	26.691	2.39384	75.2854	31.4422	4.97463	0.00918973	0.0610113	conserved Plasmodium protein, unknown function
PF3D7_0614100.1	7.12076	3.62289	98.3806	36.3747	5.37183	98.3806	18.3022	4.19395	0.00919013	0.0610113	filamin domain-containing protein, putative
PF3D7_1455600.1	3.55912	0	76.0563	26.5385	1.77956	76.0563	42.5968	5.41267	0.00921649	0.0610113	Name=FER2
PF3D7_0213100.1	1289.85	656.504	246.278	730.879	973.179	246.278	0.253061	-1.98244	0.00922457	0.0610113	Name=SIS1
PF3D7_1012400.1	14519.2	8397.24	3363.86	8760.1	11458.2	3363.86	0.293576	-1.76819	0.00923105	0.0610113	Name=HGPRT
PF3D7_0719600.1	3799.36	3934.19	1195.16	2976.24	3866.78	1195.16	0.309085	-1.69393	0.00929328	0.06133	60S ribosomal protein L11a, putative
PF3D7_1401500.1	658.971	179.865	76.049	304.962	419.418	76.049	0.181312	-2.46345	0.00933343	0.0615024	esterase, putative
PF3D7_0106900.1	5.93575	2.41462	90.0046	32.785	4.17519	90.0046	21.5372	4.42876	0.00937161	0.0615866	Name=IspD
PF3D7_1105000.1	5593.28	5113.18	1669.68	4125.38	5353.23	1669.68	0.311902	-1.68083	0.00937431	0.0615866	Name=H4
PF3D7_0719500.1	13.0647	2.41364	123.488	46.3221	7.73916	123.488	15.9404	3.99461	0.00940034	0.0616651	Name=CDC50A
PF3D7_0918500.1	153.217	48.2717	549.066	250.185	100.744	549.066	5.44917	2.44604	0.0094253	0.0617364	#N/A
PF3D7_0202400.1	5864.29	3961.03	1475.77	3767.03	4912.66	1475.77	0.300401	-1.73504	0.00947828	0.0618193	Name=PTEF
PF3D7_1472600.1	7.12908	1.20639	94.8788	34.4048	4.16774	94.8788	22.7343	4.5068	0.00947874	0.0618193	Name=PDI-14
PF3D7_0211500.1	2.37342	1.20771	67.6808	23.754	1.79056	67.6808	37.7568	5.23867	0.00948028	0.0618193	GAF domain-related protein, putative
PF3D7_1144000.1	3093.07	2596.4	864.866	2184.78	2844.73	864.866	0.304024	-1.71774	0.0094997	0.0618277	Name=RPS21
PF3D7_0516300.1	519.822	432.328	116.522	356.224	476.075	116.522	0.244753	-2.0306	0.00952157	0.0618277	tRNA pseudouridine synthase, putative
PF3D7_0208100.1	62.8793	26.5757	291.664	127.04	44.7275	291.664	6.51917	2.70469	0.00952389	0.0618277	conserved Plasmodium protein, unknown function
PF3D7_0829800.1	9.49815	25.3513	170.937	68.5955	17.4247	170.937	9.81455	3.29492	0.00954963	0.0619031	#N/A
PF3D7_1203000.1	60.5218	32.6083	288.865	127.332	46.565	288.865	6.20225	2.63279	0.00961336	0.0622241	Name=ORC1
PF3D7_0705700.1	3013.85	2677.97	871.288	2187.7	2845.91	871.288	0.306155	-1.70767	0.009659	0.0623636	40S ribosomal protein S29, putative
PF3D7_1149200.1	218.343	1107.52	3268.24	1531.37	662.932	3268.24	4.93019	2.30164	0.00967197	0.0623636	Name=RESA3
PF3D7_0114000.1	83.052	131.665	501.688	238.802	107.358	501.688	4.67345	2.22449	0.00968826	0.0623636	Name=EPF1
PF3D7_1404800.1	3416.14	3826.41	1120.59	2787.71	3621.27	1120.59	0.309446	-1.69224	0.00969183	0.0623636	conserved Plasmodium protein, unknown function
PF3D7_1351400.1	6226.15	5840.73	1899.54	4655.47	6033.44	1899.54	0.314835	-1.66733	0.00971348	0.0624113	60S ribosomal protein L17, putative
PF3D7_0519800.1	1513.03	1057.97	362.826	977.94	1285.5	362.826	0.282243	-1.82499	0.00972997	0.0624257	EELM2 domain-containing protein, putative
PF3D7_1010700.1	1039.9	797.664	253.201	696.921	918.78	253.201	0.275583	-1.85944	0.00979316	0.0626676	dolichyl-phosphate-mannose--protein mannosyltransferase, putative
PF3D7_1401300.1	393.071	70.0046	30.6981	164.591	231.538	30.6981	0.132574	-2.91513	0.00979628	0.0626676	Name=EH2
PF3D7_0313800.1	24.9267	2.41492	176.524	67.955	13.6708	176.524	12.9012	3.68944	0.00986755	0.0630315	conserved Plasmodium protein, unknown function
PF3D7_1039900.1	23.8199	27.6891	0	17.1697	25.7545	0	0.00498147	-7.64921	0.00988275	0.0630367	Name=EPF4
PF3D7_1200100.1	10.6772	22.9525	162.579	65.403	16.8148	162.579	9.67282	3.27394	0.01005	0.0639701	Name=VAR
PF3D7_1006200.1	2820.18	1755.6	662.772	1746.19	2287.89	662.772	0.289685	-1.78744	0.0100583	0.0639701	Name=ALBA3
PF3D7_1469200.1	0	9.65201	115.809	41.8205	4.826	115.809	24.0357	4.58711	0.0101079	0.0641924	Name=SHLP1
PF3D7_0724600.1	32.03	32.6181	221.193	95.2803	32.3241	221.193	6.84302	2.77463	0.0102226	0.0648271	protein kinase, putative
PF3D7_0309500.1	2737.21	3198.54	916.805	2284.18	2967.87	916.805	0.308911	-1.69474	0.0102682	0.0650217	Name=AS
PF3D7_1407800.1	3207.84	2811.42	932.176	2317.14	3009.63	932.176	0.309731	-1.69091	0.0102862	0.0650422	Name=PM4
PF3D7_1460700.1	3222.54	3053.28	977.824	2417.88	3137.91	977.824	0.311617	-1.68215	0.0103212	0.0651693	Name=RPL27
PF3D7_1130200.1	7138.51	6602.89	2189.36	5310.25	6870.7	2189.36	0.318653	-1.64994	0.0103552	0.0652902	Name=PfP0
PF3D7_1120700.1	4.74607	2.41576	82.3349	29.8323	3.58091	82.3349	22.9742	4.52194	0.0104851	0.0660138	conserved Plasmodium protein, unknown function
PF3D7_1010400.1	1.19003	1.20474	59.2883	20.561	1.19738	59.2883	49.5148	5.62979	0.010593	0.0665956	MORN repeat protein, putative
PF3D7_0709100.1	71.2024	13.2848	318.867	134.452	42.2436	318.867	7.54534	2.91559	0.0106215	0.0665956	Cg1 protein
PF3D7_0920600.1	4.74649	1.20779	79.5431	28.4991	2.97714	79.5431	26.6765	4.7375	0.0106231	0.0665956	conserved Plasmodium protein, unknown function
PF3D7_1437700.1	7.12167	0	98.3791	35.1669	3.56084	98.3791	27.5687	4.78496	0.0106394	0.0666027	succinyl-CoA ligase, putative
PF3D7_1431700.1	3390.45	3230.64	1042.16	2554.42	3310.55	1042.16	0.314801	-1.66749	0.010844	0.0677865	60S ribosomal protein L14, putative
PF3D7_0936400.1	397.745	486.493	108.841	331.026	442.119	108.841	0.246184	-2.02219	0.0108609	0.0677955	Name=REX4
PF3D7_1414300.1	4821.76	3596.23	1308.65	3242.21	4209	1308.65	0.310917	-1.6854	0.0108835	0.0678397	60S ribosomal protein L10, putative
PF3D7_1121800.1	2.37281	0	64.1941	22.189	1.1864	64.1941	53.8948	5.75207	0.0109507	0.0681616	peptidase M16, putative
PF3D7_0311400.1	4.74484	0	81.6397	28.7948	2.37242	81.6397	34.3138	5.10072	0.0110163	0.0684731	Name=PKRP
PF3D7_1341300.1	3976.2	2769.06	1031.83	2592.36	3372.63	1031.83	0.305941	-1.70867	0.0110327	0.0684776	60S ribosomal protein L18-2, putative
PF3D7_1122600.1	1.18639	0	55.1232	18.7699	0.593195	55.1232	92.2329	6.52721	0.0110639	0.0685746	conserved Plasmodium protein, unknown function
PF3D7_1032400.1	30.8818	8.44735	184.184	74.5044	19.6646	184.184	9.36164	3.22676	0.0111315	0.0688961	Name=PIGA
PF3D7_1037000.1	33.2158	14.4971	193.282	80.3318	23.8565	193.282	8.09887	3.01772	0.011232	0.0694196	Name=REV3
PF3D7_0728000.1	3337.87	2709	943.935	2330.27	3023.43	943.935	0.312206	-1.67943	0.0112554	0.0694665	Name=eIF2alpha
PF3D7_1142300.1	32.0311	22.9528	200.259	85.0809	27.492	200.259	7.28318	2.86457	0.0112899	0.0695811	conserved Plasmodium membrane protein, unknown function
PF3D7_1461900.1	2297.39	2436.02	740.306	1824.57	2366.71	740.306	0.312801	-1.67668	0.0114903	0.0707171	valine--tRNA ligase, putative
PF3D7_1317100.1	244.46	20.5312	914.739	393.243	132.496	914.739	6.90274	2.78717	0.0115089	0.0707319	Name=MCM4
PF3D7_0813400.1	5595.21	6082.14	1886	4521.11	5838.67	1886	0.323019	-1.63031	0.0115567	0.0709263	conserved protein, unknown function
PF3D7_0219200.1	2967.79	2113.94	777.764	1953.17	2540.87	777.764	0.306101	-1.70792	0.0116434	0.0713585	Name=RPS30
PF3D7_0220200.1	3956.15	2251.95	917.506	2375.2	3104.05	917.506	0.295582	-1.75837	0.0117257	0.0717624	Plasmodium exported protein, unknown function
PF3D7_1323400.1	6041.17	8078.84	2253.4	5457.8	7060	2253.4	0.31918	-1.64756	0.0118492	0.072417	Name=RPL23
PF3D7_1206100.1	5.94235	3.61839	88.5975	32.7194	4.78037	88.5975	18.5256	4.21145	0.0118706	0.072447	Name=ISN1
PF3D7_0813900.1	4432.05	4336.85	1415.5	3394.8	4384.45	1415.5	0.322847	-1.63108	0.0119322	0.0726884	Name=RPS16
PF3D7_0906500.1	680.36	443.013	144.423	422.599	561.686	144.423	0.257119	-1.95949	0.0119433	0.0726884	arginase
PF3D7_1038400.1	7.11522	2.41692	90.7138	33.4153	4.76607	90.7138	19.0126	4.24888	0.0120679	0.0732537	Name=Pf11-1
PF3D7_1204300.1	5787.87	5926.1	1908.26	4540.74	5856.98	1908.26	0.32581	-1.6179	0.0120696	0.0732537	Name=EIF5A
PF3D7_1135700.1	582.979	416.175	127.617	375.59	499.577	127.617	0.255447	-1.9689	0.0121836	0.0738431	conserved Plasmodium protein, unknown function
PF3D7_1338300.1	6934.3	6916.56	2268.25	5373.03	6925.43	2268.25	0.327525	-1.61032	0.0122024	0.0738546	Name=EF-1gamma
PF3D7_1416400.1	9.50191	9.65428	115.813	44.9897	9.57809	115.813	12.0915	3.59593	0.0123322	0.0745377	conserved protein, unknown function
PF3D7_0624000.1	6016.23	3692.09	1493.8	3734.04	4854.16	1493.8	0.307736	-1.70023	0.0123907	0.0747878	Name=HK
PF3D7_1309100.1	6309.05	6091.42	2033.58	4811.35	6200.23	2033.58	0.327985	-1.6083	0.0125048	0.0753731	60S ribosomal protein L24, putative
PF3D7_1003000.1	5.93224	2.41588	84.4288	30.9256	4.17406	84.4288	20.2079	4.33685	0.0126771	0.0763061	guanylate cyclase organizer UGO, putative
PF3D7_1350100.1	3399.02	2802.02	990.043	2397.03	3100.52	990.043	0.319315	-1.64695	0.012723	0.0764776	Name=KRS1
PF3D7_1444200.1	0	0	39.7612	13.2537	0	39.7612	180.531	7.4961	0.0127686	0.0766463	calmodulin-like protein
PF3D7_0936000.1	6279.6	11056.6	2665.21	6667.13	8668.09	2665.21	0.307475	-1.70146	0.0128127	0.076806	Name=REX2
PF3D7_1034500.1	47.4559	12.0799	230.959	96.8317	29.7679	230.959	7.75516	2.95516	0.0128388	0.0768577	armadillo repeat protein, putative
PF3D7_0411800.1	21.3534	8.45652	147.927	59.2456	14.905	147.927	9.91958	3.31028	0.0128629	0.0768963	conserved Plasmodium protein, unknown function
PF3D7_1348800.1	3.55942	2.41584	73.2645	26.4132	2.98763	73.2645	24.51	4.6153	0.0129575	0.0772925	E1-E2 ATPase, putative
PF3D7_0936200.1	677.997	382.651	133.259	397.969	530.324	133.259	0.251273	-1.99267	0.0129644	0.0772925	Plasmodium exported protein (hyp11), unknown function
PF3D7_0404000.1	2.37892	3.61574	73.2427	26.4124	2.99733	73.2427	24.4455	4.6115	0.0130536	0.0777043	conserved Plasmodium protein, unknown function
PF3D7_1234900.1	79.6795	6.02718	364.826	150.178	42.8533	364.826	8.51066	3.08927	0.0130689	0.0777043	CHCH domain-containing protein, putative
PF3D7_0103800.1	7.13072	3.61843	91.3881	34.0458	5.37458	91.3881	16.9947	4.08701	0.0131494	0.0780545	Name=ARP1
PF3D7_1019700.1	15.43	1.20752	129.079	48.5723	8.31875	129.079	15.4985	3.95406	0.0131746	0.0780545	conserved Plasmodium protein, unknown function
PF3D7_1348500.1	8.31485	0	101.161	36.492	4.15743	101.161	24.2898	4.60228	0.0131813	0.0780545	TBC domain protein, putative
PF3D7_1403600.1	5.94662	4.82147	89.9851	33.5844	5.38404	89.9851	16.7106	4.06269	0.0132428	0.0783132	Name=Sel1
PF3D7_0830400.1	2460.14	1764.11	655.798	1626.68	2112.12	655.798	0.310491	-1.68738	0.0133444	0.0787277	CRA domain-containing protein, putative
PF3D7_1344900.1	1102.12	1368.69	374.002	948.273	1235.41	374.002	0.302738	-1.72386	0.0133706	0.0787277	conserved Plasmodium protein, unknown function
PF3D7_0508300.1	494.904	359.867	107.451	320.741	427.386	107.451	0.25141	-1.99189	0.0133722	0.0787277	Name=TPT
PF3D7_1028900.1	1.18817	0	52.3229	17.837	0.594083	52.3229	87.5207	6.45155	0.0134131	0.0787277	Name=IMC1m
PF3D7_0216700.1	0	6.03934	86.5214	30.8536	3.01967	86.5214	28.7205	4.84401	0.0134385	0.0787277	Name=ATG11
PF3D7_1021200.1	16.624	2.41413	129.77	49.6029	9.51906	129.77	13.6199	3.76765	0.0134401	0.0787277	conserved Plasmodium protein, unknown function
PF3D7_0210100.1	3810.84	3985.92	1277.92	3024.89	3898.38	1277.92	0.327808	-1.60908	0.0134488	0.0787277	Name=RPL37A
PF3D7_1421200.1	3910.11	3663.43	1239.58	2937.7	3786.77	1239.58	0.327344	-1.61112	0.0134567	0.0787277	Name=RPS25
PF3D7_1215400.1	21.3717	1.20716	156.284	59.6211	11.2894	156.284	13.8302	3.78975	0.0134927	0.0788335	conserved Plasmodium protein, unknown function
PF3D7_1209300.1	211.201	125.619	676.821	337.88	168.41	676.821	4.01859	2.00669	0.0135116	0.0788385	Name=TRZ
PF3D7_1368200.1	1281.82	1199.11	380.96	953.963	1240.46	380.96	0.307111	-1.70317	0.0136645	0.0796246	Name=ABCE1
PF3D7_0400200.1	99.9251	45.7951	373.882	173.201	72.8601	373.882	5.13083	2.35919	0.0136891	0.0796624	#N/A
PF3D7_0630300.1	24.9088	4.8329	157.698	62.48	14.8709	157.698	10.5965	3.40552	0.0138734	0.0806275	DNA polymerase epsilon catalytic subunit A, putative
PF3D7_1425900.1	607.234	470.441	145.107	407.594	538.838	145.107	0.269293	-1.89275	0.0139142	0.0807577	conserved Plasmodium protein, unknown function
PF3D7_0925700.1	1234.36	937.061	325.141	832.187	1085.71	325.141	0.299472	-1.73951	0.0140608	0.081457	Name=HDAC1
PF3D7_0416500.1	1.18787	0	51.6268	17.6049	0.593937	51.6268	86.3617	6.43232	0.0140719	0.081457	Name=MAF1
PF3D7_0802300.1	1463.19	1431.15	453.532	1115.96	1447.17	453.532	0.313392	-1.67396	0.0141017	0.0815219	Name=PWP2
PF3D7_1203400.1	34.4128	33.8174	214.905	94.3785	34.1151	214.905	6.29938	2.65521	0.0141589	0.0817446	Name=MFS4
PF3D7_1441300.1	34.3994	47.119	240.733	107.417	40.7592	240.733	5.9069	2.5624	0.0142555	0.0821944	serine/threonine protein kinase, putative
PF3D7_0511800.1	1722.75	1902.53	577.696	1400.99	1812.64	577.696	0.318705	-1.64971	0.0142894	0.0822814	Name=INO1
PF3D7_1337800.1	1.18679	10.8687	104.66	38.9052	6.02776	104.66	17.3862	4.11987	0.0145362	0.0835927	Name=CDPK5
PF3D7_1347100.1	11.874	0	119.305	43.7265	5.93699	119.305	20.0659	4.32667	0.0146044	0.0838751	Name=TOP3
PF3D7_1446600.1	49.9227	2.41196	266.486	106.273	26.1673	266.486	10.179	3.34753	0.0146547	0.0840476	Name=CEN2
PF3D7_0303900.1	0	0	38.353	12.7843	0	38.353	174.108	7.44384	0.0146728	0.0840476	phosphatidylethanolamine-binding protein, putative
PF3D7_1369300.1	0	1.20709	50.9316	17.3796	0.603545	50.9316	84.8867	6.40747	0.0148343	0.0848613	conserved Plasmodium protein, unknown function
PF3D7_1125000.1	10.6958	2.41235	101.853	38.3203	6.55407	101.853	15.5265	3.95666	0.0149731	0.0854818	conserved protein, unknown function
PF3D7_1407000.1	5.93407	0	83.728	29.8873	2.96704	83.728	28.1542	4.81528	0.0149921	0.0854818	Name=CCp3
PF3D7_1003500.1	2792.97	2798.9	922.388	2171.42	2795.93	922.388	0.329904	-1.59988	0.015037	0.0854818	40S ribosomal protein S20e, putative
PF3D7_0921800.1	605.03	600.567	170.913	458.836	602.798	170.913	0.283533	-1.81841	0.015063	0.0854818	Name=RPF1
PF3D7_0913200.1	3163.22	3270.38	1067.33	2500.31	3216.8	1067.33	0.331798	-1.59162	0.0150637	0.0854818	Name=EF-1beta
PF3D7_1245500.1	4.75518	0	76.0379	26.931	2.37759	76.0379	31.9128	4.99606	0.0150732	0.0854818	conserved Plasmodium protein, unknown function
PF3D7_0212300.1	2384.88	2159.96	740.972	1761.94	2272.42	740.972	0.326071	-1.61674	0.0151007	0.0854818	Name=ERF1
PF3D7_0608700.1	3574.81	2720.67	1025.66	2440.38	3147.74	1025.66	0.325841	-1.61776	0.0151115	0.0854818	Name=CCT6
PF3D7_0308300.1	2.3764	1.20637	60.6944	21.4257	1.79139	60.6944	33.8503	5.0811	0.0151305	0.0854818	Name=PIC4
PF3D7_0814000.1	6745.01	8018.08	2486.55	5749.88	7381.54	2486.55	0.336861	-1.56977	0.0151378	0.0854818	60S ribosomal protein L13-2, putative
PF3D7_0307100.1	3088.51	2400.39	893.537	2127.48	2744.45	893.537	0.32558	-1.61892	0.0153094	0.0862327	Name=RPS12
PF3D7_0318200.1	5240.51	6121.9	1910.52	4424.31	5681.2	1910.52	0.336288	-1.57223	0.0153101	0.0862327	Name=RPB1
PF3D7_0312400.1	182.757	41.0612	586.1	269.973	111.909	586.1	5.2363	2.38855	0.0154	0.0866273	Name=GSK3
PF3D7_0522100.1	9.49528	8.45269	107.45	41.7993	8.97399	107.45	11.9724	3.58164	0.0154898	0.0867646	conserved Plasmodium protein, unknown function
PF3D7_0403900.1	1.18672	0	50.2373	17.1413	0.59336	50.2373	84.0572	6.3933	0.0154902	0.0867646	Name=SET8
PF3D7_0524000.1	3613.58	5598.07	1485.54	3565.73	4605.83	1485.54	0.322538	-1.63246	0.0155131	0.0867646	Name=KASbeta
PF3D7_1427300.1	14.2399	6.03876	117.221	45.8332	10.1393	117.221	11.5546	3.53039	0.0155184	0.0867646	conserved Plasmodium protein, unknown function
PF3D7_0820500.1	276.61	415.31	83.725	258.548	345.96	83.725	0.242015	-2.04683	0.0155234	0.0867646	Name=YIF1
PF3D7_1140000.1	0	1.20641	50.2301	17.1455	0.603207	50.2301	83.7268	6.38762	0.0155792	0.0868568	Name=CA
PF3D7_0733000.1	5.93127	7.2487	94.1992	35.7931	6.58998	94.1992	14.2968	3.83762	0.0155795	0.0868568	Name=VAR
PF3D7_1136700.2	0	3.61546	67.6616	23.759	1.80773	67.6616	37.5122	5.22929	0.0156333	0.087046	Name=AIP
PF3D7_0208600.1	23.7554	7.24054	148.603	59.8663	15.498	148.603	9.58359	3.26057	0.0157891	0.0878016	Name=RRF1
PF3D7_0531100.1	2.37236	7.2491	85.8266	31.816	4.81073	85.8266	17.8592	4.15859	0.0158586	0.0880766	conserved Plasmodium protein, unknown function
PF3D7_0801300.1	7.14846	8.42456	100.427	38.6668	7.78651	100.427	12.8985	3.68913	0.0159777	0.0886255	Name=WARP
PF3D7_0503800.1	2184.86	1758.94	638.92	1527.57	1971.9	638.92	0.324012	-1.62588	0.0160667	0.0890064	Name=RPL31
PF3D7_0821800.1	861.543	712.894	234.403	602.947	787.218	234.403	0.297759	-1.74778	0.0161376	0.0892866	Name=SEC61B
PF3D7_0823800.1	665.866	441.95	151.406	419.741	553.908	151.406	0.273337	-1.87124	0.0161778	0.0893959	DnaJ protein, putative
PF3D7_0828700.1	1.18677	0	49.5393	16.9087	0.593385	49.5393	82.8892	6.37311	0.0162669	0.0897752	conserved protein, unknown function
PF3D7_0614400.1	337.053	260.846	71.1688	223.023	298.95	71.1688	0.238059	-2.07061	0.0163096	0.0898979	Name=CWF7
PF3D7_1461400.1	4.75583	9.64555	98.3594	37.5869	7.20069	98.3594	13.6657	3.77248	0.0164204	0.0903948	MORN repeat protein, putative
PF3D7_1214100.1	14.2391	4.83124	114.431	44.5004	9.53519	114.431	11.9926	3.58407	0.0164662	0.0904285	Name=PIGO
PF3D7_0903900.1	2669.76	3146.08	969.314	2261.72	2907.92	969.314	0.333337	-1.58495	0.0164678	0.0904285	Name=RPL32
PF3D7_1002800.1	2.37307	4.83146	74.6595	27.288	3.60226	74.6595	20.7419	4.37448	0.0165081	0.0904343	DnaJ protein, putative
PF3D7_1344300.1	42.7051	28.9948	217.705	96.4683	35.85	217.705	6.07177	2.60212	0.0165101	0.0904343	zinc finger protein, putative
PF3D7_1317800.1	4837.99	5336.29	1737.68	3970.65	5087.14	1737.68	0.341583	-1.54969	0.0167234	0.0914882	Name=RPS19
PF3D7_1462800.1	37313.2	32008.3	12046.5	27122.7	34660.8	12046.5	0.347554	-1.52469	0.0167697	0.0916267	Name=GAPDH
PF3D7_0731400.1	101.022	47.0384	362.063	170.041	74.03	362.063	4.89007	2.28985	0.0169329	0.0923793	#N/A
PF3D7_0218500.1	689.973	440.534	155.583	428.697	565.254	155.583	0.27524	-1.86124	0.0169496	0.0923793	Name=SNRPD2
PF3D7_0706400.1	2570.72	2771.55	897.184	2079.82	2671.14	897.184	0.335882	-1.57397	0.0170737	0.0929402	Name=RPL37
PF3D7_1033400.1	3425.34	3293.79	1140.6	2619.91	3359.57	1140.6	0.339508	-1.55848	0.0171353	0.0931597	Name=HAD1
PF3D7_0821700.1	2269.59	2219.61	749.257	1746.15	2244.6	749.257	0.333804	-1.58293	0.0171718	0.0932427	60S ribosomal protein L22, putative
PF3D7_0827900.1	5566.92	3465.33	1472.12	3501.46	4516.13	1472.12	0.325969	-1.61719	0.0172406	0.0935004	Name=PDI8
PF3D7_1145000.1	5.93906	7.24031	92.0916	35.0903	6.58969	92.0916	13.9772	3.805	0.0172689	0.0935381	conserved Plasmodium protein, unknown function
PF3D7_1434600.1	1701.88	1829.55	581.212	1370.88	1765.71	581.212	0.329167	-1.60311	0.0173047	0.093557	Name=METAP2
PF3D7_0915700.1	4.75652	1.20554	71.1524	25.7048	2.98103	71.1524	23.8411	4.57538	0.017319	0.093557	Name=ApiCOX30
PF3D7_1339700.1	80.6724	170.331	532.394	261.133	125.502	532.394	4.24265	2.08496	0.017365	0.093557	conserved Plasmodium protein, unknown function
PF3D7_0709900.1	7.11767	0	87.9191	31.6789	3.55883	87.9191	24.6514	4.6236	0.0173681	0.093557	hydrolase, putative
PF3D7_0917500.1	49.8579	4.82945	238.618	97.7685	27.3437	238.618	8.72203	3.12466	0.0174157	0.093557	conserved protein, unknown function
PF3D7_1342000.1	4286.69	7192.78	1867.02	4448.83	5739.73	1867.02	0.325281	-1.62024	0.0174159	0.093557	40S ribosomal protein S6
PF3D7_1346900.1	2.37627	1.20643	58.6019	20.7282	1.79135	58.6019	32.6842	5.03052	0.0174218	0.093557	conserved Plasmodium protein, unknown function
PF3D7_0303500.1	7.1178	3.62423	85.8256	32.1892	5.37101	85.8256	15.9693	3.99723	0.0174435	0.0935588	spindle pole body protein, putative
PF3D7_1255200.1	1.18633	2.4161	58.6124	20.7383	1.80121	58.6124	32.5759	5.02574	0.0175275	0.0938943	Name=VAR
PF3D7_0703700.1	1101.63	929.99	318.117	783.244	1015.81	318.117	0.313165	-1.675	0.0176476	0.0944221	conserved protein, unknown function
PF3D7_1105400.1	4254.89	4070.93	1430.3	3252.04	4162.91	1430.3	0.343582	-1.54127	0.0176733	0.0944446	Name=RPS4
PF3D7_1239500.1	7.12057	12.0766	108.847	42.6814	9.59859	108.847	11.3439	3.50385	0.0177123	0.0945374	Name=GyrB
PF3D7_1109400.1	1223.12	1244.42	396.983	954.841	1233.77	396.983	0.321765	-1.63592	0.0177358	0.0945479	Name=ENP1
PF3D7_1359700.1	2.37208	4.83323	73.2676	26.8243	3.60266	73.2676	20.3535	4.34721	0.0178894	0.0952508	conserved Plasmodium protein, unknown function
PF3D7_0319000.1	86.5988	21.7456	320.276	142.874	54.1722	320.276	5.91036	2.56325	0.0179738	0.0954723	Name=ATPase7
PF3D7_1123200.1	9.49572	2.41496	92.7971	34.9026	5.95534	92.7971	15.5666	3.96038	0.0179813	0.0954723	Name=LRR11
PF3D7_0220100.1	601.663	764.477	202.345	522.828	683.07	202.345	0.296232	-1.7552	0.0179964	0.0954723	DnaJ protein, putative
PF3D7_0505300.1	0	0	36.2804	12.0935	0	36.2804	164.743	7.36407	0.0180297	0.0955049	UDP-N-acetylglucosamine transporter, putative
PF3D7_1413900.1	622.208	398.333	139.538	386.693	510.271	139.538	0.273454	-1.87063	0.0180461	0.0955049	DnaJ protein, putative
PF3D7_1010600.1	2966.89	3595.16	1113.54	2558.53	3281.02	1113.54	0.339388	-1.55899	0.0180791	0.095564	Name=eIF2beta
PF3D7_0413500.1	15.4525	2.41193	116.5	44.7882	8.93221	116.5	13.0321	3.704	0.0181831	0.0959157	Name=PGM2
PF3D7_1324500.1	18.9882	2.41532	130.477	50.6268	10.7018	130.477	12.1808	3.60654	0.0181894	0.0959157	DEAD box helicase, putative
PF3D7_0716800.1	926.598	1172.81	330.688	810.033	1049.71	330.688	0.315032	-1.66643	0.0184635	0.0971353	Name=EIF3I
PF3D7_1130700.1	51.0146	18.12	223.284	97.4729	34.5673	223.284	6.45721	2.69091	0.0184658	0.0971353	Name=SMC1
PF3D7_1027800.1	5027.86	4995.78	1744.21	3922.62	5011.82	1744.21	0.348021	-1.52275	0.0184879	0.0971353	Name=RPL3
PF3D7_1104400.1	1128.19	652.953	262.328	681.157	890.572	262.328	0.294557	-1.76338	0.0185139	0.0971353	Name=Trx-mero
PF3D7_1006800.1	4425.65	4284.79	1510.54	3406.99	4355.22	1510.54	0.346836	-1.52768	0.0185315	0.0971353	Name=GBP2
PF3D7_1329500.1	1711.74	2439.21	679.631	1610.2	2075.48	679.631	0.32746	-1.61061	0.0185647	0.097193	conserved protein, unknown function
PF3D7_0517000.1	3862.45	4241.92	1401.62	3168.66	4052.19	1401.62	0.345893	-1.5316	0.0186612	0.0975813	60S ribosomal protein L12, putative
PF3D7_1124900.1	1981.03	2033.54	676.046	1563.54	2007.28	676.046	0.336797	-1.57005	0.018745	0.0979027	Name=RPL35
PF3D7_0304400.1	2502.59	3124.23	954.356	2193.73	2813.41	954.356	0.339218	-1.55972	0.0189647	0.0989327	Name=RPL44
PF3D7_0622800.1	2750.11	4236.36	1158.98	2715.15	3493.23	1158.98	0.331781	-1.5917	0.0189997	0.0989975	leucine--tRNA ligase, putative
PF3D7_1365900.1	4630.76	3437.94	1374.33	3147.67	4034.35	1374.33	0.340658	-1.5536	0.0190596	0.0991917	ubiquitin-60S ribosomal protein L40
PF3D7_0623800.1	4549.8	8815.56	2145.69	5170.35	6682.68	2145.69	0.321083	-1.63898	0.0191699	0.099599	Name=TKL4
PF3D7_0811400.1	3930.52	4292.06	1429.66	3217.41	4111.29	1429.66	0.347742	-1.52391	0.0191834	0.099599	conserved protein, unknown function
PF3D7_1012900.1	1173.77	997.48	348.866	840.039	1085.63	348.866	0.321349	-1.63779	0.0194784	0.101011	Name=ATG18
PF3D7_1234600.1	11.8681	1.20762	101.869	38.3149	6.53785	101.869	15.562	3.95995	0.0197166	0.102126	Name=TOC75
PF3D7_1332500.1	492.683	636.089	164.612	431.128	564.386	164.612	0.291668	-1.7776	0.019782	0.102343	SAM-dependent RNA methyltransferase, putative
PF3D7_1427000.1	26.1051	6.03906	148.62	60.2548	16.0721	148.62	9.24129	3.20809	0.0198923	0.102793	conserved Plasmodium protein, unknown function
PF3D7_1331000.1	4.75039	8.44837	90.0006	34.3998	6.59938	90.0006	13.6435	3.77014	0.0200924	0.103704	protein kinase, putative
PF3D7_0301600.1	2062.09	1755.42	645.381	1487.63	1908.76	645.381	0.338115	-1.56441	0.0201508	0.103883	Name=GEXP21
PF3D7_1020900.1	1547.36	847.292	365.586	920.078	1197.32	365.586	0.305332	-1.71155	0.0201964	0.103996	Name=ARF1
PF3D7_1411900.1	913.227	1027.12	311.166	750.503	970.172	311.166	0.320735	-1.64055	0.0202684	0.104244	p1/s1 nuclease, putative
PF3D7_1018700.1	2044.56	2059.27	702.63	1602.15	2051.91	702.63	0.342428	-1.54613	0.0204455	0.105032	conserved Plasmodium protein, unknown function
PF3D7_1414000.1	68.9096	44.6392	279.058	130.869	56.7744	279.058	4.91468	2.2971	0.0205756	0.105577	Name=RPN13
PF3D7_0617000.1	479.923	366.811	117.206	321.313	423.367	117.206	0.27684	-1.85288	0.020711	0.105945	Name=TOM40
PF3D7_0625300.1	40.343	12.0784	188.393	80.2714	26.2107	188.393	7.18454	2.8449	0.0207236	0.105945	DNA polymerase 1, putative
PF3D7_1437300.1	13.0668	10.8598	115.114	46.3468	11.9633	115.114	9.6212	3.26622	0.020738	0.105945	conserved Plasmodium protein, unknown function
PF3D7_0408900.1	0	0	34.8856	11.6285	0	34.8856	158.41	7.30752	0.0207442	0.105945	Name=KAE1
PF3D7_1322300.1	33.2245	8.45471	168.157	69.9455	20.8396	168.157	8.06491	3.01166	0.0208288	0.106096	BRCT domain-containing protein, putative
PF3D7_0321100.1	16.609	2.41605	117.224	45.4165	9.51252	117.224	12.3111	3.62188	0.0208332	0.106096	conserved Plasmodium protein, unknown function
PF3D7_0501300.1	15821.7	38572.4	8452.02	20948.7	27197.1	8452.02	0.310771	-1.68608	0.0208464	0.106096	Name=SBP1
PF3D7_1322200.1	99.6336	25.3731	341.913	155.64	62.5033	341.913	5.46877	2.45122	0.020985	0.106678	TOG domain-containing protein, putative
PF3D7_0730400.1	4.79645	2.39342	70.3837	25.8579	3.59494	70.3837	19.5801	4.29131	0.021038	0.106823	Name=IMP2
PF3D7_0715300.1	4.74802	1.20744	67.6788	24.5448	2.97773	67.6788	22.6969	4.50442	0.0211612	0.107134	calcium/calmodulin-dependent protein kinase, putative
PF3D7_0616600.1	9.5026	2.41341	89.3009	33.739	5.95801	89.3009	14.9748	3.90447	0.0211627	0.107134	conserved protein, unknown function
PF3D7_0111500.1	78.3899	7.24077	313.254	132.961	42.8154	313.254	7.31375	2.87061	0.0211726	0.107134	UMP-CMP kinase, putative
PF3D7_1472800.1	64.17	16.8875	251.146	110.734	40.5288	251.146	6.1949	2.63108	0.0212664	0.107485	HSP20-like chaperone, putative
PF3D7_0629300.1	13.0568	4.82984	103.96	40.6157	8.94334	103.96	11.617	3.53817	0.0213952	0.107909	Name=PL
PF3D7_1306200.1	14.2457	2.41464	107.447	41.3692	8.33017	107.447	12.8864	3.68778	0.0213996	0.107909	conserved protein, unknown function
PF3D7_0311300.1	37.9655	3.62389	190.489	77.3593	20.7947	190.489	9.15443	3.19447	0.0214293	0.107935	phosphatidylinositol 3- and 4-kinase, putative
PF3D7_0702200.1	1059.81	1218.5	375.381	884.563	1139.15	375.381	0.329528	-1.60153	0.0215571	0.108454	Name=LPL20
PF3D7_1403900.1	906.472	255.782	138.832	433.695	581.127	138.832	0.238894	-2.06556	0.0216724	0.108909	Name=CPPED1
PF3D7_1410200.1	2798.13	3306.84	1069.64	2391.54	3052.48	1069.64	0.350418	-1.51285	0.0218155	0.109502	Name=CTPS
PF3D7_1113300.1	14.2546	7.23991	110.23	43.9082	10.7473	110.23	10.2527	3.35793	0.021951	0.110056	Name=UGT
PF3D7_0824300.1	4.75027	1.20694	66.9774	24.3115	2.9786	66.9774	22.4569	4.48909	0.0220556	0.110455	Name=Obg2
PF3D7_1306000.1	1.18663	1.20778	48.8422	17.0789	1.1972	48.8422	40.7974	5.35041	0.0223004	0.111453	conserved Plasmodium protein, unknown function
PF3D7_0302100.1	2375.05	2315.81	821.271	1837.38	2345.43	821.271	0.350158	-1.51392	0.0223346	0.111453	Name=SRPK1
PF3D7_0828900.1	16.6328	26.543	154.18	65.7853	21.5879	154.18	7.14328	2.83659	0.0223377	0.111453	conserved protein, unknown function
PF3D7_0820300.1	1060.88	1218.62	378.177	885.891	1139.75	378.177	0.33181	-1.59157	0.0223567	0.111453	conserved Plasmodium protein, unknown function
PF3D7_1333400.1	399.724	726.659	159.736	428.706	563.191	159.736	0.283632	-1.81791	0.0224101	0.111508	AMMECR1 domain-containing protein, putative
PF3D7_1420200.1	14.2396	9.66221	113.733	45.8781	11.9509	113.733	9.51436	3.25011	0.0224186	0.111508	Name=UNC
PF3D7_0404600.1	460.167	1110.47	219.106	596.581	785.319	219.106	0.279011	-1.84161	0.022445	0.111513	conserved Plasmodium membrane protein, unknown function
PF3D7_0719700.1	2291.22	2724.88	876.323	1964.14	2508.05	876.323	0.349405	-1.51703	0.02252	0.111758	Name=RPS10
PF3D7_1331300.1	27.3461	2.41138	154.864	61.5404	14.8788	154.864	10.4018	3.37877	0.0225608	0.111834	Name=SEC11
PF3D7_0216000.1	2.37263	3.62418	64.1946	23.3971	2.99841	64.1946	21.4204	4.42092	0.0227066	0.112415	DEAD/DEAH box helicase, putative
PF3D7_1205000.1	7.12496	8.44903	92.7922	36.1221	7.78699	92.7922	11.9177	3.57503	0.0227441	0.112415	conserved protein, unknown function
PF3D7_1249100.1	1459.92	1351.45	477.896	1096.42	1405.68	477.896	0.339975	-1.5565	0.022755	0.112415	conserved protein, unknown function
PF3D7_0109500.1	304.447	311.003	80.9174	232.122	307.725	80.9174	0.262955	-1.92711	0.0228111	0.112485	N-acetyltransferase, GNAT family, putative
PF3D7_1445100.1	252.786	322.439	73.2622	216.162	287.612	73.2622	0.254731	-1.97296	0.0228204	0.112485	histidine--tRNA ligase, putative
PF3D7_1358600.1	3.56135	10.8661	93.4934	35.9736	7.21371	93.4934	12.9701	3.69712	0.022915	0.112824	zinc finger protein, putative
PF3D7_1347900.1	16.6091	4.83208	113.736	45.0589	10.7206	113.736	10.6016	3.40621	0.0229421	0.112831	conserved Plasmodium protein, unknown function
PF3D7_1348400.1	29.6516	3.62486	158.397	63.8912	16.6382	158.397	9.51294	3.24989	0.0229774	0.112878	conserved Plasmodium membrane protein, unknown function
PF3D7_0905500.1	1.18705	0	44.6539	15.2803	0.593526	44.6539	74.7153	6.22333	0.0230504	0.11311	conserved protein, unknown function
PF3D7_1206600.1	1274.28	1720.06	503.78	1166.04	1497.17	503.78	0.33649	-1.57136	0.0231577	0.113509	Name=RPC2
PF3D7_1123900.1	1943.79	1708.59	633.412	1428.6	1826.19	633.412	0.346849	-1.52762	0.0233101	0.114128	Name=SNU13
PF3D7_1449400.1	35.6004	6.03866	172.342	71.3272	20.8196	172.342	8.27308	3.04842	0.0235421	0.115135	Name=MUS81
PF3D7_1308500.1	10.6894	1.20681	92.0926	34.6629	5.9481	92.0926	15.4648	3.95091	0.0239002	0.116756	conserved Plasmodium protein, unknown function
PF3D7_0605700.1	0	0	33.4753	11.1584	0	33.4753	151.972	7.24767	0.0239377	0.116809	conserved Plasmodium protein, unknown function
PF3D7_1322000.1	40.3509	3.6229	192.575	78.8495	21.9869	192.575	8.75329	3.12983	0.0243609	0.118742	nucleoside-diphosphatase, putative
PF3D7_1460300.1	1199.51	1150.95	399.582	916.679	1175.23	399.582	0.340004	-1.55638	0.0245739	0.119648	Name=RPL29
PF3D7_0612900.1	2722.11	3479.5	1103.08	2434.9	3100.81	1103.08	0.355742	-1.4911	0.0246863	0.120062	Name=NOG1
PF3D7_1025500.1	5.92984	1.20837	70.477	25.8717	3.56911	70.477	19.7168	4.30136	0.0247495	0.120126	conserved Plasmodium protein, unknown function
PF3D7_0105700.1	5.93054	1.20825	70.476	25.8716	3.56939	70.476	19.7153	4.30125	0.0247544	0.120126	asparagine-rich antigen Pfa35-2
PF3D7_1034600.1	13.0751	1.20597	101.153	38.478	7.14055	101.153	14.1521	3.82295	0.0248148	0.120286	Name=IF3b
PF3D7_0202500.1	23622.9	31435.9	10073.3	21710.7	27529.4	10073.3	0.365913	-1.45043	0.0248731	0.120435	Name=ETRAMP2
PF3D7_1308100.1	30.9296	2.41024	163.922	65.7539	16.6699	163.922	9.82806	3.29691	0.0249105	0.120483	CCAAT-binding transcription factor, putative
PF3D7_0513600.1	261.046	136.485	706.821	368.117	198.765	706.821	3.55578	1.83017	0.0250216	0.120887	deoxyribodipyrimidine photo-lyase, putative
PF3D7_0625400.1	440.534	638.538	161.864	413.646	539.536	161.864	0.300012	-1.73691	0.0251707	0.121474	conserved Plasmodium protein, unknown function
PF3D7_1135100.1	651.634	815.058	235.133	567.275	733.346	235.133	0.320634	-1.641	0.0252328	0.121639	Name=PPM8
PF3D7_0419700.1	24.9356	36.2124	181.4	80.8493	30.574	181.4	5.93393	2.56899	0.0252903	0.121783	Name=Pf34
PF3D7_1019300.1	17.7933	36.2445	173.048	75.6953	27.0189	173.048	6.40653	2.67954	0.0254106	0.122228	zinc finger protein, putative
PF3D7_1358000.1	7.11762	16.9134	113.737	45.9226	12.0155	113.737	9.47054	3.24345	0.0254518	0.122292	patatin-like phospholipase, putative
PF3D7_0717700.1	3303.98	4995.29	1464.42	3254.56	4149.64	1464.42	0.352906	-1.50264	0.0256106	0.12292	serine--tRNA ligase, putative
PF3D7_1020200.1	0	0	32.7915	10.9305	0	32.7915	148.899	7.21819	0.0256596	#N/A	conserved Plasmodium protein, unknown function
PF3D7_1128200.1	335.687	252.929	77.4208	222.012	294.308	77.4208	0.263057	-1.92655	0.0256708	0.123074	Name=MBF1
PF3D7_1335300.1	5.93052	24.165	133.974	54.6899	15.0478	133.974	8.90899	3.15526	0.0257169	0.12316	Name=RH2b
PF3D7_0322000.1	8292.16	7406.95	2906.22	6201.78	7849.56	2906.22	0.37024	-1.43347	0.0257837	0.123328	Name=CYP19A
PF3D7_1031400.1	0	2.41561	51.6334	18.0163	1.20781	51.6334	42.897	5.4228	0.0258082	0.123328	Name=OTU
PF3D7_0831700.1	14260.7	36461.9	8110.54	19611	25361.3	8110.54	0.319801	-1.64475	0.0258675	0.123476	Name=HSP70x
PF3D7_0629900.1	350.174	369.47	101.867	273.837	359.822	101.867	0.283105	-1.82059	0.0259091	0.123541	CRAL/TRIO domain-containing protein, putative
PF3D7_1338200.1	3314.76	4484.88	1400.29	3066.64	3899.82	1400.29	0.359067	-1.47767	0.0259411	0.123559	Name=RPL6
PF3D7_1234300.1	4.75204	1.20654	64.1838	23.3808	2.97929	64.1838	21.517	4.42741	0.0259724	0.123573	DNA polymerase epsilon subunit B, putative
PF3D7_0816200.1	3.56798	6.02682	73.9412	27.8453	4.7974	73.9412	15.4183	3.94657	0.0262225	0.124628	Name=VPS2
PF3D7_1142500.1	1185.82	841.765	336.181	787.923	1013.79	336.181	0.331605	-1.59246	0.0263227	0.124923	Name=RPL28
PF3D7_0917900.1	16588.9	14347.4	5777.35	12237.9	15468.1	5777.35	0.373501	-1.42082	0.0263415	0.124923	Name=BIP
PF3D7_0414600.1	9.50954	2.41186	84.4099	32.1104	5.9607	84.4099	14.1497	3.8227	0.0265696	0.125708	Name=APH
PF3D7_1426100.1	1237.89	1805.01	520.448	1187.78	1521.45	520.448	0.342077	-1.54761	0.0265966	0.125708	Name=BTF3
PF3D7_0726600.1	8.30977	6.03674	86.5164	33.621	7.17326	86.5164	12.0581	3.59193	0.0266218	0.125708	conserved Plasmodium protein, unknown function
PF3D7_0927600.1	32.0458	0	193.271	75.1055	16.0229	193.271	12.0534	3.59136	0.0266461	0.125708	RNA-binding protein, putative
PF3D7_1241400.1	2.37243	0	50.9376	17.77	1.18621	50.9376	42.7873	5.41911	0.0266506	0.125708	RNA-binding protein, putative
PF3D7_0900500.1	2.38086	0	50.9161	17.7657	1.19043	50.9161	42.6734	5.41527	0.0267636	0.126047	Name=RIF
PF3D7_1026000.1	829.301	564.62	220.455	538.125	696.96	220.455	0.316306	-1.66061	0.0268236	0.126047	conserved Plasmodium protein, unknown function
PF3D7_1358800.1	2539.78	3279.44	1047.12	2288.78	2909.61	1047.12	0.359886	-1.47439	0.0268307	0.126047	Name=RPS15
PF3D7_0524600.1	30.8956	12.0629	153.479	65.4791	21.4792	153.479	7.1431	2.83655	0.0268376	0.126047	50S ribosomal protein L12, apicoplast, putative
PF3D7_1209600.1	1.18878	0	42.5534	14.5807	0.59439	42.5534	71.178	6.15336	0.0268873	0.126146	Name=PBGD
PF3D7_0925300.1	10.6942	3.61898	89.2971	34.5368	7.15661	89.2971	12.4695	3.64033	0.0270562	0.126803	Name=aPRS
PF3D7_0727200.1	914.232	713.434	267.916	631.861	813.833	267.916	0.3292	-1.60296	0.0271756	0.127226	Name=NFS1
PF3D7_1427100.1	2888.12	4359.05	1288.74	2845.31	3623.59	1288.74	0.355656	-1.49145	0.0272286	0.127338	lipase, putative
PF3D7_1211400.1	2867.96	2279.92	927.219	2025.03	2573.94	927.219	0.360233	-1.473	0.0272827	0.127455	Name=PfJ4
PF3D7_1140600.1	1.18637	9.6641	84.4294	31.76	5.42523	84.4294	15.5829	3.96189	0.027547	0.128552	conserved Plasmodium protein, unknown function
PF3D7_0926600.1	0	0	32.096	10.6987	0	32.096	145.746	7.18731	0.0275512	#N/A	conserved Plasmodium membrane protein, unknown function
PF3D7_0315100.1	811.484	659.926	240.687	570.699	735.705	240.687	0.327149	-1.61198	0.0276158	0.128735	Name=eIF4E
PF3D7_1313400.1	15.4314	14.4891	120.008	49.976	14.9602	120.008	8.0215	3.00387	0.0276447	0.128735	DEAD box helicase, putative
PF3D7_1216600.1	0	0	32.0643	10.6881	0	32.0643	145.53	7.18517	0.027656	#N/A	Name=CelTOS
PF3D7_1243800.1	237.509	187.078	50.9308	158.506	212.294	50.9308	0.239903	-2.05948	0.0277079	0.128892	Name=WDR82
PF3D7_1142600.1	2544.06	2914.48	996.751	2151.77	2729.27	996.751	0.365209	-1.45321	0.0278654	0.129057	60S ribosomal protein L35ae, putative
PF3D7_0111300.1	66.4443	10.871	247.005	108.107	38.6576	247.005	6.38697	2.67513	0.0279012	0.129057	P-loop containing nucleoside triphosphate hydrolase, putative
PF3D7_1416600.1	2.37225	1.20823	51.6358	18.4054	1.79024	51.6358	28.8135	4.84867	0.0279051	0.129057	conserved Plasmodium protein, unknown function
PF3D7_0110000.1	30.915	10.8506	151.375	64.38	20.8828	151.375	7.24636	2.85726	0.0279061	0.129057	conserved Plasmodium protein, unknown function
PF3D7_0410800.1	145.945	189.633	572.854	302.811	167.789	572.854	3.41427	1.77158	0.0279437	0.129057	conserved Plasmodium protein, unknown function
PF3D7_1471400.1	35.6121	9.65906	163.265	69.5122	22.6356	163.265	7.20951	2.8499	0.0279458	0.129057	diacylglycerol kinase, putative
PF3D7_1139700.1	28.4938	7.24338	143.727	59.8214	17.8686	143.727	8.03937	3.00708	0.0279623	0.129057	adrenodoxin reductase, putative
PF3D7_0517900.1	16.6277	18.1024	129.069	54.5998	17.365	129.069	7.43299	2.89394	0.027979	0.129057	zinc finger protein, putative
PF3D7_1114800.1	2.37705	0	50.2282	17.5351	1.18853	50.2282	42.1404	5.39713	0.0280213	0.129116	Name=G3PDH
PF3D7_0810900.1	5.93801	2.41381	69.7679	26.0399	4.17591	69.7679	16.6944	4.06129	0.0282068	0.129834	conserved Plasmodium protein, unknown function
PF3D7_1408200.1	207.634	514.571	92.1038	271.436	361.103	92.1038	0.255076	-1.971	0.0282439	0.129869	Name=AP2-G2
PF3D7_0723900.1	1152.16	1715.12	492.612	1119.96	1433.64	492.612	0.343613	-1.54115	0.0282789	0.129893	RNA-binding protein, putative
PF3D7_1446700.1	34.4484	6.03331	161.159	67.2137	20.2409	161.159	7.95797	2.9924	0.0283602	0.13013	conserved Plasmodium protein, unknown function
PF3D7_0905200.1	434.296	647.384	166.064	415.914	540.84	166.064	0.307055	-1.70343	0.0284736	0.130514	mitochondrial carrier protein, putative
PF3D7_1227800.1	1056.24	1474.53	435.387	988.718	1265.38	435.387	0.344079	-1.53919	0.0285112	0.130523	Name=ELP3
PF3D7_0103000.1	9.50567	1.20636	83.0187	31.2436	5.35602	83.0187	15.4829	3.9526	0.0285798	0.130523	vacuolar protein sorting-associated protein VTA1, putative
PF3D7_0730800.1	6404.95	6699.12	2469.18	5191.08	6552.03	2469.18	0.376858	-1.40791	0.0285896	0.130523	Plasmodium exported protein, unknown function
PF3D7_1229500.1	3105.38	3173	1162.39	2480.26	3139.19	1162.39	0.370285	-1.43329	0.0285947	0.130523	Name=CCT3
PF3D7_1346700.1	7.124	6.03574	81.6306	31.5968	6.57987	81.6306	12.4045	3.63279	0.0286858	0.130803	Name=P48/45
PF3D7_0318700.1	7.14098	2.40924	73.935	27.8284	4.77511	73.935	15.4737	3.95175	0.0287443	0.130809	conserved Plasmodium protein, unknown function
PF3D7_1474400.1	9.48949	7.24907	90.711	35.8165	8.36928	90.711	10.8364	3.43781	0.0287594	0.130809	conserved Plasmodium protein, unknown function
PF3D7_0209800.1	5884.81	5688.76	2178.94	4584.17	5786.79	2178.94	0.376538	-1.40913	0.0287768	0.130809	Name=UAP56
PF3D7_1030900.1	1.19402	1.2012	45.3196	15.905	1.19761	45.3196	37.8411	5.24188	0.0288636	0.131003	Name=P28
PF3D7_0517700.1	2445.66	2637.85	934.228	2005.91	2541.76	934.228	0.367553	-1.44398	0.0288793	0.131003	Name=EIF3B
PF3D7_0807900.1	738.864	734.852	245.576	573.097	736.858	245.576	0.333275	-1.58522	0.0289622	0.131191	Name=TyrRS
PF3D7_1423000.1	709.005	965.518	278.373	650.965	837.261	278.373	0.332485	-1.58864	0.0289994	0.131191	Name=NOG2
PF3D7_1401400.1	5213.89	7233.81	2296.04	4914.58	6223.85	2296.04	0.368912	-1.43865	0.0290106	0.131191	Name=ETRAMP14
PF3D7_1112600.1	4.74901	0	64.1886	22.9792	2.37451	64.1886	26.9708	4.75333	0.029112	0.131514	ATPase, putative
PF3D7_0415200.1	17.7939	20.5379	134.67	57.6672	19.1659	134.67	7.02703	2.81292	0.0291655	0.13161	conserved Plasmodium protein, unknown function
PF3D7_1477800.1	0	6.02548	71.1488	25.7248	3.01274	71.1488	23.6523	4.56391	0.0291932	0.13161	Name=ACBP
PF3D7_1129000.1	344.402	212.417	72.5586	209.792	278.409	72.5586	0.260611	-1.94003	0.0292692	0.13169	Name=SpdSyn
PF3D7_0801800.1	1403.77	1328.57	486.33	1072.89	1366.17	486.33	0.355981	-1.49013	0.0293649	0.13169	mannose-6-phosphate isomerase, putative
PF3D7_0516500.1	11.8915	3.61656	91.3818	35.6299	7.75404	91.3818	11.778	3.55803	0.0293694	0.13169	Name=MFS1
PF3D7_1353200.1	2009.13	3945.89	1013.05	2322.69	2977.51	1013.05	0.340236	-1.55539	0.0293837	0.13169	Name=MAHRP2
PF3D7_0309200.1	28.4716	24.1612	159.789	70.8072	26.3164	159.789	6.0714	2.60203	0.0293961	0.13169	Name=ARK2
PF3D7_1319300.1	605.341	1032.41	263.042	633.598	818.876	263.042	0.32123	-1.63832	0.0294121	0.13169	Name=TRM1
PF3D7_0419200.1	59.4841	73.5079	7.67287	46.8883	66.496	7.67287	0.115392	-3.11539	0.0294213	0.13169	Name=GOT1
PF3D7_1336900.1	376.455	293.289	94.8847	254.876	334.872	94.8847	0.283342	-1.81938	0.0295268	0.131933	Name=cTrpRS
PF3D7_0805100.1	5.93626	0	70.468	25.4681	2.96813	70.468	23.6937	4.56643	0.0295359	0.131933	conserved protein, unknown function
PF3D7_0923900.1	1154.66	1178.87	410.92	914.816	1166.76	410.92	0.352188	-1.50558	0.0296247	0.132195	Name=PABP2
PF3D7_1336700.1	653.25	515.301	186.975	451.842	584.276	186.975	0.32001	-1.64381	0.0297105	0.132443	Name=PV3
PF3D7_0113700.1	999.661	1230.16	387.923	872.582	1114.91	387.923	0.347943	-1.52308	0.0297598	0.132521	Name=HSP40
PF3D7_1471300.1	22.5644	2.41382	127.675	50.8845	12.4891	127.675	10.2151	3.35264	0.0297884	0.132521	RAP protein, putative
PF3D7_1132200.1	2556.51	2626.59	961.418	2048.17	2591.55	961.418	0.370983	-1.43058	0.0300737	0.133534	Name=TCP1
PF3D7_0408000.1	4.77531	2.40274	64.1459	23.7747	3.58903	64.1459	17.8682	4.15932	0.0300771	0.133534	conserved Plasmodium protein, unknown function
PF3D7_1445900.1	1869.54	2487.32	788.423	1715.09	2178.43	788.423	0.361925	-1.46624	0.0301103	0.133546	Name=DDX17
PF3D7_1477700.1	9.5018	2.41359	81.6274	31.1809	5.9577	81.6274	13.6892	3.77497	0.0301918	0.133772	Name=Pfg14-748
PF3D7_1440000.1	4.7452	0	63.497	22.7474	2.3726	63.497	26.6965	4.73858	0.0302276	0.133787	conserved Plasmodium protein, unknown function
PF3D7_1471100.1	9054.49	3231.94	1955.68	4747.37	6143.22	1955.68	0.318347	-1.65133	0.0302791	0.133787	Name=EXP2
PF3D7_1321600.1	1.18758	1.20693	44.6515	15.682	1.19725	44.6515	37.2952	5.22092	0.0303046	0.133787	Name=PDEgamma
PF3D7_1223000.1	1.18979	1.20495	44.6417	15.6788	1.19737	44.6417	37.2829	5.22044	0.030331	0.133787	conserved Plasmodium protein, unknown function
PF3D7_0503300.1	1309.29	1869.09	560.966	1246.45	1589.19	560.966	0.352991	-1.50229	0.0303666	0.133787	Name=SRSF12
PF3D7_0513300.1	5781.86	2889.75	1494.37	3388.66	4335.8	1494.37	0.344658	-1.53676	0.030403	0.133787	Name=PNP
PF3D7_1342800.1	1296.24	578.352	290.251	721.615	937.297	290.251	0.309662	-1.69123	0.030409	0.133787	Name=PEPCK
PF3D7_0405400.1	5911.62	5594.14	2187.54	4564.43	5752.88	2187.54	0.380253	-1.39497	0.0305074	0.134086	Name=PRPF8
PF3D7_1314200.1	10.6763	3.62435	86.5237	33.6081	7.15031	86.5237	12.0914	3.59591	0.0305506	0.134141	Name=TERT
PF3D7_0424000.1	1050.14	288.378	176.507	505.008	669.259	176.507	0.263727	-1.92288	0.0307497	0.13488	Plasmodium exported protein (PHISTc), unknown function
PF3D7_1422600.1	7.12692	2.41342	72.557	27.3658	4.77017	72.557	15.1983	3.92583	0.030797	0.134953	conserved Plasmodium protein, unknown function
PF3D7_0932400.1	17.8232	2.41272	110.227	43.4875	10.1179	110.227	10.8858	3.44437	0.0309113	0.135318	Name=RF1
PF3D7_0936300.1	6919.24	20795.3	4393.53	10702.7	13857.3	4393.53	0.317058	-1.65718	0.0311894	0.136317	Name=REX3
PF3D7_1106300.1	168.561	77.2737	468.168	238.001	122.917	468.168	3.80836	1.92917	0.0312016	0.136317	Name=XRN1
PF3D7_1439500.1	7.11908	8.45519	85.8237	33.7993	7.78713	85.8237	11.0226	3.46239	0.0313575	0.136861	Name=ORP2
PF3D7_1117000.1	7.12083	0	75.3553	27.492	3.56041	75.3553	21.125	4.40088	0.0314644	0.136983	MFS domain-containing protein P115, putative
PF3D7_1011700.1	826.485	1121.32	334.89	760.898	973.902	334.89	0.343868	-1.54007	0.0314771	0.136983	Name=RAD23
PF3D7_1216200.1	1609.33	1453.01	556.044	1206.13	1531.17	556.044	0.363149	-1.46137	0.0315019	0.136983	glycerol-3-phosphate dehydrogenase [NAD(+)], putative
PF3D7_0102900.1	2757.71	2747.88	1032.61	2179.4	2752.79	1032.61	0.375115	-1.4146	0.0315104	0.136983	aspartate--tRNA ligase
PF3D7_1340600.1	1185.96	1073.3	401.183	886.815	1129.63	401.183	0.355145	-1.49352	0.0317115	0.137567	Name=DBR1
PF3D7_0414500.1	7.125	4.82799	76.7454	29.5661	5.9765	76.7454	12.8374	3.68228	0.0317116	0.137567	RNA-binding protein, putative
PF3D7_0319500.1	889.764	1083.53	343.944	772.414	986.649	343.944	0.348601	-1.52035	0.0317494	0.137567	RNA-binding protein, putative
PF3D7_0932300.1	1234.76	938.002	379.55	850.769	1086.38	379.55	0.349369	-1.51717	0.0317773	0.137567	Name=M18AAP
PF3D7_1348300.1	310.878	416.707	106.756	278.113	363.792	106.756	0.293459	-1.76877	0.0318019	0.137567	elongation factor Tu, putative
PF3D7_0217000.1	0	0	30.6996	10.2332	0	30.6996	139.403	7.12311	0.0318092	#N/A	conserved Plasmodium membrane protein, unknown function
PF3D7_1434400.1	3.56391	2.41316	58.6028	21.5266	2.98853	58.6028	19.6014	4.29289	0.0318387	0.137591	conserved protein, unknown function
PF3D7_0215700.1	3134.89	2538.89	1058.49	2244.09	2836.89	1058.49	0.373116	-1.4223	0.0320518	0.138375	Name=RPB2
PF3D7_1475800.1	1.19098	2.40779	49.5185	17.7057	1.79938	49.5185	27.5357	4.78323	0.0324436	0.139929	conserved Plasmodium protein, unknown function
PF3D7_0627800.1	825.956	619.55	242.116	562.54	722.753	242.116	0.334988	-1.57782	0.0325136	0.139972	Name=ACAS
PF3D7_1425400.1	7.12043	0	74.658	27.2595	3.56022	74.658	20.9306	4.38754	0.0325175	0.139972	DEAD/DEAH box helicase, putative
PF3D7_0911900.1	3512.84	5703.25	1684.27	3633.45	4608.05	1684.27	0.365508	-1.45203	0.032663	0.140321	Name=ICP
PF3D7_0505800.1	1824.24	1215.31	538.605	1192.72	1519.77	538.605	0.354396	-1.49657	0.0326697	0.140321	Name=SUMO
PF3D7_1249600.1	4.74846	0	62.0964	22.2816	2.37423	62.0964	26.0951	4.70571	0.0327237	0.140321	Name=LRR12
PF3D7_1137200.1	1.18748	12.0701	90.0016	34.4197	6.62881	90.0016	13.5921	3.76469	0.0327762	0.140321	Name=AEP
PF3D7_1036800.1	13.0604	9.65735	101.166	41.2947	11.3589	101.166	8.90482	3.15459	0.0327794	0.140321	Name=ACT
PF3D7_1359400.1	1837.32	2500.81	795.409	1711.18	2169.06	795.409	0.366708	-1.44729	0.0327906	0.140321	Name=CELF1
PF3D7_1346100.1	1719.83	1082.49	490.462	1097.6	1401.16	490.462	0.350036	-1.51442	0.0330513	0.141298	Name=SEC61A
PF3D7_0932500.1	4.75114	1.20674	59.9993	21.9857	2.97894	59.9993	20.1169	4.33034	0.0331688	0.141662	Name=DHHC6
PF3D7_0919800.1	71.2042	153.376	429.109	217.896	112.29	429.109	3.82192	1.9343	0.0333229	0.142147	TLD domain-containing protein
PF3D7_0316000.1	2.37524	3.62067	57.9072	21.301	2.99796	57.9072	19.3237	4.2723	0.0333472	0.142147	Name=MA
PF3D7_1218600.1	916.425	591.614	250.48	586.173	754.02	250.48	0.332188	-1.58993	0.0334449	0.142393	Name=RRS
PF3D7_0501200.1	2856.39	1037.05	615.377	1502.94	1946.72	615.377	0.316107	-1.66151	0.0334698	0.142393	Name=PIESP2
PF3D7_0605500.1	1.1876	1.20691	43.2561	15.2169	1.19725	43.2561	36.1296	5.17511	0.033593	0.142778	cyclin dependent kinase binding protein, putative
PF3D7_1433800.1	7.1171	1.20818	69.7777	26.0343	4.16264	69.7777	16.7396	4.0652	0.0336693	0.142964	conserved Plasmodium protein, unknown function
PF3D7_0619700.1	7.12749	4.8265	75.3469	29.1003	5.977	75.3469	12.6026	3.65565	0.0340147	0.144291	F-box protein FBXO1, putative
PF3D7_1437900.1	5079.39	4998.47	1950.87	4009.57	5038.93	1950.87	0.38716	-1.369	0.0340973	0.144406	Name=HSP40
PF3D7_0808600.1	120.998	135.309	25.8176	94.0415	128.153	25.8176	0.201462	-2.31142	0.034115	0.144406	Name=VAR
PF3D7_0831300.1	61.7071	36.2321	229.557	109.166	48.9696	229.557	4.68704	2.22868	0.0341406	0.144406	Name=GEXP13
PF3D7_1112900.1	0	0	29.9941	9.99802	0	29.9941	136.181	7.08938	0.0342234	#N/A	conserved protein, unknown function
PF3D7_0301700.1	1502.63	499.915	297.929	766.825	1001.27	297.929	0.297544	-1.74883	0.034319	0.144986	Plasmodium exported protein, unknown function
PF3D7_1444100.1	27.2761	32.6273	166.075	75.3262	29.9517	166.075	5.54517	2.47123	0.0343441	0.144986	conserved Plasmodium protein, unknown function
PF3D7_0913000.1	1181.18	1129.48	418.477	909.712	1155.33	418.477	0.362215	-1.46508	0.0344221	0.145176	conserved protein, unknown function
PF3D7_0315600.1	4.74944	1.20712	59.3041	21.7536	2.97828	59.3041	19.8874	4.31378	0.0345355	0.145514	zinc finger protein, putative
PF3D7_0306800.1	984.424	747.141	300.703	677.423	865.783	300.703	0.347317	-1.52568	0.0345892	0.1456	Name=CCT2
PF3D7_1333300.1	287.474	220.814	69.0681	192.452	254.144	69.0681	0.271763	-1.87958	0.0348772	0.146452	transmembrane emp24 domain-containing protein, putative
PF3D7_1420000.1	1256.74	1836.59	558.13	1217.15	1546.66	558.13	0.360864	-1.47047	0.0348866	0.146452	Name=SF3B4
PF3D7_1028000.1	678.001	756.849	246.983	560.611	717.425	246.983	0.344266	-1.5384	0.0348919	0.146452	methyltransferase, putative
PF3D7_0817300.1	1789.93	538.853	343.307	890.697	1164.39	343.307	0.294831	-1.76204	0.0350003	0.146767	conserved Plasmodium protein, unknown function
PF3D7_1037500.1	8.31166	0	78.8394	29.0504	4.15583	78.8394	18.9404	4.24339	0.0350356	0.146774	Name=DYN2
PF3D7_0731100.1	4049.28	5561.45	1829.53	3813.42	4805.36	1829.53	0.380728	-1.39317	0.035127	0.146892	Name=PTP2
PF3D7_0617200.1	4042.77	6279.35	1932.06	4084.73	5161.06	1932.06	0.374356	-1.41752	0.0351308	0.146892	BFR1 domain-containing protein, putative
PF3D7_1320100.1	3.56435	1.20645	53.7185	19.4964	2.3854	53.7185	22.4955	4.49156	0.0352322	0.147176	Name=ClpS
PF3D7_1332800.1	685.147	572.147	212.098	489.797	628.647	212.098	0.337386	-1.56753	0.0352832	0.147249	eukaryotic translation initiation factor 6, putative
PF3D7_1008800.1	3389.1	4350.19	1479.16	3072.81	3869.64	1479.16	0.382248	-1.38742	0.0353608	0.147432	Name=NOP5
PF3D7_1443000.1	2.37311	1.20784	48.1448	17.2419	1.79048	48.1448	26.8638	4.74759	0.0354534	0.147678	Name=SRPK2
PF3D7_1233300.1	28.4798	9.66203	136.06	58.0673	19.0709	136.06	7.13128	2.83416	0.0355679	0.147955	Name=PPR2
PF3D7_1033700.1	393.009	428.536	129.074	316.873	410.772	129.074	0.314225	-1.67013	0.0355876	0.147955	Name=BDP1
PF3D7_1428300.1	1161.42	1694.57	514.89	1123.63	1427.99	514.89	0.360572	-1.47164	0.0356337	0.148006	proliferation-associated protein 2g4, putative
PF3D7_0103400.1	410.508	124.419	948.952	494.626	267.463	948.952	3.54766	1.82687	0.0358033	0.14857	zinc-carboxypeptidase, putative
PF3D7_1104200.1	503.089	440.872	152.808	365.59	471.98	152.808	0.323757	-1.62702	0.0360714	0.149541	Name=SNF2L
PF3D7_0820700.1	81.8857	30.1918	262.349	124.809	56.0387	262.349	4.68049	2.22666	0.0361417	0.149691	Name=KDH
PF3D7_0423700.1	83.1367	13.2753	270.698	122.37	48.206	270.698	5.6137	2.48895	0.0361943	0.149767	Name=ETRAMP4
PF3D7_1310600.1	60.5975	34.9851	223.244	106.276	47.7913	223.244	4.67059	2.22361	0.0362384	0.149808	Name=RAB5b
PF3D7_0917600.1	430.909	637.495	173.033	413.813	534.202	173.033	0.323917	-1.62631	0.036397	0.150322	Name=PRP43
PF3D7_0203700.1	1280.48	2122.59	611.153	1338.07	1701.54	611.153	0.359181	-1.47722	0.0366863	0.151374	Name=MAK16
PF3D7_0812400.1	1913.49	1422.34	617.481	1317.77	1667.92	617.481	0.370209	-1.43359	0.0367337	0.151427	Name=KARalpha
PF3D7_1344500.1	0	0	29.2955	9.76517	0	29.2955	133.007	7.05536	0.0367994	#N/A	Name=USB1
PF3D7_1355100.1	196.99	16.9082	561.682	258.527	106.949	561.682	5.25085	2.39255	0.036923	0.152056	Name=MCM6
PF3D7_1020700.1	791.482	1357.54	371.899	840.308	1074.51	371.899	0.346115	-1.53068	0.0369556	0.152056	N-acetyltransferase, GNAT family, putative
PF3D7_1143400.1	1317.52	861.463	385.102	854.694	1089.49	385.102	0.353467	-1.50035	0.0370529	0.152313	translation initiation factor eIF-1A, putative
PF3D7_1466700.1	321.239	289.191	89.981	233.471	305.215	89.981	0.29481	-1.76214	0.0371728	0.152499	Name=NIP7
PF3D7_1319600.1	2.37257	1.20809	47.4483	17.0097	1.79033	47.4483	26.477	4.72667	0.0371889	0.152499	ACDC domain-containing protein, putative
PF3D7_1478600.1	1581.53	750.136	390.047	907.237	1165.83	390.047	0.33456	-1.57966	0.0372025	0.152499	Name=PTP3
PF3D7_1104700.1	746.403	244.488	137.404	376.098	495.445	137.404	0.277327	-1.85034	0.0372734	0.152593	Name=RPC25
PF3D7_0728200.1	2.37535	0	46.0464	16.1406	1.18767	46.0464	38.6548	5.27257	0.037295	0.152593	Name=ALP3
PF3D7_1143600.1	2.37851	0	46.0392	16.1392	1.18926	46.0392	38.6152	5.2711	0.0373556	0.152698	conserved Plasmodium protein, unknown function
PF3D7_0523000.1	6063.19	5537.81	2287.29	4629.43	5800.5	2287.29	0.394326	-1.34254	0.0375023	0.153014	Name=MDR1
PF3D7_0310300.1	1095.13	2258.79	578.44	1310.78	1676.96	578.44	0.344939	-1.53559	0.0375028	0.153014	phosphoglycerate mutase, putative
PF3D7_1305100.1	3.56281	0	53.0236	18.8621	1.7814	53.0236	29.692	4.892	0.0376917	0.153608	Name=AMR3
PF3D7_1105300.1	30.8627	19.3187	148.614	66.2652	25.0907	148.614	5.92199	2.56608	0.0377185	0.153608	conserved Plasmodium protein, unknown function
PF3D7_1028800.1	5.94873	1.20499	62.7776	23.3104	3.57686	62.7776	17.5342	4.1321	0.0377702	0.153676	conserved protein, unknown function
PF3D7_1361700.1	27.3225	1.20661	140.229	56.2526	14.2645	140.229	9.82373	3.29627	0.0380928	0.154714	Name=COX2A
PF3D7_1218400.1	1179.91	1185.68	438.167	934.587	1182.8	438.167	0.37045	-1.43265	0.038096	0.154714	triose or hexose phosphate/phosphate translocator, putative
PF3D7_0312100.1	11.8682	4.83045	86.5189	34.4058	8.34931	86.5189	10.3566	3.37247	0.038195	0.154932	E3 ubiquitin-protein ligase
PF3D7_1461300.1	1388.25	988.95	431.124	936.109	1188.6	431.124	0.362712	-1.4631	0.0382532	0.154932	40S ribosomal protein S28e, putative
PF3D7_1327800.1	549.753	414.04	156.981	373.591	481.896	156.981	0.325753	-1.61815	0.0382556	0.154932	ribose-phosphate pyrophosphokinase, putative
PF3D7_0502400.1	748.018	1814.35	420.711	994.359	1281.18	420.711	0.328384	-1.60655	0.0383813	0.155152	Name=MSP8
PF3D7_1439900.1	2857.94	3428.21	1220.21	2502.12	3143.08	1220.21	0.388223	-1.36504	0.0383964	0.155152	Name=TIM
PF3D7_1148500.1	7.3325	4.69688	73.1709	28.4001	6.01469	73.1709	12.175	3.60585	0.0384161	0.155152	#N/A
PF3D7_1031800.1	8.31665	0	76.7409	28.3525	4.15832	76.7409	18.4276	4.2038	0.0384661	0.15521	conserved protein, unknown function
PF3D7_0309300.1	581.536	550.674	192.574	441.595	566.105	192.574	0.340174	-1.55566	0.038516	0.155269	N2227-like protein, putative
PF3D7_0802400.1	369.371	434.458	127.674	310.501	401.915	127.674	0.317668	-1.65441	0.0385856	0.155406	cyclin-like protein, putative
PF3D7_1206700.1	1879.23	1848.24	713.811	1480.43	1863.74	713.811	0.383001	-1.38458	0.0386873	0.155557	Name=EIF5
PF3D7_1108700.1	1712.25	1231.97	544.244	1162.82	1472.11	544.244	0.369701	-1.43557	0.0386941	0.155557	Name=Pfj2
PF3D7_0320700.1	66.608	3.61582	249.026	106.417	35.1119	249.026	7.09003	2.82579	0.0388346	0.155885	Name=SPC25
PF3D7_1357800.1	3254.69	4122.29	1435.21	2937.4	3688.49	1435.21	0.389107	-1.36176	0.0388662	0.155885	Name=CCT4
PF3D7_1423700.1	2202.94	4870.99	1245.52	2773.15	3536.97	1245.52	0.352146	-1.50575	0.0388824	0.155885	conserved Plasmodium protein, unknown function
PF3D7_0605800.1	79.4754	141.355	398.43	206.42	110.415	398.43	3.60885	1.85154	0.0389531	0.155983	Name=RAD50
PF3D7_1325100.1	4548.81	5290.8	1941.74	3927.12	4919.8	1941.74	0.39468	-1.34124	0.0389778	0.155983	phosphoribosylpyrophosphate synthetase
PF3D7_1455800.1	2.37315	1.20783	46.7492	16.7767	1.79049	46.7492	26.0854	4.70517	0.039026	0.156033	Name=CCp2
PF3D7_1019500.1	20.1739	0	126.291	48.8217	10.0869	126.291	12.5081	3.64479	0.039085	0.156126	TMEM94 domain-containing protein, putative
PF3D7_1118500.1	2518.96	3436.22	1143.56	2366.24	2977.59	1143.56	0.384056	-1.38061	0.0391687	0.156318	Name=NOP56
PF3D7_0716200.1	632.683	1132.57	301.414	688.888	882.624	301.414	0.341505	-1.55002	0.0393247	0.156798	PDCD2 domain-containing protein, putative
PF3D7_0509400.1	3492.02	5525.15	1716.54	3577.9	4508.59	1716.54	0.380728	-1.39317	0.0395539	0.157445	Name=RNAPI
PF3D7_1012600.1	1090.98	1977.59	547.005	1205.19	1534.29	547.005	0.356526	-1.48792	0.0395589	0.157445	Name=GMPS
PF3D7_1207500.1	7.13642	2.41059	67.6626	25.7366	4.77351	67.6626	14.1653	3.82429	0.0396826	0.157762	RNA-binding protein, putative
PF3D7_1444800.1	14185.3	11418.4	5107.98	10237.2	12801.8	5107.98	0.399004	-1.32552	0.0397104	0.157762	Name=FBPA
PF3D7_0212800.1	26.1023	6.03962	124.899	52.3468	16.071	124.899	7.76711	2.95738	0.0399303	0.158492	Name=MATE
PF3D7_0516100.1	9.49009	3.62433	76.7549	29.9564	6.55721	76.7549	11.6972	3.5481	0.040195	0.159398	Name=ATPase1
PF3D7_1012100.1	39.1932	3.62053	164.651	69.1549	21.4069	164.651	7.68736	2.94249	0.0402368	0.159419	conserved protein, unknown function
PF3D7_1345100.1	650.348	458.637	186.215	431.733	554.492	186.215	0.335826	-1.57421	0.0405745	0.160612	Name=TRX2
PF3D7_0929200.1	1118.92	1139.14	422.086	893.383	1129.03	422.086	0.373849	-1.41947	0.0406595	0.16073	RNA-binding protein, putative
PF3D7_1027400.1	481.307	273.803	114.41	289.84	377.555	114.41	0.303021	-1.72251	0.0406996	0.16073	Name=RPB7
PF3D7_1117700.1	7674.89	7409.89	3036.27	6040.35	7542.39	3036.27	0.402561	-1.31272	0.0407144	0.16073	Name=RAN
PF3D7_0625200.1	1.18798	0	36.9756	12.7212	0.593988	36.9756	61.8627	5.951	0.0407741	0.160821	conserved Plasmodium protein, unknown function
PF3D7_0619300.1	26.094	21.7487	140.254	62.6991	23.9214	140.254	5.86267	2.55156	0.0408235	0.160871	conserved Plasmodium protein, unknown function
PF3D7_1122800.1	55.7621	94.2209	294.455	148.146	74.9915	294.455	3.92698	1.97342	0.0408799	0.160948	Name=CDPK6
PF3D7_1212300.1	10.6796	8.4545	87.9161	35.6834	9.56705	87.9161	9.18806	3.19976	0.0410363	0.161324	WD repeat-containing protein, putative
PF3D7_0105900.1	2.37461	0	44.6528	15.6758	1.1873	44.6528	37.4943	5.2286	0.0410489	0.161324	3'-5' exonuclease, putative
PF3D7_1108000.1	699.403	1041.68	309.076	683.388	870.544	309.076	0.355044	-1.49393	0.0411394	0.161535	IWS1-like protein, putative
PF3D7_0922600.1	1006.98	1320.48	431.171	919.543	1163.73	431.171	0.370511	-1.43241	0.0412007	0.161631	glutamine synthetase, putative
PF3D7_1468900.1	523.476	703.931	211.409	479.605	613.703	211.409	0.344486	-1.53748	0.0413044	0.161798	zinc finger protein, putative
PF3D7_1420100.1	1.18649	1.20791	40.4698	14.2881	1.1972	40.4698	33.8041	5.07913	0.0413172	0.161798	conserved Plasmodium protein, unknown function
PF3D7_1124600.1	153.087	47.1002	401.2	200.462	100.094	401.2	4.00755	2.00272	0.041571	0.162617	Name=EK
PF3D7_1245100.1	9.49203	1.20789	74.6597	28.4532	5.34996	74.6597	13.938	3.80095	0.0416006	0.162617	Name=KLP8
PF3D7_1441200.1	2490.44	1922.18	852.61	1755.08	2206.31	852.61	0.386441	-1.37168	0.0416398	0.162625	60S ribosomal protein L1, putative
PF3D7_1458000.1	712.327	909.064	291.641	637.677	810.696	291.641	0.359745	-1.47495	0.0417447	0.162721	Name=FP1
PF3D7_0526800.1	1281.3	1508.76	530.241	1106.77	1395.03	530.241	0.380095	-1.39557	0.0418088	0.162721	conserved Plasmodium protein, unknown function
PF3D7_0813300.1	5460.45	5475.86	2201.88	4379.4	5468.16	2201.88	0.402674	-1.31232	0.0418406	0.162721	NPL domain-containing protein, putative
PF3D7_1336200.1	93.8101	10.8632	291.633	132.102	52.3367	291.633	5.57057	2.47782	0.0418474	0.162721	conserved Plasmodium protein, unknown function
PF3D7_1206200.1	6114.52	8923.31	2956.36	5998.06	7518.91	2956.36	0.393191	-1.3467	0.0418501	0.162721	Name=EIF3C
PF3D7_1347200.1	5212.65	3747.28	1758.84	3572.92	4479.96	1758.84	0.3926	-1.34887	0.0420061	0.163183	Name=NT1
PF3D7_1464500.1	185.027	76.1218	467.516	242.888	130.574	467.516	3.57999	1.83995	0.042423	0.164654	conserved Plasmodium membrane protein, unknown function
PF3D7_1243300.1	0	0	27.9234	9.30779	0	27.9234	126.829	6.98674	0.0424516	#N/A	conserved Plasmodium protein, unknown function
PF3D7_1336400.1	9.49499	8.45292	84.4252	34.1244	8.97395	84.4252	9.40707	3.23375	0.0424724	0.164654	RanBPM and CLTH-like protein, putative
PF3D7_1238700.1	41.5474	3.62216	168.847	71.3389	22.5848	168.847	7.47204	2.9015	0.0425172	0.164654	BTB/POZ domain-containing protein, putative
PF3D7_0811700.1	0	0	27.9102	9.30339	0	27.9102	126.739	6.98571	0.0425203	#N/A	conserved Plasmodium protein, unknown function
PF3D7_1342400.1	1343.89	1314.73	507.931	1055.52	1329.31	507.931	0.382102	-1.38797	0.042542	0.164654	Name=CK2beta2
PF3D7_0406400.1	440.882	392.024	136.735	323.213	416.453	136.735	0.32833	-1.60678	0.0425727	0.164654	Name=cGLO2
PF3D7_1326400.1	477.294	377.847	140.238	331.793	427.571	140.238	0.327983	-1.60831	0.042671	0.164889	translation initiation factor eIF-2B subunit gamma, putative
PF3D7_0105400.2	0	0	27.8645	9.28818	0	27.8645	126.428	6.98217	0.0427585	#N/A	conserved Plasmodium protein, unknown function
PF3D7_1404100.1	746.585	325.568	166.725	412.959	536.077	166.725	0.311001	-1.68501	0.0428164	0.165305	cytochrome c, putative
PF3D7_1453200.1	3.55987	0	50.9355	18.1651	1.77994	50.9355	28.5412	4.83497	0.0428588	0.165323	conserved Plasmodium protein, unknown function
PF3D7_0919000.1	3274.99	3932.49	1435.08	2880.86	3603.74	1435.08	0.398222	-1.32836	0.0429957	0.165476	Name=NAPS
PF3D7_1039200.1	12.003	10.7606	94.0692	38.9443	11.3818	94.0692	8.26495	3.04701	0.0430118	0.165476	#N/A
PF3D7_1102100.1	12.003	10.7606	94.0692	38.9443	11.3818	94.0692	8.26495	3.04701	0.0430118	0.165476	#N/A
PF3D7_0926800.1	10.6812	35.0212	145.129	63.6104	22.8512	145.129	6.35365	2.66759	0.0430987	0.165666	conserved Plasmodium protein, unknown function
PF3D7_1471500.1	2.37828	0	43.947	15.4418	1.18914	43.947	36.8649	5.20418	0.043157	0.165686	Name=TMEM43
PF3D7_1322600.1	0	1.20689	36.2792	12.4954	0.603444	36.2792	60.4373	5.91737	0.0431798	0.165686	conserved Plasmodium protein, unknown function
PF3D7_0902600.1	269.694	212.341	68.3692	183.468	241.017	68.3692	0.283665	-1.81774	0.0432955	0.165985	Name=FIKK9.7
PF3D7_1103400.1	27.2899	21.7418	140.248	63.0934	24.5159	140.248	5.72018	2.51606	0.0433557	0.166055	Name=SufD
PF3D7_1221800.1	28.4858	15.6979	134.661	59.615	22.0918	134.661	6.09406	2.6074	0.0433939	0.166055	conserved protein, unknown function
PF3D7_1454700.1	1502.03	1155.2	503.037	1053.42	1328.62	503.037	0.378615	-1.4012	0.0434275	0.166055	Name=6PGD
PF3D7_1104800.1	573.555	280.027	131.165	328.249	426.791	131.165	0.307319	-1.70219	0.0435088	0.166221	metabolite/drug transporter, putative
PF3D7_0419300.1	20.185	2.41426	107.445	43.3481	11.2996	107.445	9.50143	3.24814	0.0436068	0.166368	conserved Plasmodium protein, unknown function
PF3D7_0519700.1	684.312	1949.73	429.053	1021.03	1317.02	429.053	0.325782	-1.61802	0.0436552	0.166368	FoP domain-containing protein, putative
PF3D7_0220300.1	578.19	254.724	124.889	319.268	416.457	124.889	0.299873	-1.73758	0.0436613	0.166368	Plasmodium exported protein, unknown function
PF3D7_0419600.1	3416.3	3850.49	1457.41	2908.07	3633.39	1457.41	0.401117	-1.31791	0.0437047	0.166389	Name=RANBP1
PF3D7_1368800.1	23.7283	2.41595	117.922	48.0219	13.0721	117.922	9.01373	3.17212	0.0441304	0.167751	Name=ERCC4
PF3D7_1362200.1	755.138	592.714	240.008	529.287	673.926	240.008	0.356131	-1.48952	0.0442115	0.167751	Name=RUVB3
PF3D7_1221300.1	23.7433	16.9022	126.285	55.6436	20.3227	126.285	6.2131	2.63531	0.0442144	0.167751	conserved Plasmodium protein, unknown function
PF3D7_1454400.1	2003.2	1263.24	612.615	1293.02	1633.22	612.615	0.375093	-1.41468	0.0442155	0.167751	Name=APP
PF3D7_1009000.1	273.471	320.704	90.6855	228.287	297.087	90.6855	0.305252	-1.71193	0.044273	0.167824	Name=DPH5
PF3D7_1410700.1	10.6887	0	83.7212	31.47	5.34433	83.7212	15.6451	3.96764	0.0444042	0.168106	conserved protein, unknown function
PF3D7_0718600.1	36.7912	28.9828	165.363	77.0456	32.887	165.363	5.02779	2.32993	0.0444242	0.168106	conserved Plasmodium protein, unknown function
PF3D7_1446500.1	2004.55	3060.46	976.196	2013.73	2532.5	976.196	0.38547	-1.37531	0.0444684	0.168128	Name=NUP313
PF3D7_1364600.1	10.6827	6.0374	81.6336	32.7845	8.36003	81.6336	9.76119	3.28706	0.0445069	0.168129	aldehyde reductase, putative
PF3D7_0307500.1	10.6902	1.20672	77.4407	29.7792	5.94849	77.4407	13.0049	3.70099	0.044599	0.16828	Name=SKA2
PF3D7_0916000.1	14.2389	65.2227	212.814	97.4251	39.7308	212.814	5.35829	2.42177	0.0446481	0.16828	Name=MFS2
PF3D7_1018300.1	575.651	852.515	252.577	560.248	714.083	252.577	0.353714	-1.49934	0.0446883	0.16828	peptidase, putative
PF3D7_1036400.1	1.18692	4.83007	55.1203	20.3791	3.00849	55.1203	18.3443	4.19726	0.0447597	0.16828	Name=LSA1
PF3D7_1305000.1	24.9164	28.9896	146.529	66.8115	26.953	146.529	5.43677	2.44275	0.0447752	0.16828	MCL1 domain-containing protein, putative
PF3D7_1429200.1	13.0525	7.2469	89.3119	36.5371	10.1497	89.3119	8.79637	3.13691	0.0447773	0.16828	Name=ApiAP2
PF3D7_1228500.1	38.0126	4.82658	153.485	65.4413	21.4196	153.485	7.16202	2.84037	0.0448816	0.168486	RNA pseudouridylate synthase, putative
PF3D7_0504600.1	16.6344	2.41279	95.5765	38.2079	9.52362	95.5765	10.0282	3.326	0.04494	0.168486	Name=BCKDHB
PF3D7_1243100.1	298.736	305.968	93.4648	232.723	302.352	93.4648	0.309127	-1.69373	0.0449477	0.168486	zinc finger protein, putative
PF3D7_1007900.1	1445.78	1596.24	592.364	1211.46	1521.01	592.364	0.389457	-1.36046	0.0451433	0.168868	Name=EIF3D
PF3D7_0924500.1	46.2802	15.7006	170.249	77.41	30.9904	170.249	5.49179	2.45728	0.0451954	0.168868	conserved Plasmodium membrane protein, unknown function
PF3D7_0922300.1	2.38171	1.204	44.6369	16.0742	1.79285	44.6369	24.8828	4.63708	0.0452104	0.168868	conserved protein, unknown function
PF3D7_0626000.1	410.472	811.806	202.352	474.877	611.139	202.352	0.331117	-1.59459	0.0452156	0.168868	conserved Plasmodium protein, unknown function
PF3D7_1029600.1	2833.56	2315.74	1022.85	2057.38	2574.65	1022.85	0.397276	-1.33179	0.0452423	0.168868	Name=ADA
PF3D7_0518200.1	5.94411	14.4698	90.6872	37.0337	10.2069	90.6872	8.88838	3.15192	0.0453285	0.169046	Name=MDM2
PF3D7_0821600.1	299.231	468.342	122.096	296.556	383.786	122.096	0.318144	-1.65225	0.0454339	0.169296	Name=CLP1
PF3D7_0314000.1	38.055	6.02731	151.372	65.1514	22.0411	151.372	6.86487	2.77923	0.045534	0.169524	HSP20-like chaperone, putative
PF3D7_0612100.1	1536	1946.37	678.88	1387.09	1741.19	678.88	0.389897	-1.35883	0.045668	0.169879	Name=EIF3L
PF3D7_1353400.1	398.727	450.483	142.339	330.516	424.605	142.339	0.335231	-1.57677	0.0457292	0.169962	Ran-binding protein, putative
PF3D7_0419800.1	236.455	486.161	108.831	277.149	361.308	108.831	0.301226	-1.73108	0.0459973	0.170717	60S ribosomal protein L7ae/L30e, putative
PF3D7_1326000.1	34.4872	1.20546	155.557	63.75	17.8463	155.557	8.71198	3.123	0.0460478	0.170717	Name=C3AP2
PF3D7_0921700.1	32.0841	31.3633	159.757	74.4016	31.7237	159.757	5.03586	2.33224	0.0460492	0.170717	conserved protein, unknown function
PF3D7_1439600.1	16.6482	2.41104	94.8696	37.9763	9.5296	94.8696	9.9486	3.31449	0.0461477	0.170938	Name=NDUFA4
PF3D7_0705400.1	119.891	9.65931	353.743	161.098	64.775	353.743	5.45962	2.4488	0.0463655	0.171599	Name=MCM7
PF3D7_0930100.1	17.8024	8.45321	101.171	42.4756	13.1278	101.171	7.70374	2.94556	0.046489	0.171911	heptatricopeptide repeat-containing protein, putative
PF3D7_1021000.1	20.2069	6.02989	104.641	43.6259	13.1184	104.641	7.97301	2.99512	0.0466711	0.172224	conserved protein, unknown function
PF3D7_0907700.1	1642.74	1779.91	676.036	1366.23	1711.33	676.036	0.395038	-1.33994	0.0466721	0.172224	Name=PA28
PF3D7_1023000.1	14.2537	30.168	133.951	59.4577	22.2109	133.951	6.03249	2.59275	0.0467188	0.172224	conserved Plasmodium protein, unknown function
PF3D7_1329700.1	3.56142	0	49.5374	17.6996	1.78071	49.5374	27.7502	4.79443	0.0467638	0.172224	Name=ACBP1
PF3D7_0112200.1	220.639	111.149	537.286	289.691	165.894	537.286	3.23844	1.6953	0.04677	0.172224	Name=MRP1
PF3D7_0308200.1	2662.48	2016.41	926.571	1868.49	2339.45	926.571	0.396063	-1.3362	0.0470496	0.173034	Name=CCT7
PF3D7_0614500.1	5561.65	6450.81	2465.65	4826.04	6006.23	2465.65	0.410517	-1.28449	0.0470759	0.173034	Name=RPL19
PF3D7_1331600.1	8.32675	1.20518	67.6617	25.7312	4.76596	67.6617	14.1839	3.82618	0.0471086	0.173034	Name=DEH
PF3D7_1406400.1	7.12568	3.62069	66.2794	25.6753	5.37318	66.2794	12.3292	3.62401	0.047351	0.173779	Name=PPR1
PF3D7_0908400.1	8.3158	3.61973	69.7653	27.2336	5.96776	69.7653	11.6841	3.54647	0.0474101	0.17385	conserved Plasmodium protein, unknown function
PF3D7_0618200.1	1257.66	1145.61	465.3	956.192	1201.64	465.3	0.387221	-1.36877	0.0474998	0.174033	conserved protein, unknown function
PF3D7_0415800.1	1.1869	2.41507	43.9568	15.8529	1.80099	43.9568	24.4287	4.61051	0.0476013	0.17426	PhIL1-interacting candidate PIC3
PF3D7_1367100.1	663.875	538.276	214.885	472.345	601.076	214.885	0.357498	-1.48399	0.0477132	0.174438	Name=SNP1
PF3D7_1242800.1	1892.47	2020.89	782.125	1565.16	1956.68	782.125	0.399721	-1.32294	0.0477297	0.174438	Name=rabGDI
PF3D7_1408000.1	1282.09	685.77	351.647	773.168	983.928	351.647	0.357385	-1.48445	0.0477725	0.174449	Name=PMII
PF3D7_1248400.1	1.18998	0	34.8756	12.0219	0.59499	34.8756	58.3263	5.86607	0.0479224	0.174707	conserved Plasmodium protein, unknown function
PF3D7_1409100.1	157.817	102.664	425.627	228.702	130.24	425.627	3.26778	1.70831	0.0479228	0.174707	aldo-keto reductase, putative
PF3D7_0818900.1	50876.8	34755.5	17458.9	34363.8	42816.2	17458.9	0.407766	-1.29419	0.0479955	0.174826	Name=HSP70
PF3D7_1462700.1	59.4032	1.20649	232.316	97.642	30.3048	232.316	7.66291	2.93789	0.048156	0.174878	Name=CYT1
PF3D7_0617700.1	54.7653	39.741	4.88231	33.1295	47.2532	4.88231	0.10332	-3.2748	0.0481708	0.174878	Name=RIF
PF3D7_0307400.1	14.2623	1.20608	87.8994	34.4559	7.73417	87.8994	11.3552	3.50528	0.0481909	0.174878	Name=ClpP
PF3D7_0320300.1	2987.7	2581.5	1127.51	2232.24	2784.6	1127.51	0.40491	-1.30433	0.0481954	0.174878	Name=CCT5
PF3D7_1251500.1	657.721	994.772	301.409	651.3	826.246	301.409	0.364798	-1.45483	0.0482498	0.174878	Name=DRS1
PF3D7_0418200.1	1479.25	1707.08	629.331	1271.89	1593.16	629.331	0.395022	-1.34	0.0482684	0.174878	Name=EIF3M
PF3D7_0504400.1	23.748	7.24251	113.026	48.0056	15.4953	113.026	7.2908	2.86608	0.0483131	0.174878	ATP-dependent helicase, putative
PF3D7_1024300.1	9.52775	0	76.7188	28.7488	4.76388	76.7188	16.0894	4.00804	0.0483288	0.174878	Name=ATPTG10
PF3D7_1361100.1	1033.72	1517.96	485.622	1012.43	1275.84	485.622	0.380633	-1.39353	0.0484017	0.174997	Name=SEC24A
PF3D7_1244800.1	2417.83	2056.66	899.313	1791.27	2237.25	899.313	0.401973	-1.31483	0.0486727	0.175832	translation machinery-associated protein 46, putative
PF3D7_1022800.1	39.1677	2.41507	159.78	67.1208	20.7914	159.78	7.68037	2.94118	0.0487745	0.176054	Name=ISPG
PF3D7_1361900.1	159.133	13.2764	435.353	202.588	86.2049	435.353	5.04916	2.33604	0.0488274	0.1761	Name=PCNA1
PF3D7_1409500.1	3.5605	3.62279	55.1208	20.768	3.59164	55.1208	15.3471	3.93989	0.0488831	0.176109	conserved Plasmodium protein, unknown function
PF3D7_0504200.1	23.7534	2.41369	114.418	46.8619	13.0835	114.418	8.73916	3.12749	0.0489102	0.176109	Name=DDX27
PF3D7_0822800.1	313.608	252.186	87.2071	217.667	282.897	87.2071	0.308261	-1.69778	0.0489979	0.17628	Name=SNRNP40
PF3D7_1358400.1	0	0	26.5072	8.83572	0	26.5072	120.351	6.9111	0.0492883	#N/A	conserved Plasmodium protein, unknown function
PF3D7_1202200.1	34.4429	8.44782	138.139	60.3433	21.4454	138.139	6.43868	2.68677	0.0493083	0.177064	Name=PIC
PF3D7_0526600.1	26.0913	93.0448	264.463	127.866	59.5681	264.463	4.44087	2.15084	0.0493345	0.177064	conserved Plasmodium protein, unknown function
PF3D7_0213700.1	406.728	198.895	89.2881	231.637	302.811	89.2881	0.294854	-1.76193	0.0493664	0.177064	conserved protein, unknown function
PF3D7_1450100.1	672.145	825.566	277.678	591.796	748.855	277.678	0.370807	-1.43126	0.0493774	0.177064	Name=SRP54
PF3D7_1469800.1	41.7065	26.4732	165.981	78.0535	34.0898	165.981	4.86851	2.28348	0.049776	0.178347	conserved Plasmodium protein, unknown function
PF3D7_0904800.1	153.17	39.8349	384.43	192.478	96.5026	384.43	3.98292	1.99382	0.0498191	0.178356	Name=RPA1
PF3D7_1017000.1	138.836	24.1556	362.13	175.04	81.4957	362.13	4.44252	2.15138	0.0500377	0.178927	DNA polymerase delta catalytic subunit
PF3D7_1443300.1	489.512	875.199	239.222	534.644	682.355	239.222	0.350588	-1.51215	0.0500603	0.178927	Name=LSM5
PF3D7_1407900.1	1942.66	3332.03	1023.58	2099.43	2637.35	1023.58	0.388114	-1.36545	0.0502441	0.179437	Name=PMI
PF3D7_1122500.1	1.18637	0	34.1904	11.7923	0.593185	34.1904	57.2249	5.83857	0.0504604	0.180063	Name=KIC10
PF3D7_1250000.1	615.986	555.74	212.759	461.495	585.863	212.759	0.363153	-1.46135	0.0506587	0.180624	Name=FCF2
PF3D7_0408500.1	16.6228	1.20714	94.189	37.3397	8.91498	94.189	10.5556	3.39994	0.0508866	0.181289	Name=FEN1
PF3D7_0215000.1	36.7792	19.3274	148.623	68.2432	28.0533	148.623	5.29664	2.40508	0.0510584	0.181574	Name=ACS9
PF3D7_1401600.1	1186.95	1958.55	602.833	1249.44	1572.75	602.833	0.383303	-1.38344	0.0510709	0.181574	Plasmodium exported protein (PHISTb), unknown function
PF3D7_1334200.1	596.098	1307.23	333.495	745.608	951.665	333.495	0.350442	-1.51275	0.0510909	0.181574	chaperone binding protein, putative
PF3D7_0717300.1	474.893	307.846	129.075	303.938	391.369	129.075	0.329796	-1.60035	0.0511765	0.18173	transcription initiation factor IIE subunit alpha, putative
PF3D7_1412600.1	198.381	195.474	55.1149	149.657	196.928	55.1149	0.279874	-1.83715	0.0512902	0.18186	Name=DHS
PF3D7_1229400.1	1092.66	1123.7	433.897	883.419	1108.18	433.897	0.391541	-1.35277	0.051296	0.18186	Name=MIF
PF3D7_0829100.1	605.08	805.52	260.204	556.935	705.3	260.204	0.368931	-1.43858	0.0514034	0.182093	Name=CCDC124
PF3D7_1457300.1	1326.9	1929.71	638.423	1298.35	1628.31	638.423	0.392082	-1.35077	0.0515252	0.182378	MA3 domain-containing protein, putative
PF3D7_0904000.1	884.092	886.463	340.498	703.684	885.277	340.498	0.384623	-1.37848	0.0518622	0.183275	GTPase-activating protein, putative
PF3D7_0914700.1	428.549	598.842	180.707	402.699	513.695	180.707	0.351786	-1.50723	0.0518625	0.183275	Name=MFR4
PF3D7_0801100.1	52.2012	32.6158	188.396	91.071	42.4085	188.396	4.44177	2.15113	0.0519583	0.183404	#N/A
PF3D7_0912800.1	557.986	892.168	263.035	571.063	725.077	263.035	0.362776	-1.46285	0.0520096	0.183404	Name=GCD10
PF3D7_1412100.1	35.6079	15.6976	142.336	64.5471	25.6528	142.336	5.54698	2.4717	0.0520245	0.183404	Name=MCMBP
PF3D7_0817500.1	2385.58	1946.46	878.985	1737.01	2166.02	878.985	0.405806	-1.30114	0.0521547	0.183463	Name=HINT1
PF3D7_0418700.1	1084.15	1005.46	408.148	832.586	1044.8	408.148	0.390645	-1.35607	0.0521629	0.183463	RNA-binding protein NOB1, putative
PF3D7_1333600.1	1225.74	1835.89	597.273	1219.63	1530.81	597.273	0.390171	-1.35782	0.0521669	0.183463	Name=UTP4
PF3D7_1369500.1	880.532	1138.88	389.339	802.916	1009.7	389.339	0.385602	-1.37482	0.0524077	0.18395	conserved protein, unknown function
PF3D7_0810200.1	8.30823	3.62264	67.6796	26.5368	5.96543	67.6796	11.3387	3.50318	0.0524224	0.18395	Name=ABCK1
PF3D7_1128700.1	3.56129	1.20736	47.4445	17.4044	2.38433	47.4445	19.8764	4.31299	0.0524311	0.18395	Name=GPI8
PF3D7_0909800.1	504.408	385.627	154.156	348.063	445.017	154.156	0.3464	-1.52949	0.052487	0.183998	Name=SNRPD3
PF3D7_1115700.1	3666.21	2986.33	1371.74	2674.76	3326.27	1371.74	0.412395	-1.2779	0.0525332	0.184013	Name=FP2A
PF3D7_1458500.1	23.7304	24.1576	131.178	59.6885	23.944	131.178	5.47856	2.4538	0.0527347	0.184572	Name=SAS4
PF3D7_1015400.1	18.9927	20.5259	117.914	52.4776	19.7593	117.914	5.96771	2.57718	0.0528872	0.184847	RMI1 domain-containing protein, putative
PF3D7_0815600.1	1068.94	1376.83	479.934	975.234	1222.88	479.934	0.392464	-1.34937	0.0528978	0.184847	Name=EIF3G
PF3D7_0611500.1	0	0	25.8077	8.60257	0	25.8077	117.17	6.87246	0.0530734	#N/A	conserved protein, unknown function
PF3D7_0709000.1	534.483	428.408	170.231	377.707	481.446	170.231	0.35358	-1.49989	0.0530949	0.185316	Name=CRT
PF3D7_0218400.1	355.171	441.643	136.044	310.952	398.407	136.044	0.341475	-1.55015	0.0531338	0.185316	Name=DDX47
PF3D7_0918300.1	754.417	617.727	256.036	542.727	686.072	256.036	0.373189	-1.42202	0.0531707	0.185316	Name=EIF3F
PF3D7_0217700.1	204.408	272.596	71.1574	182.72	238.502	71.1574	0.298359	-1.74488	0.0532012	0.185316	E2F-associated phosphoprotein, putative
PF3D7_0728700.1	1.18681	0	33.4912	11.5593	0.593405	33.4912	56.05	5.80864	0.0532827	0.185453	alpha/beta hydrolase, putative
PF3D7_1227300.1	0	1.20752	33.4908	11.5661	0.603759	33.4908	55.7759	5.80157	0.0535307	0.186168	conserved Plasmodium protein, unknown function
PF3D7_0627300.1	1374.33	1191.01	510.689	1025.34	1282.67	510.689	0.398144	-1.32864	0.053643	0.186411	Name=RNF5
PF3D7_1316600.1	1471.53	888.866	449.344	936.581	1180.2	449.344	0.380732	-1.39315	0.0540221	0.187267	Name=CCT
PF3D7_0628800.1	23.7345	8.45385	110.243	47.4771	16.0942	110.243	6.84686	2.77544	0.0540408	0.187267	Name=GATB
PF3D7_1309500.1	324.431	476.448	135.339	312.073	400.44	135.339	0.337983	-1.56498	0.0540586	0.187267	Name=GAR1
PF3D7_1349200.1	778.746	1017.79	344.67	713.736	898.269	344.67	0.383709	-1.38192	0.0540667	0.187267	glutamate--tRNA ligase, putative
PF3D7_0802000.1	2058.42	1437.49	696.366	1397.43	1747.96	696.366	0.398386	-1.32776	0.0541031	0.187267	Name=GDH3
PF3D7_1304000.1	32.0399	6.03874	129.083	55.7204	19.0393	129.083	6.7761	2.76045	0.054227	0.187548	Name=CAPH
PF3D7_0107500.1	5034.4	6012.86	2327.77	4458.34	5523.63	2327.77	0.421422	-1.24666	0.0548341	0.189347	Name=NCR1
PF3D7_1014000.1	3.56374	1.20663	46.743	17.1711	2.38518	46.743	19.5773	4.29111	0.0548463	0.189347	Name=FS
PF3D7_0618900.1	2.37417	0	40.4674	14.2805	1.18709	40.4674	33.9893	5.08701	0.054877	0.189347	Name=GPI1
PF3D7_0621300.1	706.054	1431.2	390.737	842.664	1068.63	390.737	0.365651	-1.45146	0.0549253	0.189365	Name=PUF3
PF3D7_0914400.1	2.38221	0	40.4512	14.2778	1.19111	40.4512	33.8983	5.08314	0.0550926	0.189792	Name=KIC3
PF3D7_1328000.1	9.48995	7.24876	76.0572	30.932	8.36935	76.0572	9.08592	3.18363	0.0552218	0.18992	conserved Plasmodium protein, unknown function
PF3D7_1402500.1	1089.26	1645.91	535.804	1090.33	1367.59	535.804	0.391792	-1.35184	0.0552427	0.18992	ribosomal protein S27a, putative
PF3D7_1333200.1	60.5018	43.4904	210.028	104.673	51.9961	210.028	4.03893	2.01397	0.0552598	0.18992	Name=UBA1
PF3D7_0803300.1	16.6408	4.82396	89.9913	37.152	10.7324	89.9913	8.38082	3.06709	0.0553813	0.190189	Name=MORG1
PF3D7_0704800.1	3.56007	2.41545	49.5397	18.5051	2.98776	49.5397	16.5741	4.05086	0.0555303	0.190551	Name=PPM12
PF3D7_0106400.1	456.155	498.402	171.57	375.376	477.278	171.57	0.359479	-1.47602	0.0556328	0.190749	pre-rRNA-processing protein TSR2, putative
PF3D7_1037700.1	88.0033	141.037	25.1123	84.7177	114.52	25.1123	0.219293	-2.18907	0.0556749	0.190749	Name=ERH
PF3D7_0909100.1	2.37401	3.62233	49.5381	18.5115	2.99817	49.5381	16.5296	4.04698	0.05579	0.190994	conserved Plasmodium membrane protein, unknown function
PF3D7_0822300.1	292.708	230.132	81.6099	201.483	261.42	81.6099	0.312176	-1.67957	0.0559731	0.191471	Name=SNRPG
PF3D7_0503200.1	7.12126	7.24534	70.4706	28.2791	7.1833	70.4706	9.81041	3.29431	0.0560459	0.19157	Name=CDC6
PF3D7_1304900.1	500.284	461.998	173.709	378.664	481.141	173.709	0.361036	-1.46979	0.0562612	0.192139	Name=RPB11
PF3D7_1412000.1	1.18797	0	32.7897	11.3259	0.593984	32.7897	54.8629	5.77776	0.0563001	0.192139	p1/s1 nuclease, putative
PF3D7_0404300.1	586.549	1329.06	341.871	752.492	957.803	341.871	0.356941	-1.48624	0.0567086	0.193383	conserved Plasmodium protein, unknown function
PF3D7_0920200.1	37.9808	6.03768	141.639	61.8857	22.0093	141.639	6.43214	2.6853	0.0568621	0.193478	CS domain protein, putative
PF3D7_1253400.1	42.7373	3.62195	157.682	68.0139	23.1796	157.682	6.7991	2.76534	0.0568988	0.193478	Name=ACS3
PF3D7_1008900.1	1324.14	1035.94	469.489	943.189	1180.04	469.489	0.397858	-1.32968	0.0569099	0.193478	Name=AK1
PF3D7_0830700.1	595.04	341.529	161.162	365.91	468.284	161.162	0.344146	-1.53891	0.0569376	0.193478	Plasmodium exported protein (hyp9), unknown function
PF3D7_0725600.1	882.53	1370.85	436.738	896.707	1126.69	436.738	0.387634	-1.36723	0.0569574	0.193478	#N/A
PF3D7_0529500.1	237.982	259.042	77.4245	191.483	248.512	77.4245	0.311555	-1.68244	0.0570728	0.19372	cell cycle regulator protein, putative
PF3D7_0314800.1	0	0	25.1183	8.37277	0	25.1183	114.059	6.83363	0.0570923	#N/A	conserved Plasmodium protein, unknown function
PF3D7_1327500.1	0	0	25.1182	8.37273	0	25.1182	114.058	6.83362	0.0570932	#N/A	conserved protein, unknown function
PF3D7_1221500.1	8.30936	2.4148	64.1899	24.9714	5.36208	64.1899	11.9612	3.5803	0.0572282	0.194097	heptatricopeptide repeat-containing protein, putative
PF3D7_1113400.1	1333.98	1076.71	482.73	964.472	1205.34	482.73	0.40049	-1.32016	0.0575871	0.194941	Name=DSK2
PF3D7_0306300.1	934.473	668.734	306.287	636.498	801.603	306.287	0.38209	-1.38802	0.057591	0.194941	Name=GRX1
PF3D7_1116600.1	85.4528	43.4731	247.695	125.54	64.463	247.695	3.84185	1.9418	0.0576499	0.194941	Name=STT3
PF3D7_1464900.1	1279.52	1511.79	566.552	1119.29	1395.66	566.552	0.405942	-1.30065	0.0576548	0.194941	ATP-dependent zinc metalloprotease FTSH, putative
PF3D7_0610800.1	3862.16	3517.82	1564.95	2981.64	3689.99	1564.95	0.424106	-1.2375	0.0577359	0.195064	Name=TK
PF3D7_1332600.1	127.006	88.1456	349.559	188.237	107.576	349.559	3.24921	1.70009	0.0579665	0.195593	Name=APN1
PF3D7_1421300.1	3.56131	2.41471	48.8399	18.272	2.98801	48.8399	16.3389	4.03024	0.0579815	0.195593	conserved Plasmodium protein, unknown function
PF3D7_0614300.1	2713.35	2804.9	1163.86	2227.37	2759.12	1163.86	0.421825	-1.24528	0.0581529	0.19602	Name=MFR1
PF3D7_1222600.1	13.0485	19.3303	103.968	45.449	16.1894	103.968	6.42322	2.6833	0.0582588	0.196226	Name=AP2-G
PF3D7_0103500.1	33.2189	12.0799	130.482	58.5935	22.6494	130.482	5.75878	2.52576	0.0583423	0.196356	conserved Plasmodium protein, unknown function
PF3D7_1338700.1	46.3048	7.24305	159.075	70.8744	26.7739	159.075	5.93883	2.57018	0.0586104	0.196984	conserved protein, unknown function
PF3D7_1421900.1	13.091	1.20468	78.8181	31.0379	7.14783	78.8181	11.0189	3.4619	0.0586634	0.196984	Name=CTR2
PF3D7_0703200.1	117.462	84.5537	331.434	177.817	101.008	331.434	3.28106	1.71416	0.0586636	0.196984	conserved Plasmodium protein, unknown function
PF3D7_1330800.1	4864.47	6448.8	2396.66	4569.98	5656.64	2396.66	0.423691	-1.23891	0.0588867	0.197582	RNA-binding protein, putative
PF3D7_1330700.1	5.93696	3.62128	58.6062	22.7215	4.77912	58.6062	12.2583	3.61569	0.0590482	0.197972	GPI transamidase subunit PIG-U, putative
PF3D7_1465000.1	20.2034	3.61849	96.9693	40.2637	11.9109	96.9693	8.13642	3.02439	0.0592913	0.198635	Name=COX6A
PF3D7_0703500.1	4614.11	8055.15	2588.76	5086.01	6334.63	2588.76	0.40867	-1.29099	0.0594162	0.19885	erythrocyte membrane-associated antigen
PF3D7_1015200.1	172.146	152.114	43.9555	122.738	162.13	43.9555	0.27111	-1.88305	0.0594807	0.19885	Name=CysRS
PF3D7_1308400.1	423.378	611.453	1321.62	785.484	517.416	1321.62	2.55434	1.35295	0.0594915	0.19885	conserved Plasmodium protein, unknown function
PF3D7_1441000.1	212.485	280.114	76.7487	189.782	246.299	76.7487	0.311615	-1.68216	0.0596812	0.199332	Name=NCS2
PF3D7_0415000.1	252.009	288.211	87.2001	209.14	270.11	87.2001	0.322835	-1.63113	0.0598652	0.199587	arsenical pump-driving ATPase, putative
PF3D7_0401800.1	2785.13	701.431	574.911	1353.82	1743.28	574.911	0.329783	-1.60041	0.0598759	0.199587	Name=PfD80
PF3D7_0800400.1	126.2	67.4384	19.5292	71.0559	96.8193	19.5292	0.201699	-2.30972	0.0599417	0.199587	Name=RIF
PF3D7_0510000.1	16.6172	3.62249	87.2155	35.8184	10.1199	87.2155	8.6123	3.1064	0.0599626	0.199587	conserved Plasmodium protein, unknown function
PF3D7_0807300.1	425.495	393.18	145.801	321.492	409.337	145.801	0.356188	-1.48929	0.0599855	0.199587	Name=RAB18
PF3D7_0610000.1	17.8257	2.41242	90.6912	36.9764	10.1191	90.6912	8.95626	3.1629	0.0602285	0.200231	ribosomal protein L19, mitochondrial, putative
PF3D7_0624500.1	40.3664	19.3156	148.611	69.4309	29.841	148.611	4.97893	2.31584	0.0602818	0.200231	Name=APC11
PF3D7_1422700.1	359.56	522.953	156.294	346.269	441.257	156.294	0.354211	-1.49732	0.0603161	0.200231	conserved Plasmodium protein, unknown function
PF3D7_1361000.1	277.851	270.388	89.3047	212.515	274.12	89.3047	0.325787	-1.618	0.0604261	0.200444	Name=PRMT5
PF3D7_0627100.1	1168.49	2012.67	628.69	1269.95	1590.58	628.69	0.395263	-1.33911	0.0607158	0.201165	ankyrin-repeat protein, putative
PF3D7_0823100.1	208.954	310.258	81.6313	200.281	259.606	81.6313	0.314453	-1.66908	0.060735	0.201165	RWD domain-containing protein, putative
PF3D7_0615500.1	21.3642	1.20753	103.264	41.9451	11.2859	103.264	9.14227	3.19255	0.0609114	0.201596	Name=CRK5
PF3D7_0416400.1	245.614	90.5893	537.967	291.39	168.102	537.967	3.19989	1.67802	0.0609965	0.201713	Name=HAT1
PF3D7_0926300.1	29.6663	10.8698	120.71	53.7486	20.2681	120.71	5.95342	2.57372	0.0610386	0.201713	protein kinase, putative
PF3D7_1229900.1	0	2.41401	39.0704	13.8281	1.207	39.0704	32.458	5.0205	0.0612657	0.202203	conserved Plasmodium protein, unknown function
PF3D7_1463300.1	4.75108	0	50.9297	18.5603	2.37554	50.9297	21.3985	4.41944	0.0612792	0.202203	DNA polymerase alpha subunit B, putative
PF3D7_1234800.1	1409.5	1050.91	496.804	985.738	1230.2	496.804	0.403836	-1.30816	0.0614212	0.202519	Name=SF3B3
PF3D7_0407900.1	61.7263	49.5037	212.804	108.011	55.615	212.804	3.82616	1.9359	0.0614842	0.202574	AAA family ATPase, putative
PF3D7_1231300.1	0	0	24.4203	8.14009	0	24.4203	110.888	6.79296	0.061497	#N/A	conserved Plasmodium protein, unknown function
PF3D7_1121600.1	9552.56	5741	3182.97	6158.84	7646.78	3182.97	0.41625	-1.26448	0.061755	0.203314	Name=EXP1
PF3D7_0107000.1	49.9888	4.81831	168.794	74.5338	27.4035	168.794	6.15755	2.62236	0.0618837	0.203584	Name=CEN1
PF3D7_0816000.1	421.626	825.477	223.953	490.352	623.551	223.953	0.359167	-1.47727	0.0619719	0.203722	Name=RRB1
PF3D7_0514100.1	15.4262	2.41556	83.0318	33.6245	8.92086	83.0318	9.29981	3.2172	0.0622697	0.204484	Name=UvrD
PF3D7_1120600.1	33.2149	18.1219	133.275	61.5371	25.6684	133.275	5.19098	2.37601	0.062297	0.204484	DDRGK domain-containing protein, putative
PF3D7_1356400.1	16.6148	0	96.2876	37.6341	8.30739	96.2876	11.5788	3.53342	0.062521	0.205065	phosphatase 2A regulatory subunit-related protein, putative
PF3D7_0311900.1	1.18738	0	31.3962	10.8612	0.593691	31.3962	52.5392	5.71532	0.0627922	#N/A	heptatricopeptide repeat-containing protein, putative
PF3D7_1111100.1	74.8162	12.0695	214.886	100.591	43.4428	214.886	4.94484	2.30592	0.062953	0.206206	Name=RFC5
PF3D7_1453700.1	7687.47	6314.96	3038.49	5680.31	7001.22	3038.49	0.433996	-1.20425	0.0629629	0.206206	Name=P23
PF3D7_1420400.1	2230.21	3099.72	1119.15	2149.69	2664.96	1119.15	0.419953	-1.2517	0.0630115	0.206211	Name=GlyRS
PF3D7_0315300.1	16.611	2.41579	85.8238	34.9502	9.51341	85.8238	9.01386	3.17215	0.0634143	0.206941	conserved Plasmodium protein, unknown function
PF3D7_1302800.1	2302.98	3896.77	1273.25	2491	3099.88	1273.25	0.410745	-1.28369	0.0634844	0.206941	40S ribosomal protein S7, putative
PF3D7_1331700.1	334.645	314.01	111.639	253.431	324.327	111.639	0.344215	-1.53862	0.0634905	0.206941	glutamine--tRNA ligase, putative
PF3D7_1119100.1	282.916	201.386	76.0384	186.78	242.151	76.0384	0.314006	-1.67114	0.0635014	0.206941	tRNA m(1)G methyltransferase, putative
PF3D7_1433400.1	620.253	746.783	1661.44	1009.49	683.518	1661.44	2.43075	1.2814	0.0635038	0.206941	Name=PHD2
PF3D7_0711500.1	2206.6	1497.25	762.61	1488.82	1851.93	762.61	0.41179	-1.28002	0.0635179	0.206941	regulator of chromosome condensation, putative
PF3D7_0109800.1	409.713	413.978	149.304	324.331	411.845	149.304	0.362524	-1.46385	0.0637983	0.207679	Name=cPheRS
PF3D7_1211300.1	34.4094	39.8596	161.879	78.7159	37.1345	161.879	4.35946	2.12415	0.0638454	0.207679	Name=MCM8
PF3D7_1306500.1	9.48806	13.2917	84.4325	35.7374	11.3899	84.4325	7.41435	2.89032	0.0638867	0.207679	MORN repeat protein, putative
PF3D7_1326500.1	8.3043	8.45635	72.5677	29.7761	8.38032	72.5677	8.65937	3.11426	0.0640146	0.207941	conserved Plasmodium protein, unknown function
PF3D7_0826300.1	41.5501	3.62195	148.612	64.5948	22.586	148.612	6.57642	2.7173	0.0643066	0.208734	SPRY domain, putative
PF3D7_1317000.1	447.596	525.139	181.403	384.713	486.367	181.403	0.372978	-1.42284	0.0646775	0.209783	Name=USP39
PF3D7_0909300.1	725.091	498.056	231.604	484.917	611.574	231.604	0.378698	-1.40088	0.0647383	0.209825	Name=ARP
PF3D7_1426900.1	28.5648	7.22752	114.39	50.0606	17.8961	114.39	6.3897	2.67575	0.0648088	0.209898	Name=QCR6
PF3D7_0815500.1	52.2332	54.3303	203.034	103.199	53.2818	203.034	3.81062	1.93002	0.065034	0.210472	conserved Plasmodium protein, unknown function
PF3D7_0219500.1	28.5144	3.61939	115.111	49.0817	16.0669	115.111	7.16056	2.84007	0.0652055	0.210852	pseudouridine synthase, putative
PF3D7_0522300.1	922.102	810.636	348.816	693.851	866.369	348.816	0.402617	-1.31252	0.0653132	0.210852	18S rRNA (guanine-N(7))-methyltransferase, putative
PF3D7_1419700.1	1313.19	3238.78	865.842	1805.94	2275.98	865.842	0.38043	-1.3943	0.065374	0.210852	Name=EIF3H
PF3D7_0527500.1	3397.08	3194.01	1430.27	2673.79	3295.55	1430.27	0.434002	-1.20423	0.0653771	0.210852	Name=HIP
PF3D7_0709400.1	14.2399	1.20776	79.5428	31.6635	7.72381	79.5428	10.2882	3.36291	0.0653921	0.210852	Cg7 protein
PF3D7_0107800.1	54.5864	31.4015	180.018	88.6686	42.994	180.018	4.18639	2.06571	0.0655556	0.211224	Name=MRE11
PF3D7_1142400.1	509.492	611.891	214.187	445.19	560.691	214.187	0.382009	-1.38832	0.0656667	0.211427	Name=CPO
PF3D7_1117100.1	13.0665	3.62003	75.3473	30.6779	8.34324	75.3473	9.0254	3.17399	0.0662352	0.213022	Name=UCH54
PF3D7_1469700.1	3.56507	0	43.9504	15.8385	1.78254	43.9504	24.6057	4.62092	0.0662594	0.213022	Name=MED6
PF3D7_0106200.1	0	0	23.7175	7.90582	0	23.7175	107.685	6.75068	0.0662974	#N/A	EF hand domain-containing protein, putative
PF3D7_0401600.1	273.396	201.393	75.3412	183.377	237.394	75.3412	0.317361	-1.6558	0.0664801	0.213423	Name=RIF
PF3D7_0526300.1	450.293	415.02	159.76	341.691	432.657	159.76	0.369253	-1.43732	0.0664815	0.213423	Name=WDR55
PF3D7_0717400.1	1115.72	1321.01	505.85	980.86	1218.36	505.85	0.415191	-1.26815	0.0668117	0.214288	queuine tRNA-ribosyltransferase, putative
PF3D7_0615800.1	54.588	10.8695	168.853	78.1036	32.7287	168.853	5.15719	2.36658	0.0668689	0.214288	Name=COG4
PF3D7_1403500.1	2.38172	0	37.6624	13.348	1.19086	37.6624	31.5679	4.98039	0.066929	0.214288	dynein light chain, putative
PF3D7_1342700.1	221.755	107.047	43.9334	124.245	164.401	43.9334	0.267225	-1.90387	0.0669466	0.214288	Name=RPB12
PF3D7_1038000.2	1356.98	1458.06	592.703	1135.91	1407.52	592.703	0.421098	-1.24777	0.0670249	0.214354	antigen UB05
PF3D7_1326300.1	1225.49	1194.94	505.125	975.184	1210.21	505.125	0.417385	-1.26055	0.0670651	0.214354	RNA-binding protein, putative
PF3D7_0306600.1	4.7641	2.4077	50.2156	19.1291	3.5859	50.2156	13.9984	3.80719	0.0671335	0.214416	Name=ATPTG17
PF3D7_0531300.1	11.8923	7.2327	76.7322	31.9524	9.5625	76.7322	8.02249	3.00405	0.0672281	0.214419	conserved Plasmodium protein, unknown function
PF3D7_1303700.1	0	3.62264	43.9569	15.8598	1.81132	43.9569	24.324	4.60431	0.0672376	0.214419	tetratricopeptide repeat protein, putative
PF3D7_0406200.1	4905.24	3421.31	9613.91	5980.15	4163.27	9613.91	2.30921	1.2074	0.0672811	0.214419	Name=Pfs16
PF3D7_1212700.1	15165.6	31039.1	9503.61	18569.5	23102.4	9503.61	0.411371	-1.28149	0.0674866	0.214917	Name=EIF3A
PF3D7_1313600.1	0	2.41611	37.6794	13.3652	1.20806	37.6794	31.283	4.96731	0.0675528	0.214972	Clu domain-containing protein, putative
PF3D7_1330500.1	64.102	14.4886	186.988	88.5261	39.2953	186.988	4.75698	2.25005	0.0676523	0.215098	CTLH domain-containing protein, putative
PF3D7_1340700.1	29.7361	8.43681	115.793	51.3221	19.0865	115.793	6.06472	2.60044	0.0676904	0.215098	Name=RAB11b
PF3D7_1363700.1	21.3657	6.03732	96.2856	41.2295	13.7015	96.2856	7.02375	2.81224	0.067744	0.215112	Name=AMR1
PF3D7_0831000.1	125.913	59.1272	18.8368	67.959	92.5201	18.8368	0.203583	-2.29631	0.0679684	0.215573	Name=GEXP09
PF3D7_0708800.1	4929.92	10914.5	3190.83	6345.09	7922.22	3190.83	0.402772	-1.31196	0.0680058	0.215573	Name=HSP110c
PF3D7_0909400.1	880.355	1320.27	445.169	881.93	1100.31	445.169	0.404591	-1.30547	0.0680448	0.215573	exoribonuclease, putative
PF3D7_0504700.1	105.576	224.71	495.418	275.235	165.143	495.418	3.00022	1.58507	0.068133	0.215573	Name=CEP120
PF3D7_1012300.1	21.3956	7.23585	96.9672	41.8662	14.3157	96.9672	6.77088	2.75934	0.0681353	0.215573	Name=QCR7
PF3D7_1230700.1	3107.19	3604.62	1466.63	2726.14	3355.9	1466.63	0.437031	-1.19419	0.068601	0.21689	Name=SEC13
PF3D7_1343500.1	17.8187	3.61988	86.5094	35.9827	10.7193	86.5094	8.06548	3.01176	0.0687084	0.217073	conserved protein, unknown function
PF3D7_1029800.1	29.6918	10.8616	116.511	52.355	20.2767	116.511	5.74413	2.52209	0.0688544	0.217243	Name=HPR2
PF3D7_1224500.1	23.7437	8.45096	102.563	44.9192	16.0973	102.563	6.36885	2.67103	0.0689168	0.217243	Name=ASF1
PF3D7_0110300.1	9.77332	15.2712	0	8.34818	12.5223	0	0.0102348	-6.61038	0.0689262	#N/A	#N/A
PF3D7_1338400.1	4.75164	0	48.836	17.8625	2.37582	48.836	20.5178	4.35881	0.0689408	0.217243	SprT-like domain-containing protein, putative
PF3D7_1115900.1	29.679	43.4629	158.38	77.174	36.571	158.38	4.33125	2.11479	0.0689607	0.217243	Name=DHHC9
PF3D7_1431300.1	755.945	956.492	346.776	686.404	856.218	346.776	0.405013	-1.30396	0.0693531	0.218044	Name=LSG1
PF3D7_0209700.1	857.235	1347.2	445.132	883.19	1102.22	445.132	0.403856	-1.30809	0.0693557	0.218044	RING zinc finger protein, putative
PF3D7_1302600.1	193.841	262.792	72.5469	176.393	228.317	72.5469	0.317754	-1.65402	0.0693642	0.218044	Name=DOHH
PF3D7_0801500.1	565.234	627.655	233.725	475.538	596.444	233.725	0.391867	-1.35156	0.0694315	0.218099	Name=NOL10
PF3D7_0508500.1	107.945	82.1544	302.834	164.311	95.0499	302.834	3.18588	1.67169	0.0695912	0.218444	Name=ND6
PF3D7_1314700.1	72.4382	20.5188	201.631	98.196	46.4785	201.631	4.33703	2.11671	0.0697409	0.218758	pinin/SDK/MemA domain-containing protein, putative
PF3D7_0214400.1	502.282	914.953	269.309	562.181	708.618	269.309	0.380056	-1.39571	0.0697956	0.218773	conserved protein, unknown function
PF3D7_0826400.1	1.19081	1.20404	33.4778	11.9576	1.19743	33.4778	27.9578	4.80518	0.0700215	0.219324	Name=CPT
PF3D7_1320000.1	621.73	1060.53	329.34	670.532	841.128	329.34	0.391554	-1.35272	0.0703556	0.219991	Name=GP1
PF3D7_0729600.1	8.32802	2.41003	59.9877	23.5752	5.36903	59.9877	11.1662	3.48107	0.0703626	0.219991	Name=CMC1
PF3D7_1211900.1	4514.24	3546.66	1766.73	3275.88	4030.45	1766.73	0.438347	-1.18986	0.070385	0.219991	Name=ATP4
PF3D7_1024400.1	0	1.20644	29.9986	10.4017	0.603219	29.9986	49.9653	5.64285	0.0704299	#N/A	conserved Plasmodium protein, unknown function
PF3D7_0704200.1	344.142	464.972	147.921	319.012	404.557	147.921	0.365645	-1.45148	0.0705063	0.220116	tRNA m5C-methyltransferase, putative
PF3D7_1443400.1	111.577	67.6177	293.741	157.645	89.5972	293.741	3.27815	1.71288	0.0705256	0.220116	Name=WLP1
PF3D7_0410400.1	280.503	274.977	94.8751	216.785	277.74	94.8751	0.341597	-1.54963	0.0707095	0.220533	Name=RRP4
PF3D7_1367600.1	534.955	384.664	171.609	363.743	459.81	171.609	0.373212	-1.42193	0.0707774	0.220588	ribosome biogenesis protein MRT4, putative
PF3D7_0628200.1	1082.91	1373.79	514.964	990.553	1228.35	514.964	0.419236	-1.25416	0.0712058	0.221765	Name=PK4
PF3D7_0207300.1	0	0	23.0228	7.67428	0	23.0228	104.538	6.70788	0.0714173	#N/A	Name=SERA8
PF3D7_0707800.1	35.5978	20.5328	134.665	63.5987	28.0653	134.665	4.79737	2.26224	0.0714307	0.222308	RAP protein, putative
PF3D7_1403200.1	0	0	23.019	7.673	0	23.019	104.512	6.70752	0.0714515	#N/A	EGF domain-containing protein, putative
PF3D7_1116900.1	0	0	23.0078	7.66928	0	23.0078	104.436	6.70647	0.0715519	#N/A	conserved protein, unknown function
PF3D7_1003800.1	1585.16	1491.75	660.774	1245.9	1538.46	660.774	0.429504	-1.21926	0.0716665	0.222806	Name=EFTUD2
PF3D7_0204700.1	623.348	523.904	224.659	457.303	573.626	224.659	0.391644	-1.35239	0.0716925	0.222806	Name=HT1
PF3D7_1475600.1	321.645	677.437	178.618	392.567	499.541	178.618	0.357578	-1.48367	0.0719187	0.223351	Name=BDP4
PF3D7_1005600.1	515.121	805.418	256.763	525.767	660.269	256.763	0.388884	-1.36259	0.0720654	0.223648	DnaJ protein, putative
PF3D7_1218000.1	4.75046	2.41379	48.8374	18.6672	3.58213	48.8374	13.6262	3.76831	0.0725919	0.225122	Name=TRAMP
PF3D7_0602100.1	822.235	1438.62	454.937	905.263	1130.43	454.937	0.402454	-1.3131	0.0727893	0.225575	Name=MTR4
PF3D7_1319000.1	7.11994	4.83102	60.006	23.9857	5.97548	60.006	10.0392	3.32758	0.0729311	0.225854	conserved Plasmodium protein, unknown function
PF3D7_1125500.1	263.928	301.444	97.6627	221.012	282.686	97.6627	0.345485	-1.53331	0.0730736	0.226017	Name=SNRPD1
PF3D7_1115200.1	1135.56	1089.45	470.283	898.432	1112.51	470.283	0.422724	-1.24221	0.0730869	0.226017	Name=SET7
PF3D7_1340300.1	1447.98	3527.29	978.216	1984.5	2487.64	978.216	0.393236	-1.34653	0.0734012	0.226829	nucleolar complex protein 2, putative
PF3D7_0522600.1	2.37434	0	36.2808	12.8851	1.18717	36.2808	30.4766	4.92963	0.0735587	0.227156	magnesium transporter NIPA, putative
PF3D7_0728800.1	43.9397	27.7597	154.188	75.2957	35.8497	154.188	4.30038	2.10446	0.0737646	0.227631	conserved Plasmodium protein, unknown function
PF3D7_1148200.1	1.1966	1.1989	32.7615	11.719	1.19775	32.7615	27.3518	4.77356	0.0739755	0.227979	#N/A
PF3D7_0717500.1	205.372	275.273	631.429	370.691	240.323	631.429	2.62751	1.39369	0.0739812	0.227979	Name=CDPK4
PF3D7_0713800.1	7.13151	30.1507	113.013	50.0983	18.6411	113.013	6.065	2.60051	0.0740396	0.227992	Name=NELFA
PF3D7_1364400.1	746.052	1094.69	375.407	738.715	920.369	375.407	0.407894	-1.29373	0.0740896	0.227992	conserved Plasmodium protein, unknown function
PF3D7_0910900.1	21.3726	6.0356	93.4911	40.2998	13.7041	93.4911	6.81879	2.76952	0.0743014	0.228118	DNA primase large subunit, putative
PF3D7_1038000.1	2121.85	2425.08	999.031	1848.65	2273.47	999.031	0.439432	-1.18629	0.0743247	0.228118	antigen UB05
PF3D7_1246900.1	15.4311	1.20744	79.5401	32.0595	8.31926	79.5401	9.55224	3.25584	0.0743372	0.228118	Name=PKB
PF3D7_1138500.1	544.803	1039.66	306.999	630.488	792.232	306.999	0.38752	-1.36766	0.0743638	0.228118	Name=PPM2
PF3D7_1340100.1	85.5387	101.347	20.9294	69.2719	93.4431	20.9294	0.223986	-2.15852	0.0743907	0.228118	Name=RRP42
PF3D7_1414100.1	372.561	634.145	188.394	398.367	503.353	188.394	0.374289	-1.41778	0.0746162	0.22859	zinc finger protein, putative
PF3D7_1230200.1	26.1134	10.8672	106.751	47.9107	18.4903	106.751	5.77143	2.52893	0.0746489	0.22859	#N/A
PF3D7_0310800.1	321.964	232.542	94.7947	216.434	277.253	94.7947	0.341907	-1.54833	0.0747579	0.228763	conserved Plasmodium protein, unknown function
PF3D7_1324600.1	7.11862	3.62386	57.2163	22.6529	5.37124	57.2163	10.647	3.41238	0.0748799	0.228977	conserved Plasmodium protein, unknown function
PF3D7_0916700.1	473.353	553.278	200.259	408.963	513.316	200.259	0.390132	-1.35797	0.0749399	0.229	Name=HoMu
PF3D7_1022500.1	81.9096	108.662	297.924	162.832	95.286	297.924	3.12679	1.64468	0.0750189	0.229082	Name=CS
PF3D7_1041300.1	3.55905	4.83212	50.9369	19.776	4.19559	50.9369	12.1437	3.60213	0.0753471	0.229791	Name=VAR
PF3D7_1449600.1	3.56347	9.65366	63.4873	25.5682	6.60857	63.4873	9.61208	3.26485	0.0753558	0.229791	conserved protein, unknown function
PF3D7_0830900.1	546.593	265.393	143.015	318.333	405.993	143.015	0.352249	-1.50533	0.0755803	0.230315	Plasmodium exported protein, unknown function
PF3D7_1457000.1	1249.47	973.895	468.835	897.401	1111.68	468.835	0.421732	-1.2456	0.075714	0.230562	Name=SPP
PF3D7_0720200.1	296.6	233.523	90.6659	206.93	265.061	90.6659	0.342053	-1.54771	0.0761158	0.231625	conserved protein, unknown function
PF3D7_1347500.1	9202.86	15386.2	5369.28	9986.11	12294.5	5369.28	0.436723	-1.19521	0.0762408	0.231844	Name=ALBA4
PF3D7_0607800.1	24.9345	1.20712	105.352	43.8312	13.0708	105.352	8.05442	3.00978	0.0763295	0.231953	GTP-binding protein, putative
PF3D7_0821000.1	11.8764	1.20687	68.3722	27.1518	6.54164	68.3722	10.442	3.38433	0.0764586	0.23197	conserved Plasmodium protein, unknown function
PF3D7_0415300.1	2058.7	2843.24	1070.35	1990.76	2450.97	1070.35	0.436707	-1.19526	0.0764639	0.23197	Name=CRK3
PF3D7_0924300.1	7.13088	1.20612	53.7165	20.6845	4.1685	53.7165	12.8739	3.68637	0.0764939	0.23197	Name=TPK
PF3D7_1017400.1	1891.09	1676.06	782.077	1449.74	1783.57	782.077	0.438488	-1.18939	0.0768901	0.23301	Name=PMM
PF3D7_1345800.1	613.471	669.125	260.26	514.286	641.298	260.26	0.405835	-1.30103	0.077158	0.233525	conserved Plasmodium protein, unknown function
PF3D7_0219600.1	74.773	13.2832	200.946	96.3341	44.0281	200.946	4.56256	2.18984	0.0771666	0.233525	Name=RFC1
PF3D7_1126000.1	2769.9	3835.53	1457.57	2687.67	3302.72	1457.57	0.441328	-1.18008	0.0772478	0.233553	Name=ThrRS
PF3D7_1141800.1	2.37515	0	35.5817	12.6523	1.18758	35.5817	29.8831	4.90126	0.0772825	0.233553	EELM2 domain-containing protein, putative
PF3D7_1335700.1	33.2226	15.7024	122.805	57.2432	24.4625	122.805	5.01877	2.32733	0.0775188	0.234106	Name=COG3
PF3D7_1038100.1	239.745	272.912	87.914	200.19	256.329	87.914	0.342978	-1.54381	0.0777037	0.234503	GDP dissociation inhibitor, putative
PF3D7_0420600.1	7.1265	2.41355	54.4181	21.3194	4.77002	54.4181	11.4004	3.51102	0.0783072	0.236161	conserved Plasmodium protein, unknown function
PF3D7_1461700.1	1.18918	0	28.6003	9.92983	0.594591	28.6003	47.8437	5.58026	0.0784661	#N/A	conserved Plasmodium protein, unknown function
PF3D7_1466300.1	2144.33	1637.69	826.825	1536.28	1891.01	826.825	0.437238	-1.19351	0.0785045	0.236442	Name=RPN2
PF3D7_0828400.1	13.0616	1.20707	71.1645	28.4777	7.13434	71.1645	9.96571	3.31697	0.0785799	0.236442	Name=OXA1
PF3D7_0210000.1	1046.78	1178.68	477.121	900.859	1112.73	477.121	0.428787	-1.22167	0.0786075	0.236442	Name=Sec61-gamma
PF3D7_0820000.1	1526.71	2069.5	782.202	1459.47	1798.11	782.202	0.435018	-1.20085	0.0786531	0.236442	Name=SRCAP
PF3D7_0828500.1	11.8831	1.20628	67.6701	26.9198	6.54467	67.6701	10.3307	3.36887	0.0787279	0.236442	translation initiation factor eIF-2B subunit alpha, putative
PF3D7_0214000.1	1314.33	1560.89	625.139	1166.79	1437.61	625.139	0.434848	-1.20142	0.0787398	0.236442	Name=CCT8
PF3D7_0316300.1	30.9076	3.61763	113.709	49.4113	17.2626	113.709	6.58378	2.71892	0.0787781	0.236442	Name=PPase
PF3D7_0504100.1	11.8955	1.20516	67.6616	26.9208	6.55033	67.6616	10.3217	3.3676	0.0788646	0.23654	AN1-type zinc finger protein, putative
PF3D7_0708400.1	21022.1	17925.1	8943.66	15963.6	19473.6	8943.66	0.459271	-1.12258	0.0790554	0.236836	Name=HSP90
PF3D7_1329000.1	1036.76	1283.05	496.815	938.874	1159.9	496.815	0.428328	-1.22321	0.0790714	0.236836	DNA-directed RNA polymerase III subunit RPC1, putative
PF3D7_0906600.1	539.984	597.784	228.857	455.542	568.884	228.857	0.402294	-1.31368	0.079339	0.237475	zinc finger protein, putative
PF3D7_1360200.1	187.962	149.431	50.9202	129.438	168.697	50.9202	0.30184	-1.72814	0.0796004	0.238095	Name=EMC3
PF3D7_1114200.1	224.403	309.033	92.0961	208.511	266.718	92.0961	0.345303	-1.53407	0.0798225	0.238596	GTPase-activating protein, putative
PF3D7_1104000.1	655.33	817.325	304.2	592.285	736.327	304.2	0.413136	-1.27531	0.0801138	0.239304	phenylalanine--tRNA ligase beta subunit
PF3D7_0216500.1	11.8634	12.0804	80.2431	34.729	11.9719	80.2431	6.70267	2.74474	0.0802378	0.239319	conserved Plasmodium protein, unknown function
PF3D7_0816400.1	15.4556	1.20575	77.4324	31.3646	8.33066	77.4324	9.28797	3.21536	0.0802803	0.239319	EF-hand calcium-binding domain-containing protein, putative
PF3D7_0912500.1	969.649	858.875	387.882	738.802	914.262	387.882	0.424256	-1.23699	0.0803033	0.239319	SAP domain-containing protein, putative
PF3D7_0935900.1	23735.7	96058.8	22150	47314.8	59897.3	22150	0.369801	-1.43518	0.0803796	0.239319	Name=REX1
PF3D7_1415200.1	221.299	166.285	61.3824	149.655	193.792	61.3824	0.316739	-1.65864	0.0805428	0.239319	DNA-directed RNA polymerases I and III subunit RPAC2, putative
PF3D7_0615000.1	171.514	173.349	53.0052	132.623	172.431	53.0052	0.3074	-1.70181	0.0805654	0.239319	conserved Plasmodium protein, unknown function
PF3D7_1319700.1	5.93535	1.20738	48.8401	18.6609	3.57137	48.8401	13.6603	3.77191	0.0805823	0.239319	protein phosphatase PP2A regulatory subunit A, putative
PF3D7_0403600.1	9.49553	0	64.1906	24.5621	4.74776	64.1906	13.5023	3.75513	0.0806202	0.239319	conserved Plasmodium protein, unknown function
PF3D7_0510800.1	4.75191	0	46.0451	16.9323	2.37596	46.0451	19.3456	4.27393	0.0806565	0.239319	WD repeat-containing protein, putative
PF3D7_1215000.1	5.94422	0	50.9242	18.9561	2.97211	50.9242	17.1097	4.09674	0.0806991	0.239319	Name=Trx-Px2
PF3D7_1215200.1	14.2582	0	80.2284	31.4955	7.12911	80.2284	11.2432	3.49098	0.0807955	0.239319	Name=CYP32
PF3D7_1023400.1	13.0698	1.20641	70.4616	28.2459	7.13808	70.4616	9.8628	3.302	0.0808153	0.239319	HORMA domain protein, putative
PF3D7_1435000.1	28.5102	2.41323	108.834	46.5859	15.4617	108.834	7.03485	2.81452	0.0808289	0.239319	Name=COX15
PF3D7_1129900.1	397.737	183.494	96.9805	226.071	290.616	96.9805	0.333692	-1.58341	0.0810247	0.239698	Name=MFR5
PF3D7_1457700.1	631.195	1502.67	415.166	849.677	1066.93	415.166	0.38913	-1.36168	0.0810664	0.239698	large ribosomal subunit nuclear export factor, putative
PF3D7_1031200.1	32.0638	44.6573	155.583	77.4348	38.3606	155.583	4.05618	2.02012	0.0811425	0.239761	Name=MORN1
PF3D7_0818200.1	7695.09	5842.58	3074.22	5537.3	6768.83	3074.22	0.454173	-1.13869	0.0812877	0.240029	Name=14-3-3I
PF3D7_0417300.1	687.336	979.16	346.065	670.854	833.248	346.065	0.415327	-1.26768	0.0818147	0.241422	LETM1-like protein, putative
PF3D7_1308600.1	1.18664	1.20777	31.3985	11.2643	1.1972	31.3985	26.2266	4.71296	0.0820628	0.241991	conserved Plasmodium protein, unknown function
PF3D7_0100100.1	18.9817	13.2882	93.5005	41.9235	16.135	93.5005	5.79393	2.53454	0.0821542	0.242098	Name=VAR
PF3D7_1368700.1	37.9929	49.4951	168.146	85.2113	43.744	168.146	3.84414	1.94266	0.0823767	0.242414	mitochondrial carrier protein, putative
PF3D7_1203200.1	214.542	216.553	71.8299	167.642	215.548	71.8299	0.333245	-1.58535	0.0824259	0.242414	Name=SRP14
PF3D7_0618100.1	10.6849	3.62178	64.1889	26.1652	7.15332	64.1889	8.96795	3.16478	0.0824275	0.242414	conserved Plasmodium protein, unknown function
PF3D7_0624200.1	47.562	4.82245	147.886	66.757	26.1922	147.886	5.64408	2.49674	0.0826628	0.24293	SURP domain-containing protein, putative
PF3D7_1405600.1	120.035	18.0921	281.14	139.756	69.0633	281.14	4.0699	2.02499	0.0827137	0.24293	Name=RNR
PF3D7_1147200.1	1.18618	0	27.9111	9.69908	0.593092	27.9111	46.7225	5.54605	0.0828641	#N/A	tubulin--tyrosine ligase, putative
PF3D7_1145600.1	1.18744	0	27.9076	9.69834	0.59372	27.9076	46.7035	5.54546	0.0829171	#N/A	TMEM65 domain-containing protein, putative
PF3D7_0724900.1	0	0	21.6306	7.2102	0	21.6306	98.223	6.61799	0.0829648	#N/A	kinesin-20, putative
PF3D7_0200100.1	0	0	21.6303	7.21011	0	21.6303	98.2213	6.61796	0.0829675	#N/A	Name=VAR
PF3D7_1122700.1	1.18867	0	27.9042	9.69761	0.594337	27.9042	46.6849	5.54488	0.0829693	#N/A	conserved Plasmodium protein, unknown function
PF3D7_0218100.1	0	0	21.6257	7.20857	0	21.6257	98.1898	6.6175	0.083016	#N/A	conserved protein, unknown function
PF3D7_1421400.1	394.625	391.946	151.381	312.651	393.285	151.381	0.384914	-1.37739	0.0830617	0.243789	Name=RPC34
PF3D7_1431600.1	40.3626	6.03663	130.472	58.9571	23.1996	130.472	5.62127	2.4909	0.0832269	0.244061	Name=SCS-beta
PF3D7_1235600.1	110.469	6.03347	284.646	133.716	58.2513	284.646	4.88527	2.28844	0.0832658	0.244061	Name=SHMT
PF3D7_1020100.1	0	1.20421	27.8987	9.70098	0.602107	27.8987	46.4926	5.53893	0.0832874	#N/A	flagellar outer arm dynein-associated protein, putative
PF3D7_0610900.1	925.534	1405.91	495.402	942.28	1165.72	495.402	0.424981	-1.23453	0.0833617	0.244178	Name=SPT5
PF3D7_0210300.1	35.6269	8.44859	120.001	54.6922	22.0378	120.001	5.44305	2.44442	0.0835619	0.244424	monocarboxylate transporter, putative
PF3D7_0410600.1	774.762	325.7	203.011	434.491	550.231	203.011	0.368945	-1.43852	0.0836341	0.244424	Name=ATRP
PF3D7_1139100.1	1417.52	3912.02	1055.73	2128.42	2664.77	1055.73	0.396187	-1.33575	0.0836482	0.244424	RNA-binding protein, putative
PF3D7_1442300.1	720.79	1004.25	362.1	695.713	862.52	362.1	0.419822	-1.25215	0.0836688	0.244424	Name=tRIP
PF3D7_1448000.1	734.455	1277.94	415.861	809.417	1006.2	415.861	0.413308	-1.27471	0.0838707	0.244851	Name=UTP12
PF3D7_1113800.1	16.619	8.45168	82.3304	35.8004	12.5353	82.3304	6.56581	2.71497	0.0840348	0.245167	conserved Plasmodium membrane protein, unknown function
PF3D7_0106500.1	4.74645	7.24676	57.2153	23.0695	5.99661	57.2153	9.544	3.25459	0.0841797	0.245426	conserved Plasmodium protein, unknown function
PF3D7_0902800.1	121.059	10.8682	291.651	141.193	65.9635	291.651	4.42025	2.14413	0.0843531	0.24575	Name=SERA9
PF3D7_0524900.1	587.418	823.66	290.958	567.345	705.539	290.958	0.412397	-1.27789	0.0844031	0.24575	Name=TYW1
PF3D7_0318300.1	459.273	630.403	218.392	436.023	544.838	218.392	0.400845	-1.31888	0.0844712	0.245785	conserved Plasmodium protein, unknown function
PF3D7_1477900.1	2.37493	1.20703	35.5821	13.0547	1.79098	35.5821	19.8525	4.31125	0.0846956	0.246275	#N/A
PF3D7_1358500.1	379.939	409.231	152.796	313.988	394.585	152.796	0.387235	-1.36872	0.0850169	0.246941	zinc finger protein, putative
PF3D7_0717000.1	4.75231	1.20648	43.9517	16.6368	2.9794	43.9517	14.7373	3.8814	0.0850741	0.246941	conserved Plasmodium membrane protein, unknown function
PF3D7_0928700.1	13.0512	1.20792	69.0779	27.779	7.12956	69.0779	9.67933	3.27491	0.0850938	0.246941	conserved Plasmodium protein, unknown function
PF3D7_0422700.1	489.331	419.974	179.999	363.102	454.653	179.999	0.395903	-1.33678	0.0853102	0.247405	Name=EIF4A3
PF3D7_1454500.1	342.259	265.363	110.922	239.514	303.811	110.922	0.365097	-1.45365	0.0855132	0.24783	Name=ISCU
PF3D7_0904700.1	8.32209	1.20577	55.1096	21.5458	4.76393	55.1096	11.5579	3.53081	0.0858081	0.24852	Name=HU
PF3D7_1465200.1	367.036	471.825	163.253	334.038	419.43	163.253	0.389232	-1.3613	0.0859292	0.248707	Name=MED4
PF3D7_0716300.1	581.705	225.767	1059.12	622.198	403.736	1059.12	2.62317	1.39131	0.0863347	0.249715	conserved protein, unknown function
PF3D7_1129600.1	1.1867	1.20771	30.7006	11.0317	1.19721	30.7006	25.6435	4.68052	0.086577	#N/A	phosphatidylinositol-4-phosphate 5-kinase, putative
PF3D7_1016300.1	22868.5	44732.6	14844.2	27481.8	33800.6	14844.2	0.439172	-1.18714	0.0866622	0.250427	Name=GBP130
PF3D7_0524200.1	1.19084	1.20402	30.6879	11.0276	1.19743	30.6879	25.6278	4.67964	0.0866783	#N/A	conserved Plasmodium membrane protein, unknown function
PF3D7_0508600.1	163.029	149.391	47.4308	119.95	156.21	47.4308	0.303633	-1.7196	0.0866949	0.250427	conserved protein, unknown function
PF3D7_1479000.1	3.56107	13.2817	69.0741	28.639	8.42137	69.0741	8.20744	3.03693	0.0869744	0.251068	Name=ACS1a
PF3D7_1438700.1	41.5972	7.23666	130.454	59.7627	24.4169	130.454	5.34074	2.41704	0.0871113	0.251298	DNA primase small subunit
PF3D7_0410000.1	850.904	836.912	363.521	683.779	843.908	363.521	0.430759	-1.21505	0.0874193	0.252021	Name=EVP1
PF3D7_0716100.1	564.874	1252.39	361.43	726.232	908.633	361.43	0.397783	-1.32995	0.0876031	0.252384	Name=SDA1
PF3D7_1205300.1	1.18827	0	27.2076	9.46531	0.594135	27.2076	45.5243	5.50856	0.0877583	#N/A	conserved Plasmodium protein, unknown function
PF3D7_0310100.1	1.18833	0	27.2075	9.46527	0.594167	27.2075	45.5233	5.50853	0.0877611	#N/A	Name=CDPK3
PF3D7_0722400.1	1526.59	1301.86	629.978	1152.81	1414.22	629.978	0.445458	-1.16664	0.0877665	0.252596	Name=OLA1
PF3D7_1339400.1	11.8917	4.82202	66.9667	27.8935	8.35685	66.9667	8.01028	3.00185	0.0877918	0.252596	Name=ApiCOX14
PF3D7_0625000.1	0	1.2069	27.2094	9.47211	0.60345	27.2094	45.3063	5.50164	0.0880796	#N/A	Name=SMS1
PF3D7_0409900.1	0	1.20629	27.2076	9.47129	0.603145	27.2076	45.3115	5.5018	0.0880859	#N/A	Name=ALP5b
PF3D7_1029300.1	45.113	28.9748	149.309	74.4657	37.0439	149.309	4.0301	2.01081	0.0882777	0.253701	conserved protein, unknown function
PF3D7_0921900.1	1130.04	1926.48	657.867	1238.13	1528.26	657.867	0.430473	-1.21601	0.0882917	0.253701	conserved Plasmodium protein, unknown function
PF3D7_0923200.1	528.125	542.225	219.786	430.045	535.175	219.786	0.410682	-1.2839	0.0884949	0.254118	Name=NOS
PF3D7_0922200.1	5342.4	4154.63	2190.22	3895.75	4748.51	2190.22	0.461242	-1.1164	0.0885933	0.254128	Name=SAMS
PF3D7_1108500.1	90.2705	9.65405	226.044	108.656	49.9623	226.044	4.523	2.17728	0.0886142	0.254128	Name=SCS-alpha
PF3D7_1332900.1	2128.67	3577.65	1260.84	2322.39	2853.16	1260.84	0.441912	-1.17817	0.0887336	0.254293	Name=cyto-IRS
PF3D7_1345900.1	28.538	7.23349	103.241	46.3375	17.8857	103.241	5.77013	2.5286	0.0888183	0.254293	Name=SPC25
PF3D7_1136600.1	689.382	1757.43	484.938	977.25	1223.41	484.938	0.396392	-1.335	0.0888458	0.254293	conserved Plasmodium protein, unknown function
PF3D7_0606800.1	42.7429	26.5578	143.028	70.7764	34.6504	143.028	4.12718	2.04516	0.0890198	0.254624	Name=VFT1
PF3D7_0223500.1	3.55906	6.04013	50.9368	20.1787	4.7996	50.9368	10.6169	3.4083	0.0891789	0.254807	Name=VAR
PF3D7_1468500.1	29.7239	10.8512	107.428	49.3344	20.2876	107.428	5.29375	2.40429	0.0891998	0.254807	Name=DER1-1
PF3D7_1358900.1	844.648	938.716	387.197	723.52	891.682	387.197	0.434235	-1.20345	0.0892732	0.25485	GTP-binding protein, putative
PF3D7_0627700.1	1909.89	2321.98	962.226	1731.36	2115.93	962.226	0.454755	-1.13684	0.089548	0.255412	transportin
PF3D7_1348100.1	0	0	20.9247	6.97489	0	20.9247	94.9988	6.56984	0.0895642	#N/A	GTPase, putative
PF3D7_1457500.1	29.6884	12.0696	108.141	49.9663	20.879	108.141	5.17785	2.37235	0.089636	0.255412	Name=VPS4
PF3D7_1449800.1	198.459	149.57	55.1123	134.381	174.015	55.1123	0.316704	-1.65879	0.0896449	0.255412	conserved protein, unknown function
PF3D7_1348000.1	3.5601	0	39.0735	14.2112	1.78005	39.0735	21.9015	4.45296	0.0897038	0.255414	conserved Plasmodium protein, unknown function
PF3D7_0931100.1	760.734	2071.09	559.583	1130.47	1415.91	559.583	0.395218	-1.33928	0.0897708	0.255439	nucleolar protein Nop52, putative
PF3D7_1309000.1	497.601	509.319	205.815	404.245	503.46	205.815	0.408803	-1.29052	0.0898441	0.255482	conserved protein, unknown function
PF3D7_0804400.1	21.3651	9.65994	90.7041	40.5764	15.5125	90.7041	5.84525	2.54726	0.0899786	0.255698	Name=METAP1c
PF3D7_0927900.1	2284.84	1554.07	856.109	1565	1919.45	856.109	0.446015	-1.16484	0.0903454	0.256482	Name=PSD
PF3D7_0711100.1	277.86	369.36	121.398	256.206	323.61	121.398	0.375146	-1.41448	0.0903716	0.256482	conserved protein, unknown function
PF3D7_1474500.1	179.211	249.973	72.5641	167.249	214.592	72.5641	0.33816	-1.56422	0.09055	0.256822	Name=SF3A1
PF3D7_1342300.1	9.50873	0	61.3897	23.6328	4.75436	61.3897	12.8981	3.68909	0.0906761	0.256925	tetratricopeptide repeat protein, putative
PF3D7_0416100.1	81.8968	43.471	214.202	113.19	62.6839	214.202	3.4167	1.77261	0.0907035	0.256925	Name=GATA
PF3D7_1143800.1	481.804	571.246	216.3	423.116	526.525	216.3	0.41081	-1.28346	0.0908588	0.256982	Name=CAP93
PF3D7_1228400.1	742.75	1355.26	440.283	846.097	1049	440.283	0.419724	-1.25249	0.0908819	0.256982	conserved Plasmodium protein, unknown function
PF3D7_0321500.1	153.088	44.6847	325.844	174.539	98.8861	325.844	3.29458	1.7201	0.0908995	0.256982	peptidase, putative
PF3D7_1110600.1	21.3959	2.41192	87.2006	37.0028	11.9039	87.2006	7.32106	2.87205	0.0912606	0.257814	ribosomal protein L11, mitochondrial, putative
PF3D7_1028400.1	956.13	1233.33	481.392	890.285	1094.73	481.392	0.439739	-1.18528	0.091354	0.257814	ribosome biogenesis protein RPF2, putative
PF3D7_1025200.1	7.13147	1.20603	50.228	19.5218	4.16875	50.228	12.0376	3.58948	0.0913703	0.257814	Name=ATP12
PF3D7_0626700.1	829.995	1053.78	410.243	764.674	941.89	410.243	0.435557	-1.19907	0.0914801	0.257893	ATPase
PF3D7_1120400.1	338.343	377.883	138.844	285.024	358.113	138.844	0.387713	-1.36694	0.0915161	0.257893	alpha/beta hydrolase fold domain containing protein, putative
PF3D7_0313700.1	14.2598	1.20627	70.4605	28.6422	7.73302	70.4605	9.10441	3.18656	0.0916429	0.258084	conserved Plasmodium protein, unknown function
PF3D7_1468100.1	5006.38	5095.35	2375.96	4159.23	5050.86	2375.96	0.470407	-1.08802	0.0918891	0.258611	Name=MORC
PF3D7_0305100.1	72.3504	26.5822	187.704	95.5455	49.4663	187.704	3.79367	1.9236	0.0920395	0.258868	conserved Plasmodium protein, unknown function
PF3D7_0900400.1	5.95173	3.61337	50.2191	19.9281	4.78255	50.2191	10.4978	3.39202	0.0921635	0.259051	Name=RIF
PF3D7_1220300.1	4.74482	2.41632	44.6576	17.2729	3.58057	44.6576	12.4648	3.63979	0.0923302	0.259353	cell cycle associated protein, putative
PF3D7_1020400.1	270.734	294.523	104.654	223.303	282.628	104.654	0.37029	-1.43327	0.0924822	0.259614	Name=RCM1
PF3D7_0923800.2	134.295	15.6799	300.674	150.216	74.9873	300.674	4.00886	2.00319	0.0925692	0.259691	Name=TRXR
PF3D7_0623600.1	718.162	804.133	328.625	616.973	761.147	328.625	0.431752	-1.21173	0.0926331	0.259705	splicing factor-like protein 1, putative
PF3D7_0926100.1	2130.23	5037.23	1514.19	2893.88	3583.73	1514.19	0.422521	-1.2429	0.0927131	0.259763	protein kinase, putative
PF3D7_1241800.1	1451.32	2557.96	879.155	1629.48	2004.64	879.155	0.438564	-1.18914	0.0928974	0.26003	Name=DBP9
PF3D7_1013400.1	8.31111	3.62153	55.8159	22.5829	5.96632	55.8159	9.35043	3.22503	0.0929272	0.26003	conserved Plasmodium protein, unknown function
PF3D7_1461600.1	1055.41	1761.42	613.285	1143.37	1408.41	613.285	0.435449	-1.19943	0.0930436	0.26019	Name=SF3B2
PF3D7_0614800.1	130.67	38.6122	285.342	151.541	84.6411	285.342	3.37063	1.75302	0.093635	0.261676	Name=NTHL1
PF3D7_0720300.1	1.21377	0	26.4649	9.22624	0.606886	26.4649	43.9401	5.45747	0.0937205	#N/A	conserved Plasmodium protein, unknown function
PF3D7_0721300.1	996.828	1487.91	546.331	1010.36	1242.37	546.331	0.439756	-1.18523	0.0938901	0.262157	Name=DDX31
PF3D7_1146000.1	508.164	621.697	235.822	455.228	564.93	235.822	0.417441	-1.26036	0.0939312	0.262157	Name=RSA4
PF3D7_1469900.1	40.4239	15.6742	127.658	61.2521	28.0491	127.658	4.55019	2.18593	0.0939864	0.262157	Name=MGET
PF3D7_0923000.1	193.672	228.008	72.5544	164.745	210.84	72.5544	0.344125	-1.53899	0.0941159	0.262351	Name=RPB3
PF3D7_1360800.1	3084.03	4251.41	1695.52	3010.32	3667.72	1695.52	0.462285	-1.11314	0.0942992	0.26258	Name=FLN
PF3D7_0827300.1	351.447	451.477	159.075	320.666	401.462	159.075	0.396246	-1.33553	0.0943177	0.26258	conserved Plasmodium protein, unknown function
PF3D7_0706500.1	1073.6	3287.17	867.326	1742.7	2180.39	867.326	0.397792	-1.32992	0.094576	0.263131	conserved Plasmodium protein, unknown function
PF3D7_1434700.1	378.891	119.471	78.8365	192.399	249.181	78.8365	0.316364	-1.66034	0.0946493	0.263168	Name=TIM17
PF3D7_0418900.1	8.3151	1.20667	53.0221	20.848	4.76088	53.0221	11.1263	3.47591	0.0947316	0.263228	conserved protein, unknown function
PF3D7_0723400.1	1250.54	3062.08	898.013	1736.88	2156.31	898.013	0.416464	-1.26374	0.0947908	0.263228	conserved Plasmodium protein, unknown function
PF3D7_1015800.1	62.9789	2.4126	182.082	82.4911	32.6957	182.082	5.56702	2.4769	0.0951134	0.263956	ribonucleoside-diphosphate reductase small chain, putative
PF3D7_0904200.1	8.32802	4.82006	57.1975	23.4485	6.57404	57.1975	8.69829	3.12073	0.0954369	0.26462	Name=PH
PF3D7_0206900.2	5.94337	3.61784	49.5299	19.697	4.78061	49.5299	10.3574	3.37259	0.0955295	0.26462	Name=MSP5
PF3D7_1357700.1	556.499	1148.65	349.573	684.908	852.576	349.573	0.41003	-1.2862	0.0955338	0.26462	Name=UTP21
PF3D7_1107800.1	3396.26	1906.4	1179.23	2160.63	2651.33	1179.23	0.444768	-1.16888	0.0956827	0.264865	Name=ApiAP2
PF3D7_1204100.1	17.8028	14.4909	88.6117	40.3018	16.1469	88.6117	5.48736	2.45611	0.0958658	0.265204	conserved Plasmodium protein, unknown function
PF3D7_0323000.1	322.132	195.363	92.0837	203.193	258.747	92.0837	0.355872	-1.49057	0.0959353	0.265229	Name=TMA7
PF3D7_0500900.1	10.689	3.62054	60.6976	25.0024	7.15478	60.6976	8.47881	3.08386	0.0961766	0.265581	Name=FIKK5
PF3D7_0804300.1	379.852	623.026	201.64	401.506	501.439	201.64	0.402135	-1.31425	0.0961837	0.265581	zinc finger protein, putative
PF3D7_0520600.1	672.944	1092.37	377.393	714.235	882.656	377.393	0.427572	-1.22576	0.0963085	0.265758	Name=Ap4AH
PF3D7_1245200.1	1.18654	1.20786	29.3056	10.5667	1.1972	29.3056	24.4785	4.61344	0.0963865	#N/A	conserved Plasmodium membrane protein, unknown function
PF3D7_0203800.1	5.93839	0	47.4418	17.7934	2.96919	47.4418	15.9534	3.99579	0.096394	0.265827	conserved Plasmodium protein, unknown function
PF3D7_0600200.1	0	0	20.2355	6.74516	0	20.2355	91.8886	6.52181	0.0964661	#N/A	Name=VAR
PF3D7_1209500.2	0	0	20.2333	6.74442	0	20.2333	91.8735	6.52158	0.0964933	#N/A	Name=PDEalpha
PF3D7_1108400.1	1708.69	1851.65	821.881	1460.74	1780.17	821.881	0.461688	-1.11501	0.096503	0.26596	Name=CK2alpha
PF3D7_1218800.1	0	0	20.2308	6.74359	0	20.2308	91.8565	6.52131	0.0965241	#N/A	Name=PSOP17
PF3D7_0200200.1	0	0	20.2268	6.74227	0	20.2268	91.8295	6.52089	0.0965726	#N/A	Name=RIF
PF3D7_1316300.1	0	0	20.1969	6.73231	0	20.1969	91.626	6.51769	0.0969405	#N/A	conserved Plasmodium protein, unknown function
PF3D7_0727400.1	1070.17	584.709	346.695	667.192	827.44	346.695	0.418991	-1.25501	0.097236	0.267812	proteasome subunit alpha type-5, putative
PF3D7_0314500.1	684.821	1094.06	382.356	720.411	889.439	382.356	0.429892	-1.21795	0.097359	0.267858	conserved Plasmodium protein, unknown function
PF3D7_1118700.1	10.6829	0	542.129	184.271	5.34145	542.129	101.452	6.66465	0.0973977	0.267858	Name=MLC-B
PF3D7_0628900.1	13.0535	4.83093	66.9833	28.2892	8.94221	66.9833	7.48685	2.90436	0.0975268	0.267858	RAP protein, putative
PF3D7_0110800.1	751.698	779.711	335.586	622.332	765.705	335.586	0.438272	-1.1901	0.0975617	0.267858	transcription initiation factor TFIIB, putative
PF3D7_1134800.1	373.12	378.778	149.991	300.63	375.949	149.991	0.398967	-1.32566	0.0976585	0.267858	coatomer subunit delta
PF3D7_1013900.1	341.779	555.536	178.621	358.645	448.657	178.621	0.398135	-1.32867	0.0978159	0.267858	translation initiation factor eIF-2B subunit delta, putative
PF3D7_0602000.1	16.608	8.45662	78.1502	34.4049	12.5323	78.1502	6.23386	2.64013	0.0978243	0.267858	zinc finger protein, putative
PF3D7_0528500.1	4.75445	4.824	48.8326	19.4703	4.78923	48.8326	10.1963	3.34998	0.0978279	0.267858	Name=CPalpha
PF3D7_0608800.1	1803.49	407.793	399.054	870.112	1105.64	399.054	0.360919	-1.47025	0.0978577	0.267858	Name=OAT
PF3D7_1471000.1	217.359	246.181	83.0225	182.188	231.77	83.0225	0.358215	-1.4811	0.097864	0.267858	Name=RCL1
PF3D7_1213900.1	479.413	688.415	244.21	470.68	583.914	244.21	0.418238	-1.25761	0.0979354	0.267859	W2 domain-containing protein, putative
PF3D7_1129100.1	4895.05	3436.48	1940.37	3423.97	4165.76	1940.37	0.465788	-1.10225	0.0979868	0.267859	Name=PV1
PF3D7_1343700.1	1164.45	1465.84	595.853	1075.38	1315.14	595.853	0.453074	-1.14218	0.098048	0.267859	Name=Kelch13
PF3D7_0617300.1	10.7133	6.02218	63.4712	26.7356	8.36774	63.4712	7.58355	2.92287	0.0981707	0.268028	conserved Plasmodium protein, unknown function
PF3D7_0605300.1	15.4443	4.82611	71.8579	30.7094	10.1352	71.8579	7.08653	2.82508	0.0983672	0.268397	Name=ARK1
PF3D7_1343200.1	739.405	654.511	302.815	565.577	696.958	302.815	0.43448	-1.20264	0.0986144	0.268904	tRNA guanosine-2'-O-methyltransferase, putative
PF3D7_0708300.1	135.545	95.2472	32.0888	87.6271	115.396	32.0888	0.278066	-1.8465	0.0989931	0.269726	Name=BUD32
PF3D7_0915100.1	514.629	315.994	163.939	331.521	415.312	163.939	0.39473	-1.34106	0.0990391	0.269726	Name=UBC9
PF3D7_1413800.1	182.833	245.07	74.6544	167.519	213.952	74.6544	0.348941	-1.51895	0.0991511	0.269863	Name=DPH1
PF3D7_0813600.1	814.788	1151.27	433.95	800.004	983.031	433.95	0.441446	-1.17969	0.0992261	0.2699	translation initiation factor SUI1, putative
PF3D7_1010300.1	134.173	506.986	887.467	509.542	320.58	887.467	2.76851	1.46911	0.0994004	0.270206	Name=SDH4
PF3D7_1140700.1	1301.18	2015.32	747.323	1354.61	1658.25	747.323	0.450673	-1.14985	0.0996971	0.270845	chromo domain-containing protein, putative
PF3D7_0815800.1	247.946	225.903	575.657	349.835	236.924	575.657	2.42968	1.28077	0.0998533	0.271101	Name=VPS9
PF3D7_1016700.1	613.471	777.829	301.427	564.242	695.65	301.427	0.433308	-1.20653	0.100078	0.271543	Plasmodium exported protein (PHISTc), unknown function
PF3D7_1405800.1	1590.32	3416.36	1089.16	2031.95	2503.34	1089.16	0.435088	-1.20062	0.100416	0.272116	Name=BOP1
PF3D7_0710000.1	32.0252	12.0824	108.156	50.7546	22.0538	108.156	4.9025	2.29352	0.100464	0.272116	conserved Plasmodium protein, unknown function
PF3D7_0218600.1	431.783	554.541	205.146	397.156	493.162	205.146	0.415987	-1.26539	0.100484	0.272116	patatin-like phospholipase, putative
PF3D7_0512700.1	393.426	379.895	156.264	309.862	386.66	156.264	0.404139	-1.30708	0.100553	0.272116	Name=OPRT
PF3D7_1306900.1	288.654	351.139	124.183	254.659	319.896	124.183	0.388205	-1.36511	0.1006	0.272116	Name=SNRPA
PF3D7_1344200.1	2144.27	4663.18	1489.69	2765.71	3403.72	1489.69	0.437667	-1.19209	0.100709	0.272243	Name=GRP170
PF3D7_0818600.1	26.1493	57.8884	159.752	81.2634	42.0189	159.752	3.80257	1.92697	0.100829	0.272401	Name=PBLP
PF3D7_0401600.2	315.429	324.01	124.851	254.763	319.719	124.851	0.390502	-1.3566	0.100969	0.272609	Name=RIF
PF3D7_1139400.1	27.2984	48.3019	4.8841	26.8281	37.8002	4.8841	0.12922	-2.9521	0.10125	0.273202	#N/A
PF3D7_0216200.1	246.293	273.517	96.9558	205.589	259.905	96.9558	0.373046	-1.42257	0.101409	0.273462	Alba domain-containing protein, putative
PF3D7_0302600.1	14.239	2.41564	66.9839	27.8795	8.32731	66.9839	8.03762	3.00677	0.10151	0.273565	Name=ABCB4
PF3D7_1137500.1	17.8304	0	83.7123	33.8476	8.91519	83.7123	9.38299	3.23005	0.101737	0.273946	ribosomal protein S14, apicoplast, putative
PF3D7_1352700.1	631.058	1221.45	392.848	748.454	926.257	392.848	0.424134	-1.23741	0.101776	0.273946	Name=AQR
PF3D7_0106600.1	1.1912	1.2037	28.5945	10.3298	1.19745	28.5945	23.8792	4.57768	0.101844	#N/A	conserved Plasmodium protein, unknown function
PF3D7_1441100.1	2733.97	4159.63	1601.33	2831.64	3446.8	1601.33	0.464587	-1.10598	0.101935	0.274128	conserved Plasmodium protein, unknown function
PF3D7_1004300.1	915.938	1770.84	583.326	1090.04	1343.39	583.326	0.434226	-1.20348	0.101969	0.274128	E3 ubiquitin-protein ligase, putative
PF3D7_0418400.1	139.721	34.8303	18.8247	64.4586	87.2756	18.8247	0.215685	-2.213	0.102274	0.274537	conserved Plasmodium protein, unknown function
PF3D7_1106000.1	847.716	857.111	381.642	695.49	852.413	381.642	0.447721	-1.15933	0.102279	0.274537	Name=RUVB2
PF3D7_1455000.1	3.56242	0	36.9774	13.5133	1.78121	36.9774	20.7177	4.37279	0.102309	0.274537	Name=PPM3
PF3D7_1216900.1	1519.76	2552.5	921.047	1664.44	2036.13	921.047	0.452356	-1.14447	0.102505	0.274832	DNA-binding chaperone, putative
PF3D7_1026300.1	18.9882	4.83064	78.1465	33.9885	11.9094	78.1465	6.55811	2.71328	0.102545	0.274832	conserved Plasmodium protein, unknown function
PF3D7_1308900.1	577.882	394.948	200.951	391.26	486.415	200.951	0.413119	-1.27537	0.102806	0.275364	Name=DCP2
PF3D7_1354400.1	437.048	327.065	153.489	305.867	382.056	153.489	0.401738	-1.31567	0.103205	0.276215	V-type proton ATPase 21 kDa proteolipid subunit, putative
PF3D7_0417500.1	103.392	15.6803	233.006	117.359	59.5361	233.006	3.91279	1.9682	0.10325	0.276215	memo-like protein
PF3D7_1021400.1	620.891	515.514	243.5	459.968	568.202	243.5	0.428542	-1.22249	0.103348	0.276309	endomembrane protein 70, putative
PF3D7_1124700.1	702.04	361.996	214.879	426.305	532.018	214.879	0.403884	-1.30799	0.103575	0.276746	Name=MGE1
PF3D7_0607000.1	4011.32	9867.81	3019.9	5633.01	6939.57	3019.9	0.435174	-1.20033	0.103702	0.276901	translation initiation factor IF-2, putative
PF3D7_1345400.1	37.9731	8.45426	115.825	54.0843	23.2137	115.825	4.98741	2.31829	0.103824	0.276901	conserved Plasmodium protein, unknown function
PF3D7_1147400.1	5.9573	0	46.029	17.3288	2.97865	46.029	15.4383	3.94844	0.103986	0.276901	conserved Plasmodium protein, unknown function
PF3D7_1243000.1	2.37706	0	31.3926	11.2566	1.18853	31.3926	26.3544	4.71997	0.104003	0.276901	Name=STX16
PF3D7_0623100.1	2498.08	3610.97	1430.36	2513.14	3054.53	1430.36	0.46828	-1.09456	0.104008	0.276901	Name=NAB2
PF3D7_1324100.1	23.7467	7.24287	88.6075	39.8657	15.4948	88.6075	5.71613	2.51504	0.104012	0.276901	conserved Plasmodium membrane protein, unknown function
PF3D7_1213400.1	0	0	19.5337	6.51124	0	19.5337	88.6926	6.47074	0.104133	#N/A	kelch domain-containing protein, putative
PF3D7_0414200.1	0	0	19.5314	6.51046	0	19.5314	88.6767	6.47048	0.104164	#N/A	calmodulin-like protein
PF3D7_1137100.1	154.499	127.852	43.95	108.767	141.175	43.95	0.311311	-1.68357	0.104221	0.277174	ribosomal protein S9, mitochondrial, putative
PF3D7_0707200.1	14.2359	2.41611	66.2879	27.6466	8.326	66.2879	7.95525	2.99191	0.104241	0.277174	conserved Plasmodium protein, unknown function
PF3D7_0617500.1	64.2841	22.883	6.27732	31.1481	43.5835	6.27732	0.144019	-2.79567	0.104413	0.277463	#N/A
PF3D7_1426200.1	1083.12	1542.39	597.909	1074.47	1312.76	597.909	0.455465	-1.13459	0.105008	0.278877	Name=PRMT1
PF3D7_0422300.1	294.334	189.593	591.677	358.535	241.963	591.677	2.44521	1.28996	0.105107	0.278969	alpha tubulin 2
PF3D7_1149100.2	2862.14	1966.29	1125.89	1984.77	2414.22	1125.89	0.466355	-1.1005	0.105386	0.279542	Plasmodium exported protein, unknown function
PF3D7_0603500.1	27.3135	7.24175	94.8848	43.1467	17.2776	94.8848	5.48946	2.45666	0.105501	0.279676	Name=CAX
PF3D7_0525500.1	206.431	448.167	121.411	258.67	327.299	121.411	0.370966	-1.43064	0.105705	0.279851	WD repeat-containing protein, putative
PF3D7_1320600.1	539.179	459.826	212.094	403.7	499.502	212.094	0.424608	-1.2358	0.10571	0.279851	Name=RAB11a
PF3D7_1235700.1	115.15	9.65874	260.247	128.352	62.4045	260.247	4.16924	2.05979	0.105802	0.279851	ATP synthase subunit beta, mitochondrial
PF3D7_0819000.1	958.775	1475.94	548.43	994.38	1217.36	548.43	0.450515	-1.15035	0.105908	0.279851	ribonuclease, putative
PF3D7_0905100.1	569.438	555.703	243.521	456.22	562.57	243.521	0.432872	-1.20799	0.105913	0.279851	Name=NUP221
PF3D7_0934100.1	593.367	606.258	261.652	487.092	599.813	261.652	0.436224	-1.19686	0.105957	0.279851	Name=XPD
PF3D7_1219100.1	766.359	1139.2	424.243	776.602	952.781	424.243	0.445275	-1.16723	0.106014	0.279851	Name=CHC
PF3D7_0814200.1	13077	28369	9356.64	16934.2	20723	9356.64	0.451512	-1.14716	0.106403	0.280709	Name=ALBA1
PF3D7_1417500.1	428.58	539.648	204.428	390.885	484.114	204.428	0.422279	-1.24373	0.106761	0.281396	Name=CBF5
PF3D7_1446800.1	26.1374	2.41299	92.787	40.4458	14.2752	92.787	6.49619	2.69959	0.106792	0.281396	Name=HDP
PF3D7_0815200.1	1636.22	2015.94	858.934	1503.7	1826.08	858.934	0.470373	-1.08812	0.106971	0.28155	importin subunit beta, putative
PF3D7_0812500.1	1627.88	4254.21	1258.05	2380.05	2941.04	1258.05	0.427762	-1.22512	0.107011	0.28155	RNA-binding protein, putative
PF3D7_1247500.1	7.12237	0	49.5378	18.8867	3.56119	49.5378	13.8904	3.79602	0.107043	0.28155	serine/threonine protein kinase, putative
PF3D7_0701500.1	0	25.2363	0	8.41211	12.6182	0	0.0101661	-6.62009	0.107072	#N/A	Name=EPF3
PF3D7_1101600.1	0	25.2363	0	8.41211	12.6182	0	0.0101661	-6.62009	0.107072	#N/A	Name=EPF3
PF3D7_1304100.1	14.2413	2.4153	65.5872	27.4146	8.32829	65.5872	7.86927	2.97623	0.107138	0.281632	Name=LigI
PF3D7_1033900.1	10.6895	16.8951	78.8367	35.4738	13.7923	78.8367	5.71703	2.51527	0.107247	0.281747	ubiquitin-conjugating enzyme E2, putative
PF3D7_1367700.1	2152.43	2931.42	1201.53	2095.12	2541.92	1201.53	0.472686	-1.08104	0.107728	0.282844	Name=AlaRS
PF3D7_1241700.1	81.9251	3.62148	208.612	98.0528	42.7733	208.612	4.87558	2.28558	0.107897	0.283086	Name=RFC4
PF3D7_1470800.1	26.1112	12.0756	95.5889	44.5919	19.0934	95.5889	5.00497	2.32336	0.10795	0.283086	conserved Plasmodium protein, unknown function
PF3D7_0806800.1	2655.8	2393.72	1210.58	2086.7	2524.76	1210.58	0.479484	-1.06045	0.108265	0.283742	V-type proton ATPase subunit a, putative
PF3D7_0720900.1	22.5813	7.23668	85.1093	38.3091	14.909	85.1093	5.7065	2.5126	0.108375	0.283836	tetratricopeptide repeat protein, putative
PF3D7_0217900.1	55.7914	48.296	173.731	92.6063	52.0437	173.731	3.33806	1.73901	0.10843	0.283836	thioesterase/thiol ester dehydrase-isomerase, putative
PF3D7_1420900.1	15.4451	3.61942	68.3692	29.1446	9.53227	68.3692	7.1684	2.84165	0.108635	0.284203	mannose-1-phosphate guanyltransferase, putative
PF3D7_1201000.1	2973.76	1097.46	859.58	1643.6	2035.61	859.58	0.422267	-1.24377	0.108739	0.284288	Plasmodium exported protein (PHISTb), unknown function
PF3D7_1316200.1	10.6946	3.61888	57.9034	24.0723	7.15673	57.9034	8.08665	3.01554	0.108797	0.284288	ADP-ribosylation factor, putative
PF3D7_0300100.1	15.4225	18.1205	86.5229	40.022	16.7715	86.5229	5.15928	2.36717	0.108932	0.284471	Name=VAR
PF3D7_0202800.1	2.37375	0	30.7001	11.0246	1.18687	30.7001	25.7997	4.68928	0.109134	#N/A	conserved Plasmodium protein, unknown function
PF3D7_1415500.1	9.49342	3.62321	55.1217	22.7461	6.55831	55.1217	8.40013	3.07041	0.10929	0.285219	conserved Plasmodium membrane protein, unknown function
PF3D7_1432700.1	32.073	4.8266	102.556	46.4851	18.4498	102.556	5.55604	2.47406	0.109418	0.285219	protein-L-isoaspartate(D-aspartate) O-methyltransferase, putative
PF3D7_1119900.1	661.965	1328.87	429.825	806.885	995.415	429.825	0.431814	-1.21152	0.109492	0.285219	Name=SEC16
PF3D7_1324000.1	175.601	369.617	99.0812	214.767	272.609	99.0812	0.363475	-1.46007	0.109576	0.285219	conserved Plasmodium protein, unknown function
PF3D7_1202300.1	7.11576	10.8754	62.8013	26.9308	8.99559	62.8013	6.98302	2.80385	0.109576	0.285219	dynein heavy chain, putative
PF3D7_0602200.1	338.714	276.204	121.386	245.434	307.459	121.386	0.394798	-1.34081	0.10961	0.285219	MYND-type zinc finger protein, putative
PF3D7_1330600.1	20.194	1.20665	80.2308	33.8771	10.7003	80.2308	7.49277	2.9055	0.109884	0.285763	elongation factor Tu, putative
PF3D7_0302300.1	103.245	169.078	362.127	211.483	136.161	362.127	2.65974	1.41129	0.11006	0.286051	#N/A
PF3D7_1305400.1	193.61	201.525	70.4642	155.2	197.568	70.4642	0.356661	-1.48738	0.110152	0.286122	AAR2 protein, putative
PF3D7_1463400.1	226.893	492.302	137.438	285.544	359.597	137.438	0.382217	-1.38754	0.110305	0.286167	DNA-directed RNA polymerase III subunit RPC4, putative
PF3D7_1033600.1	899.703	1394.66	519.805	938.056	1147.18	519.805	0.453121	-1.14203	0.110342	0.286167	Name=CEF1
PF3D7_1403700.1	3.56283	2.4138	38.3723	14.783	2.98832	38.3723	12.8366	3.68219	0.110366	0.286167	Name=TRAM
PF3D7_1404400.1	3.56748	2.41103	38.3664	14.7816	2.98925	38.3664	12.8312	3.68158	0.110442	0.286196	ribosomal protein L16, mitochondrial, putative
PF3D7_0409000.1	0	1.20814	24.4221	8.54341	0.604071	24.4221	40.6415	5.34488	0.110584	#N/A	conserved Plasmodium protein, unknown function
PF3D7_0630400.1	0	1.20684	24.4186	8.5418	0.603421	24.4186	40.6525	5.34527	0.110595	#N/A	conserved Plasmodium protein, unknown function
PF3D7_0527100.1	769.087	683.761	326.478	593.108	726.424	326.478	0.449431	-1.15383	0.110938	0.287141	Name=UBC13
PF3D7_1306600.1	178.196	135.136	51.6263	121.653	156.666	51.6263	0.329523	-1.60155	0.110969	0.287141	V-type proton ATPase subunit H, putative
PF3D7_0605900.1	53.4204	135.222	283.271	157.304	94.3212	283.271	3.00369	1.58674	0.111043	0.287141	elongation of fatty acids protein, putative
PF3D7_0825500.1	537.798	1626.2	437.462	867.153	1082	437.462	0.404319	-1.30643	0.111076	0.287141	Name=KRI1
PF3D7_1238300.1	1108.48	2123	724.248	1318.57	1615.74	724.248	0.448252	-1.15762	0.111134	0.287141	Name=CWC22
PF3D7_0308000.1	26.1231	4.8283	90.0022	40.3179	15.4757	90.0022	5.81275	2.53922	0.11146	0.287813	DNA polymerase delta small subunit, putative
PF3D7_1248700.1	1657.18	3280.06	1117.83	2018.36	2468.62	1117.83	0.452821	-1.14299	0.111548	0.287869	conserved protein, unknown function
PF3D7_0624100.1	14.2541	9.65353	71.8592	31.9223	11.9538	71.8592	6.01038	2.58746	0.111982	0.288821	conserved protein, unknown function
PF3D7_0630900.1	567.527	1079.22	355.827	667.525	823.374	355.827	0.432167	-1.21034	0.112068	0.288869	Name=HAS1
PF3D7_1203700.1	3160.1	3495.31	1620.02	2758.47	3327.7	1620.02	0.486828	-1.03852	0.112165	0.288869	Name=NAPL
PF3D7_0903400.1	2723.36	6739.48	2088.46	3850.43	4731.42	2088.46	0.441405	-1.17983	0.112199	0.288869	Name=DDX60
PF3D7_0304800.1	0	0	18.8392	6.27973	0	18.8392	85.5461	6.41863	0.112332	#N/A	conserved Plasmodium membrane protein, unknown function
PF3D7_1426500.1	0	0	18.8374	6.27914	0	18.8374	85.534	6.41843	0.112358	#N/A	Name=ABCG2
PF3D7_1005800.1	0	0	18.8349	6.27828	0	18.8349	85.5165	6.41813	0.112395	#N/A	conserved Plasmodium membrane protein, unknown function
PF3D7_1243600.1	1542.3	1684.01	768.167	1331.49	1613.16	768.167	0.47619	-1.07039	0.112575	0.289667	translation initiation factor SUI1, putative
PF3D7_1117500.1	29.6988	10.8594	99.0669	46.5417	20.2791	99.0669	4.88369	2.28797	0.112852	0.29021	Name=TyrRSapi
PF3D7_1134000.1	5641.24	2860.7	1955.04	3485.66	4250.97	1955.04	0.459902	-1.1206	0.113021	0.290474	Name=HSP70-3
PF3D7_1321700.1	2218.95	3868.6	1418.52	2502.02	3043.77	1418.52	0.466044	-1.10146	0.113094	0.290491	Name=SF1
PF3D7_0102300.1	134.304	20.5033	276.255	143.687	77.4037	276.255	3.56834	1.83525	0.113498	0.291357	Plasmodium exported protein, unknown function
PF3D7_1028600.1	15.4779	1.20423	67.6545	28.1122	8.34104	67.6545	8.10649	3.01908	0.113689	0.291579	conserved Plasmodium protein, unknown function
PF3D7_1315700.1	304.011	427.263	149.304	293.526	365.637	149.304	0.408349	-1.29213	0.113736	0.291579	Name=GCD14
PF3D7_1452900.1	8.32987	3.61434	51.6159	21.1867	5.9721	51.6159	8.63969	3.11098	0.11383	0.291579	conserved protein, unknown function
PF3D7_0520300.1	254.578	279.584	103.933	212.699	267.081	103.933	0.389147	-1.36161	0.11385	0.291579	Name=LSM2
PF3D7_1149600.1	1023.11	2121.64	699.82	1281.52	1572.38	699.82	0.445079	-1.16787	0.114293	0.292541	DnaJ protein, putative
PF3D7_1107700.1	746.858	1382.14	473.037	867.346	1064.5	473.037	0.444382	-1.17013	0.114431	0.292724	Name=PES
PF3D7_1427600.1	27.3107	9.65656	93.4906	43.4859	18.4836	93.4906	5.05629	2.33808	0.114812	0.293526	Name=MIT3
PF3D7_1224800.1	7.12768	8.44619	57.2077	24.2605	7.78693	57.2077	7.34723	2.8772	0.115115	0.293766	conserved protein, unknown function
PF3D7_1461100.1	3.56121	2.41477	37.6766	14.5509	2.98799	37.6766	12.6051	3.65593	0.115163	0.293766	conserved Plasmodium protein, unknown function
PF3D7_0112700.1	9.49389	7.2461	59.3078	25.3493	8.36999	59.3078	7.08467	2.8247	0.115172	0.293766	#N/A
PF3D7_1358100.1	1108.74	2589.81	812.837	1503.79	1849.27	812.837	0.43955	-1.1859	0.115212	0.293766	Sas10 domain-containing protein, putative
PF3D7_1242500.1	8.3169	6.03218	55.1137	23.1543	7.17454	55.1137	7.68053	2.94121	0.115309	0.293766	conserved protein, unknown function
PF3D7_1305600.1	5.94114	0	43.951	16.6307	2.97057	43.951	14.7749	3.88508	0.115357	0.293766	Name=S2P
PF3D7_0104200.1	113.985	30.1784	240.008	128.057	72.0818	240.008	3.32899	1.73508	0.115411	0.293766	StAR-related lipid transfer protein
PF3D7_0422800.1	5.94459	0	43.948	16.6309	2.97229	43.948	14.7668	3.88428	0.115442	0.293766	Name=SR12
PF3D7_1454200.1	68.822	143.73	29.3055	80.6193	106.276	29.3055	0.275771	-1.85846	0.115594	0.293984	conserved Plasmodium protein, unknown function
PF3D7_1342500.1	8.31954	1.2061	48.8331	19.4529	4.76282	48.8331	10.2442	3.35673	0.115783	0.294179	Name=SPECT1
PF3D7_0606000.1	2095.2	3989.95	1406.69	2497.28	3042.57	1406.69	0.462338	-1.11298	0.115805	0.294179	Name=KIC1
PF3D7_0518500.1	758.32	800.698	357.242	638.754	779.509	357.242	0.458293	-1.12566	0.116096	0.294747	Name=DDX23
PF3D7_1310900.1	175.985	119.352	48.1327	114.49	147.669	48.1327	0.325941	-1.61732	0.116252	0.294972	ribosomal protein S15, mitochondrial, putative
PF3D7_0702100.1	39.1998	205.133	383.713	209.349	122.166	383.713	3.14136	1.65139	0.116546	0.295547	#N/A
PF3D7_1466100.1	21.363	3.62279	78.8437	34.6098	12.4929	78.8437	6.30726	2.65701	0.116622	0.295568	Name=PPKL
PF3D7_1249700.1	1.18665	0	23.7233	8.30332	0.593324	23.7233	39.7116	5.31149	0.116656	#N/A	conserved Plasmodium protein, unknown function
PF3D7_0100300.1	3.5603	1.20766	34.8868	13.2183	2.38398	34.8868	14.6197	3.86985	0.116708	0.295616	Name=VAR
PF3D7_1430900.1	19.0673	0	82.2922	33.7865	9.53363	82.2922	8.62783	3.109	0.116866	0.295844	Name=COX2B
PF3D7_1019900.1	7.12746	1.20663	45.3477	17.8939	4.16705	45.3477	10.8723	3.44259	0.11706	0.296164	Name=ATG8
PF3D7_1321800.1	535.502	615.631	256.054	469.062	575.566	256.054	0.444877	-1.16852	0.11751	0.29713	protein transport protein SFT2, putative
PF3D7_1217500.1	389.343	630.277	217.688	412.436	509.81	217.688	0.42701	-1.22766	0.118008	0.298195	conserved Plasmodium protein, unknown function
PF3D7_0405500.1	156.375	97.3186	39.0463	97.5801	126.847	39.0463	0.307818	-1.69985	0.11813	0.298195	conserved Plasmodium protein, unknown function
PF3D7_1334100.1	48.6553	22.9464	136.059	69.2203	35.8008	136.059	3.79966	1.92587	0.118188	0.298195	conserved protein, unknown function
PF3D7_1437200.1	288.354	112.323	519.82	306.832	200.338	519.82	2.59448	1.37544	0.118203	0.298195	ribonucleoside-diphosphate reductase large subunit, putative
PF3D7_1360900.1	181.655	14.4862	362.804	186.315	98.0708	362.804	3.69874	1.88703	0.11854	0.298874	RNA-binding protein, putative
PF3D7_1019000.1	1551.56	2834.33	1018.05	1801.32	2192.95	1018.05	0.464245	-1.10704	0.11885	0.299483	eukaryotic translation initiation factor subunit eIF2A, putative
PF3D7_1314900.1	652.105	818.159	334.879	601.714	735.132	334.879	0.45554	-1.13435	0.118938	0.299532	Name=P44
PF3D7_0725000.1	77.1226	90.592	237.934	135.216	83.8573	237.934	2.83747	1.5046	0.119148	0.299889	exonuclease I, putative
PF3D7_1366200.1	34.5068	13.2535	106.72	51.4936	23.8801	106.72	4.46803	2.15964	0.11928	0.300049	conserved protein, unknown function
PF3D7_1107500.1	456.623	248.343	140.91	281.958	352.483	140.91	0.399752	-1.32282	0.119414	0.300212	prefoldin, putative
PF3D7_1362000.1	14.2589	2.41267	62.7871	26.4862	8.33578	62.7871	7.52741	2.91215	0.119489	0.300231	Name=ApiCOX24
PF3D7_1476400.1	204.345	182.182	70.4624	152.33	193.264	70.4624	0.364589	-1.45566	0.12017	0.30169	#N/A
PF3D7_0220700.1	137.829	218.356	62.0898	139.425	178.093	62.0898	0.348652	-1.52014	0.120257	0.30169	Plasmodium exported protein (hyp9), unknown function
PF3D7_1244200.1	210.029	235.521	84.4275	176.659	222.775	84.4275	0.378985	-1.39979	0.120277	0.30169	Name=TFB2
PF3D7_0621900.1	878.367	1698.9	582.597	1053.29	1288.63	582.597	0.452112	-1.14525	0.120443	0.301933	Name=SRP68
PF3D7_1205900.1	490.176	563.934	233.739	429.283	527.055	233.739	0.443486	-1.17304	0.120767	0.302574	conserved protein, unknown function
PF3D7_0504000.1	168.444	79.7373	336.327	194.836	124.091	336.327	2.71003	1.43831	0.12087	0.302603	Name=ATPase3
PF3D7_0910300.1	349.066	280.065	128.377	252.503	314.566	128.377	0.408102	-1.293	0.120919	0.302603	conserved protein, unknown function
PF3D7_0914800.1	11.8735	4.82852	59.3041	25.3354	8.35102	59.3041	7.09832	2.82748	0.121016	0.302603	GINS complex subunit Psf3, putative
PF3D7_1024900.1	14.238	9.66314	69.7755	31.2255	11.9506	69.7755	5.83757	2.54537	0.121055	0.302603	conserved Plasmodium protein, unknown function
PF3D7_0822100.1	154.547	155.55	53.0171	121.038	155.049	53.0171	0.34194	-1.54819	0.121214	0.302828	Name=MED7
PF3D7_1348700.1	0	0	18.1394	6.04647	0	18.1394	82.3637	6.36394	0.121286	#N/A	Name=WDR16
PF3D7_0417700.1	0	0	18.1378	6.04594	0	18.1378	82.3527	6.36374	0.121311	#N/A	conserved Plasmodium protein, unknown function
PF3D7_0504500.1	0	0	18.1365	6.04549	0	18.1365	82.3437	6.36359	0.121332	#N/A	MOLO1 domain-containing protein, putative
PF3D7_0934500.1	1441.22	779.915	503.048	908.06	1110.57	503.048	0.452959	-1.14255	0.121843	0.303987	V-type proton ATPase subunit E, putative
PF3D7_0911000.1	3.56475	0	34.184	12.5829	1.78237	34.184	19.1447	4.25887	0.121888	0.303987	phosphatidylinositol N-acetylglucosaminyltransferase, putative
PF3D7_1224600.1	241.324	225.493	89.9899	185.602	233.408	89.9899	0.385546	-1.37503	0.121945	0.303987	Name=CCHL
PF3D7_1207200.1	3.55836	1.20824	34.1913	12.986	2.3833	34.1913	14.3317	3.84114	0.121974	0.303987	zinc finger protein, putative
PF3D7_1247000.2	3.57012	0	34.1779	12.5827	1.78506	34.1779	19.1188	4.25692	0.122078	0.303987	Name=FBXO9
PF3D7_0722100.1	242.231	311.427	110.235	221.298	276.829	110.235	0.398216	-1.32838	0.122094	0.303987	Name=PELO
PF3D7_0927700.1	14.2621	10.8548	71.1568	32.0912	12.5585	71.1568	5.66542	2.50218	0.122241	0.304178	Name=PPP4
PF3D7_0305300.1	963.643	1434.71	561.679	986.677	1199.18	561.679	0.468393	-1.09421	0.122423	0.30446	transporter, putative
PF3D7_1422400.1	567.108	844.37	318.179	576.552	705.739	318.179	0.450853	-1.14927	0.12254	0.30448	nucleolar RNA-associated protein, putative
PF3D7_0715000.1	257.983	196.542	86.5013	180.342	227.263	86.5013	0.380616	-1.39359	0.12257	0.30448	Name=PNPase
PF3D7_1323900.1	508.829	856.11	302.755	555.898	682.469	302.755	0.443625	-1.17259	0.123026	0.30544	protein BCP1, putative
PF3D7_1362800.1	32.0306	14.4967	102.572	49.6997	23.2636	102.572	4.4079	2.14009	0.123312	0.305891	conserved Plasmodium protein, unknown function
PF3D7_0422500.1	873.021	1345.93	516.356	911.768	1109.47	516.356	0.465413	-1.10342	0.123396	0.305891	Name=BRR2
PF3D7_1215900.1	174.541	170.206	61.3972	135.381	172.373	61.3972	0.356188	-1.48929	0.123418	0.305891	Name=SR10
PF3D7_1315500.1	668.076	464.265	251.136	461.159	566.17	251.136	0.443563	-1.17279	0.123781	0.30662	conserved protein, unknown function
PF3D7_1325600.1	1.19218	0	23.0128	8.06834	0.596088	23.0128	38.4733	5.26578	0.123889	#N/A	Name=FIS1
PF3D7_1226300.1	1453.4	1283.12	660.714	1132.41	1368.26	660.714	0.482886	-1.05025	0.123959	0.306886	Name=HAD2
PF3D7_1433700.1	29.656	10.8732	95.5949	45.3747	20.2646	95.5949	4.71568	2.23747	0.124257	0.307137	conserved Plasmodium protein, unknown function
PF3D7_1011900.1	48.7318	36.1809	145.801	76.9044	42.4564	145.801	3.43389	1.77985	0.124258	0.307137	Name=HO
PF3D7_0911600.1	13.0573	1.20742	59.3061	24.5236	7.13236	59.3061	8.30783	3.05447	0.124305	0.307137	conserved Plasmodium protein, unknown function
PF3D7_1248200.1	228.235	256.857	94.8737	193.322	242.546	94.8737	0.391161	-1.35416	0.124341	0.307137	Name=RBM22
PF3D7_1133100.1	1031.22	1672.71	633.55	1112.5	1351.97	633.55	0.468619	-1.09351	0.124506	0.307371	conserved Plasmodium protein, unknown function
PF3D7_1105600.1	1116.59	1282.69	575.642	991.641	1199.64	575.642	0.479848	-1.05935	0.124614	0.307466	Name=PTEX88
PF3D7_0902200.1	236.215	170.249	75.3537	160.606	203.232	75.3537	0.370767	-1.43142	0.124853	0.307882	Name=FIKK9.3
PF3D7_1253300.1	211.473	253.315	89.9352	184.908	232.394	89.9352	0.386997	-1.36961	0.124969	0.307995	#N/A
PF3D7_0809000.1	5.07517	13.9313	0	6.33548	9.50323	0	0.0142187	-6.13607	0.125337	#N/A	#N/A
PF3D7_1147600.1	3.56214	2.41421	36.2801	14.0855	2.98818	36.2801	12.1373	3.60137	0.125461	0.308928	conserved Plasmodium protein, unknown function
PF3D7_0109850.1	3.56373	2.41326	36.2782	14.0851	2.9885	36.2782	12.1355	3.60116	0.125489	0.308928	phosphatidate cytidylyltransferase, putative
PF3D7_1427500.1	41.541	9.6604	114.427	55.2096	25.6007	114.427	4.46801	2.15963	0.125594	0.309013	Name=MSH2-1
PF3D7_1125400.1	1128.87	1054.07	523.288	902.077	1091.47	523.288	0.479433	-1.0606	0.125945	0.309703	Name=TIM44
PF3D7_1229300.1	460.583	463.635	204.431	376.216	462.109	204.431	0.442387	-1.17662	0.126097	0.309863	Name=PIC1
PF3D7_1471800.1	2.37923	9.64086	50.9203	20.9801	6.01004	50.9203	8.47711	3.08357	0.126199	0.309863	conserved Plasmodium protein, unknown function
PF3D7_0305700.1	450.639	459.347	200.903	370.297	454.993	200.903	0.441552	-1.17934	0.126222	0.309863	ubiquitin-conjugating enzyme E2, putative
PF3D7_1122900.1	1.18599	1.20835	25.8182	9.40419	1.19717	25.8182	21.566	4.43069	0.126278	#N/A	dynein heavy chain, putative
PF3D7_1316000.1	1.18886	1.20578	25.8109	9.40184	1.19732	25.8109	21.557	4.43008	0.126365	#N/A	protein kinase, putative
PF3D7_1233700.1	10.6873	1.20702	53.0242	21.6395	5.94717	53.0242	8.90801	3.1551	0.126506	0.310386	homocysteine S-methyltransferase, putative
PF3D7_0104500.1	520.966	560.455	244.143	441.855	540.711	244.143	0.451525	-1.14712	0.126665	0.310602	conserved protein, unknown function
PF3D7_1020300.1	10.685	9.65795	62.7934	27.7121	10.1715	62.7934	6.17315	2.62601	0.126749	0.310611	cytoplasmic dynein intermediate chain, putative
PF3D7_1433000.1	184.579	245.62	81.602	170.6	215.1	81.602	0.379375	-1.3983	0.12681	0.310611	Name=NOP10
PF3D7_1246700.1	33.2578	14.481	103.255	50.3311	23.8694	103.255	4.32476	2.11262	0.127317	0.311516	conserved Plasmodium protein, unknown function
PF3D7_1435100.1	5.94324	1.20597	40.4611	15.8701	3.57461	40.4611	11.3094	3.49945	0.127322	0.311516	ribonuclease H2 subunit B, putative
PF3D7_0110400.1	420.972	382.14	174.392	325.835	401.556	174.392	0.434289	-1.20327	0.127436	0.311621	Name=RPB9
PF3D7_0935400.1	3.56077	1.20751	33.4908	12.753	2.38414	33.4908	14.0343	3.81088	0.127591	0.311827	Name=GDV1
PF3D7_1434100.1	109.28	142.392	40.4645	97.3786	125.836	40.4645	0.321576	-1.63677	0.127933	0.312488	queuine tRNA-ribosyltransferase, putative
PF3D7_1219600.1	1631.42	1222.4	689.383	1181.07	1426.91	689.383	0.483126	-1.04953	0.128261	0.313002	Name=ATP2
PF3D7_0201500.1	478.229	212.562	136.758	275.85	345.396	136.758	0.395927	-1.33669	0.128419	0.313002	Plasmodium exported protein (hyp9), unknown function
PF3D7_0707900.1	604.643	725.189	306.969	545.6	664.916	306.969	0.461671	-1.11506	0.128481	0.313002	ribosomal protein S8e, putative
PF3D7_1207700.1	5.94939	2.40975	41.8512	16.7368	4.17957	41.8512	10.0088	3.32319	0.128639	0.313002	41-3 protein
PF3D7_0928900.1	235.485	165.136	74.6388	158.42	200.31	74.6388	0.372607	-1.42427	0.128799	0.313002	Name=GK
PF3D7_1352400.1	251.526	351.512	123.503	242.181	301.519	123.503	0.409615	-1.28766	0.128804	0.313002	conserved Plasmodium protein, unknown function
PF3D7_1004900.1	29.7277	0	105.334	45.0204	14.8638	105.334	7.08316	2.82439	0.128893	0.313002	conserved protein, unknown function
PF3D7_1449300.1	680.205	1003.32	390.72	691.414	841.761	390.72	0.464176	-1.10726	0.128899	0.313002	Name=BRF1
PF3D7_0807000.1	354.84	373.169	156.293	294.767	364.004	156.293	0.429374	-1.21969	0.12892	0.313002	YEATS domain-containing protein, putative
PF3D7_1340800.1	16.6292	4.82692	66.9758	29.4773	10.7281	66.9758	6.24012	2.64157	0.128964	0.313002	Name=MPC1
PF3D7_1230800.1	789.44	1894.3	597.241	1093.66	1341.87	597.241	0.445089	-1.16784	0.128971	0.313002	Name=WTAP
PF3D7_0204000.1	4.74891	0	37.676	14.1417	2.37446	37.676	15.8406	3.98556	0.129001	0.313002	Name=CAPH2
PF3D7_1332700.1	701.609	728.006	334.203	587.939	714.808	334.203	0.467544	-1.09683	0.129199	0.313309	Name=DBP8
PF3D7_0301300.1	231.604	314.976	110.232	218.938	273.29	110.232	0.403361	-1.30986	0.129717	0.31439	Name=EH1
PF3D7_1235500.1	371.677	354.866	156.282	294.275	363.272	156.282	0.430207	-1.2169	0.129895	0.314649	Name=MT-A70.2
PF3D7_1357500.1	70.0282	39.8482	173.734	94.5367	54.9382	173.734	3.16194	1.66081	0.130553	0.316068	DNA helicase, putative
PF3D7_1414400.1	130.598	35.0094	256.057	140.555	82.8036	256.057	3.09178	1.62844	0.130737	0.316339	Name=PP1
PF3D7_1231800.1	322.658	577.485	192.585	364.243	450.071	192.585	0.427914	-1.22461	0.131131	0.317117	asparagine-rich protein, putative
PF3D7_0108900.1	0	0	17.4286	5.80954	0	17.4286	79.1062	6.30572	0.13117	#N/A	#N/A
PF3D7_1422000.1	1.1973	0	22.3039	7.83374	0.59865	22.3039	37.2436	5.21892	0.131564	#N/A	Name=COX14
PF3D7_1338900.1	9.49624	0	52.3289	20.6084	4.74812	52.3289	11.0081	3.46049	0.131599	0.318074	serine/threonine protein kinase, putative
PF3D7_1220900.1	1209.81	755.721	459.786	808.439	982.765	459.786	0.467844	-1.0959	0.13186	0.318529	Name=HP1
PF3D7_1137800.1	1.20013	2.39159	29.2661	10.9526	1.79586	29.2661	16.2937	4.02625	0.132076	#N/A	Name=SPELD
PF3D7_0108300.1	5845.29	13704.8	4578.13	8042.76	9775.07	4578.13	0.46835	-1.09434	0.132121	0.318847	Name=ARP
PF3D7_0722600.1	1066.04	1486.22	615.381	1055.88	1276.13	615.381	0.482228	-1.05221	0.132137	0.318847	Name=UTP7
PF3D7_0604700.1	36.8478	8.44186	103.943	49.7443	22.6448	103.943	4.58862	2.19806	0.132249	0.318941	Name=GILP
PF3D7_0831500.1	783.299	1736.55	570.746	1030.2	1259.92	570.746	0.453009	-1.14239	0.132356	0.319023	Plasmodium exported protein (PHIST), unknown function
PF3D7_0211900.1	22.5638	16.8971	88.6055	42.6888	19.7305	88.6055	4.49034	2.16682	0.132439	0.319047	pseudouridine synthase, putative
PF3D7_1322100.1	523.121	695.895	279.808	499.608	609.508	279.808	0.459079	-1.12319	0.133116	0.32035	Name=SET2
PF3D7_1323200.1	173.743	202.397	70.4485	148.863	188.07	70.4485	0.374591	-1.41661	0.133145	0.32035	V-type proton ATPase subunit G, putative
PF3D7_1369400.1	22.5368	27.7889	101.876	50.7338	25.1628	101.876	4.04896	2.01755	0.13325	0.32035	conserved Plasmodium protein, unknown function
PF3D7_0321300.1	4.74771	1.20751	36.2817	14.079	2.97761	36.2817	12.1728	3.60559	0.133299	0.32035	conserved Plasmodium protein, unknown function
PF3D7_1226700.1	483.086	860.945	302.115	548.715	672.016	302.115	0.449576	-1.15336	0.133345	0.32035	Name=RRP9
PF3D7_1427200.1	8.31721	8.44477	55.8111	24.191	8.38099	55.8111	6.65927	2.73536	0.133503	0.320554	Name=Sel4
PF3D7_1450600.1	111.692	117.017	36.2771	88.3287	114.354	36.2771	0.317236	-1.65637	0.133637	0.320699	S-adenosylmethionine-dependent methyltransferase, putative
PF3D7_0629500.1	750.083	726.969	349.563	608.872	738.526	349.563	0.473326	-1.07909	0.133883	0.321113	Name=AAT1
PF3D7_0930800.1	42.6963	16.9167	117.229	58.9472	29.8065	117.229	3.93189	1.97522	0.134183	0.321657	conserved Plasmodium membrane protein, unknown function
PF3D7_1015200.3	412.3	351.058	166.735	310.031	381.679	166.735	0.436844	-1.19481	0.134522	0.322295	Name=CysRS
PF3D7_0523600.1	19.0451	3.61344	69.7489	30.8025	11.3293	69.7489	6.15401	2.62153	0.134791	0.322463	conserved protein, unknown function
PF3D7_0921200.1	334.527	472.37	175.838	327.578	403.448	175.838	0.435849	-1.1981	0.134855	0.322463	conserved Plasmodium membrane protein, unknown function
PF3D7_0207900.1	7.12104	0	44.6548	17.2586	3.56052	44.6548	12.5243	3.64666	0.134856	0.322463	Name=SERA2
PF3D7_1037600.1	706.254	792.096	355.14	617.83	749.175	355.14	0.474045	-1.0769	0.134887	0.322463	Name=XPB
PF3D7_1117900.1	56.9494	106.299	230.958	131.402	81.6242	230.958	2.82987	1.50074	0.134993	0.32254	conserved Plasmodium protein, unknown function
PF3D7_1237200.1	885.022	1419.43	547.745	950.732	1152.23	547.745	0.475387	-1.07282	0.135263	0.32301	conserved Plasmodium protein, unknown function
PF3D7_0214100.1	2139.27	3731.17	1429	2433.15	2935.22	1429	0.48685	-1.03845	0.135574	0.323575	Name=SEC31
PF3D7_1318800.1	2585.34	1956.82	1133.16	1891.77	2271.08	1133.16	0.498949	-1.00304	0.135753	0.323661	Name=SEC63
PF3D7_0819700.1	5.93773	8.4487	51.6285	22.005	7.19321	51.6285	7.17869	2.84372	0.135757	0.323661	conserved Plasmodium protein, unknown function
PF3D7_0218000.1	38.0259	3.61882	106.04	49.2281	20.8224	106.04	5.09039	2.34778	0.13586	0.323729	Name=RFC2
PF3D7_1311400.1	567.555	592.701	269.311	476.522	580.128	269.311	0.464228	-1.10709	0.13599	0.323862	Name=AP1M1
PF3D7_1320800.1	61.765	4.82696	148.603	71.7316	33.296	148.603	4.46151	2.15753	0.136241	0.324284	dihydrolipoyllysine-residue succinyltransferase component of 2-oxoglutarate dehydrogenase complex
PF3D7_1211000.1	15.4241	14.4951	74.66	34.8597	14.9596	74.66	4.99064	2.31922	0.136799	0.325243	kinesin-X3, putative
PF3D7_0934400.1	50.0082	10.8375	124.846	61.8973	30.4229	124.846	4.10275	2.03659	0.136866	0.325243	Name=ApiAP2
PF3D7_1118600.1	723.1	937.937	395.593	685.544	830.519	395.593	0.476326	-1.06998	0.136898	0.325243	Name=MYST
PF3D7_1354300.1	1846.46	4335.79	1440.84	2541.03	3091.12	1440.84	0.466126	-1.10121	0.136941	0.325243	large subunit rRNA methyltransferase, putative
PF3D7_1343100.1	9.4974	2.41458	48.8396	20.2505	5.95599	48.8396	8.19439	3.03464	0.137179	0.325263	conserved Plasmodium protein, unknown function
PF3D7_1473900.1	233.804	498.742	150.71	294.419	366.273	150.71	0.411489	-1.28108	0.137198	0.325263	conserved Plasmodium protein, unknown function
PF3D7_0503000.1	77.3135	14.4632	168.807	86.8613	45.8883	168.807	3.67783	1.87885	0.137245	0.325263	50S ribosomal protein L28, apicoplast, putative
PF3D7_0514600.1	390.823	125.489	94.1837	203.499	258.156	94.1837	0.364811	-1.45478	0.137286	0.325263	ribose-5-phosphate isomerase, putative
PF3D7_1371700.1	11.8721	0	57.9096	23.2606	5.93605	57.9096	9.74578	3.28478	0.13732	0.325263	Name=FIKK13
PF3D7_0303800.1	17.8069	6.03665	68.3757	30.7398	11.9218	68.3757	5.7329	2.51926	0.137475	0.325452	IBR domain protein, putative
PF3D7_1464700.1	323.004	337.956	142.328	267.762	330.48	142.328	0.430672	-1.21534	0.137549	0.325452	ATP synthase (C/AC39) subunit, putative
PF3D7_0324900.1	27.2862	24.1605	101.874	51.1068	25.7233	101.874	3.96019	1.98557	0.137801	0.325873	Name=VAR
PF3D7_0925000.1	5.94484	3.61705	42.5526	17.3715	4.78095	42.5526	8.89803	3.15349	0.137921	0.32598	conserved Plasmodium protein, unknown function
PF3D7_1221400.1	2.37503	1.20698	28.6051	10.729	1.79101	28.6051	15.9609	3.99647	0.138055	#N/A	Name=IMC1h
PF3D7_1142700.1	396.547	540.829	210.706	382.694	468.688	210.706	0.449574	-1.15337	0.138482	0.327131	methyltransferase, putative
PF3D7_0903700.1	49.8644	7.24335	124.191	60.433	28.5539	124.191	4.34769	2.12025	0.138605	0.327173	alpha tubulin 1
PF3D7_1466800.1	417.735	466.162	926.596	603.498	441.948	926.596	2.09663	1.06807	0.13866	0.327173	NOC3 domain-containing protein, putative
PF3D7_1104300.1	37.9726	25.3631	116.523	59.953	31.6679	116.523	3.67909	1.87935	0.138754	0.327173	conserved Plasmodium protein, unknown function
PF3D7_0820800.1	10.6841	3.62201	52.3284	22.2115	7.15305	52.3284	7.3116	2.87019	0.138798	0.327173	conserved Plasmodium protein, unknown function
PF3D7_1430800.1	1.18778	0	21.6277	7.60514	0.593888	21.6277	36.1957	5.17775	0.138928	#N/A	Name=PIP3
PF3D7_1203100.1	164.208	342.175	98.35	201.578	253.191	98.35	0.388457	-1.36417	0.139225	0.328002	conserved Plasmodium protein, unknown function
PF3D7_0518900.1	0	1.19988	21.611	7.60364	0.599942	21.611	36.0564	5.17218	0.139464	#N/A	conserved protein, unknown function
PF3D7_0210900.1	1836.16	2510.21	1086.97	1811.12	2173.19	1086.97	0.500178	-0.999485	0.139487	0.328444	conserved Plasmodium protein, unknown function
PF3D7_1002400.1	2711.06	3169.6	1498.71	2459.79	2940.33	1498.71	0.509709	-0.972255	0.139652	0.328524	Name=TRA2B
PF3D7_0205700.1	121.442	183.042	53.7051	119.396	152.242	53.7051	0.352772	-1.50319	0.139671	0.328524	RNA-binding protein, putative
PF3D7_0615200.1	1.18901	1.20565	24.4153	8.93666	1.19733	24.4153	20.3913	4.34988	0.140894	#N/A	conserved protein, unknown function
PF3D7_0215400.1	760.581	1095.52	445.165	767.088	928.049	445.165	0.479685	-1.05984	0.140928	0.331301	conserved Plasmodium protein, unknown function
PF3D7_1218100.1	0	0	16.742	5.58066	0	16.742	76.0135	6.24818	0.141451	#N/A	conserved Plasmodium protein, unknown function
PF3D7_0929900.1	0	0	16.7416	5.58052	0	16.7416	76.0105	6.24813	0.141459	#N/A	conserved Plasmodium protein, unknown function
PF3D7_1006700.1	438.439	606.813	239.29	428.181	522.626	239.29	0.457868	-1.127	0.141543	0.332568	conserved Plasmodium protein, unknown function
PF3D7_0409500.1	20.1974	1.20648	71.8575	31.0871	10.7019	71.8575	6.71012	2.74634	0.141848	0.333108	NAD(P)-binding protein, putative
PF3D7_1346500.1	138.951	416.379	104.652	219.994	277.665	104.652	0.376922	-1.40766	0.142101	0.333523	conserved Plasmodium protein, unknown function
PF3D7_1011000.1	13.072	3.61869	56.5077	24.3994	8.34532	56.5077	6.76779	2.75869	0.142373	0.333983	Name=ISP1
PF3D7_1249400.1	9.52698	4.81594	50.9139	21.7523	7.17146	50.9139	7.09783	2.82738	0.142584	0.334298	conserved Plasmodium protein, unknown function
PF3D7_1466200.1	85.3971	134.119	281.905	167.14	109.758	281.905	2.56863	1.361	0.142713	0.334421	Name=EGXP
PF3D7_1431800.1	13.0583	9.65874	63.4918	28.7363	11.3585	63.4918	5.58903	2.4826	0.142931	0.334754	Name=E-NTPDase
PF3D7_1409900.1	968.315	728.274	408.878	701.822	848.295	408.878	0.481995	-1.05291	0.143277	0.334936	Name=CDS
PF3D7_0830100.1	11.8722	2.4145	53.0256	22.4374	7.14334	53.0256	7.41796	2.89102	0.143286	0.334936	#N/A
PF3D7_0519300.1	33.2436	4.82882	94.1897	44.0874	19.0362	94.1897	4.9456	2.30615	0.143349	0.334936	Name=COX10
PF3D7_0321800.1	788.798	1339.89	507.983	878.891	1064.35	507.983	0.477281	-1.06709	0.14344	0.334936	WD repeat-containing protein, putative
PF3D7_0217100.1	61.7476	2.41408	151.398	71.8534	32.0808	151.398	4.71755	2.23804	0.143456	0.334936	ATP synthase subunit alpha, mitochondrial
PF3D7_0625600.1	96.1191	125.607	35.5849	85.7702	110.863	35.5849	0.320993	-1.63939	0.143468	0.334936	Name=PAP
PF3D7_0719100.1	15.4702	14.457	73.2386	34.3886	14.9636	73.2386	4.89434	2.29111	0.14372	0.335066	ATP synthase F0 subunit a-like protein, putative
PF3D7_0408300.1	727.2	563.361	304.866	531.809	645.28	304.866	0.472451	-1.08176	0.143722	0.335066	Name=ZRANB2
PF3D7_1251300.1	33.2974	4.82193	94.1716	44.097	19.0597	94.1716	4.93898	2.30421	0.143753	0.335066	Name=TMK
PF3D7_0505000.1	320.253	544.914	190.494	351.887	432.583	190.494	0.440379	-1.18318	0.143854	0.335117	MMS19-like protein, putative
PF3D7_1474900.1	27.2942	1.20771	86.5199	38.3406	14.251	86.5199	6.06731	2.60106	0.143927	0.335117	Name=CITH
PF3D7_0320900.1	2313.44	1224.46	852.512	1463.47	1768.95	852.512	0.481927	-1.05311	0.144043	0.335207	Name=H2A.Z
PF3D7_1365600.1	71.2835	83.2484	211.387	121.973	77.2659	211.387	2.73592	1.45202	0.144127	0.335225	Name=TOP6B
PF3D7_1010200.1	704.694	1391.65	490.529	862.29	1048.17	490.529	0.467995	-1.09543	0.144475	0.335636	DNA2/NAM7 helicase, putative
PF3D7_1212500.1	384.632	625.394	228.151	412.726	505.013	228.151	0.451785	-1.14629	0.144513	0.335636	Name=GAT
PF3D7_0708100.1	206.946	194.061	78.824	159.944	200.503	78.824	0.393129	-1.34692	0.144533	0.335636	Name=RPB10
PF3D7_1318300.1	168.454	172.755	64.1948	135.135	170.605	64.1948	0.37628	-1.41012	0.144645	0.335717	conserved Plasmodium protein, unknown function
PF3D7_1337300.1	614.814	642.41	299.325	518.85	628.612	299.325	0.47617	-1.07045	0.144818	0.335798	exoribonuclease, putative
PF3D7_1011200.1	175.639	140.458	57.8649	124.654	158.048	57.8649	0.36612	-1.44961	0.144833	0.335798	Name=BET1
PF3D7_1307000.1	381.413	436.706	184.874	334.331	409.059	184.874	0.451953	-1.14576	0.145299	0.336701	Name=RRP40
PF3D7_1451200.1	3858.87	5614.14	2418.48	3963.83	4736.5	2418.48	0.510607	-0.969716	0.145404	0.336766	conserved Plasmodium protein, unknown function
PF3D7_0723600.1	159.428	110.858	46.7344	105.673	135.143	46.7344	0.345806	-1.53197	0.145499	0.336808	proteasome assembly chaperone 4, putative
PF3D7_1407300.1	1516.96	1375.3	729.119	1207.13	1446.13	729.119	0.504185	-0.987974	0.145617	0.336903	Name=PRP38B
PF3D7_1445500.1	117.54	224.54	62.0954	134.725	171.04	62.0954	0.363068	-1.46169	0.145731	0.336989	conserved Plasmodium protein, unknown function
PF3D7_0606600.1	699.836	1618.99	533.8	950.874	1159.41	533.8	0.460417	-1.11899	0.146023	0.337487	conserved Plasmodium protein, unknown function
PF3D7_0618500.1	13.0743	0	59.2969	24.1237	6.53717	59.2969	9.06334	3.18004	0.146476	0.337988	Name=MDH
PF3D7_1302700.1	652.557	1518.36	498.199	889.706	1085.46	498.199	0.458985	-1.12348	0.146676	0.337988	ATP-dependent RNA helicase DHR1, putative
PF3D7_0506800.1	275.331	595.372	186.993	352.565	435.351	186.993	0.42954	-1.21914	0.146704	0.337988	Name=TCF25
PF3D7_1459900.1	0	3.61692	31.3911	11.6693	1.80846	31.3911	17.3841	4.1197	0.146755	0.337988	rhoptry protein, putative
PF3D7_1418900.1	353.703	937.031	279.788	523.508	645.367	279.788	0.433548	-1.20574	0.146806	0.337988	Name=DBP4
PF3D7_0603300.1	539.059	275.225	175.819	330.035	407.142	175.819	0.431823	-1.21149	0.146838	0.337988	Name=DHODH
PF3D7_0213900.1	246.821	580.937	174.436	334.065	413.879	174.436	0.421486	-1.24644	0.146851	0.337988	RTR1 domain-containing protein, putative
PF3D7_1036900.1	2813.75	7368.41	2391.27	4191.14	5091.08	2391.27	0.469701	-1.09018	0.146919	0.337988	conserved Plasmodium protein, unknown function
PF3D7_0826900.1	39.1795	33.8021	124.191	65.7242	36.4908	124.191	3.40322	1.7669	0.146935	0.337988	conserved Plasmodium protein, unknown function
PF3D7_0606100.1	1146.91	1591.08	680.956	1139.65	1369	680.956	0.497417	-1.00747	0.14702	0.338008	RNA-binding protein, putative
PF3D7_0304000.1	2.37473	0	26.5124	9.62905	1.18737	26.5124	22.2782	4.47756	0.147043	#N/A	Name=IMC1a
PF3D7_1115400.1	991.543	683.173	403.263	692.66	837.358	403.263	0.481585	-1.05414	0.147339	0.338562	Name=FP3
PF3D7_1216300.1	208.017	377.463	121.383	235.621	292.74	121.383	0.41466	-1.27	0.147514	0.338788	Name=SRP19
PF3D7_0807800.1	917.079	1246.43	533.009	898.841	1081.76	533.009	0.49273	-1.02113	0.147601	0.338809	Name=RPN10
PF3D7_1332100.1	10.697	3.61815	50.9257	21.747	7.15759	50.9257	7.11164	2.83018	0.147691	0.338839	conserved protein, unknown function
PF3D7_1445600.1	1266.29	1223.35	626.567	1038.73	1244.82	626.567	0.50334	-0.990394	0.148151	0.339466	RNA-binding protein, putative
PF3D7_1120500.1	294.338	370.728	145.826	270.297	332.533	145.826	0.438538	-1.18923	0.148233	0.339466	tRNA nucleotidyltransferase, putative
PF3D7_0629400.1	106.793	44.6892	217	122.827	75.7411	217	2.86457	1.51832	0.148259	0.339466	Name=PABP3
PF3D7_0310600.1	305.475	499.282	177.89	327.549	402.379	177.89	0.442107	-1.17753	0.148274	0.339466	Name=EIF3K
PF3D7_0106700.1	1563.81	2896.52	1094.78	1851.7	2230.17	1094.78	0.4909	-1.0265	0.148592	0.339862	Name=AARP2
PF3D7_0613400.1	35.6991	1.20479	102.534	46.4795	18.452	102.534	5.55469	2.47371	0.148602	0.339862	Name=RPL18
PF3D7_0529900.1	808.365	842.781	405.374	685.507	825.573	405.374	0.491023	-1.02614	0.148759	0.340043	RING zinc finger protein, putative
PF3D7_0829600.1	1.18874	1.20589	23.7184	8.70434	1.19731	23.7184	19.8094	4.30812	0.148784	#N/A	Name=ETRAMP8
PF3D7_1013100.1	621.665	1400.07	466.803	829.513	1010.87	466.803	0.461795	-1.11467	0.149148	0.340417	Name=UTP13
PF3D7_0701900.1	123.417	361.106	585.404	356.642	242.261	585.404	2.41662	1.27299	0.149192	0.340417	Plasmodium exported protein, unknown function
PF3D7_1224300.1	11426.1	30210	9892.31	17176.1	20818	9892.31	0.475181	-1.07345	0.149309	0.340417	Name=PABP1
PF3D7_0415500.1	391.342	417.006	184.152	330.833	404.174	184.152	0.455629	-1.13407	0.149309	0.340417	Name=CBP20
PF3D7_1367500.1	35.633	49.4772	137.44	74.1835	42.5551	137.44	3.22996	1.69152	0.149311	0.340417	NADH-cytochrome b5 reductase, putative
PF3D7_1372300.1	64.0818	91.7864	21.63	59.1661	77.9341	21.63	0.277556	-1.84915	0.149461	0.34058	Plasmodium exported protein (PHIST), unknown function
PF3D7_0211700.1	62.8894	18.1172	142.341	74.4491	40.5033	142.341	3.51333	1.81284	0.149874	0.341345	Name=TKL1
PF3D7_0527900.1	379.979	430.919	184.888	331.929	405.449	184.888	0.456012	-1.13286	0.150228	0.341797	Name=DDX41
[truncated: 3,806 more rows]
