# Supplementary material for: Ectopic Expression of Plasmodium vivax vir Genes in P. falciparum Affects Cytoadhesion via Increased Expression of Specific var Genes
Source: Microorganisms. 2022 Jun 9;10(6):1183. doi: 10.3390/microorganisms10061183 (PMC9230084; doi:10.3390/microorganisms10061183)
Supplement: Supplementary file 1 [file microorganisms-10-01183-s001.zip › Table S11_PVX_108770-3D7.xlsx]

## Sheet: Sheet1
Table S11	Normalised read counts of var genes of the P. falciparum 3D7 isolate and the P. falciparum transfectant PVX_108770-3D7 (two biological replicates each).
	3D7-1	3D7-2	PVX_108770-3D7-1	PVX_108770-3D7-2	baseMean	baseMeanA	baseMeanB	foldChange	log2FoldChange	pvalue	padj	name
PF3D7_0115700.1	0	0	0	0	0	0	0	#N/A	#N/A	#N/A	#N/A	Name=VAR
PF3D7_0200100.1	0	0	0	0	0	0	0	#N/A	#N/A	#N/A	#N/A	Name=VAR
PF3D7_0833500.1	0	0	0	0	0	0	0	#N/A	#N/A	#N/A	#N/A	Name=VAR
PF3D7_1100100.1	0	0	0	0	0	0	0	#N/A	#N/A	#N/A	#N/A	Name=VAR
PF3D7_1300100.1	0	0	0	0	0	0	0	#N/A	#N/A	#N/A	#N/A	Name=VAR
PF3D7_1300300.1	0	0	0	0	0	0	0	#N/A	#N/A	#N/A	#N/A	Name=VAR
PF3D7_1373500.1	0	0	0	0	0	0	0	#N/A	#N/A	#N/A	#N/A	Name=VAR
PF3D7_0800200.1	1.16295	0	12.3738	15.7397	7.31911	0.581475	14.0567	24.6024	4.62073	0.0262949	0.126351	Name=VAR
PF3D7_0700100.1	2.32636	1.11251	35.345	42.8527	20.4091	1.71943	39.0989	22.8506	4.51416	0.00032298	0.00545142	Name=VAR
PF3D7_0900100.1	1.16319	0	6.18534	10.4946	4.46077	0.581593	8.33996	14.5679	3.86472	0.103715	#N/A	Name=VAR
PF3D7_0413100.1	0	3.33754	18.5564	18.3653	10.0648	1.66877	18.4608	10.9547	3.45348	0.0297674	0.136378	Name=VAR
PF3D7_0400400.1	3.48876	1.11261	15.0259	22.7347	10.5905	2.30069	18.8803	8.24494	3.04351	0.0352003	0.152984	Name=VAR
PF3D7_0600400.1	2.32689	1.1124	14.134	13.1202	7.67337	1.71964	13.6271	7.95036	2.99102	0.0690703	0.231681	Name=VAR
PF3D7_1000100.1	2.32639	6.675	32.6936	27.1111	17.2015	4.5007	29.9024	6.6193	2.72668	0.0166337	0.0920046	Name=VAR
PF3D7_0600200.1	0	0	0.883777	1.74893	0.658176	0	1.31635	6.29156	2.65342	0.584839	#N/A	Name=VAR
PF3D7_0733000.1	5.81544	6.67527	40.6508	34.1054	21.8117	6.24536	37.3781	5.98177	2.58057	0.00940378	0.0628048	Name=VAR
PF3D7_0712900.1	5.81607	2.22499	23.857	22.7386	13.6592	4.02053	23.2978	5.81378	2.53948	0.0402167	0.166102	Name=VAR
PF3D7_0100300.1	3.49126	1.11227	12.3631	11.3729	7.08489	2.30176	11.868	5.17578	2.37178	0.149999	0.370149	Name=VAR
PF3D7_0937600.1	0	10.0104	22.9597	24.4957	14.3665	5.0052	23.7277	4.71594	2.23755	0.098769	0.291308	Name=VAR
PF3D7_0712800.1	8.14238	5.5625	26.5083	37.6058	19.4547	6.85244	32.057	4.68407	2.22776	0.0309338	0.140353	Name=VAR
PF3D7_0400100.1	17.4461	8.9004	57.4421	47.2225	32.7528	13.1733	52.3323	3.97923	1.99249	0.0167935	0.0923621	Name=VAR
PF3D7_0426000.1	2.32646	10.0124	22.0894	26.2371	15.1663	6.16942	24.1633	3.90338	1.96472	0.0969329	0.287553	Name=VAR
PF3D7_0800100.1	2.32648	4.44993	13.2535	13.1186	8.28714	3.38821	13.1861	3.88414	1.95759	0.187857	0.426172	Name=VAR
PF3D7_1255200.1	1.16319	2.22501	4.41809	8.74548	4.13794	1.6941	6.58179	3.87768	1.95519	0.339959	#N/A	Name=VAR
PF3D7_0425800.1	4.65163	4.45048	15.0261	16.6137	10.1855	4.55105	15.8199	3.4766	1.79768	0.178066	0.414396	Name=VAR
PF3D7_1150400.1	1.16297	6.67555	13.2573	13.1166	8.55311	3.91926	13.187	3.3521	1.74506	0.24704	0.503079	Name=VAR
PF3D7_0421300.1	13.9586	17.7999	51.2484	47.2264	32.5583	15.8792	49.2374	3.09894	1.63177	0.0428785	0.172248	Name=VAR
PF3D7_1041300.1	3.48964	4.44998	10.6031	10.4947	7.25937	3.96981	10.5489	2.65562	1.40905	0.358721	0.613803	Name=VAR
PF3D7_0421100.1	16.2851	10.0124	40.6451	27.9861	23.7322	13.1487	34.3156	2.61235	1.38535	0.134675	0.349603	Name=VAR
PF3D7_0808700.1	887.521	2500.9	4107	4670.12	3041.39	1694.21	4388.56	2.59016	1.37304	0.0035409	0.031433	Name=VAR
PF3D7_0808600.1	118.635	124.605	286.323	288.584	204.537	121.62	287.454	2.36342	1.24088	0.00544497	0.0433895	Name=VAR
PF3D7_0712600.1	12.7953	16.6875	36.2276	32.3586	24.5172	14.7414	34.2931	2.32499	1.21723	0.174118	0.40781	Name=VAR
PF3D7_0100100.1	18.6116	12.2374	37.1105	32.359	25.0796	15.4245	34.7347	2.25375	1.17233	0.188504	0.427434	Name=VAR
PF3D7_1100200.1	0	0	0.883799	0	0.22095	0	0.441899	2.1087	1.07635	0.82944	#N/A	Name=VAR
PF3D7_0600600.1	0	0	0.880134	0	0.220034	0	0.440067	2.0999	1.07032	0.830401	#N/A	Name=VAR
PF3D7_0800300.1	22.0958	11.1261	34.4705	33.2279	25.2301	16.6109	33.8492	2.04025	1.02874	0.252769	0.510539	Name=VAR
PF3D7_0223500.1	3.48966	5.56246	9.71946	7.87109	6.66067	4.52606	8.79528	1.94122	0.956961	0.545494	0.755995	Name=VAR
PF3D7_0300100.1	15.1217	16.6874	32.6932	27.9859	23.122	15.9046	30.3395	1.90718	0.931444	0.306039	0.562269	Name=VAR
PF3D7_1240300.1	36.0553	33.3765	53.9072	69.0848	48.106	34.7159	61.496	1.7717	0.825132	0.226758	0.475169	Name=VAR
PF3D7_0617400.1	110.492	129.056	189.117	227.368	164.008	119.774	208.242	1.7384	0.797764	0.0917325	0.27792	Name=VAR
PF3D7_0500100.1	6.97925	2.22499	9.71958	6.12192	6.26143	4.60212	7.92075	1.72448	0.786161	0.634948	0.815318	Name=VAR
PF3D7_0712400.1	4.65306	6.67484	8.83545	10.4951	7.6646	5.66395	9.66525	1.70529	0.770014	0.602313	0.79675	Name=VAR
PF3D7_0324900.1	26.7541	22.2498	40.6449	39.3555	32.2511	24.502	40.0002	1.63302	0.707541	0.371071	0.625686	Name=VAR
PF3D7_0420700.1	24.4278	16.6873	34.4596	24.488	25.0157	20.5576	29.4738	1.43447	0.520519	0.557598	0.764493	Name=VAR
PF3D7_1200100.1	10.469	21.1373	22.0897	19.2404	18.2341	15.8032	20.6651	1.30624	0.385422	0.705579	0.859507	Name=VAR
PF3D7_1219300.1	675.814	1645.39	1375.79	1565.45	1315.61	1160.6	1470.62	1.267	0.341419	0.453155	0.688486	Name=VAR
PF3D7_1240400.1	86.0701	140.18	120.182	146.043	123.119	113.125	133.113	1.17625	0.234197	0.65642	0.82753	Name=VAR
PF3D7_0632500.1	22.0943	30.0413	33.5895	27.1057	28.2077	26.0678	30.3476	1.16363	0.218628	0.794002	0.906407	Name=VAR
PF3D7_0632800.1	5.81599	8.9	7.95248	8.74554	7.8535	7.35799	8.34901	1.13393	0.181331	0.90065	0.958089	Name=VAR
PF3D7_0809100.1	5690.19	6794.12	5744.55	6845.87	6268.68	6242.16	6295.21	1.00849	0.0122033	0.972625	0.988129	Name=VAR
PF3D7_1200400.1	6.97815	5.56285	5.30264	6.99572	6.20984	6.2705	6.14918	0.981089	-0.0275436	0.986356	0.991847	Name=VAR
PF3D7_0937800.1	88.4023	56.7377	68.9222	55.9711	67.5083	72.57	62.4467	0.860825	-0.216209	0.726084	0.871546	Name=VAR
PF3D7_1240900.1	174.458	185.797	138.748	122.427	155.358	180.128	130.588	0.724928	-0.464091	0.326094	0.580981	Name=VAR
PF3D7_0712300.1	18.611	20.0251	9.7198	14.8673	15.8058	19.318	12.2936	0.636411	-0.651969	0.541677	0.754223	Name=VAR
PF3D7_0420900.1	238.458	249.199	127.238	175.787	197.67	243.828	151.512	0.621404	-0.686396	0.134827	0.349642	Name=VAR
PF3D7_0412700.1	194.228	198.036	89.2592	89.1965	142.68	196.132	89.2278	0.454932	-1.13628	0.0183923	0.0980367	Name=VAR
PF3D7_1200600.1	612.832	1097.06	314.677	367.241	597.952	854.945	340.959	0.398775	-1.32635	0.0019659	0.0206068	Name=VAR2CSA
PF3D7_0712000.1	100.034	83.4379	28.2759	41.9783	63.4315	91.7359	35.1271	0.383017	-1.38452	0.0279724	0.131621	Name=VAR
PF3D7_0412400.1	552.466	703.129	146.697	181.895	396.047	627.797	164.296	0.261696	-1.93404	3.08362e-06	0.000122718	Name=VAR
PF3D7_0711700.1	140.748	150.187	37.9948	33.2332	90.5407	145.467	35.614	0.244802	-2.03031	0.000268265	0.00470065	Name=VAR
PF3D7_1240600.1	251.242	396.056	36.2296	55.0956	184.656	323.649	45.6626	0.141088	-2.82534	2.40846e-08	1.73153e-06	Name=VAR
PF3D7_0412900.1	2.32634	0	0	0	0.581586	1.16317	0	0.139297	-2.84376	0.560885	#N/A	Name=VAR
