# Supplementary material for: Ectopic Expression of Plasmodium vivax vir Genes in P. falciparum Affects Cytoadhesion via Increased Expression of Specific var Genes
Source: Microorganisms. 2022 Jun 9;10(6):1183. doi: 10.3390/microorganisms10061183 (PMC9230084; doi:10.3390/microorganisms10061183)
Supplement: Supplementary file 1 [file microorganisms-10-01183-s001.zip › Table S12_PVX_108770-3D7.xlsx]

## Sheet: Sheet1
Table S12	Transcriptome analyses of P. falciparum 3D7 isolate and the P. falciparum transfectant PVX_108770-3D7 (two biological replicates each, shown are the normalised reads).
	3D7-1	3D7-2	PVX_108770-3D7-1	PVX_108770-3D7-2	baseMean	baseMeanA	baseMeanB	foldChange	log2FoldChange	pvalue	padj	name
PF3D7_1216500.1	18.6467	12.2275	946.721	876.576	463.543	15.4371	911.648	59.1973	5.88746	2.79264e-33	1.31142e-29	Name=MDV1
PF3D7_1461800.1	15.1178	15.5767	866.21	619.077	378.995	15.3472	742.644	48.3813	5.59638	1.13554e-28	2.66625e-25	conserved Plasmodium protein, unknown function
PF3D7_1370900.1	18.7942	21.0483	989.807	638.313	416.991	19.9212	814.06	40.8374	5.35182	1.0321e-27	1.61558e-24	#N/A
PF3D7_1370800.1	33.884	37.7523	1029.79	736.004	459.358	35.8181	882.897	24.6397	4.62291	4.79177e-25	5.62554e-22	#N/A
PF3D7_0202400.1	5749.97	3647.81	391.414	333.216	2530.6	4698.89	362.315	0.0771069	-3.697	2.23269e-21	2.09694e-18	Name=PTEF
PF3D7_1035800.1	11752	9434.87	907.654	1116.4	5802.72	10593.4	1012.03	0.0955345	-3.38783	7.47102e-21	5.84732e-18	Name=M712
PF3D7_0201900.1	22536.8	16914.9	1988.65	1919.37	10839.9	19725.9	1954.01	0.0990585	-3.33558	1.26985e-20	8.51887e-18	Name=EMP3
PF3D7_0829900.1	20.954	40.0365	739.732	583.643	346.091	30.4953	661.687	21.6535	4.43653	4.04047e-20	2.37175e-17	#N/A
PF3D7_1474000.1	4.65186	1.1126	399.491	304.303	177.39	2.88223	351.897	123.399	6.94719	7.23421e-18	3.77465e-15	conserved Plasmodium protein, unknown function
PF3D7_1016900.1	175.854	42.2532	2984.73	2258.21	1365.26	109.054	2621.47	24.0632	4.58876	1.13654e-17	5.33721e-15	Name=ETRAMP10.3
PF3D7_1236200.1	83.7414	33.3765	999.493	815.9	483.128	58.559	907.697	15.5241	3.95644	3.28933e-16	1.31723e-13	conserved Plasmodium protein, unknown function
PF3D7_1362700.1	56.9884	20.0263	850.187	597.261	381.116	38.5073	723.724	18.8356	4.23539	3.36601e-16	1.31723e-13	conserved Plasmodium protein, unknown function
PF3D7_0401800.1	2731.42	646.102	81.1961	57.7577	879.12	1688.76	69.4769	0.0411411	-4.60327	4.75326e-16	1.71702e-13	Name=PfD80
PF3D7_1476200.1	1130.47	759.548	99.7364	98.8848	522.159	945.008	99.3106	0.105097	-3.25021	6.11209e-15	2.00342e-12	Plasmodium exported protein (PHISTb), unknown function
PF3D7_1146800.1	2.32577	6.67578	319.091	187.12	128.803	4.50077	253.105	55.8504	5.8035	6.39935e-15	2.00342e-12	conserved Plasmodium protein, unknown function
PF3D7_1438800.1	1.16404	2.22431	338.998	243.246	146.408	1.69417	291.122	170.8	7.41617	2.49176e-14	7.31332e-12	OST-HTH associated domain protein, putative
PF3D7_1478600.1	1550.72	690.828	103.367	96.2085	610.281	1120.77	99.7879	0.0890413	-3.48938	7.38044e-14	2.03874e-11	Name=PTP3
PF3D7_0601900.1	4068.55	1639.28	275.416	281.757	1566.25	2853.91	278.586	0.0976197	-3.35668	2.35413e-13	6.14167e-11	conserved Plasmodium protein, unknown function
PF3D7_0532400.1	3790.18	3237.46	540.264	599.375	2041.82	3513.82	569.819	0.162168	-2.62444	3.14431e-13	7.7714e-11	Name=LyMP
PF3D7_0702500.1	9708.54	3908.34	674.018	735.255	3756.54	6808.44	704.636	0.103497	-3.27234	3.64739e-13	8.56408e-11	Plasmodium exported protein, unknown function
PF3D7_1370500.1	8.21881	13.296	254.138	206.843	120.624	10.7574	230.491	21.3593	4.41679	4.44789e-13	9.87624e-11	#N/A
PF3D7_1033200.1	5164.79	1681.26	280.577	302.837	1857.37	3423.02	291.707	0.0852225	-3.55262	4.62686e-13	9.87624e-11	Name=ETRAMP10.2
PF3D7_0221700.1	188.63	369.189	17.6496	13.1275	147.149	278.909	15.3885	0.0551513	-4.18046	5.15461e-13	1.05244e-10	Plasmodium exported protein, unknown function
PF3D7_0220300.1	567.05	234.636	25.5921	26.2548	213.383	400.843	25.9235	0.0646867	-3.95039	6.81139e-13	1.29679e-10	Plasmodium exported protein, unknown function
PF3D7_1477500.1	4135.21	2956.3	519.187	580.058	2047.69	3545.75	549.622	0.155012	-2.68954	6.90371e-13	1.29679e-10	Plasmodium exported protein (PHISTb), unknown function
PF3D7_1201000.1	2916.37	1010.88	161.522	182.017	1067.7	1963.63	171.769	0.0874816	-3.51488	7.63091e-13	1.37826e-10	Plasmodium exported protein (PHISTb), unknown function
PF3D7_1252300.1	4730.18	3320.69	618.733	660.682	2332.57	4025.43	639.708	0.15892	-2.65363	1.2418e-12	2.15981e-10	conserved Plasmodium protein, unknown function
PF3D7_1206500.1	3.49327	5.55999	202.079	152.282	90.8536	4.52663	177.181	39.0114	5.28582	2.48517e-12	4.16798e-10	Tat binding protein 1(TBP-1)-interacting protein, putative
PF3D7_0829800.1	9.31519	23.3522	268.269	250.3	137.809	16.3337	259.284	15.8192	3.9836	9.92596e-12	1.60732e-09	#N/A
PF3D7_1361800.1	16.2825	14.4634	244.803	208.124	120.918	15.3729	226.463	14.7386	3.88152	1.12147e-11	1.75547e-09	Name=GAC
PF3D7_0424000.1	1030.1	265.685	44.0819	41.1542	345.254	647.89	42.618	0.0657894	-3.926	1.41518e-11	2.14377e-09	Plasmodium exported protein (PHISTc), unknown function
PF3D7_0903300.1	12.7911	4.45061	234.25	165.255	104.187	8.62086	199.752	23.2867	4.54143	1.66207e-11	2.43909e-09	conserved protein, unknown function
PF3D7_1107800.1	3329.95	1755.59	375.574	373.412	1458.63	2542.77	374.493	0.147283	-2.76333	3.24122e-11	4.61236e-09	Name=ApiAP2
PF3D7_0702400.1	7969.79	3700.86	735.152	902.263	3327.02	5835.33	818.708	0.140305	-2.83336	5.16377e-11	7.13208e-09	Name=SEMP1
PF3D7_1476500.1	20.9494	5.56115	282.554	200.351	127.354	13.2553	241.452	18.3022	4.19395	6.15769e-11	8.26186e-09	probable protein, unknown function
PF3D7_1413200.1	19.8072	11.1171	287.457	172.483	122.716	15.4621	229.97	14.9072	3.89794	1.12816e-10	1.47162e-08	conserved Plasmodium protein, unknown function
PF3D7_1039000.1	1649.96	902.11	177.532	206.441	734.01	1276.03	191.987	0.150469	-2.73246	1.83492e-10	2.32886e-08	Name=FIKK10.2
PF3D7_0315200.1	11.6324	5.56241	161.692	172.292	87.7947	8.59742	166.992	19.496	4.28511	1.94096e-10	2.39862e-08	Name=CTRP
PF3D7_0301700.1	1473.55	460.449	93.5874	104.117	532.925	966.998	98.8525	0.102239	-3.28998	3.7399e-10	4.50322e-08	Plasmodium exported protein, unknown function
PF3D7_0532300.1	19092.3	15769.3	3234.66	4127.28	10555.9	17430.8	3680.97	0.211177	-2.24348	4.57493e-10	5.37097e-08	Plasmodium exported protein (PHISTb), unknown function
PF3D7_0621200.1	1279.44	807.065	169.278	182.127	609.478	1043.25	175.702	0.168431	-2.56977	5.31497e-10	6.08758e-08	Name=PDX1
PF3D7_0501200.1	2801.31	955.248	195.044	251.161	1050.69	1878.28	223.103	0.118789	-3.07352	5.58871e-10	6.24871e-08	Name=PIESP2
PF3D7_1436000.1	6108.28	4024.27	963.49	1055.9	3037.99	5066.28	1009.7	0.199301	-2.32698	8.09807e-10	8.84384e-08	Name=GPI
PF3D7_0730900.1	11087.8	4991.09	1316.9	1274.93	4667.68	8039.44	1295.91	0.161197	-2.63311	9.25412e-10	9.87667e-08	Name=PTP4
PF3D7_1302100.1	277.179	55.5959	1921.55	1735.69	997.504	166.387	1828.62	10.9975	3.45911	9.69802e-10	9.99938e-08	Name=G27/25
PF3D7_0316600.1	7556.76	8019.83	1415.18	1928.44	4730.05	7788.3	1671.81	0.214658	-2.21989	9.79496e-10	9.99938e-08	Name=FNT
PF3D7_0810800.1	845.286	986.384	156.212	188.152	544.008	915.835	172.182	0.188005	-2.41116	1.0555e-09	1.0546e-07	Name=PPPK-DHPS
PF3D7_0314700.1	39.553	7.78714	389.619	275.505	178.116	23.6701	332.562	14.0977	3.81739	1.2366e-09	1.20981e-07	Name=RNF1
PF3D7_1201100.1	959.004	344.793	71.5226	75.2401	362.64	651.899	73.3814	0.112584	-3.15093	1.30125e-09	1.24707e-07	RESA-like protein with PHIST and DnaJ domains
PF3D7_1148500.1	7.25457	4.36458	174.35	98.9917	71.2402	5.80957	136.671	23.6914	4.56629	2.55821e-09	2.40267e-07	#N/A
PF3D7_1357900.1	912.825	363.438	88.9938	69.1959	358.613	638.132	79.0949	0.123963	-3.01202	3.03485e-09	2.79444e-07	pyrroline-5-carboxylate reductase, putative
PF3D7_0402000.1	2944.11	1164.38	309.832	305.389	1180.93	2054.24	307.61	0.149752	-2.73936	3.56345e-09	3.21807e-07	Plasmodium exported protein (PHISTa), unknown function
PF3D7_0114000.1	81.4346	121.256	727.972	515.159	361.455	101.345	621.566	6.13006	2.6159	4.25829e-09	3.773e-07	Name=EPF1
PF3D7_1478000.1	118.944	303.386	10.57	20.1493	113.262	211.165	15.3597	0.07273	-3.78131	5.65793e-09	4.9203e-07	Name=GEXP17
PF3D7_1471800.1	2.33485	8.88612	143.373	112.222	66.704	5.61049	127.798	22.609	4.49882	8.72518e-09	7.44972e-07	conserved Plasmodium protein, unknown function
PF3D7_1431100.1	3.49266	2.22416	123.569	92.7586	55.511	2.85841	108.164	37.9688	5.24674	9.00697e-09	7.55299e-07	Name=PIP2
PF3D7_0320400.1	17.4447	8.90071	163.506	160.023	87.4685	13.1727	161.764	12.3128	3.62209	1.26379e-08	1.04118e-06	Name=Cap380
PF3D7_0817300.1	1754.94	496.214	149.365	125.92	631.61	1125.58	137.642	0.122295	-3.03156	1.44592e-08	1.1707e-06	conserved Plasmodium protein, unknown function
PF3D7_0304600.1	26.7985	48.9147	267.169	316.078	164.74	37.8566	291.623	7.69237	2.94343	1.4716e-08	1.17129e-06	Name=CSP
PF3D7_0802000.1	2018.3	1323.83	366.662	348.091	1014.22	1671.07	357.376	0.213869	-2.2252	1.54243e-08	1.20721e-06	Name=GDH3
PF3D7_1126700.1	2.32686	3.33722	126.324	83.9686	53.9893	2.83204	105.147	37.0279	5.21054	1.59865e-08	1.2307e-06	Name=ATG23
PF3D7_1012400.1	14244.7	7737.86	1706.96	2575.69	6566.31	10991.3	2141.32	0.194822	-2.35977	1.8105e-08	1.37131e-06	Name=HGPRT
PF3D7_1327300.1	103.519	55.6263	664.519	403.154	306.705	79.5726	533.837	6.71396	2.74716	2.01299e-08	1.50048e-06	conserved Plasmodium protein, unknown function
PF3D7_0113000.1	18071.8	40837.1	4962.62	6019.67	17472.8	29454.5	5491.15	0.186428	-2.42331	2.20433e-08	1.61743e-06	Name=GARP
PF3D7_1240600.1	251.242	396.056	36.2296	55.0956	184.656	323.649	45.6626	0.141088	-2.82534	2.40846e-08	1.73153e-06	Name=VAR
PF3D7_0936200.1	664.958	352.487	82.9379	81.3984	295.445	508.722	82.1682	0.161543	-2.63001	2.43358e-08	1.73153e-06	Plasmodium exported protein (hyp11), unknown function
PF3D7_0515700.1	19.7936	5.56018	168.563	164.526	89.6107	12.6769	166.544	13.1967	3.7221	3.14029e-08	2.20102e-06	Name=GAP40
PF3D7_1474400.1	9.30401	6.67548	149.361	101.437	66.6944	7.98975	125.399	15.7201	3.97454	3.39784e-08	2.34651e-06	conserved Plasmodium protein, unknown function
PF3D7_1149400.1	653.513	212.354	53.8007	48.1489	241.954	432.933	50.9748	0.117766	-3.086	3.61671e-08	2.46146e-06	Plasmodium exported protein, unknown function
PF3D7_1477000.1	266.6	192.392	24.7145	35.0027	129.677	229.496	29.8586	0.130143	-2.94183	3.79449e-08	2.54556e-06	#N/A
PF3D7_0601100.1	141.851	82.0481	6.99994	7.03397	59.4834	111.95	7.01696	0.0627031	-3.99532	5.25079e-08	3.47292e-06	Name=EPF3
PF3D7_1430200.1	12.8055	3.33635	178.308	98.8793	73.3323	8.07092	138.594	17.267	4.10995	5.64447e-08	3.68145e-06	Name=PMIX
PF3D7_1471100.1	8879.83	2976.99	980.56	995.867	3458.31	5928.41	988.214	0.166695	-2.58472	6.87922e-08	4.42531e-06	Name=EXP2
PF3D7_0501000.1	3383.64	2652.11	669.828	839.869	1886.36	3017.87	754.848	0.250132	-1.99924	7.89528e-08	5.0103e-06	Plasmodium exported protein, unknown function
PF3D7_0414500.1	6.98819	4.44754	129.68	84.0315	56.2868	5.71787	106.856	18.7359	4.22773	9.58903e-08	6.00401e-06	RNA-binding protein, putative
PF3D7_0728600.1	19.7723	12.2381	180.28	137.295	87.3963	16.0052	158.788	9.93766	3.31291	1.00731e-07	6.22412e-06	RING zinc finger protein, putative
PF3D7_0110000.1	30.3338	9.99963	246.482	163.878	112.673	20.1667	205.18	10.2069	3.35147	1.0431e-07	6.28008e-06	conserved Plasmodium protein, unknown function
PF3D7_1000800.1	343.887	98.7764	20.1816	19.3136	120.54	221.331	19.7476	0.089258	-3.48588	1.04311e-07	6.28008e-06	#N/A
PF3D7_0102600.1	1414.25	315.858	83.871	118.995	483.243	865.053	101.433	0.117275	-3.09203	1.30821e-07	7.77639e-06	Name=FIKK1
PF3D7_0532100.1	21621.1	12801.8	3623.67	4591.58	10659.5	17211.5	4107.62	0.238658	-2.06698	1.48062e-07	8.69126e-06	Name=ETRAMP5
PF3D7_0731300.1	1249.05	1346.8	313.383	352.628	815.467	1297.93	333.006	0.256567	-1.96259	1.53973e-07	8.82084e-06	Name=PfG174
PF3D7_0617600.1	180.809	33.3342	4.40228	0.876262	54.8555	107.072	2.63927	0.0246429	-5.34269	1.54027e-07	8.82084e-06	stevor
PF3D7_1308700.1	66.3527	27.8034	368.113	285.253	186.881	47.0781	326.683	6.9497	2.79695	1.71834e-07	9.72208e-06	conserved Plasmodium protein, unknown function
PF3D7_1233200.2	0	0	131.692	37.6004	42.3231	0	84.6463	404.513	8.66004	1.92995e-07	1.07436e-05	conserved Plasmodium protein, unknown function
PF3D7_0715200.1	18.61	4.45012	162.596	132.927	79.6458	11.5301	147.762	12.8757	3.68658	1.94464e-07	1.07436e-05	conserved Plasmodium protein, unknown function
PF3D7_0406200.1	4811.32	3151.88	15924.8	14607.2	9623.8	3981.6	15266	3.83422	1.93893	2.15267e-07	1.17546e-05	Name=Pfs16
PF3D7_1229300.1	451.688	427.051	97.0976	92.7545	267.148	439.369	94.926	0.216053	-2.21054	2.41767e-07	1.29593e-05	Name=PIC1
PF3D7_0220600.1	1337.86	441.471	142.081	140.901	515.579	889.668	141.491	0.159057	-2.65239	2.42848e-07	1.29593e-05	Plasmodium exported protein (hyp9), unknown function
PF3D7_0104800.1	13.9755	5.55957	146.453	104.16	67.5369	9.76755	125.306	12.8782	3.68686	2.80024e-07	1.47752e-05	Name=NPT1
PF3D7_1342800.1	1271.19	532.711	155.364	176.754	534.006	901.953	166.059	0.184133	-2.44118	2.89935e-07	1.49623e-05	Name=PEPCK
PF3D7_1149000.1	1799.82	1133.86	391.66	283.268	902.151	1466.84	337.464	0.230067	-2.11987	2.89941e-07	1.49623e-05	Name=Pf332
PF3D7_1127500.1	15.1436	6.67082	138.472	112.93	68.3043	10.9072	125.701	11.5633	3.53148	4.06038e-07	2.07256e-05	protein disulfide-isomerase, putative
PF3D7_1025400.1	6.98092	2.22476	109.533	76.9739	48.9282	4.60284	93.2535	20.3829	4.34929	4.35462e-07	2.19885e-05	conserved Plasmodium membrane protein, unknown function
PF3D7_0320500.1	400.606	214.605	58.233	42.8874	179.083	307.606	50.5602	0.164389	-2.60481	4.97046e-07	2.47719e-05	Name=Nico
PF3D7_1038400.1	6.97557	2.2255	106.102	77.8076	48.2777	4.60053	91.9549	20.106	4.32955	5.01136e-07	2.47719e-05	Name=Pf11-1
PF3D7_0407800.1	8.14206	8.90015	119.293	94.4493	57.6961	8.52111	106.871	12.5364	3.64805	5.16214e-07	2.52515e-05	Name=CINCH
PF3D7_1435300.1	12.792	6.67572	138.77	93.5611	62.9498	9.73384	116.166	11.9658	3.58084	6.59608e-07	3.19332e-05	glutamate synthase [NADH], putative
PF3D7_0220200.1	3879.63	2074.2	660.363	774.348	1847.13	2976.91	717.356	0.240983	-2.053	6.74143e-07	3.23038e-05	Plasmodium exported protein, unknown function
PF3D7_1001000.1	208.67	312.318	53.7515	32.4073	151.787	260.494	43.0794	0.165331	-2.59657	8.04283e-07	3.81506e-05	Name=PfJ13
PF3D7_1104800.1	562.539	257.959	75.869	71.776	242.036	410.249	73.8225	0.17998	-2.47409	9.04015e-07	4.24525e-05	metabolite/drug transporter, putative
PF3D7_0410000.1	834.4	770.809	211.059	216.958	508.307	802.604	214.009	0.266649	-1.90699	9.30332e-07	4.32558e-05	Name=EVP1
PF3D7_1354500.1	1669.01	917.306	305.235	313.367	801.229	1293.16	309.301	0.2392	-2.06371	9.55319e-07	4.39821e-05	Name=ADSS
PF3D7_1466800.1	409.631	429.342	1600.19	1347.23	946.598	419.486	1473.71	3.51304	1.81272	1.14736e-06	5.23107e-05	NOC3 domain-containing protein, putative
PF3D7_0532600.1	255.571	71.1004	14.08	16.6537	89.3514	163.336	15.3668	0.0941278	-3.40924	1.27023e-06	5.73558e-05	Plasmodium exported protein, unknown function
PF3D7_1104700.1	732.64	225.397	76.4376	74.5685	277.261	479.019	75.503	0.157656	-2.66515	1.54048e-06	6.88961e-05	Name=RPC25
PF3D7_0831400.1	435.698	182.331	51.1514	51.6526	180.208	309.015	51.402	0.166386	-2.58739	1.80721e-06	7.97112e-05	Plasmodium exported protein, unknown function
PF3D7_0904200.1	8.17292	4.44285	110.813	71.8976	48.8315	6.30788	91.3552	14.531	3.86106	1.81625e-06	7.97112e-05	Name=PH
PF3D7_0726200.1	1421.98	493.868	185.467	181.956	570.817	957.923	183.711	0.191802	-2.38231	2.00069e-06	8.6993e-05	Name=FIKK7.1
PF3D7_1317400.1	234.514	68.8851	14.0839	15.7748	83.3144	151.699	14.9294	0.0984632	-3.34427	2.16365e-06	9.32157e-05	zinc finger protein, putative
PF3D7_0220500.1	336.713	377.985	80.2437	85.8022	220.186	357.349	83.023	0.232322	-2.1058	2.22687e-06	9.50669e-05	Plasmodium exported protein (hyp2), unknown function
PF3D7_1104900.1	20.936	8.90028	166.134	106.69	75.665	14.9182	136.412	9.16828	3.19665	2.34605e-06	9.92526e-05	calcium/calmodulin-dependent protein kinase, putative
PF3D7_0601200.1	91.0109	37.7747	2.64053	0.876413	33.0756	64.3928	1.75847	0.0273052	-5.19468	2.41048e-06	0.000101068	Name=MC-2TM
PF3D7_1220900.1	1186.5	696.122	250.625	222.291	588.885	941.311	236.458	0.25122	-1.99298	2.45683e-06	0.0001021	Name=HP1
PF3D7_1223100.1	36.1158	6.6705	235.458	162.842	110.272	21.3932	199.15	9.34108	3.22359	2.51358e-06	0.000103542	Name=PKAr
PF3D7_1406800.1	23.2835	4.4484	151.821	136.509	79.0153	13.8659	144.165	10.4435	3.38453	2.63071e-06	0.000107425	Name=GAPM3
PF3D7_1401200.1	488.072	128.971	50.276	29.7638	174.271	308.522	40.0199	0.129737	-2.94634	2.90447e-06	0.000117581	Plasmodium exported protein, unknown function
PF3D7_1346700.1	6.98689	5.55987	99.7094	71.7677	46.006	6.27338	85.7385	13.6829	3.77431	2.99724e-06	0.0001203	Name=P48/45
PF3D7_0412400.1	552.466	703.129	146.697	181.895	396.047	627.797	164.296	0.261696	-1.93404	3.08362e-06	0.000122718	Name=VAR
PF3D7_0313600.1	25.6195	3.33587	194.998	126.91	87.7157	14.4777	160.954	11.1685	3.48136	3.19922e-06	0.000126248	conserved Plasmodium protein, unknown function
PF3D7_0418000.1	9.30202	2.22537	111.388	68.1973	47.7782	5.76369	89.7928	15.6722	3.97014	3.61069e-06	0.000141298	conserved Plasmodium protein, unknown function
PF3D7_1403200.1	0	0	51.0239	47.3397	24.5909	0	49.1818	234.805	7.87532	3.68949e-06	0.000143189	EGF domain-containing protein, putative
PF3D7_0823800.1	652.98	407.061	120.072	136.492	329.151	530.021	128.282	0.242067	-2.04652	3.802e-06	0.000146346	DnaJ protein, putative
PF3D7_1416400.1	9.32005	8.89407	114.645	78.7938	52.9132	9.10706	96.7194	10.6222	3.40901	4.31088e-06	0.000164584	conserved protein, unknown function
PF3D7_1444800.1	13911.3	10517.3	3499.13	4234.28	8040.5	12214.3	3866.7	0.316574	-1.65939	5.00507e-06	0.000189547	Name=FBPA
PF3D7_0829400.1	2.32853	1.11206	68.8419	57.757	32.5099	1.7203	63.2994	37.0044	5.20963	5.0725e-06	0.000190564	prolyl 4-hydroxylase subunit alpha, putative
PF3D7_0612200.1	12.7958	7.78733	121.93	83.0856	56.3997	10.2916	102.508	9.97957	3.31898	5.16281e-06	0.000192417	Name=LRR6
PF3D7_1022400.1	6235.1	4496.68	1683.43	1698.88	3528.52	5365.89	1691.16	0.315172	-1.66579	5.32481e-06	0.000196892	Name=SRSF4
PF3D7_0614300.1	2660.48	2583.12	813.708	892.102	1737.35	2621.8	852.905	0.325315	-1.62009	5.49702e-06	0.000201672	Name=MFR1
PF3D7_0508300.1	485.313	331.449	91.8335	105.86	253.614	408.381	98.8467	0.242083	-2.04643	5.79413e-06	0.000210924	Name=TPT
PF3D7_0621100.1	8.14437	6.6743	98.9338	72.6001	46.5881	7.40934	85.767	11.5859	3.5343	6.71947e-06	0.000242728	conserved Plasmodium protein, unknown function
PF3D7_0416800.1	2542.38	1705.44	615.272	666.058	1382.29	2123.91	640.665	0.301656	-1.72903	6.97421e-06	0.000248848	Name=SAR1
PF3D7_1457100.1	499.358	615.029	150.965	157.495	355.712	557.194	154.23	0.276783	-1.85317	6.99488e-06	0.000248848	conserved Plasmodium protein, unknown function
PF3D7_0808900.1	495.491	141.006	48.3161	51.7631	184.144	318.248	50.0396	0.157284	-2.66856	7.78795e-06	0.000274979	Name=RIF
PF3D7_0830900.1	536.204	244.528	86.3639	77.0724	236.042	390.366	81.7182	0.20938	-2.2558	8.0962e-06	0.00028373	Plasmodium exported protein, unknown function
PF3D7_0103800.1	6.99558	3.33414	95.1489	58.6895	41.042	5.16486	76.9192	14.9518	3.90225	8.16398e-06	0.000283986	Name=ARP1
PF3D7_1026000.1	813.509	520.211	165.709	191.786	422.803	666.86	178.747	0.268075	-1.89929	8.51685e-06	0.000294082	conserved Plasmodium protein, unknown function
PF3D7_1148200.1	1.17642	1.10705	71.4383	51.1189	31.2102	1.14173	61.2786	53.7116	5.74716	9.26698e-06	0.000317648	#N/A
PF3D7_1143100.1	2.3265	2.22496	77.753	45.4783	31.9457	2.27573	61.6156	27.0818	4.75925	9.60695e-06	0.000326915	Name=AP2-O
PF3D7_1339300.1	2764.13	2764.4	845.47	998.833	1843.21	2764.27	922.152	0.3336	-1.58381	1.01718e-05	0.000343647	conserved protein, unknown function
PF3D7_1401500.1	646.29	165.684	71.4728	61.2653	236.178	405.987	66.369	0.16351	-2.61255	1.08022e-05	0.000362181	esterase, putative
PF3D7_1408600.1	7956.64	5275.74	2025.97	2190.63	4362.24	6616.19	2108.3	0.318662	-1.6499	1.08747e-05	0.000362181	40S ribosomal protein S8e, putative
PF3D7_0201600.1	2504.82	1879.23	669.722	741.313	1448.77	2192.03	705.517	0.321866	-1.63547	1.16219e-05	0.000384342	Name=RLP1
PF3D7_0422300.1	288.63	174.622	845.034	811.89	530.044	231.626	828.462	3.57785	1.83909	1.1766e-05	0.000386386	alpha tubulin 2
PF3D7_0113200.1	234.038	82.2894	14.1198	26.2548	89.1756	158.164	20.1873	0.127715	-2.969	1.21871e-05	0.000397435	Plasmodium exported protein, unknown function
PF3D7_1317300.1	497.597	207.874	75.8154	67.4254	212.178	352.736	71.6204	0.203089	-2.29982	1.24728e-05	0.000401725	conserved Plasmodium protein, unknown function
PF3D7_0424900.1	210.923	463.549	65.2373	75.3058	203.754	337.236	70.2716	0.20833	-2.26306	1.24898e-05	0.000401725	Plasmodium exported protein (PHISTa), unknown function
PF3D7_1144300.1	1518.08	1146.52	366.831	456.469	871.976	1332.3	411.65	0.30899	-1.69437	1.26518e-05	0.000404169	Name=RPL41
PF3D7_0303900.1	0	0	43.8009	37.7836	20.3961	0	40.7922	194.567	7.60412	1.29065e-05	0.000408528	phosphatidylethanolamine-binding protein, putative
PF3D7_1403900.1	889.194	235.659	105.782	97.201	331.959	562.427	101.492	0.180485	-2.47005	1.29622e-05	0.000408528	Name=CPPED1
PF3D7_0927200.1	2.32667	3.33733	74.2122	48.1043	31.9951	2.832	61.1583	21.5446	4.42925	1.41721e-05	0.000443681	zinc finger protein, putative
PF3D7_1116700.1	5851.99	3018.56	1154.02	1399.85	2856.11	4435.28	1276.94	0.287912	-1.7963	1.55076e-05	0.000482275	Name=DPAP1
PF3D7_1016300.1	22422.7	41195.2	8953.18	10304.3	20718.8	31808.9	9628.72	0.302704	-1.72402	1.59179e-05	0.000491778	Name=GBP130
PF3D7_1322500.1	6.98742	4.44775	85.5831	61.2683	39.5716	5.71759	73.4257	12.8713	3.68609	1.60582e-05	0.00049287	Name=DHHC5
PF3D7_0518600.1	40.7199	28.9226	184.629	173.185	106.864	34.8212	178.907	5.14187	2.36229	1.66118e-05	0.000505867	Name=WDR26
PF3D7_1236100.1	1731.32	2275.25	615.142	697.473	1329.79	2003.28	656.307	0.327609	-1.60995	1.66971e-05	0.000505867	Name=CARP
PF3D7_1149100.2	2808.37	1812.11	724.43	732.657	1519.39	2310.24	728.544	0.315366	-1.6649	1.68653e-05	0.000507688	Plasmodium exported protein, unknown function
PF3D7_1360500.1	24.4222	14.4637	135.226	119.797	73.4774	19.443	127.512	6.5681	2.71548	1.86957e-05	0.000559205	Name=GCbeta
PF3D7_0111800.1	616.737	354.828	129.826	122.471	305.965	485.782	126.148	0.259717	-1.94499	1.88884e-05	0.000561391	eukaryotic translation initiation factor 4E, putative
PF3D7_0831300.1	60.509	33.3696	247.294	206.448	136.905	46.9393	226.871	4.83843	2.27454	1.97626e-05	0.000583679	Name=GEXP13
PF3D7_1407000.1	5.81906	0	81.238	51.6174	34.6686	2.90953	66.4277	23.1128	4.53062	1.9945e-05	0.000585386	Name=CCp3
PF3D7_1410800.1	0	0	47.6078	28.8957	19.1259	0	38.2517	182.706	7.51338	2.11934e-05	0.000618163	ankyrin-repeat protein, putative
PF3D7_1247800.1	2.32944	1.11188	70.5728	40.2655	28.5699	1.72066	55.4191	32.3839	5.01721	2.21136e-05	0.00064102	Name=DPAP2
PF3D7_0903600.1	11.6427	10.0086	126.21	66.508	53.5924	10.8256	96.3591	8.90571	3.15473	2.22842e-05	0.000642005	conserved protein, unknown function
PF3D7_1357100.1	12525.6	9726.06	3507.96	4220.86	7495.11	11125.8	3864.41	0.34734	-1.52558	2.39135e-05	0.000684744	elongation factor 1-alpha
PF3D7_1130200.1	7001.21	6082.37	2030.24	2555.72	4417.38	6541.79	2292.98	0.350515	-1.51245	2.52583e-05	0.000718867	Name=PfP0
PF3D7_1369300.1	0	1.11194	77.6427	56.0166	33.6928	0.555969	66.8297	117.625	6.87805	2.65378e-05	0.000750731	conserved Plasmodium protein, unknown function
PF3D7_0109100.1	4.65502	6.67363	67.9968	69.9873	37.3282	5.66432	68.9921	12.1582	3.60386	2.74252e-05	0.000771191	Name=CCp5
PF3D7_0105700.1	5.8145	1.11262	64.5242	59.4592	32.7276	3.46356	61.9917	18.0388	4.17303	2.85326e-05	0.000797554	asparagine-rich antigen Pfa35-2
PF3D7_0309600.1	5209.11	3711.33	1243.53	1703.43	2966.85	4460.22	1473.48	0.330366	-1.59786	3.01438e-05	0.000837604	Name=PfP2
PF3D7_1345600.1	3.49421	3.33561	69.6892	48.1441	31.1658	3.41491	58.9166	17.2571	4.10912	3.04125e-05	0.000840101	inner membrane complex protein
PF3D7_1206100.1	5.82975	3.33411	67.8362	59.5661	34.1415	4.58193	63.7012	13.9462	3.8018	3.21563e-05	0.000883077	Name=ISN1
PF3D7_0406100.1	3115.97	2143.59	800.888	954.192	1753.66	2629.78	877.54	0.333704	-1.58336	3.38355e-05	0.000918605	V-type proton ATPase subunit B
PF3D7_0602000.1	16.2838	7.78769	113.11	82.2048	54.8466	12.0358	97.6575	8.13393	3.02395	3.38413e-05	0.000918605	zinc finger protein, putative
PF3D7_1015900.1	22401.7	15008.7	5105.41	7255.21	12442.8	18705.2	6180.31	0.330408	-1.59768	3.65731e-05	0.000987053	Name=ENO
PF3D7_1317200.1	295.404	87.8936	30.0488	30.606	110.988	191.649	30.3274	0.158306	-2.65921	3.71465e-05	0.000996801	Name=ApiAP2
PF3D7_1128600.1	4.65869	0	62.6364	51.6435	29.7347	2.32934	57.14	24.866	4.6361	3.8714e-05	0.00103296	Name=NOT2
PF3D7_0508900.1	46.5172	34.4909	234.224	153.023	117.064	40.5041	193.623	4.78298	2.25791	3.90799e-05	0.00103485	Name=AAP6
PF3D7_1021700.1	380.188	243.686	90.181	65.5705	194.906	311.937	77.8758	0.249671	-2.0019	3.92256e-05	0.00103485	VPS13 domain-containing protein, putative
PF3D7_0719400.1	9.30676	13.3493	91.8807	87.463	50.4999	11.328	89.6718	7.90529	2.98282	4.0067e-05	0.00105114	conserved Plasmodium protein, unknown function
PF3D7_1242700.1	4200.46	3054.59	1217.33	1335.28	2451.91	3627.52	1276.3	0.351846	-1.50698	4.47436e-05	0.00116731	40S ribosomal protein S17, putative
PF3D7_1021800.1	24.4258	17.8004	131.667	114.562	72.1138	21.1131	123.115	5.83631	2.54506	4.62719e-05	0.00119021	Name=SEA1
PF3D7_0613900.1	12.7944	21.138	136.969	90.0755	65.2443	16.9662	113.522	6.68088	2.74004	4.63262e-05	0.00119021	Name=MyoE
PF3D7_1346100.1	1686.91	997.251	410.081	436.865	882.778	1342.08	423.473	0.315556	-1.66403	4.63817e-05	0.00119021	Name=SEC61A
PF3D7_1004400.1	1393.18	791.897	362.007	303.595	712.67	1092.54	332.801	0.304632	-1.71486	4.92203e-05	0.00125619	RNA-binding protein, putative
PF3D7_0513300.1	5671.55	2662.37	1000.62	1427.3	2690.46	4166.96	1213.96	0.291338	-1.77923	5.0881e-05	0.00129124	Name=PNP
PF3D7_1414300.1	4731.17	3314.24	1256.97	1535.42	2709.45	4022.71	1396.2	0.347086	-1.52663	5.11437e-05	0.00129124	60S ribosomal protein L10, putative
PF3D7_1316600.1	1442.97	818.652	362.087	337.676	740.347	1130.81	349.881	0.309429	-1.69232	5.27608e-05	0.00132412	Name=CCT
PF3D7_0221200.1	179.341	140.105	35.2927	32.3843	96.7807	159.723	33.8385	0.211883	-2.23866	5.30101e-05	0.00132412	Plasmodium exported protein (hyp15), unknown function
PF3D7_0802800.1	5.8219	2.22403	69.716	49.8843	31.9116	4.02296	59.8002	14.9391	3.90102	5.3903e-05	0.0013393	Name=CNA
PF3D7_1015600.1	1130.76	280.212	144.703	147.916	425.898	705.487	146.309	0.207419	-2.26938	5.77086e-05	0.00142398	Name=HSP60
PF3D7_1329100.1	964.174	369.369	179.4	153.034	416.494	666.772	166.217	0.249318	-2.00394	5.79175e-05	0.00142398	Name=MyoF
PF3D7_0918000.1	59.3577	24.4689	224.272	188.104	124.051	41.9133	206.188	4.9268	2.30065	6.07177e-05	0.00148296	Name=GAP50
PF3D7_1131800.1	739.807	305.935	136.956	125.937	327.159	522.871	131.447	0.251435	-1.99174	6.09478e-05	0.00148296	oxysterol-binding protein, putative
PF3D7_1328500.1	1375.09	899.958	374.584	376.094	756.432	1137.53	375.339	0.329982	-1.59954	6.1749e-05	0.00149471	alpha/beta-hydrolase, putative
PF3D7_0936900.1	418.136	161.028	56.2606	68.4072	175.958	289.582	62.3339	0.215324	-2.21542	6.52084e-05	0.00157035	#N/A
PF3D7_0718100.1	22.0968	7.78809	141.409	80.4492	62.9357	14.9425	110.929	7.44419	2.89612	7.03933e-05	0.00168657	Name=EST
PF3D7_0201500.1	468.943	195.769	79.4876	76.9804	205.295	332.356	78.234	0.235449	-2.08651	7.41006e-05	0.00176175	Plasmodium exported protein (hyp9), unknown function
PF3D7_1457000.1	1225.55	897.201	370.406	358.067	712.806	1061.37	364.236	0.343192	-1.54291	7.42817e-05	0.00176175	Name=SPP
PF3D7_1472800.1	62.9518	15.5602	268.753	180.432	131.924	39.256	224.592	5.73272	2.51922	7.57788e-05	0.00178823	HSP20-like chaperone, putative
PF3D7_1216200.1	1578.52	1338.58	457.723	579.555	988.594	1458.55	518.639	0.355597	-1.49168	8.03653e-05	0.00188698	glycerol-3-phosphate dehydrogenase [NAD(+)], putative
PF3D7_0926500.1	5.81503	5.56289	91.9143	41.0994	36.0979	5.68896	66.5069	11.6918	3.54743	8.31404e-05	0.00193373	tetratricopeptide repeat protein, putative
PF3D7_0809700.1	0	0	31.7111	28.9093	15.1551	0	30.3102	144.75	7.17742	8.31799e-05	0.00193373	Name=RUVB1
PF3D7_0511000.1	3078.26	2138.65	732.241	1048.24	1749.35	2608.45	890.242	0.341302	-1.55088	8.37156e-05	0.00193659	Name=TCTP
PF3D7_1144000.1	3036.13	2393.74	911.827	1080.03	1855.43	2714.93	995.926	0.36684	-1.44678	8.51821e-05	0.00195511	Name=RPS21
PF3D7_1466200.1	83.7254	123.503	375.673	342.755	231.414	103.614	359.214	3.46528	1.79297	8.53488e-05	0.00195511	Name=EGXP
PF3D7_1403100.1	80.2588	10.0126	332.246	257.989	170.127	45.1357	295.118	6.55031	2.71156	8.67749e-05	0.00197813	Name=CAPD2
PF3D7_0924600.1	5.81569	5.56262	75.1116	50.7223	34.3031	5.68916	62.917	11.0609	3.46739	8.92042e-05	0.00202369	conserved Plasmodium protein, unknown function
PF3D7_1143600.1	2.33393	0	56.3219	37.6892	24.0863	1.16696	47.0056	41.0008	5.35758	9.09124e-05	0.00204943	conserved Plasmodium protein, unknown function
PF3D7_1447000.1	4971.64	3998.5	1672.8	1731.29	3093.56	4485.07	1702.05	0.379496	-1.39784	9.12119e-05	0.00204943	40S ribosomal protein S5
PF3D7_1426000.1	5141.85	4056.9	1528.07	1891.81	3154.65	4599.37	1709.94	0.371782	-1.42747	9.53154e-05	0.0021271	Name=RPL21
PF3D7_0627500.1	2758.19	1807.21	692.597	884.635	1535.66	2282.7	788.616	0.345488	-1.53329	9.55745e-05	0.0021271	Name=DJ1
PF3D7_0415900.1	5437.75	4925.08	1671.38	2214.19	3562.1	5181.42	1942.79	0.374956	-1.41521	9.61592e-05	0.00213002	60S ribosomal protein L15, putative
PF3D7_1007700.1	1849.58	978.979	477.119	424.173	932.462	1414.28	450.646	0.318659	-1.64991	9.82296e-05	0.00216566	Name=AP2-I
PF3D7_1142500.1	1164.01	776.066	325.89	332.526	649.622	970.036	329.208	0.339404	-1.55893	0.000104111	0.0022846	Name=RPL28
PF3D7_0922500.1	7131.09	4821.91	1997.31	2354.9	4076.3	5976.5	2176.11	0.364116	-1.45753	0.000106664	0.00232974	Name=PGK
PF3D7_0617000.1	470.762	337.944	124.313	124.337	264.339	404.353	124.325	0.307504	-1.70132	0.000109428	0.00237701	Name=TOM40
PF3D7_1461700.1	1.16687	0	68.6493	35.9342	26.4376	0.583434	52.2918	91.6695	6.51837	0.00010984	0.00237701	conserved Plasmodium protein, unknown function
PF3D7_0821800.1	845.187	656.863	231.744	281.158	503.738	751.025	256.451	0.341493	-1.55007	0.000114811	0.00247317	Name=SEC61B
PF3D7_1351400.1	6108.83	5382.44	2182.74	2323.8	3999.45	5745.63	2253.27	0.392173	-1.35044	0.000116694	0.00250191	60S ribosomal protein L17, putative
PF3D7_0932300.1	1210.97	864.031	342.397	382.45	699.962	1037.5	362.424	0.349346	-1.51727	0.00011721	0.00250191	Name=M18AAP
PF3D7_1351700.1	15.1237	30.0357	183.758	86.5893	78.8766	22.5797	135.173	5.97679	2.57937	0.000118033	0.00250807	Name=IMC1f
PF3D7_1319600.1	2.32626	1.11253	47.7184	41.1024	23.0649	1.71939	44.4104	25.9589	4.69816	0.000119342	0.00252446	ACDC domain-containing protein, putative
PF3D7_1008700.1	154.752	17.7977	537.028	496.85	301.607	86.275	516.939	5.9981	2.5845	0.000120784	0.00254351	tubulin beta chain
PF3D7_0728700.1	1.16381	0	61.8119	39.3691	25.5862	0.581903	50.5905	88.7655	6.47193	0.000122354	0.00256506	alpha/beta hydrolase, putative
PF3D7_1311900.1	2558.15	1700.6	736.407	798.777	1448.48	2129.38	767.592	0.360491	-1.47196	0.000130731	0.0027285	Name=vapA
PF3D7_1408000.1	1257.34	631.665	296.57	292.275	619.463	944.503	294.422	0.311752	-1.68153	0.000133494	0.00277383	Name=PMII
PF3D7_1134000.1	5532.01	2634.83	1244.95	1405.11	2704.22	4083.42	1325.03	0.3245	-1.62371	0.000135146	0.00279579	Name=HSP70-3
PF3D7_0211800.1	3929.34	3247.94	1295.18	1477.46	2487.48	3588.64	1386.32	0.386314	-1.37215	0.00013744	0.00283078	Name=AsnRS
PF3D7_0307200.1	8381.66	6742.81	2820.2	3101.73	5261.6	7562.24	2960.96	0.391549	-1.35274	0.000141329	0.00289816	60S ribosomal protein L7, putative
PF3D7_0109500.1	298.74	286.628	74.8034	98.1666	189.584	292.684	86.485	0.295504	-1.75875	0.000144786	0.00295616	N-acetyltransferase, GNAT family, putative
PF3D7_1115700.1	3595.2	2750.53	1043.66	1330.73	2180.03	3172.86	1187.2	0.37418	-1.4182	0.000146135	0.00296513	Name=FP2A
PF3D7_1019300.1	17.4456	33.3769	165.263	104.937	80.2555	25.4113	135.1	5.30852	2.40831	0.000146488	0.00296513	zinc finger protein, putative
PF3D7_1465900.1	5466.09	4701.31	1923.88	2096.85	3547.03	5083.7	2010.36	0.395456	-1.33841	0.000150098	0.00302516	40S ribosomal protein S3
PF3D7_1027800.1	4931.31	4602.1	1818.18	1981.74	3333.33	4766.7	1899.96	0.398591	-1.32702	0.000151365	0.00303588	Name=RPL3
PF3D7_1460300.1	1177.99	1061.61	421.485	419.068	770.038	1119.8	420.277	0.375322	-1.4138	0.000151923	0.00303588	Name=RPL29
PF3D7_0516200.1	3193.83	2131.08	933.714	1023.56	1820.55	2662.46	978.639	0.367582	-1.44386	0.000154404	0.00307237	Name=RPS11
PF3D7_1416700.1	2.33607	1.11052	48.346	37.7129	22.3764	1.72329	43.0295	25.1117	4.65029	0.000158094	0.0031113	conserved protein, unknown function
PF3D7_0917900.1	16266.5	13213.7	5228.07	6338.35	10261.6	14740.1	5783.21	0.392348	-1.34979	0.000158292	0.0031113	Name=BIP
PF3D7_0422400.1	4998.8	4502.26	1573.8	2090.93	3291.45	4750.53	1832.36	0.385721	-1.37437	0.000158348	0.0031113	Name=RPS19
PF3D7_0532800.1	91.3226	57.6882	7.01128	12.2985	42.0802	74.5054	9.65491	0.129623	-2.94761	0.000165047	0.00322942	#N/A
PF3D7_1353100.1	4559.91	4474.79	1615.58	1967.24	3154.38	4517.35	1791.41	0.396564	-1.33438	0.0001736	0.00338267	Plasmodium exported protein, unknown function
PF3D7_1116800.1	4061.78	3866.62	1507.83	1669.82	2776.51	3964.2	1588.82	0.400795	-1.31906	0.000177106	0.00343673	Name=HSP101
PF3D7_0710600.1	6061.81	5077.69	2031.83	2379.22	3887.64	5569.75	2205.53	0.395986	-1.33648	0.000181155	0.00350085	Name=RPL34
PF3D7_1436300.1	8139.58	5853.01	2472.52	2906.9	4843	6996.29	2689.71	0.384452	-1.37912	0.000182268	0.00350791	Name=PTEX150
PF3D7_1319800.1	2.33438	0	43.1109	41.2007	21.6615	1.16719	42.1558	36.7551	5.19987	0.000183083	0.00350922	Name=Pfg17
PF3D7_1312800.1	10.4679	2.22508	74.2311	57.7172	36.1603	6.34648	65.9741	10.4519	3.3857	0.000187157	0.00357271	Name=AAP2
PF3D7_1149100.1	520.243	456.014	181.011	151.357	327.156	488.129	166.184	0.340457	-1.55446	0.000190317	0.00361834	Plasmodium exported protein, unknown function
PF3D7_0317600.1	5132.18	3442.89	1429.21	1769.61	2943.47	4287.53	1599.41	0.373045	-1.42258	0.000194021	0.00367388	Name=RPS11
PF3D7_0323400.1	15.1281	21.1336	126.288	81.3575	60.9767	18.1308	103.823	5.7206	2.51617	0.000196159	0.00369944	Name=RIPR
PF3D7_0918500.1	150.284	44.4705	478.87	345.814	254.86	97.3773	412.342	4.2385	2.08355	0.000197373	0.00370745	#N/A
PF3D7_0717300.1	465.742	283.567	112.961	114.645	244.228	374.654	113.803	0.303807	-1.71877	0.000198427	0.0037124	transcription initiation factor IIE subunit alpha, putative
PF3D7_0831000.1	123.507	54.473	13.2261	13.1335	51.0849	88.9901	13.1798	0.148177	-2.75461	0.000199689	0.00372118	Name=GEXP09
PF3D7_0218600.1	423.347	510.667	164.379	154.782	313.294	467.007	159.58	0.341685	-1.54926	0.000210651	0.00390995	patatin-like phospholipase, putative
PF3D7_1426300.1	1.16454	1.11195	38.8223	40.2614	20.34	1.13825	39.5419	34.7523	5.11904	0.000221891	0.00410236	dynein intermediate chain, putative
PF3D7_0828600.1	3.49419	1.11187	50.2824	37.6398	23.1321	2.30303	43.9611	19.2182	4.2644	0.000224774	0.00413937	Name=FT1
PF3D7_0823200.1	3234.07	1858.61	868.065	957.076	1729.45	2546.34	912.571	0.358399	-1.48036	0.000226287	0.00415095	RNA-binding protein, putative
PF3D7_1241400.1	2.32608	0	45.9556	35.8533	21.0337	1.16304	40.9045	35.72	5.15866	0.000230499	0.00421177	RNA-binding protein, putative
PF3D7_1207000.1	39.5415	13.3511	188.252	103.184	86.0822	26.4463	145.718	5.52082	2.46488	0.00024125	0.00438539	conserved Plasmodium protein, unknown function
PF3D7_1455700.1	4.65454	2.22464	52.1082	43.739	25.6816	3.43959	47.9236	13.9876	3.80607	0.000241869	0.00438539	conserved Plasmodium protein, unknown function
PF3D7_0919800.1	69.8227	141.261	386.805	343.804	235.423	105.542	365.305	3.45881	1.79028	0.000245143	0.00442766	TLD domain-containing protein
PF3D7_0725300.1	994.247	987.527	394.536	369.285	686.398	990.887	381.91	0.385422	-1.37549	0.00025064	0.00450959	conserved protein, unknown function
PF3D7_1449100.1	15.1281	3.33688	91.8454	63.8614	43.5429	9.23249	77.8534	8.47033	3.08242	0.00025351	0.00454382	CLASP domain-containing protein, putative
PF3D7_1222700.1	16.3076	12.2301	102.318	72.6579	50.8784	14.2689	87.488	6.13699	2.61753	0.000255579	0.00456349	Name=GAP45
PF3D7_1446200.1	8729.59	9202.29	3204.91	4084.22	6305.25	8965.94	3644.56	0.40649	-1.29871	0.000259406	0.00461428	Name=LAP
PF3D7_0810300.1	25.5995	5.56165	122.767	89.2263	60.7885	15.5806	105.996	6.82637	2.77112	0.000261973	0.00464236	Name=PPM5
PF3D7_1420100.1	1.16339	1.11242	49.4719	28.8635	20.1528	1.13791	39.1677	34.4305	5.10561	0.000265035	0.00467896	conserved Plasmodium protein, unknown function
PF3D7_1456800.1	6916.31	5359.61	2158.62	2707.98	4285.63	6137.96	2433.3	0.396439	-1.33483	0.000267541	0.00470065	Name=VP1
PF3D7_0711700.1	140.748	150.187	37.9948	33.2332	90.5407	145.467	35.614	0.244802	-2.03031	0.000268265	0.00470065	Name=VAR
PF3D7_0322900.1	6233.31	5009.3	2104.24	2445.44	3948.07	5621.31	2274.84	0.404686	-1.30513	0.000280128	0.00489026	Name=RPS3A
PF3D7_0605600.1	4.6535	0	59.1903	34.1112	24.4888	2.32675	46.6508	20.2914	4.3428	0.000283694	0.00491778	nucleoside diphosphate kinase, putative
PF3D7_0711500.1	2163.93	1379.08	692.126	625.613	1215.19	1771.5	658.87	0.371942	-1.42685	0.000283799	0.00491778	regulator of chromosome condensation, putative
PF3D7_0805200.1	10.5104	15.5484	100.231	66.6471	48.2342	13.0294	83.4389	6.39479	2.6769	0.000291455	0.00502041	Name=GAMER
PF3D7_0510800.1	4.66126	0	51.1323	40.2797	24.0183	2.33063	45.706	19.8628	4.312	0.000291859	0.00502041	WD repeat-containing protein, putative
PF3D7_1319000.1	6.98165	4.44933	61.8251	49.8617	30.7794	5.71549	55.8434	9.79017	3.29133	0.000298301	0.00511067	conserved Plasmodium protein, unknown function
PF3D7_1206700.1	1842.6	1702.09	660.896	760.889	1241.62	1772.34	710.892	0.40111	-1.31793	0.000299283	0.00511067	Name=EIF5
PF3D7_0410600.1	760.045	300.097	146.282	156.777	340.8	530.071	151.529	0.285922	-1.80631	0.000308747	0.00525318	Name=ATRP
PF3D7_1020900.1	1517.66	780.531	421.662	355.392	768.81	1149.09	388.527	0.338141	-1.5643	0.000310208	0.00525897	Name=ARF1
PF3D7_0700100.1	2.32636	1.11251	35.345	42.8527	20.4091	1.71943	39.0989	22.8506	4.51416	0.00032298	0.00545142	Name=VAR
PF3D7_0213100.1	1265.16	604.804	257.52	343.184	617.667	934.981	300.352	0.321276	-1.63811	0.000323881	0.00545142	Name=SIS1
PF3D7_1029900.1	11.6332	4.4498	75.0969	57.7247	37.2261	8.04149	66.4108	8.28682	3.05082	0.000330203	0.0055106	ORC3 domain-containing protein, putative
PF3D7_0109000.1	9.32005	15.5646	98.7711	63.9105	46.8916	12.4423	81.3408	6.52602	2.7062	0.000330306	0.0055106	Name=PHIL1
PF3D7_0915700.1	4.66721	1.11102	52.8109	37.6857	24.0687	2.88912	45.2483	15.7825	3.98026	0.000330918	0.0055106	Name=ApiCOX30
PF3D7_1147800.2	0	0	17.6705	30.6109	12.0704	0	24.1407	115.374	6.85017	0.000337301	0.00559705	Name=MAEBL
PF3D7_1365900.1	4542.79	3167.68	1606.45	1446.03	2690.74	3855.24	1526.24	0.395895	-1.33681	0.000339501	0.00561373	ubiquitin-60S ribosomal protein L40
PF3D7_1202900.1	3572.73	2656.47	1155	1333.86	2179.51	3114.6	1244.43	0.399555	-1.32353	0.000347836	0.00573136	Name=HMGB1
PF3D7_1007200.1	3.49192	0	41.4948	40.2479	21.3087	1.74596	40.8713	23.7315	4.56873	0.000355222	0.00581565	rho GTPase-activating protein, putative
PF3D7_1121600.1	9368.12	5288.03	2411.47	3018.08	5021.42	7328.08	2714.77	0.370468	-1.43258	0.000355428	0.00581565	Name=EXP1
PF3D7_0424700.1	7361.62	8893.46	3371.12	3440.41	5766.65	8127.54	3405.76	0.419038	-1.25485	0.000357338	0.0058266	Name=FIKK4.2
PF3D7_1019400.1	1734.42	1293.43	548.597	633.492	1052.48	1513.92	591.044	0.390422	-1.35689	0.000363348	0.00590409	60S ribosomal protein L30e, putative
PF3D7_0312800.1	5106.19	3563.73	1575.85	1861.85	3026.91	4334.96	1718.85	0.396517	-1.33454	0.000367019	0.00593294	60S ribosomal protein L26, putative
PF3D7_1010700.1	1020.55	735.257	335.912	324.44	604.041	877.906	330.176	0.376121	-1.41073	0.000367765	0.00593294	dolichyl-phosphate-mannose--protein mannosyltransferase, putative
PF3D7_0608800.1	1769.13	375.715	262.681	258.333	666.464	1072.42	260.507	0.242941	-2.04132	0.000368914	0.00593294	Name=OAT
PF3D7_0719600.1	3726.21	3623.98	1417.17	1650.62	2604.49	3675.09	1533.9	0.417378	-1.26057	0.000374219	0.00599771	60S ribosomal protein L11a, putative
PF3D7_0507100.1	6617.82	5311.87	2106.22	2731.57	4191.87	5964.85	2418.9	0.40553	-1.30212	0.000377397	0.00602809	Name=RPL4
PF3D7_1208400.1	137.276	293.683	52.1239	58.6006	135.421	215.479	55.3623	0.256856	-1.96097	0.000379356	0.00603883	amino acid transporter, putative
PF3D7_0621800.1	3046.96	3016.61	1169.47	1354.88	2146.98	3031.79	1262.17	0.416315	-1.26425	0.000381143	0.00604678	nascent polypeptide-associated complex subunit alpha, putative
PF3D7_1215000.1	5.83217	0	44.9071	50.8208	25.39	2.91608	47.864	16.609	4.05389	0.000388635	0.00614488	Name=Trx-Px2
PF3D7_1311800.1	10882.7	14189.8	4572.41	5697.63	8835.65	12536.3	5135.02	0.409612	-1.28767	0.000402375	0.0063207	Name=M1AAP
PF3D7_1401300.1	385.526	64.4885	29.993	48.1439	132.038	225.007	39.0685	0.173708	-2.52526	0.000404282	0.0063207	Name=EH2
PF3D7_1148700.1	3100.41	6535.55	1600.02	1802.24	3259.56	4817.98	1701.13	0.353073	-1.50196	0.000404899	0.0063207	Name=GEXP12
PF3D7_1411000.2	3.48983	3.3374	53.0119	36.733	24.143	3.41362	44.8724	13.1476	3.71673	0.000405139	0.0063207	conserved Plasmodium protein, unknown function
PF3D7_1317800.1	4746.96	4917.72	2004.57	2115.43	3446.17	4832.34	2060	0.426294	-1.23008	0.000416646	0.0064787	Name=RPS19
PF3D7_0404600.1	451.15	1022.55	202.442	261.424	484.392	736.852	231.933	0.314731	-1.66781	0.000429887	0.00666254	conserved Plasmodium membrane protein, unknown function
PF3D7_0826700.1	10854.3	7523.28	3231.24	4122.66	6432.88	9188.8	3676.95	0.400159	-1.32135	0.000443027	0.00684361	Name=RACK1
PF3D7_0407700.1	27.9186	16.687	125.462	92.7069	65.6936	22.3028	109.084	4.89711	2.29193	0.000450526	0.00693662	conserved Plasmodium protein, unknown function
PF3D7_1002800.1	2.3269	4.44959	54.7688	34.9874	24.1332	3.38824	44.8781	13.2001	3.72248	0.00045755	0.00702175	DnaJ protein, putative
PF3D7_1476300.1	2.32721	2.22466	40.628	37.6149	20.6987	2.27594	39.1215	17.1938	4.10382	0.000459286	0.00702543	Plasmodium exported protein (PHISTb), unknown function
PF3D7_0830700.1	583.646	314.633	138.463	153.206	297.487	449.139	145.834	0.324758	-1.62256	0.000468949	0.00714995	Plasmodium exported protein (hyp9), unknown function
PF3D7_1147300.1	84.9162	12.2373	278.325	230.013	151.373	48.5768	254.169	5.24102	2.38985	0.00047401	0.00719431	conserved Plasmodium protein, unknown function
PF3D7_0819800.1	9.30938	10.0107	84.7829	51.6131	38.929	9.66006	68.198	7.05752	2.81916	0.000474922	0.00719431	conserved Plasmodium protein, unknown function
PF3D7_0721600.1	6641.32	6022.04	2428.32	2942.77	4508.61	6331.68	2685.54	0.424146	-1.23737	0.000481041	0.00726356	40S ribosomal protein S5, putative
PF3D7_1037000.1	32.5674	13.3504	140.505	93.5731	69.999	22.9589	117.039	5.10742	2.35259	0.000484043	0.00728547	Name=REV3
PF3D7_1426100.1	1214.28	1662.99	616.221	522.766	1004.06	1438.63	569.493	0.395839	-1.33701	0.000504536	0.00755817	Name=BTF3
PF3D7_1033400.1	3360.49	3035.07	1254.42	1450.68	2275.16	3197.78	1352.55	0.42297	-1.24137	0.00050538	0.00755817	Name=HAD1
PF3D7_1120100.1	12121.6	12771.9	4549.35	5978.76	8855.4	12446.7	5264.06	0.422927	-1.24152	0.000508331	0.00757817	Name=PGM1
PF3D7_0112700.1	9.30969	6.67374	57.4026	63.8618	34.312	7.99171	60.6322	7.59695	2.92542	0.000512379	0.00759293	#N/A
PF3D7_1134300.1	11.6314	4.45009	69.8091	56.8442	35.6837	8.04077	63.3267	7.90215	2.98225	0.000512555	0.00759293	Name=EMMA1
PF3D7_0309200.1	27.9161	22.2502	122.825	101.447	68.6095	25.0831	112.136	4.47295	2.16123	0.000535287	0.00789307	Name=ARK2
PF3D7_1342000.1	4204.32	6625.89	2153.55	2194.36	3794.53	5415.1	2173.96	0.401456	-1.31669	0.000536178	0.00789307	40S ribosomal protein S6
PF3D7_0210100.1	3739.55	3673.68	1484.31	1695.33	2648.22	3706.61	1589.82	0.428915	-1.22124	0.000542234	0.00795729	Name=RPL37A
PF3D7_0731500.1	118.655	256.979	838.463	425.93	410.007	187.817	632.197	3.36463	1.75045	0.000550074	0.00804718	Name=EBA175
PF3D7_1107100.1	15.137	5.56007	89.1303	56.8857	41.6783	10.3485	73.008	7.07709	2.82316	0.00055198	0.00805	nucleic acid binding protein, putative
PF3D7_0922300.1	2.33805	1.11011	50.0509	24.5715	19.5176	1.72408	37.3112	21.7602	4.44362	0.000557657	0.00809587	conserved protein, unknown function
PF3D7_0204100.1	33.7287	7.7879	128.142	105.812	68.8678	20.7583	116.977	5.65074	2.49844	0.000558573	0.00809587	Sel1 repeat-containing protein, putative
PF3D7_0601000.1	114.58	219.789	34.2395	49.1475	104.439	167.184	41.6935	0.249298	-2.00406	0.00056407	0.00812538	Name=EPF4
PF3D7_0631600.1	114.58	219.789	34.2395	49.1475	104.439	167.184	41.6935	0.249298	-2.00406	0.00056407	0.00812538	Name=EPF4
PF3D7_1112100.1	22.098	18.9135	112.236	85.699	59.7366	20.5058	98.9674	4.82815	2.27147	0.000567869	0.00815508	conserved Plasmodium protein, unknown function
PF3D7_0813300.1	5355.7	5044.45	2172.59	2353.88	3731.66	5200.08	2263.24	0.435233	-1.20014	0.000585439	0.00838177	NPL domain-containing protein, putative
PF3D7_1211900.1	4426.25	3266.21	1441.05	1737.82	2717.83	3846.23	1589.43	0.413252	-1.27491	0.000587704	0.00838862	Name=ATP4
PF3D7_1434800.1	652.356	176.775	112.01	98.9251	260.016	414.566	105.467	0.254462	-1.97448	0.000589802	0.00839306	mitochondrial acidic protein MAM33, putative
PF3D7_0323000.1	316.045	180.024	76.6238	71.8411	161.134	248.035	74.2325	0.299356	-1.74006	0.000592671	0.00839422	Name=TMA7
PF3D7_1434000.1	311.743	152.167	62.441	67.5143	148.466	231.955	64.9776	0.280222	-1.83536	0.000593459	0.00839422	Name=CAF16
PF3D7_1357000.1	15863.2	11112.3	4703.7	6282.56	9490.45	13487.8	5493.13	0.407271	-1.29594	0.000596072	0.00840587	elongation factor 1-alpha
PF3D7_1013600.1	30.2397	7.78788	136.979	83.0761	64.5207	19.0138	110.028	5.80227	2.53662	0.000605026	0.00850364	conserved Plasmodium protein, unknown function
PF3D7_0730500.1	12.7921	4.45046	73.3619	56.8365	36.8602	8.62126	65.0992	7.57704	2.92163	0.000606627	0.00850364	conserved Plasmodium protein, unknown function
PF3D7_1016400.1	1752.11	1228.86	515.474	659.8	1039.06	1490.48	587.637	0.39428	-1.34271	0.000619848	0.00866312	Name=FIKK10.1
PF3D7_0214600.1	1.16322	1.11249	47.7137	21.8641	17.9634	1.13786	34.7889	30.5812	4.93457	0.000622945	0.00868056	Name=STK2
PF3D7_1467900.1	89.5687	37.8246	257.121	210.771	148.821	63.6966	233.946	3.67669	1.87841	0.000628903	0.00873766	rab GTPase activator, putative
PF3D7_0522400.1	9.30079	13.353	83.113	59.4486	41.3039	11.3269	71.2808	6.28538	2.652	0.000640143	0.00886758	conserved Plasmodium protein, unknown function
PF3D7_1420700.1	6376.13	5458.8	2607.2	2558.25	4250.09	5917.47	2582.72	0.43646	-1.19608	0.00065343	0.00902502	Name=P113
PF3D7_0306300.1	916.502	616.017	269.107	314.216	528.96	766.26	291.661	0.380666	-1.3934	0.000693326	0.00952217	Name=GRX1
PF3D7_1331800.1	4186.08	3348.54	1355.37	1793.06	2670.76	3767.31	1574.22	0.417869	-1.25888	0.00069348	0.00952217	60S ribosomal protein L23, putative
PF3D7_0707300.1	15.126	5.56181	87.4453	55.1079	40.8102	10.3439	71.2766	6.91154	2.78901	0.000699411	0.00957561	Name=RAMA
PF3D7_0624000.1	5900.09	3400.79	1670.89	1982.02	3238.44	4650.44	1826.45	0.392758	-1.34829	0.000702461	0.00958941	Name=HK
PF3D7_0800700.1	25.5866	23.364	114.006	99.6891	65.6615	24.4753	106.848	4.36644	2.12646	0.000714978	0.00973199	Name=SURF8.3
PF3D7_1129000.1	337.797	195.683	81.15	85.7881	175.105	266.74	83.4691	0.312998	-1.67577	0.000726212	0.00985633	Name=SpdSyn
PF3D7_0111000.1	25.5895	2.22503	127.245	76.959	58.0046	13.9073	102.102	7.37065	2.88179	0.000729358	0.0098705	kinesin-8B, putative
PF3D7_0811400.1	3854.28	3953.05	1669.06	1773.28	2812.42	3903.66	1721.17	0.440911	-1.18144	0.00073946	0.00996234	conserved protein, unknown function
PF3D7_0303200.1	79.1174	20.0228	256.165	177.565	133.218	49.5701	216.865	4.38154	2.13144	0.000740387	0.00996234	lipin, putative
PF3D7_1438400.1	177.96	164.654	53.9035	47.2243	110.935	171.307	50.5639	0.295166	-1.7604	0.000745203	0.0099985	Name=MCA2
PF3D7_1145200.1	2.32596	2.22518	45.0747	28.8566	19.6206	2.27557	36.9656	16.2478	4.02217	0.000770935	0.0103143	serine/threonine protein kinase, putative
PF3D7_0702200.1	1039.27	1122.27	390.304	497.796	762.408	1080.77	444.05	0.410867	-1.28326	0.000776545	0.0103347	Name=LPL20
PF3D7_0936800.1	42749.3	57234.8	20855.3	22612	35862.8	49992.1	21733.6	0.434742	-1.20177	0.000776865	0.0103347	Plasmodium exported protein (PHISTc), unknown function
PF3D7_1440700.1	147.789	103.444	35.3254	27.1191	78.4193	125.616	31.2222	0.248584	-2.00819	0.000781063	0.0103412	Name=AP3M
PF3D7_0827900.1	5460	3192.25	1554.43	1877.55	3021.06	4326.12	1715.99	0.396668	-1.334	0.000781757	0.0103412	Name=PDI8
PF3D7_0315600.1	4.65807	1.11196	44.9998	35.8846	21.6636	2.88501	40.4422	14.116	3.81926	0.000785016	0.0103501	zinc finger protein, putative
PF3D7_1447900.1	322.246	129.043	60.9593	60.3494	143.15	225.645	60.6544	0.268892	-1.8949	0.000786837	0.0103501	Name=MDR2
PF3D7_1103800.1	118.61	70.0966	329.711	257.94	194.089	94.3535	293.825	3.11582	1.63961	0.000792084	0.01039	Name=NOT1
PF3D7_0201800.1	4064.93	4190.63	1749.29	1910.01	2978.71	4127.78	1829.65	0.443252	-1.1738	0.000808745	0.010579	Name=KAHsp40
PF3D7_1309100.1	6189.33	5612.7	2579.9	2683.77	4266.43	5901.01	2631.84	0.445999	-1.16489	0.0008286	0.010785	60S ribosomal protein L24, putative
PF3D7_1414800.1	939.674	810.22	370.937	350.368	617.8	874.947	360.652	0.412212	-1.27854	0.000829082	0.010785	Name=SMB1
PF3D7_1108700.1	1678.97	1134.61	524.677	611.432	987.422	1406.79	568.054	0.403817	-1.30822	0.0008461	0.0109759	Name=Pfj2
PF3D7_1138400.1	6.97675	6.676	68.9517	40.2198	30.7061	6.82637	54.5858	7.9971	2.99948	0.000851824	0.0110166	Name=GCalpha
PF3D7_1136900.1	45.3714	15.574	166.088	111.08	84.5282	30.4727	138.584	4.55604	2.18778	0.000854291	0.0110166	Name=SUB2
PF3D7_1442200.1	10.4748	7.78559	60.9251	61.2428	35.1071	9.13018	61.084	6.69767	2.74366	0.000856275	0.0110166	Name=YihA2
PF3D7_0706400.1	2521.66	2553.45	998.885	1209.24	1820.81	2537.56	1104.06	0.43509	-1.20061	0.000861049	0.0110478	Name=RPL37
PF3D7_0922200.1	5238.66	3826.39	1692.2	2137.96	3223.8	4532.53	1915.08	0.422527	-1.24289	0.000877144	0.011221	Name=SAMS
PF3D7_1424100.1	7619.66	5212.37	2603.84	2846.6	4570.62	6416.02	2725.22	0.424758	-1.23529	0.00087933	0.011221	Name=RPL5
PF3D7_0217800.1	2561.5	2075.15	967.247	1039.62	1660.88	2318.32	1003.43	0.432837	-1.2081	0.000895296	0.0113938	Name=RPS26
PF3D7_0500800.1	1397.11	778.724	425.857	403.191	751.221	1087.92	414.524	0.381054	-1.39193	0.000916026	0.0116261	Name=MESA
PF3D7_1026800.1	13012.1	10089.3	4424.69	5587.09	8278.29	11550.7	5005.89	0.433388	-1.20627	0.000923331	0.0116872	Name=RPS2
PF3D7_1139300.1	1370.04	1485.29	630.135	607.751	1023.3	1427.66	618.943	0.433531	-1.20579	0.000961312	0.0121307	Name=AP2-G5
PF3D7_1421200.1	3836.76	3376.27	1415.18	1745.91	2593.53	3606.52	1580.55	0.438252	-1.19017	0.000963531	0.0121307	Name=RPS25
PF3D7_1135400.1	749.754	681.252	244.014	328.504	500.881	715.503	286.259	0.400098	-1.32158	0.00097929	0.0122961	HotDog domain-containing protein, putative
PF3D7_0401600.1	268.23	185.581	66.9359	78.8499	149.899	226.905	72.8929	0.321317	-1.63793	0.000984836	0.0123171	Name=RIF
PF3D7_1424400.1	5101.12	4601.98	2088.56	2267.19	3514.71	4851.55	2177.87	0.448906	-1.15552	0.000986209	0.0123171	60S ribosomal protein L7-3, putative
PF3D7_1445400.1	2076.32	2441.34	895.341	1068.25	1620.31	2258.83	981.793	0.434643	-1.2021	0.000999869	0.0124546	Name=CLK1
PF3D7_1465800.1	8.13881	6.67626	66.3073	43.7145	31.2092	7.40753	55.0109	7.4315	2.89365	0.00102311	0.0127104	dynein beta chain, putative
PF3D7_1120700.1	4.65372	2.22481	51.2364	30.6136	22.1821	3.43926	40.925	11.9417	3.57794	0.00103681	0.0128466	conserved Plasmodium protein, unknown function
PF3D7_1031400.2	1.16433	1.11204	43.2441	20.1281	16.4121	1.13818	31.6861	27.8466	4.79943	0.00107362	0.0132605	Name=OTU
PF3D7_1403700.1	3.49452	2.22365	37.9278	36.7669	20.1032	2.85909	37.3473	13.0961	3.71107	0.00107587	0.0132605	Name=TRAM
PF3D7_0614400.1	330.521	240.246	99.7823	99.7349	192.571	285.383	99.7586	0.34961	-1.51618	0.00108566	0.0133462	Name=CWF7
PF3D7_1427900.1	1068.44	531.642	309.036	272.97	545.522	800.041	291.003	0.363774	-1.45889	0.00109553	0.0134324	leucine-rich repeat protein
PF3D7_1232500.1	3.49145	11.1225	83.8865	35.8698	33.5926	7.30696	59.8782	8.16308	3.02911	0.00110215	0.0134784	CG2-related protein, putative
PF3D7_1020800.1	31.4532	47.8069	144.64	142.698	91.6497	39.63	143.669	3.62226	1.85689	0.00110824	0.0135177	Name=DLAT
PF3D7_1104400.1	1106.55	601.51	303.44	340.52	588.005	854.029	321.98	0.377055	-1.40715	0.00111176	0.0135255	Name=Trx-mero
PF3D7_1431700.1	3326.86	2977.42	1366.76	1464.58	2283.91	3152.14	1415.67	0.449118	-1.15483	0.00111664	0.0135497	60S ribosomal protein L14, putative
PF3D7_1312100.1	5.81802	1.11233	48.5771	34.9906	22.6245	3.46518	41.7838	12.1404	3.60174	0.0011323	0.0137043	GYF domain-containing protein, putative
PF3D7_1451100.1	28441.8	25572.6	10241	13778.3	19508.4	27007.2	12009.7	0.444686	-1.16914	0.00113983	0.01376	Name=eEF2
PF3D7_1103100.1	8580.82	5686.72	2639.99	3387.2	5073.68	7133.77	3013.59	0.422446	-1.24316	0.00114742	0.0138161	Name=RPP1
PF3D7_0216000.1	2.32634	3.33754	40.6472	33.2325	19.8859	2.83194	36.9399	13.0181	3.70245	0.00116294	0.0139672	DEAD/DEAH box helicase, putative
PF3D7_1460500.1	26.7508	18.9133	114.884	84.8257	61.3435	22.8321	99.8549	4.37695	2.12992	0.00117423	0.0140404	conserved Plasmodium protein, unknown function
PF3D7_1124700.1	688.63	333.504	182.513	173.366	344.503	511.067	177.939	0.348232	-1.52188	0.00117501	0.0140404	Name=MGE1
PF3D7_0522900.1	13.96	8.89955	75.9791	57.7252	39.141	11.4298	66.8522	5.85718	2.55021	0.00122845	0.0146417	zinc finger protein, putative
PF3D7_1336700.1	640.745	474.723	223.12	220.621	389.802	557.734	221.871	0.397842	-1.32973	0.00124581	0.0148109	Name=PV3
PF3D7_0322000.1	8135.47	6825.39	2966.35	3727.83	5413.76	7480.43	3347.09	0.447449	-1.1602	0.0012586	0.0149252	Name=CYP19A
PF3D7_1454400.1	1964.33	1163.46	600.525	667.484	1098.95	1563.89	634.005	0.405425	-1.30249	0.00127143	0.0150393	Name=APP
PF3D7_0423700.1	81.5439	12.2298	231.959	203.977	132.427	46.8868	217.968	4.65696	2.21939	0.00130249	0.0153681	Name=ETRAMP4
PF3D7_0821700.1	2226.47	2045.12	856.56	1042.25	1542.6	2135.79	949.404	0.444526	-1.16966	0.00131379	0.0154626	60S ribosomal protein L22, putative
PF3D7_1346800.1	0	0	21.1654	15.7587	9.23103	0	18.4621	88.1891	6.46253	0.0013438	0.0156988	Name=P47
PF3D7_1368200.1	1256.99	1104.43	509.465	524.944	848.959	1180.71	517.205	0.438055	-1.19082	0.00134495	0.0156988	Name=ABCE1
PF3D7_1340600.1	1163.08	988.632	467.784	466.425	771.48	1075.85	467.104	0.434183	-1.20362	0.00134875	0.0156988	Name=DBR1
PF3D7_0817500.1	2340.47	1793.62	840.278	968.942	1485.83	2067.05	904.61	0.437648	-1.19216	0.00135131	0.0156988	Name=HINT1
PF3D7_1118700.1	10.4763	0	67.0934	44.6243	30.5485	5.23817	55.8589	10.7459	3.42571	0.00135359	0.0156988	Name=MLC-B
PF3D7_1003500.1	2738.96	2577.98	1044.37	1326.47	1921.95	2658.47	1185.42	0.445909	-1.16518	0.00135392	0.0156988	40S ribosomal protein S20e, putative
PF3D7_0221800.1	25.6358	34.4612	0.881641	2.62686	15.9014	30.0485	1.75425	0.0584161	-4.09749	0.00136365	0.0157726	hypothetical protein
PF3D7_0906500.1	667.272	408.088	200.292	210.932	371.646	537.68	205.612	0.382459	-1.38662	0.00140814	0.0162472	arginase
PF3D7_1124900.1	1943.08	1873.37	767.314	935.846	1379.9	1908.23	851.58	0.446272	-1.164	0.00142463	0.0163972	Name=RPL35
PF3D7_0410700.1	59.3418	31.1458	205.799	125.088	105.344	45.2438	165.444	3.66025	1.87194	0.00143375	0.0164618	Name=RbgA
PF3D7_1109900.1	3903.27	2677.73	1382.05	1494.02	2364.27	3290.5	1438.04	0.437037	-1.19417	0.00145868	0.0167072	Name=RPL36
PF3D7_1428700.1	154.84	124.553	41.4841	40.2536	90.2828	139.697	40.8688	0.292593	-1.77303	0.00146632	0.0167539	heme/steroid binding domain containing protein, putative
PF3D7_0306900.1	6382.67	5313.24	2427.14	2896.86	4254.98	5847.95	2662	0.455206	-1.13541	0.00151029	0.0172144	40S ribosomal protein S23, putative
PF3D7_1142600.1	2496.82	2686.54	1099.01	1263.67	1886.51	2591.68	1181.34	0.455818	-1.13347	0.00153688	0.0174751	60S ribosomal protein L35ae, putative
PF3D7_0307100.1	3030.98	2212.54	1057.12	1248.56	1887.3	2621.76	1152.84	0.439732	-1.1853	0.00154294	0.0175015	Name=RPS12
PF3D7_1408100.1	2852.31	2922.05	1287.12	1375.13	2109.15	2887.18	1331.12	0.461047	-1.11702	0.00155441	0.0175891	Name=PMIII
PF3D7_1347200.1	5112.78	3452.13	1635.19	2070.41	3067.63	4282.46	1852.8	0.432657	-1.2087	0.00155814	0.0175891	Name=NT1
PF3D7_1425900.1	595.705	433.465	210.599	201.451	360.305	514.585	206.025	0.400411	-1.32045	0.00157677	0.0177388	conserved Plasmodium protein, unknown function
PF3D7_1468700.1	10714.4	11823.6	4822.67	5648.55	8252.32	11269	5235.61	0.464602	-1.10593	0.00157896	0.0177388	Name=eIF4A
PF3D7_1232700.1	3.49246	2.22422	41.4868	29.7516	19.2388	2.85834	35.6192	12.4916	3.64288	0.00159622	0.017849	Name=ND9
PF3D7_1143400.1	1292.4	793.688	421.375	434.335	735.449	1043.04	427.855	0.410231	-1.28549	0.00159975	0.017849	translation initiation factor eIF-1A, putative
PF3D7_1001500.1	35573	38145.7	12702.3	19786.7	26551.9	36859.3	16244.5	0.440717	-1.18208	0.00160017	0.017849	Name=ETRAMP10
PF3D7_1341200.1	5000.67	4626.95	2070.42	2386.73	3521.19	4813.81	2228.58	0.462957	-1.11105	0.00161431	0.0179639	60S ribosomal protein L18, putative
PF3D7_0828700.1	1.16375	0	35.3231	23.6207	15.0269	0.581877	29.4719	51.6643	5.69109	0.00163504	0.0181517	conserved protein, unknown function
PF3D7_0726600.1	8.14937	5.56045	52.0767	47.2537	28.2601	6.85491	49.6652	7.25618	2.85921	0.0016612	0.0183986	conserved Plasmodium protein, unknown function
PF3D7_0915000.1	8.15556	1.11173	51.1453	40.2741	25.1717	4.63364	45.7097	9.93213	3.3121	0.00166841	0.0184349	Name=NDH2
PF3D7_1312600.1	13.972	1.11204	59.1293	63.01	34.3058	7.542	61.0697	8.1443	3.02579	0.00169686	0.0186526	Name=BCKDHA
PF3D7_0210000.1	1027.23	1086.38	459.206	481.292	763.526	1056.8	470.249	0.444969	-1.16822	0.00169951	0.0186526	Name=Sec61-gamma
PF3D7_1036400.1	1.16395	4.44876	39.73	32.3729	19.4289	2.80636	36.0514	12.7653	3.67416	0.00170485	0.0186526	Name=LSA1
PF3D7_1248400.1	1.1679	0	29.8909	28.0632	14.7805	0.58395	28.9771	50.7328	5.66485	0.00170713	0.0186526	conserved Plasmodium protein, unknown function
PF3D7_1430800.1	1.16505	0	27.337	30.6429	14.7862	0.582527	28.99	50.8015	5.6668	0.00170796	0.0186526	Name=PIP3
PF3D7_0302100.1	2328.72	2132.66	1017.92	1036.35	1628.91	2230.69	1027.13	0.460458	-1.11886	0.0017152	0.0186881	Name=SRPK1
PF3D7_1137200.1	1.16468	11.1189	65.2828	42.8905	30.1142	6.14181	54.0866	8.75221	3.12965	0.00172401	0.0187407	Name=AEP
PF3D7_1202300.1	6.97625	10.0143	62.7694	47.2123	31.7431	8.49528	54.9908	6.46465	2.69257	0.0017709	0.019181	dynein heavy chain, putative
PF3D7_1453500.1	1.16393	1.1122	36.1992	20.9984	14.8684	1.13807	28.5988	25.1359	4.65168	0.00177269	0.019181	Name=NTH
PF3D7_0503800.1	2144.33	1621.41	811.42	870.855	1362	1882.87	841.137	0.446746	-1.16247	0.00178255	0.0192417	Name=RPL31
PF3D7_1324900.1	13469.2	11426.8	4923	6469.47	9072.11	12448	5696.23	0.457605	-1.12782	0.00178649	0.0192417	Name=LDH
PF3D7_0907500.1	4.66082	4.44671	52.0201	31.5212	23.1622	4.55376	41.7706	9.17439	3.19761	0.00179384	0.0192766	conserved protein, unknown function
PF3D7_1308000.1	6.98274	6.67354	52.0995	45.4927	27.8121	6.82814	48.7961	7.14748	2.83744	0.00182024	0.0194853	conserved Plasmodium membrane protein, unknown function
PF3D7_0304100.1	0	1.1121	31.7766	25.3766	14.5663	0.556051	28.5766	50.3465	5.65382	0.00182156	0.0194853	Name=IMC1e
PF3D7_1310700.1	24.4671	31.1282	152.551	75.2959	70.8605	27.7976	113.923	4.09599	2.03421	0.00183523	0.0195869	Name=PIC5
PF3D7_1358600.1	3.49261	10.0088	63.5506	39.3783	29.1076	6.7507	51.4645	7.59503	2.92505	0.00187122	0.0198995	zinc finger protein, putative
PF3D7_1452900.1	8.1753	3.33172	53.6278	39.4639	26.1497	5.75351	46.5459	8.12136	3.02172	0.00187299	0.0198995	conserved protein, unknown function
PF3D7_1319400.1	162.88	139.051	428.443	341.122	267.874	150.965	384.783	2.54914	1.35001	0.00188652	0.0199979	conserved protein, unknown function
PF3D7_1417400.1	9.30324	1.11262	53.9172	41.9713	26.5761	5.20793	47.9443	9.26328	3.21152	0.00190469	0.0201451	#N/A
PF3D7_1434700.1	371.639	110.064	67.0227	65.6618	153.597	240.852	66.3422	0.275546	-1.85963	0.00194333	0.0205076	Name=TIM17
PF3D7_0828800.1	5.81866	11.1228	66.2324	44.6163	31.9475	8.47073	55.4244	6.52819	2.70668	0.00195518	0.0205863	Name=GAMA
PF3D7_0719700.1	2247.02	2509.93	1026.46	1171.76	1738.79	2378.48	1099.11	0.462104	-1.11371	0.00196078	0.0205992	Name=RPS10
PF3D7_1200600.1	612.832	1097.06	314.677	367.241	597.952	854.945	340.959	0.398775	-1.32635	0.0019659	0.0206068	Name=VAR2CSA
PF3D7_1409300.1	13.982	1.11169	67.8932	52.5342	33.8803	7.54686	60.2137	8.02526	3.00455	0.00197293	0.0206345	Name=DDI1
PF3D7_1108100.1	3.49059	1.11236	40.6313	25.3671	17.6503	2.30148	32.9992	14.4224	3.85023	0.00198862	0.0207523	conserved Plasmodium protein, unknown function
PF3D7_0721700.1	27.9583	12.2297	97.8972	83.1675	55.3132	20.094	90.5324	4.51431	2.17451	0.0020272	0.021108	Name=PSOP1
PF3D7_1442400.1	569.932	383.823	218.268	148.668	330.173	476.877	183.468	0.384752	-1.378	0.00204504	0.0212467	Name=KIC9
PF3D7_0903200.1	784.053	392.45	247.808	189.106	403.354	588.251	218.457	0.371415	-1.4289	0.00205182	0.02127	Name=RAB7
PF3D7_1108600.1	2621.24	2351.83	1059.75	1243.68	1819.12	2486.53	1151.71	0.463187	-1.11033	0.00206422	0.0213515	Name=ERC
PF3D7_0705700.1	2957.07	2467.86	1060.09	1397.63	1970.66	2712.46	1228.86	0.453049	-1.14226	0.00208072	0.0214748	40S ribosomal protein S29, putative
PF3D7_0601400.1	46.6449	36.6729	6.16578	4.38031	23.466	41.6589	5.27304	0.126585	-2.98183	0.0021008	0.0216345	#N/A
PF3D7_0406400.1	432.515	361.214	156.84	164.669	278.81	396.865	160.754	0.405092	-1.30368	0.00213263	0.0219143	Name=cGLO2
PF3D7_1246900.1	15.1328	1.11215	66.2089	58.6249	35.2697	8.12247	62.4169	7.72666	2.94984	0.0021412	0.0219543	Name=PKB
PF3D7_1342600.1	53.538	62.2846	222.508	139.984	119.579	57.9113	181.246	3.12887	1.64564	0.00214746	0.0219705	Name=MyoA
PF3D7_0624100.1	13.9817	8.89362	64.3683	60.4134	36.9142	11.4377	62.3908	5.46297	2.44969	0.00215214	0.0219706	conserved protein, unknown function
PF3D7_0903900.1	2621.88	2901.91	1230.22	1361.79	2028.95	2761.9	1296.01	0.46924	-1.0916	0.00218133	0.0222203	Name=RPL32
PF3D7_0526900.1	1467.82	2002.76	747.153	815.486	1258.3	1735.29	781.319	0.450239	-1.15124	0.00224003	0.022737	transmembrane emp24 domain-containing protein, putative
PF3D7_1014200.1	0	0	13.2362	20.1296	8.34145	0	16.6829	79.7064	6.31662	0.00224174	0.022737	Name=HAP2
PF3D7_0406900.1	1.16342	5.56205	34.4525	40.2347	20.3532	3.36273	37.3436	11.0352	3.46404	0.00227071	0.0229427	conserved Plasmodium protein, unknown function
PF3D7_0113600.1	4.65337	13.3493	49.4743	65.5972	33.2685	9.00133	57.5357	6.37165	2.67167	0.00227412	0.0229427	#N/A
PF3D7_0406700.1	0	1.11206	32.6554	21.8778	13.9113	0.556028	27.2666	48.0405	5.58618	0.00227669	0.0229427	KLRAQ domain-containing protein, putative
PF3D7_0304400.1	2455.07	2878.66	1193.11	1305.92	1958.19	2666.87	1249.52	0.468529	-1.09379	0.00230537	0.0231821	Name=RPL44
PF3D7_0814000.1	6615.5	7386.24	3262.29	3449.67	5178.42	7000.87	3355.98	0.479365	-1.0608	0.00231451	0.0232242	60S ribosomal protein L13-2, putative
PF3D7_0313100.1	656.521	280.262	165.966	166.248	317.25	468.392	166.107	0.354703	-1.49532	0.00233596	0.0233895	Name=HRD3
PF3D7_0801300.1	7.01847	7.76875	45.6249	52.6755	28.2719	7.39361	49.1502	6.64465	2.73219	0.00234363	0.0234163	Name=WARP
PF3D7_0504700.1	103.514	206.934	483.394	368.162	290.501	155.224	425.778	2.74163	1.45504	0.00236577	0.0235874	Name=CEP120
PF3D7_1371600.1	9.30448	1.11256	58.3268	35.8538	26.1494	5.20852	47.0903	9.09601	3.18523	0.00237994	0.0236497	#N/A
PF3D7_1129900.1	390.077	169.025	98.8349	84.8923	185.707	279.551	91.8636	0.328698	-1.60517	0.00238369	0.0236497	Name=MFR5
PF3D7_1243900.1	11.6326	3.33742	66.2659	40.2311	30.3667	7.48503	53.2485	7.14124	2.83617	0.00239193	0.0236497	Name=DOC2
PF3D7_0819500.1	341.519	117.821	85.4888	38.5347	145.841	229.67	62.0117	0.270066	-1.88862	0.00239217	0.0236497	conserved protein, unknown function
PF3D7_0213700.1	399.104	183.307	84.482	110.439	194.333	291.206	97.4604	0.334779	-1.57872	0.00242418	0.0239159	conserved protein, unknown function
PF3D7_0105800.1	41.891	4.44928	144.843	102.349	73.3831	23.1701	123.596	5.34885	2.41923	0.00243485	0.0239708	cyclin-dependent kinases regulatory subunit, putative
PF3D7_0803400.1	30.2458	4.44983	103.371	84.8368	55.7258	17.3478	94.1038	5.44186	2.4441	0.00247417	0.0243025	Name=RAD54
PF3D7_1218800.1	0	0	15.8561	16.6444	8.12514	0	16.2503	77.6062	6.2781	0.0024789	0.0243025	Name=PSOP17
PF3D7_0818900.1	49888.7	32009.5	16668.9	20300.7	29717	40949.1	18484.8	0.45141	-1.14749	0.0024917	0.0243771	Name=HSP70
PF3D7_0616200.1	43.1074	7.78214	127.865	111.191	72.4864	25.4448	119.528	4.70968	2.23563	0.00253798	0.0247783	Name=NDC80
PF3D7_0411000.1	426.987	543.961	168.723	229.168	342.21	485.474	198.945	0.409781	-1.28707	0.0025534	0.0248614	conserved Plasmodium protein, unknown function
PF3D7_0810700.1	106.161	64.4441	18.4878	21.9077	52.75	85.3023	20.1978	0.236876	-2.0778	0.00255709	0.0248614	conserved Plasmodium protein, unknown function
PF3D7_1340900.1	3139.44	3170.24	1468.29	1557.01	2333.74	3154.84	1512.65	0.47947	-1.06049	0.00256371	0.0248744	Name=PiT
PF3D7_1320500.1	214.639	101.114	51.9468	40.3081	102.002	157.876	46.1274	0.29228	-1.77458	0.00258221	0.0249438	Name=SNAP23
PF3D7_0804700.1	15.1228	23.3617	73.332	92.7079	51.1311	19.2422	83.0199	4.3099	2.10765	0.00258256	0.0249438	conserved Plasmodium protein, unknown function
PF3D7_0619400.1	2506	1248.99	749.567	797.076	1325.41	1877.49	773.322	0.411913	-1.27959	0.0025868	0.0249438	cell division cycle protein 48 homologue, putative
PF3D7_1133200.1	88.3994	12.2377	278.351	166.161	136.287	50.3186	222.256	4.42354	2.1452	0.00259237	0.0249462	conserved Plasmodium protein, unknown function
PF3D7_1341300.1	3900.35	2551.18	1295.92	1587.56	2333.75	3225.77	1441.74	0.446957	-1.16179	0.00260031	0.0249511	60S ribosomal protein L18-2, putative
PF3D7_1429200.1	12.7987	6.67421	75.9639	41.1118	34.1372	9.73646	58.5379	6.02406	2.59074	0.0026035	0.0249511	Name=ApiAP2
PF3D7_1010600.1	2909.71	3311.62	1443.78	1524.51	2297.41	3110.66	1484.15	0.477112	-1.0676	0.00261539	0.025014	Name=eIF2beta
PF3D7_0928100.1	2.32979	10.0062	53.8014	42.0206	27.0395	6.16801	47.911	7.72968	2.95041	0.00263364	0.0251373	conserved Plasmodium protein, unknown function
PF3D7_1038000.2	1337.57	1349.88	607.373	647.645	985.617	1343.73	627.509	0.466986	-1.09855	0.00263908	0.0251382	antigen UB05
PF3D7_1123400.1	3249.24	2433.26	1213.66	1416.73	2078.22	2841.25	1315.2	0.462904	-1.11121	0.00269105	0.0255813	Name=ERF3
PF3D7_0524400.1	1417.81	1070.63	516.788	604.959	902.545	1244.22	560.873	0.450807	-1.14942	0.00271139	0.0257226	Name=RBG1
PF3D7_0319400.1	11.6332	5.56225	58.3103	48.104	30.9024	8.59773	53.2072	6.20349	2.63308	0.00273202	0.0258271	kinesin-8X
PF3D7_1232100.1	537.865	136.786	108.565	86.6325	217.462	337.326	97.5988	0.289403	-1.78885	0.00273426	0.0258271	Name=CPN60
PF3D7_0816200.1	3.50117	5.55459	48.3968	30.6789	22.0329	4.52788	39.5379	8.71269	3.12312	0.00273891	0.0258271	Name=VPS2
PF3D7_1308300.1	2111.11	2116.74	928.559	1076.89	1558.32	2113.92	1002.72	0.474345	-1.07599	0.00278985	0.0262548	Name=RPS27
PF3D7_1356100.1	5.81824	4.44926	45.9253	35.8662	23.0148	5.13375	40.8958	7.97492	2.99547	0.0028006	0.0263032	conserved Plasmodium protein, unknown function
PF3D7_0305800.1	13.9682	18.9068	76.8056	70.8733	45.1385	16.4375	73.8394	4.48831	2.16617	0.00280637	0.0263048	P-loop containing nucleoside triphosphate hydrolase, putative
PF3D7_1239500.1	6.98247	11.1228	67.1146	41.9921	31.803	9.05261	54.5534	6.01652	2.58893	0.00282927	0.0264666	Name=GyrB
PF3D7_0316800.1	4580.94	3469.37	1683.8	2072.68	2951.7	4025.16	1878.24	0.466633	-1.09964	0.0028921	0.0270006	40S ribosomal protein S15A, putative
PF3D7_1238500.1	582.751	208.039	142.264	122.436	263.873	395.395	132.35	0.334799	-1.57863	0.00292921	0.0272928	conserved Plasmodium protein, unknown function
PF3D7_0611700.1	1294.5	760.432	398.84	476.045	732.454	1027.46	437.443	0.42579	-1.23179	0.00311875	0.0289702	Name=RPL39
PF3D7_1441200.1	2442.32	1770.5	848.302	1078.04	1534.79	2106.41	963.169	0.457272	-1.12887	0.00312157	0.0289702	60S ribosomal protein L1, putative
PF3D7_1105100.1	6467.38	5275.03	2424.21	3139.93	4326.64	5871.21	2782.07	0.473855	-1.07748	0.00314509	0.0291309	Name=H2B
PF3D7_0516900.1	5225.98	3745.62	1808.21	2342.05	3280.47	4485.8	2075.13	0.462609	-1.11214	0.00317879	0.029385	Name=RPL2
PF3D7_1221900.1	1904.8	2527.23	972.44	1102.19	1626.67	2216.02	1037.32	0.46809	-1.09514	0.00318811	0.0294133	conserved Plasmodium membrane protein, unknown function
PF3D7_0617700.1	53.7572	36.6389	9.66298	1.75471	25.4534	45.198	5.70884	0.126329	-2.98475	0.00319526	0.0294215	Name=RIF
PF3D7_1148000.1	44.2092	8.89934	145.764	93.5884	73.1151	26.5542	119.676	4.51703	2.17538	0.00321479	0.0295434	serine/threonine protein kinase, putative
PF3D7_1006200.1	2766.36	1617.45	900.146	1032.36	1579.08	2191.9	966.253	0.440848	-1.18165	0.0032258	0.0295866	Name=ALBA3
PF3D7_1325400.1	13.9545	3.3379	67.1779	44.5937	32.266	8.64618	55.8858	6.48849	2.69788	0.00323493	0.0296125	CRWN-like protein, putative
PF3D7_0707400.1	491.281	334.742	145.642	188.137	289.951	413.012	166.89	0.404144	-1.30706	0.00325722	0.0297586	AAA family ATPase, putative
PF3D7_0219200.1	2912.35	1948.39	954.514	1241.34	1764.15	2430.37	1097.93	0.451769	-1.14634	0.00328412	0.0299244	Name=RPS30
PF3D7_0504500.1	0	0	18.4783	12.2718	7.68751	0	15.375	73.4061	6.19783	0.00328812	0.0299244	MOLO1 domain-containing protein, putative
PF3D7_1038000.1	2081.41	2234.31	959.961	1113	1597.17	2157.86	1036.48	0.480328	-1.05791	0.00332729	0.0302223	antigen UB05
PF3D7_1356800.1	11.6278	24.4788	82.2131	76.0673	48.5967	18.0533	79.1402	4.37594	2.12959	0.00338724	0.030669	Name=ARK3
PF3D7_1136000.1	1.1629	2.22525	30.0524	24.4832	14.4809	1.69407	27.2678	16.0343	4.00309	0.00338952	0.030669	conserved Plasmodium protein, unknown function
PF3D7_1409400.1	11.6523	1.11167	56.4268	43.7802	28.2428	6.382	50.1035	7.89818	2.98152	0.00340002	0.0306843	conserved protein, unknown function
PF3D7_0311700.1	2.33324	2.22219	42.257	18.4027	16.3038	2.27772	30.3298	13.3191	3.73542	0.00340904	0.0306843	Name=PM6
PF3D7_1477700.1	9.31991	2.22353	48.5046	40.272	25.08	5.77172	44.3883	7.72867	2.95022	0.00341082	0.0306843	Name=Pfg14-748
PF3D7_1357400.1	16.2877	12.2366	69.7893	62.9757	40.3223	14.2621	66.3825	4.65821	2.21978	0.00342351	0.0307396	conserved Plasmodium protein, unknown function
PF3D7_1003300.1	214.635	156.672	68.6769	63.0902	125.768	185.653	65.8835	0.354938	-1.49436	0.00348439	0.0312265	Name=ARD1
PF3D7_1448500.1	63.9568	12.2391	203.306	116.292	98.9485	38.0979	159.799	4.2017	2.07097	0.00350342	0.0313373	conserved Plasmodium protein, unknown function
PF3D7_1243600.1	1512.61	1551.23	787.122	674.775	1131.43	1531.92	730.948	0.477142	-1.06751	0.0035164	0.0313802	translation initiation factor SUI1, putative
PF3D7_0605300.1	15.1499	4.44643	63.4704	51.6649	33.6829	9.79816	57.5677	5.89635	2.55982	0.00352158	0.0313802	Name=ARK1
PF3D7_1455800.1	2.32701	1.11237	37.0992	18.369	14.7269	1.71969	27.7341	16.1954	4.01751	0.00353145	0.0314085	Name=CCp2
PF3D7_0808700.1	887.521	2500.9	4107	4670.12	3041.39	1694.21	4388.56	2.59016	1.37304	0.0035409	0.031433	Name=VAR
PF3D7_1354400.1	428.671	301.302	160.527	136.565	256.766	364.986	148.546	0.407038	-1.29676	0.00357612	0.0316858	V-type proton ATPase 21 kDa proteolipid subunit, putative
PF3D7_1409200.2	3.52736	1.10731	32.2559	27.3122	16.0507	2.31734	29.784	12.9528	3.69519	0.00362056	0.0320191	conserved Plasmodium protein, unknown function
PF3D7_0616800.1	385.324	102.315	79.4454	61.2522	157.084	243.82	70.3488	0.288617	-1.79277	0.00369984	0.0326588	Name=MQO
PF3D7_1228600.1	44.2511	42.2547	124.413	142.662	88.3953	43.2529	133.538	3.08768	1.62652	0.00373931	0.0329452	Name=MSP9
PF3D7_1229600.1	29.0912	4.44926	97.1496	76.1064	51.6991	16.7702	86.628	5.18207	2.37353	0.00380707	0.0334794	conserved Plasmodium protein, unknown function
PF3D7_1115200.1	1113.48	1003.36	499.067	504.712	780.155	1058.42	501.89	0.474197	-1.07644	0.00385202	0.0338114	Name=SET7
PF3D7_0506900.1	17.4591	35.5903	97.1192	102.368	63.134	26.5247	99.7433	3.75491	1.90878	0.0038597	0.0338156	Name=ROM4
PF3D7_1142300.1	31.4063	21.1375	106.033	86.5808	61.2894	26.2719	96.3069	3.66883	1.87532	0.00387483	0.0338849	conserved Plasmodium membrane protein, unknown function
PF3D7_1426500.1	0	0	20.2887	9.62896	7.47942	0	14.9588	71.4562	6.15899	0.00390314	0.034069	Name=ABCG2
PF3D7_1409900.1	949.509	670.734	359.467	371.777	587.872	810.122	365.622	0.451351	-1.14768	0.00396953	0.0345842	Name=CDS
PF3D7_1035300.1	6.98091	5.56191	56.5334	30.6146	24.9227	6.27141	43.574	6.95348	2.79774	0.00398713	0.0346121	Name=GLURP
PF3D7_0909100.1	2.32812	3.33644	31.7803	29.75	16.7987	2.83228	30.7651	10.8419	3.43855	0.00398746	0.0346121	conserved Plasmodium membrane protein, unknown function
PF3D7_1323100.1	2630.52	1853.73	932.908	1158.95	1644.03	2242.12	1045.93	0.466507	-1.10003	0.00400763	0.0347229	60S ribosomal protein L6, putative
PF3D7_1122900.1	1.16275	1.11268	27.4052	20.9837	12.6661	1.13772	24.1944	21.2712	4.41083	0.00405648	0.0350281	dynein heavy chain, putative
PF3D7_1439800.1	586.083	581.413	270.689	261.796	424.996	583.748	266.243	0.456092	-1.1326	0.00405777	0.0350281	vesicle-associated membrane protein, putative
PF3D7_0719100.1	15.1833	13.3266	85.2727	48.235	40.5044	14.255	66.7538	4.68467	2.22795	0.00409507	0.0352852	ATP synthase F0 subunit a-like protein, putative
PF3D7_0505800.1	1789.29	1119.58	539.776	747.619	1049.07	1454.44	643.697	0.442603	-1.17591	0.00412867	0.0355096	Name=SUMO
PF3D7_1449000.1	0	1.10914	34.159	14.0603	12.3321	0.554568	24.1096	42.4409	5.40738	0.00414775	0.0356085	Name=GEST
PF3D7_0223400.1	30.3869	14.433	0	1.7548	11.6437	22.41	0.8774	0.0391877	-4.67346	0.00415838	0.0356346	Name=RIF
PF3D7_1012900.1	1151.03	918.712	477.707	496.056	760.875	1034.87	486.882	0.470497	-1.08774	0.00418923	0.0357779	Name=ATG18
PF3D7_1331400.1	1.16642	2.22236	30.819	21.9054	14.0283	1.69439	26.3622	15.4946	3.95369	0.00419035	0.0357779	CPW-WPC family protein
PF3D7_0710300.1	143.517	64.4392	32.5666	21.9103	65.6083	103.978	27.2385	0.262077	-1.93194	0.00420858	0.0358657	conserved protein, unknown function
PF3D7_1412500.1	1517.85	856.09	486.86	552.395	853.3	1186.97	519.628	0.437811	-1.19162	0.0042159	0.0358657	Name=ACT2
PF3D7_0908500.1	5.81596	0	41.5298	27.9856	18.8329	2.90798	34.7577	12.0646	3.5927	0.00422433	0.0358724	conserved Plasmodium protein, unknown function
PF3D7_0813800.1	5.83312	7.77766	48.4193	39.4344	25.3661	6.80539	43.9268	6.44709	2.68865	0.00426018	0.0361116	Name=GMD
PF3D7_1102500.1	197.877	215.762	446.726	484.728	336.273	206.82	465.727	2.25171	1.17102	0.00428995	0.0362733	Name=GEXP02
PF3D7_0729900.1	18.6042	14.4648	73.3741	67.3233	43.4416	16.5345	70.3487	4.25744	2.08998	0.00429471	0.0362733	dynein heavy chain, putative
PF3D7_1442700.1	4.6523	2.2251	29.163	36.7286	18.1922	3.4387	32.9458	9.61317	3.26501	0.00432896	0.036497	conserved Plasmodium protein, unknown function
PF3D7_0613700.1	147.8	60.0621	31.7899	21.8714	65.3809	103.931	26.8306	0.258253	-1.95314	0.00440212	0.0370473	syntaxin-binding protein, putative
PF3D7_0926200.1	139.893	95.5841	30.8405	41.1664	76.871	117.738	36.0035	0.30589	-1.70892	0.00441371	0.0370783	conserved Plasmodium protein, unknown function
PF3D7_1105400.1	4172.85	3749.83	1690.1	2186.93	2949.93	3961.34	1938.51	0.489364	-1.03102	0.00443127	0.0370932	Name=RPS4
PF3D7_1226400.1	323.655	213.519	91.7932	116.386	186.338	268.587	104.09	0.387632	-1.36724	0.00443281	0.0370932	regulator of MON1-CCZ1 complex, putative
PF3D7_1125400.1	1107.06	970.889	483.745	509.262	767.739	1038.97	496.503	0.477892	-1.06524	0.00443917	0.0370932	Name=TIM44
PF3D7_0203000.1	1.16314	3.33757	32.6956	24.4867	15.4207	2.25036	28.5911	12.6384	3.65974	0.00444754	0.0370971	Name=ROPE
PF3D7_0517000.1	3788.5	3907.87	1761.18	2072.24	2882.45	3848.19	1916.71	0.498082	-1.00555	0.00450245	0.0374885	60S ribosomal protein L12, putative
PF3D7_1348400.1	29.0711	3.33793	95.466	76.0704	50.9864	16.2045	85.7682	5.31017	2.40876	0.00453143	0.037663	conserved Plasmodium membrane protein, unknown function
PF3D7_0320900.1	2269.44	1128.18	711.218	758.441	1216.82	1698.81	734.829	0.432582	-1.20895	0.00457462	0.0379548	Name=H2A.Z
PF3D7_0613800.1	13.9539	5.56326	61.8775	46.3412	31.934	9.75858	54.1093	5.55933	2.47491	0.00463022	0.0383483	Name=ApiAP2
PF3D7_0307600.1	9.31497	1.11202	52.0668	33.2561	23.9375	5.2135	42.6614	8.23254	3.04134	0.00464976	0.0384217	conserved Plasmodium protein, unknown function
PF3D7_1453700.1	7539.37	5816.95	3238.7	3382.51	4994.38	6678.16	3310.61	0.495741	-1.01234	0.00465999	0.0384217	Name=P23
PF3D7_0401600.2	309.602	298.699	138.844	115.788	215.733	304.15	127.316	0.418602	-1.25635	0.00466362	0.0384217	Name=RIF
PF3D7_1421100.1	32.5786	120.136	229.658	263.291	161.416	76.3571	246.474	3.22445	1.68905	0.00470235	0.0386268	conserved Plasmodium protein, unknown function
PF3D7_1246200.1	365.49	60.0577	675.389	745.464	461.6	212.774	710.426	3.34047	1.74005	0.00470496	0.0386268	Name=ACT1
PF3D7_0919900.1	3.48855	1.11264	34.4737	22.7337	15.4522	2.3006	28.6037	12.501	3.64397	0.00472471	0.0387212	Name=RCC-PIP
PF3D7_0913200.1	3103.5	3013.66	1405.54	1646.28	2292.25	3058.58	1525.91	0.498898	-1.00318	0.00480747	0.0393308	Name=EF-1beta
PF3D7_1227100.1	787.98	472.685	271.053	276.478	452.049	630.333	273.766	0.434372	-1.203	0.00481904	0.0393569	Name=DH60
PF3D7_1435700.2	44.2493	16.6798	148.245	82.2691	72.8607	30.4645	115.257	3.78935	1.92195	0.00485511	0.0394223	ataxin-2 like protein, putative
PF3D7_1014700.1	455.922	154.475	96.8994	109.502	204.2	305.199	103.201	0.33825	-1.56384	0.00485532	0.0394223	Name=PHB2
PF3D7_1138000.1	0	0	16.793	11.3676	7.04014	0	14.0803	67.2903	6.07233	0.00485962	0.0394223	conserved Plasmodium protein, unknown function
PF3D7_1203000.1	59.3471	30.0323	143.072	137.343	92.4486	44.6897	140.207	3.14073	1.6511	0.00486062	0.0394223	Name=ORC1
PF3D7_1328000.1	9.3046	6.6753	51.2561	41.9756	27.3029	7.98995	46.6158	5.84081	2.54617	0.00490236	0.0396155	conserved Plasmodium protein, unknown function
PF3D7_1362100.1	4.67637	8.88066	43.901	43.0018	25.115	6.77852	43.4514	6.39324	2.67655	0.00490833	0.0396155	Name=14-3-3II
PF3D7_0218500.1	676.736	405.826	244.342	218.842	386.437	541.281	231.592	0.427914	-1.22461	0.00490976	0.0396155	Name=SNRPD2
PF3D7_1239800.1	6.97627	8.90159	46.8558	45.4638	27.0494	7.93893	46.1598	5.80945	2.5384	0.00499493	0.0402336	conserved Plasmodium protein, unknown function
PF3D7_1404100.1	732.508	300.019	185.796	211.167	357.372	516.264	198.481	0.384535	-1.37881	0.00511216	0.0411073	cytochrome c, putative
PF3D7_0927900.1	2240.62	1431.39	848.449	877.572	1349.51	1836	863.01	0.470069	-1.08906	0.00518454	0.0415804	Name=PSD
PF3D7_0205100.1	13.974	0	69.7068	42.0109	31.4229	6.98701	55.8589	8.04265	3.00767	0.00519149	0.0415804	conserved Plasmodium protein, unknown function
PF3D7_1122600.1	1.16327	0	28.2734	16.6172	11.5135	0.581633	22.4453	39.3264	5.29743	0.00519756	0.0415804	conserved Plasmodium protein, unknown function
PF3D7_0626800.1	12298.3	11894.4	5618.91	6697.25	9127.22	12096.4	6158.08	0.509087	-0.974016	0.00528598	0.0422159	Name=PyrK
PF3D7_0808600.1	118.635	124.605	286.323	288.584	204.537	121.62	287.454	2.36342	1.24088	0.00544497	0.0433895	Name=VAR
PF3D7_0525900.1	1.16799	0	22.8555	21.0485	11.268	0.583995	21.952	38.4043	5.2632	0.0054593	0.0433895	Name=NEK2
PF3D7_1421300.1	3.49255	2.22419	42.368	18.3763	16.6153	2.85837	30.3722	10.6484	3.41256	0.00546064	0.0433895	conserved Plasmodium protein, unknown function
PF3D7_1207700.1	5.83883	2.22125	40.4465	28.061	19.1419	4.03004	34.2537	8.53697	3.09372	0.00556858	0.0441724	41-3 protein
PF3D7_1035700.1	8.14695	4.44893	48.5642	34.1207	23.8202	6.29794	41.3425	6.57878	2.71782	0.00557874	0.0441784	Name=DBLMSP
PF3D7_1413400.1	6.98915	1.11182	39.6912	31.5148	19.8267	4.05048	35.603	8.84593	3.14501	0.00569454	0.0450195	30S ribosomal protein S9, putative
PF3D7_1244400.1	89.5653	92.3379	249.181	204.644	158.932	90.9516	226.912	2.49473	1.31888	0.00573538	0.0452512	RNA-binding protein, putative
PF3D7_1222400.1	20.9331	10.0134	68.9401	65.5819	41.3671	15.4732	67.261	4.35487	2.12263	0.00574313	0.0452512	Name=ApiAP2
PF3D7_1413900.1	610.247	366.936	178.22	236.324	347.932	488.592	207.272	0.424294	-1.23687	0.00575809	0.0452697	DnaJ protein, putative
PF3D7_1451800.1	771.749	255.797	195.103	181.121	350.942	513.773	188.112	0.366207	-1.44927	0.00576475	0.0452697	Name=SORTLR
PF3D7_0306400.1	13.968	7.7852	55.6192	52.498	32.4676	10.8766	54.0586	4.97896	2.31584	0.00583277	0.045682	FAD-dependent glycerol-3-phosphate dehydrogenase, putative
PF3D7_0504600.1	16.318	2.22305	69.6267	43.7888	32.9891	9.27051	56.7077	6.14487	2.61938	0.00583671	0.045682	Name=BCKDHB
PF3D7_1011700.1	810.61	1032.95	449.042	435.906	682.128	921.781	442.474	0.479997	-1.0589	0.00585395	0.0457407	Name=RAD23
PF3D7_1105800.1	791.512	566.851	308.428	320.559	496.838	679.181	314.494	0.463089	-1.11064	0.00591013	0.0461029	conserved Apicomplexan protein, unknown function
PF3D7_1474900.1	26.7644	1.11231	94.4978	69.9838	48.0896	13.9384	82.2408	5.92242	2.56619	0.00593248	0.0462005	Name=CITH
PF3D7_1109400.1	1199.63	1146.36	510.786	635.484	873.064	1172.99	573.135	0.488618	-1.03322	0.00594723	0.0462387	Name=ENP1
PF3D7_1337700.1	1.16432	0	25.5937	17.5026	11.0652	0.582159	21.5481	37.7394	5.238	0.00598244	0.0464356	Name=PH2
PF3D7_1224700.1	23.2666	60.0721	139.59	132.068	88.7492	41.6693	135.829	3.25518	1.70274	0.00604594	0.0468511	conserved Plasmodium protein, unknown function
PF3D7_0528200.1	2587.9	2730.82	1286.25	1421.51	2006.62	2659.36	1353.88	0.5091	-0.973979	0.00606425	0.0468566	Name=EIF3E
PF3D7_0305700.1	442.165	423.321	171.661	218.208	313.839	432.743	194.935	0.450477	-1.15047	0.00607254	0.0468566	ubiquitin-conjugating enzyme E2, putative
PF3D7_0512700.1	385.984	350.061	160.312	168.203	266.14	368.022	164.257	0.446346	-1.16377	0.00608294	0.0468566	Name=OPRT
PF3D7_0903700.1	48.9036	6.67211	119.136	119.897	73.6521	27.7879	119.516	4.31132	2.10813	0.00608656	0.0468566	alpha tubulin 1
PF3D7_0923900.1	1132.61	1086.1	555.45	544.626	829.695	1109.35	550.038	0.495823	-1.0121	0.00612341	0.047063	Name=PABP2
PF3D7_0723800.1	5.81539	2.2251	32.6978	34.1052	18.7109	4.02024	33.4015	8.3406	3.06015	0.00616701	0.0472947	conserved Plasmodium protein, unknown function
PF3D7_1321100.1	5.81438	2.22526	35.3566	31.478	18.7186	4.01982	33.4173	8.34502	3.06092	0.00617369	0.0472947	protein kinase domain-containing protein, putative
PF3D7_1028700.1	16.2929	16.6839	83.0071	53.366	42.3375	16.4884	68.1866	4.13494	2.04787	0.00620868	0.0474853	Name=MTRAP
PF3D7_1126200.1	3294.1	2467.9	1294.3	1555.07	2152.84	2881	1424.68	0.494522	-1.01589	0.00622537	0.0475355	Name=RPS18
PF3D7_1306500.1	9.30216	12.2394	63.6492	42.8423	32.0083	10.7708	53.2458	4.93919	2.30427	0.00629788	0.0480111	MORN repeat protein, putative
PF3D7_1246800.1	335.786	101.136	68.719	70.9527	144.148	218.461	69.8359	0.319799	-1.64476	0.00632444	0.0481354	Name=SRPRB
PF3D7_1203900.1	391.965	329.581	174.547	143.127	259.805	360.773	158.837	0.440306	-1.18342	0.00634371	0.0481434	Name=UBC
PF3D7_0813900.1	4347.78	3995.86	2092.2	2209.66	3161.37	4171.82	2150.93	0.515588	-0.955709	0.00634599	0.0481434	Name=RPS16
PF3D7_0605800.1	77.9223	130.171	270.436	250.971	182.375	104.047	260.703	2.50432	1.32442	0.00639271	0.0484196	Name=RAD50
PF3D7_0530800.1	10.5025	0	58.963	31.5535	25.2547	5.25126	45.2582	8.68229	3.11808	0.006439	0.0486917	CPW-WPC family protein
PF3D7_1364600.1	10.476	5.56085	53.8531	37.6237	26.8784	8.01844	45.7384	5.71593	2.51499	0.00650392	0.0490527	aldehyde reductase, putative
PF3D7_1347600.1	1.17018	0	24.5557	17.563	10.8222	0.585092	21.0594	36.8102	5.20203	0.00650763	0.0490527	conserved protein, unknown function
PF3D7_1323500.1	243.227	226.902	93.6049	101.482	166.304	235.065	97.5436	0.414987	-1.26886	0.0065258	0.0491109	Name=PMV
PF3D7_0930300.1	136.101	93.4481	349.888	223.893	200.832	114.774	286.89	2.5004	1.32216	0.00657772	0.0494018	Name=MSP1
PF3D7_1408800.1	1.16543	1.11159	26.4446	17.5141	11.5589	1.13851	21.9793	19.311	4.27135	0.00659638	0.0494018	conserved Plasmodium protein, unknown function
PF3D7_0215000.1	36.0626	17.7993	98.9521	90.0851	60.7248	26.9309	94.5186	3.51451	1.81332	0.0065965	0.0494018	Name=ACS9
PF3D7_0311800.1	23.2939	2.22377	89.1001	53.395	42.0032	12.7589	71.2475	5.60576	2.48691	0.00660654	0.0494018	ATP synthase F0 subunit d-like protein, putative
PF3D7_1117900.1	55.8401	97.895	237.655	175.8	141.797	76.8676	206.727	2.68757	1.4263	0.00663206	0.049462	conserved Plasmodium protein, unknown function
PF3D7_0709900.1	6.97872	0	40.6494	29.7335	19.3404	3.48936	35.1914	10.1693	3.34614	0.00663566	0.049462	hydrolase, putative
PF3D7_0911100.1	8.14458	30.034	105.997	60.3554	51.1328	19.0893	83.1762	4.34652	2.11986	0.00670579	0.0498469	START domain-containing protein, putative
PF3D7_1352500.1	730.546	464.691	265.408	275.801	434.111	597.619	270.604	0.452859	-1.14287	0.00671236	0.0498469	thioredoxin-related protein, putative
PF3D7_1247400.1	963.684	719.609	381.442	423.452	622.047	841.647	402.447	0.478199	-1.06432	0.00671915	0.0498469	Name=FKBP35
PF3D7_1473200.1	1642.11	418.208	374.409	369.192	700.98	1030.16	371.8	0.360953	-1.47012	0.00673258	0.0498678	DnaJ protein, putative
PF3D7_1457200.1	312.286	195.338	90.3855	112.365	177.594	253.812	101.375	0.399507	-1.32371	0.00677846	0.0501286	Name=TRX1
PF3D7_1116000.1	15.126	5.5618	60.063	46.3608	31.7779	10.3439	53.2119	5.15834	2.36691	0.00689788	0.0508806	Name=RON4
PF3D7_0827600.1	26.7556	4.44985	85.7016	64.7205	45.4069	15.6027	75.211	4.83546	2.27365	0.00690181	0.0508806	conserved Plasmodium protein, unknown function
PF3D7_0617500.1	63.099	21.0962	6.15006	7.01827	24.3409	42.0976	6.58416	0.156534	-2.67545	0.00696997	0.0513025	#N/A
PF3D7_1006000.1	4.66199	2.22311	37.901	23.645	17.1078	3.44255	30.773	8.96931	3.165	0.00700344	0.0514682	Name=IMP4
PF3D7_1238600.1	5.82039	0	40.6073	23.6252	17.5132	2.9102	32.1163	11.1371	3.4773	0.00706586	0.0518458	Name=NSM
PF3D7_1004000.1	4404.89	3693.38	1871.78	2262.56	3058.15	4049.13	2067.17	0.510527	-0.969942	0.00709658	0.0519899	60S ribosomal protein L13, putative
PF3D7_1207400.1	1.16745	3.33227	31.6646	21.0418	14.3015	2.24986	26.3532	11.6474	3.54194	0.00721324	0.0527333	conserved Plasmodium protein, unknown function
PF3D7_1358000.1	6.97866	15.5755	63.6259	46.3489	33.1322	11.2771	54.9874	4.86516	2.28249	0.00722051	0.0527333	patatin-like phospholipase, putative
PF3D7_0817700.1	10.471	3.3372	45.9354	39.3606	24.7761	6.9041	42.648	6.19933	2.63211	0.00725032	0.0528688	Name=RON5
PF3D7_0925700.1	1210.46	863.076	481.201	523.2	769.484	1036.77	502.201	0.484421	-1.04567	0.00731881	0.0532855	Name=HDAC1
PF3D7_0811000.1	9.30823	2.22473	43.2813	35.8637	22.6695	5.76648	39.5725	6.89341	2.78522	0.007384	0.0536769	Name=CUL1
PF3D7_0907400.1	581.807	488.312	252.598	254.558	394.319	535.06	253.578	0.473951	-1.07719	0.00742051	0.0537985	Name=ClpY
PF3D7_1315500.1	655.465	427.822	239.537	254.085	394.227	541.643	246.811	0.45573	-1.13375	0.00742365	0.0537985	conserved protein, unknown function
PF3D7_0811600.1	8.14601	3.33686	44.1557	32.3684	22.0017	5.74144	38.262	6.68515	2.74096	0.00747779	0.0541074	conserved protein, unknown function
PF3D7_1209600.1	1.16635	0	21.1347	19.2759	10.3942	0.583175	20.2053	35.3593	5.14402	0.00752038	0.054268	Name=PBGD
PF3D7_0700800.1	9.3317	13.3339	0	0	5.66641	11.3328	0	0.014253	-6.13259	0.00752863	0.054268	Name=MC-2TM
PF3D7_1008600.1	0	0	15.826	9.64627	6.36807	0	12.7361	60.7963	5.92591	0.00753466	0.054268	zinc finger (CCCH type) protein, putative
PF3D7_1115300.1	1159.69	877.392	487.149	512.835	759.265	1018.54	499.992	0.490918	-1.02645	0.0075464	0.0542693	Name=FP2B
PF3D7_1338600.1	54.6883	5.56172	153.684	107.594	80.3822	30.125	130.639	4.34596	2.11967	0.0076478	0.0549145	conserved protein, unknown function
PF3D7_0617200.1	3964.2	5783.15	2477.59	2439.63	3666.14	4873.67	2458.61	0.50446	-0.987187	0.00780515	0.0557765	BFR1 domain-containing protein, putative
PF3D7_0905300.1	3.48811	1.1127	25.6384	26.229	14.117	2.30041	25.9337	11.3336	3.50253	0.00781139	0.0557765	dynein heavy chain, putative
PF3D7_1037100.1	242.159	157.915	79.4364	77.8825	139.348	200.037	78.6595	0.393313	-1.34625	0.00781242	0.0557765	Name=PyKII
PF3D7_0525200.1	70.9531	63.4133	182.03	162.664	119.765	67.1832	172.347	2.56571	1.35936	0.00781806	0.0557765	Name=SMC6
PF3D7_0627800.1	809.927	570.609	309.099	344.674	508.577	690.268	326.886	0.473608	-1.07824	0.00782724	0.0557765	Name=ACAS
PF3D7_0708400.1	20614	16509	9017.27	10306.7	14111.7	18561.5	9661.99	0.520542	-0.941915	0.0078769	0.0560454	Name=HSP90
PF3D7_0516800.1	39.5426	7.78802	101.635	90.944	59.9773	23.6653	96.2893	4.07851	2.02804	0.00789794	0.0560953	Name=ApiAP2
PF3D7_0934500.1	1413.42	718.392	480.129	483.058	773.749	1065.91	481.593	0.451857	-1.14606	0.00790781	0.0560953	V-type proton ATPase subunit E, putative
PF3D7_0419600.1	3351.03	3547.41	1814.6	1805.43	2629.62	3449.22	1810.01	0.524759	-0.930274	0.00793922	0.0562332	Name=RANBP1
PF3D7_1215300.1	289.897	61.058	49.1773	50.8955	112.757	175.477	50.0364	0.285288	-1.80951	0.00795369	0.0562397	Name=CPN10
PF3D7_0416500.1	1.16518	0	27.3333	13.1336	10.408	0.58259	20.2335	35.4166	5.14635	0.00796976	0.0562397	Name=MAF1
PF3D7_0508100.1	6.98011	4.44975	39.7557	34.1107	21.3241	5.71493	36.9332	6.4734	2.69452	0.00797607	0.0562397	Name=SET9
PF3D7_0812400.1	1876.52	1310.09	681.487	874.141	1185.56	1593.3	777.814	0.4882	-1.03446	0.0080235	0.0564893	Name=KARalpha
PF3D7_1205000.1	6.98814	7.78322	48.5202	35.0129	24.5761	7.38568	41.7666	5.65267	2.49893	0.00810141	0.0569525	conserved protein, unknown function
PF3D7_1475500.1	1.16338	0	21.2024	18.3676	10.1834	0.581689	19.785	34.6564	5.11505	0.00815127	0.0571892	Name=CCp1
PF3D7_0703700.1	1080.72	856.905	482.844	479.999	725.118	968.815	481.422	0.496942	-1.00885	0.00817148	0.0571892	conserved protein, unknown function
PF3D7_1323700.1	18.6373	14.4538	61.7437	68.2808	40.7789	16.5455	65.0123	3.93203	1.97528	0.00817163	0.0571892	Name=GAPM1
PF3D7_1204300.1	5675.99	5458.4	2757.8	3112.38	4251.14	5567.2	2935.09	0.527214	-0.92354	0.0081979	0.0572877	Name=EIF5A
PF3D7_0423500.1	10.4835	1.11183	48.5128	34.1405	23.5621	5.79766	41.3266	7.16924	2.84182	0.00830501	0.0579499	Name=GAPM2
PF3D7_0618300.1	3184.27	2918.24	1487.56	1701.18	2322.81	3051.26	1594.37	0.522534	-0.936404	0.00845536	0.0586657	60S ribosomal protein L27a, putative
PF3D7_1372000.1	350.493	124.543	82.0663	86.6438	160.937	237.518	84.355	0.355278	-1.49298	0.00845676	0.0586657	Plasmodium exported protein (PHISTa), unknown function
PF3D7_0518700.1	13.9592	15.5746	60.081	60.3466	37.4904	14.7669	60.2138	4.07641	2.0273	0.00846061	0.0586657	Name=PUF1
PF3D7_1252500.1	2.33018	2.22345	28.2178	21.8882	13.6649	2.27681	25.053	11.0061	3.46023	0.00846862	0.0586657	Plasmodium exported protein, unknown function
PF3D7_1238900.1	180.302	41.1618	30.9248	26.2373	69.6566	110.732	28.5811	0.258245	-1.95319	0.00847005	0.0586657	Name=PK2
PF3D7_0929600.1	0	0	13.205	11.3923	6.14932	0	12.2986	58.7251	5.87591	0.00849905	0.0587799	G2 protein, putative
PF3D7_1238100.1	605.148	374.527	214.952	228.634	355.815	489.837	221.793	0.452857	-1.14287	0.00855716	0.0590947	calcyclin binding protein, putative
PF3D7_0932000.1	18.6734	2.22181	67.7531	48.2107	34.2148	10.4476	57.9819	5.57467	2.47889	0.00859312	0.0592429	conserved Plasmodium protein, unknown function
PF3D7_0604000.1	1.16319	1.1125	23.8576	17.491	10.9061	1.13785	20.6743	18.174	4.18381	0.00861231	0.0592429	conserved Plasmodium protein, unknown function
PF3D7_1325900.1	12.7933	2.22514	52.1427	39.3509	26.628	7.50921	45.7468	6.11868	2.61322	0.00861647	0.0592429	conserved Plasmodium protein, unknown function
PF3D7_1456000.1	23.2713	1.11235	84.7926	55.1089	41.0713	12.1918	69.9507	5.76007	2.52609	0.00863662	0.0592947	Name=AP2-HC
PF3D7_0817600.1	22.1102	3.33689	64.4689	62.9863	38.2256	12.7235	63.7276	5.02667	2.3296	0.00868669	0.0595372	conserved protein, unknown function
PF3D7_1371300.1	0	0	33.5598	0	8.38994	0	16.7799	80.1701	6.32499	0.0086973	0.0595372	#N/A
PF3D7_1014300.1	60.4757	11.1258	157.317	109.306	84.5561	35.8008	133.311	3.73046	1.89935	0.00871896	0.0595986	SPRY domain-containing protein, putative
PF3D7_0520900.1	5240.53	3153.76	1840.12	2263.95	3124.59	4197.15	2052.04	0.488924	-1.03232	0.00879741	0.0600474	Name=SAHH
PF3D7_0925000.1	5.83296	3.33332	29.9329	35.9284	18.7569	4.58314	32.9307	7.20278	2.84855	0.00884115	0.0602584	conserved Plasmodium protein, unknown function
PF3D7_1141100.1	4.65239	23.3634	72.4638	59.4661	39.9864	14.0079	65.965	4.6943	2.23091	0.0088732	0.0603628	conserved Plasmodium protein, unknown function
PF3D7_0516100.1	9.30479	3.33762	39.7666	38.4781	22.7218	6.3212	39.1224	6.20981	2.63455	0.008887	0.0603628	Name=ATPase1
PF3D7_0909600.1	10.4785	4.44822	42.3636	42.0054	24.8239	7.46338	42.1845	5.66807	2.50286	0.00889503	0.0603628	conserved protein, unknown function
PF3D7_1250400.1	0	2.2239	26.4698	16.6297	11.3308	1.11195	21.5497	19.1253	4.25741	0.00893472	0.0605446	conserved Plasmodium protein, unknown function
PF3D7_1323400.1	5926.02	7443.27	3333.9	3678.75	5095.49	6684.65	3506.33	0.524531	-0.930899	0.00900299	0.0608735	Name=RPL23
PF3D7_1358800.1	2491.66	3021.8	1254.51	1580.27	2087.06	2756.73	1417.39	0.514149	-0.959741	0.00900918	0.0608735	Name=RPS15
PF3D7_1114900.1	1.16308	3.33764	25.6278	24.4859	13.6536	2.25036	25.0568	11.0793	3.46979	0.00906105	0.0611361	filamin domain-containing protein, putative
PF3D7_0303500.1	6.97889	3.33756	37.1135	32.3576	19.9469	5.15823	34.7355	6.75231	2.75538	0.00920361	0.0620089	spindle pole body protein, putative
PF3D7_0417800.1	264.267	229.093	112.1	102.381	176.96	246.68	107.241	0.434764	-1.2017	0.00927126	0.0623752	Name=CRK1
PF3D7_0724800.1	20.9645	4.44754	70.5743	51.6443	36.9077	12.706	61.1093	4.82553	2.27069	0.00929917	0.0624734	kelch domain-containing protein, putative
PF3D7_1218600.1	898.728	544.933	349.547	329.018	530.556	721.83	339.283	0.470079	-1.08903	0.00940269	0.0628048	Name=RRS
PF3D7_0733000.1	5.81544	6.67527	40.6508	34.1054	21.8117	6.24536	37.3781	5.98177	2.58057	0.00940378	0.0628048	Name=VAR
PF3D7_1435600.1	9.30605	13.3497	61.8487	41.98	31.6211	11.3279	51.9144	4.57788	2.19468	0.00940827	0.0628048	conserved Plasmodium protein, unknown function
PF3D7_0913600.1	9.30939	2.22461	45.0408	31.4928	22.0169	5.767	38.2668	6.66466	2.73653	0.00941276	0.0628048	conserved Plasmodium protein, unknown function
PF3D7_1328100.1	621.824	507.063	260.308	287.068	419.066	564.444	273.688	0.484915	-1.0442	0.00941661	0.0628048	proteasome subunit beta type-7, putative
PF3D7_0813400.1	5486.57	5601.63	2687.53	3198.21	4243.49	5544.1	2942.87	0.530812	-0.913728	0.00942875	0.0628048	conserved protein, unknown function
PF3D7_1006800.1	4340.25	3946.76	2143.01	2268.22	3174.56	4143.5	2205.62	0.532311	-0.90966	0.00945119	0.0628652	Name=GBP2
PF3D7_1031000.1	1.16831	3.3312	20.2113	29.8244	13.6338	2.24976	25.0179	11.058	3.46702	0.00946768	0.0628857	Name=P25
PF3D7_0519400.1	5724.09	4731.23	2452.06	3016.97	3981.09	5227.66	2734.52	0.523092	-0.934864	0.0095236	0.063042	Name=RPS24
PF3D7_0423300.1	1.16486	2.22364	22.9327	21.8852	12.0516	1.69425	22.409	13.1771	3.71997	0.00952401	0.063042	conserved Plasmodium protein, unknown function
PF3D7_0802100.1	5.81484	4.45038	41.5399	27.1075	19.7282	5.13261	34.3237	6.69381	2.74283	0.00953148	0.063042	Name=AP2-LT
PF3D7_1316000.1	1.16645	1.11117	23.7739	16.6484	10.675	1.13881	20.2111	17.7532	4.15001	0.009592	0.063353	protein kinase, putative
PF3D7_1203400.1	33.7443	31.1454	105.987	90.9751	65.463	32.4449	98.4811	3.03577	1.60206	0.00965282	0.0635511	Name=MFS4
PF3D7_0721100.1	427.637	157.857	113.736	107.699	201.732	292.747	110.718	0.378315	-1.40234	0.00965707	0.0635511	conserved protein, unknown function
PF3D7_1425800.1	2.3274	6.67377	30.0264	35.8673	18.7237	4.50058	32.9469	7.29221	2.86636	0.00966258	0.0635511	conserved Plasmodium protein, unknown function
PF3D7_1341800.1	0	0	14.1181	9.62739	5.93638	0	11.8728	56.7197	5.82578	0.00989707	0.0648921	Name=IMC1k
PF3D7_1463500.1	81.5298	231.271	374.92	422.787	277.627	156.4	398.853	2.54868	1.34975	0.0099138	0.0648921	fam-a protein
PF3D7_1140100.1	155.068	112.25	39.6456	56.9374	90.9751	133.659	48.2915	0.361404	-1.46832	0.00992438	0.0648921	V-type proton ATPase subunit F, putative
PF3D7_1204100.1	17.458	13.3467	62.6909	58.6182	38.0285	15.4024	60.6546	3.94079	1.97849	0.00993165	0.0648921	conserved Plasmodium protein, unknown function
PF3D7_1206900.1	5.82534	4.44693	43.2095	25.39	19.7179	5.13614	34.2998	6.68503	2.74093	0.00993556	0.0648921	conserved Plasmodium protein, unknown function
PF3D7_1025500.1	5.8136	1.1127	39.7829	20.9834	16.9232	3.46315	30.3832	8.82276	3.14123	0.00999482	0.06518	conserved Plasmodium protein, unknown function
PF3D7_0818600.1	25.6547	53.3424	127.719	110.384	79.2751	39.4986	119.052	3.01028	1.5899	0.0100131	0.06518	Name=PBLP
PF3D7_1029400.1	216.616	196.811	81.1688	93.6548	147.063	206.713	87.4118	0.422899	-1.24161	0.0100213	0.06518	Name=CDC50C
PF3D7_1332800.1	671.979	527.051	286.736	300.222	446.497	599.515	293.479	0.489563	-1.03043	0.0101039	0.0656265	eukaryotic translation initiation factor 6, putative
PF3D7_0205000.1	15.1468	7.78193	65.2502	40.2755	32.1136	11.4644	52.7629	4.61089	2.20504	0.0101605	0.0659027	conserved Plasmodium protein, unknown function
PF3D7_1131600.1	5.81524	7.78793	44.1876	33.2301	22.7552	6.80158	38.7089	5.68513	2.50719	0.0102345	0.0662911	kelch domain-containing protein, putative
PF3D7_1103500.1	3.49692	0	31.7261	16.6405	12.9659	1.74846	24.1833	13.9906	3.80638	0.0102891	0.0665532	CPW-WPC family protein
PF3D7_1004600.1	5.81948	6.67328	50.3277	25.3725	22.0482	6.24638	37.8501	6.05602	2.59837	0.0103132	0.0666176	conserved Plasmodium membrane protein, unknown function
PF3D7_0404700.1	1.16386	1.11223	22.0744	17.4979	10.4621	1.13804	19.7861	17.3906	4.12024	0.0103943	0.0669581	Name=DPAP3
PF3D7_0902600.1	264.556	195.638	93.4356	103.334	164.241	230.097	98.3849	0.427656	-1.22548	0.0103945	0.0669581	Name=FIKK9.7
PF3D7_1436600.1	9.31308	4.44846	47.6666	31.5013	23.2324	6.88077	39.584	5.76683	2.52778	0.0105089	0.0676022	Name=PKG
PF3D7_0503200.1	6.98337	6.67329	46.796	30.622	22.7687	6.82833	38.709	5.66948	2.50322	0.010532	0.0676586	Name=CDC6
PF3D7_0628100.1	10.4632	3.33826	58.3569	25.3529	24.3778	6.90075	41.8549	6.08452	2.60514	0.0105797	0.0678346	Name=HECT1
PF3D7_1248700.1	1624.82	3020.57	1041.91	1198.05	1721.34	2322.7	1119.98	0.482173	-1.05238	0.0105883	0.0678346	conserved protein, unknown function
PF3D7_1317000.1	438.973	483.726	236.504	210.915	342.529	461.349	223.709	0.48488	-1.0443	0.0106317	0.0680199	Name=USP39
PF3D7_1224800.1	6.99165	7.78154	45.8448	34.1494	23.6918	7.38659	39.9971	5.41257	2.43631	0.0106517	0.0680549	conserved protein, unknown function
PF3D7_1125000.1	10.493	2.22279	35.242	43.797	22.9387	6.35789	39.5195	6.2453	2.64277	0.0107877	0.0688301	conserved protein, unknown function
PF3D7_1456400.1	1.16419	0	23.832	13.126	9.53053	0.582093	18.479	32.3495	5.01567	0.0108669	0.0692414	conserved Plasmodium protein, unknown function
PF3D7_1364100.1	12.8058	3.33631	51.1956	37.6273	26.2413	8.07108	44.4115	5.52284	2.46541	0.0109601	0.0697405	Name=P92
PF3D7_0520000.1	5245.82	4771.69	2340.01	2983.22	3835.19	5008.76	2661.62	0.531397	-0.912138	0.0110379	0.0701238	Name=RPS9
PF3D7_1129600.1	1.16367	1.11231	26.4947	13.122	10.4732	1.13799	19.8084	17.4099	4.12183	0.0110502	0.0701238	phosphatidylinositol-4-phosphate 5-kinase, putative
PF3D7_1459100.1	13.971	13.3448	64.4302	47.2552	34.7503	13.6579	55.8427	4.08904	2.03176	0.0110719	0.0701423	GTP-binding protein, putative
PF3D7_1338200.1	3250.88	4131.17	1924.74	1995.35	2825.54	3691.03	1960.04	0.531022	-0.913155	0.011083	0.0701423	Name=RPL6
PF3D7_1460700.1	3163.5	2815.2	1428.58	1742.86	2287.53	2989.35	1585.72	0.530463	-0.914676	0.0111566	0.070513	Name=RPL27
PF3D7_1037300.1	4392.28	6830.28	2469.78	3209.93	4225.57	5611.28	2839.85	0.506092	-0.982529	0.0112251	0.0708451	Name=AAC1
PF3D7_0207100.1	36.0611	4.4499	98.9574	76.089	53.8894	20.2555	87.5232	4.33275	2.11528	0.011253	0.0708451	conserved Plasmodium protein, unknown function
PF3D7_0927300.1	10.4792	4.44809	46.7725	35.0061	24.1765	7.46367	40.8893	5.49334	2.45768	0.0112544	0.0708451	Name=FH
PF3D7_1318300.1	165.166	159.091	67.1583	64.7148	114.033	162.128	65.9366	0.406699	-1.29796	0.011298	0.0709373	conserved Plasmodium protein, unknown function
PF3D7_0806300.1	3.49021	1.11242	23.8521	24.4905	13.2363	2.30131	24.1713	10.5587	3.40036	0.0112992	0.0709373	Name=FLP
PF3D7_0909000.1	3.49257	1.11209	23.8318	24.5019	13.2346	2.30233	24.1668	10.5533	3.39962	0.0113205	0.0709761	conserved Plasmodium protein, unknown function
PF3D7_0914800.1	11.6451	4.44785	38.8238	46.3872	25.326	8.04646	42.6055	5.3107	2.4089	0.0114401	0.071547	GINS complex subunit Psf3, putative
PF3D7_0212300.1	2338.84	1989.54	1151.89	1152.45	1658.18	2164.19	1152.17	0.532388	-0.909449	0.0114517	0.071547	Name=ERF1
PF3D7_1369400.1	22.0961	25.5898	82.1974	74.3263	51.0524	23.843	78.2619	3.28128	1.71426	0.0114573	0.071547	conserved Plasmodium protein, unknown function
PF3D7_1016000.1	1.1641	1.11213	22.0687	16.6254	10.2426	1.13812	19.347	17.0035	4.08776	0.0115011	0.0717134	conserved Plasmodium protein, unknown function
PF3D7_0727400.1	1050.06	538.859	342.415	392.617	580.988	794.46	367.516	0.462657	-1.11199	0.0115237	0.0717134	proteasome subunit alpha type-5, putative
PF3D7_0204200.1	349.551	308.606	153.658	155.331	241.786	329.078	154.494	0.469506	-1.09079	0.0115433	0.0717134	Name=SEC66
PF3D7_0518800.1	0	0	12.2255	10.5627	5.69705	0	11.3941	54.3083	5.7631	0.011545	0.0717134	Name=PSOP13
PF3D7_0827200.1	1.16421	2.22417	23.8314	19.2516	11.6179	1.69419	21.5415	12.6688	3.6632	0.0116087	0.0720139	conserved Plasmodium protein, unknown function
PF3D7_1312500.1	6.98712	2.22392	39.7057	25.3818	18.5746	4.60552	32.5437	7.09531	2.82687	0.0117053	0.0725174	conserved Plasmodium protein, unknown function
PF3D7_1245100.1	9.3073	1.11241	43.2868	29.7386	20.8613	5.20986	36.5127	7.04713	2.81704	0.0117502	0.0726996	Name=KLP8
PF3D7_1130700.1	50.0201	16.6871	121.046	96.2044	70.9895	33.3536	108.625	3.26203	1.70577	0.0117718	0.0727002	Name=SMC1
PF3D7_1447700.1	113.086	36.6768	14.0976	23.6497	46.8775	74.8814	18.8736	0.25224	-1.98713	0.0117813	0.0727002	conserved protein, unknown function
PF3D7_0530900.1	1.16302	2.22515	30.9323	13.1169	11.8593	1.69408	22.0246	12.9547	3.6954	0.0118128	0.072729	Name=FRM1
PF3D7_1466000.1	0	0	14.9266	7.89822	5.70621	0	11.4124	54.4614	5.76716	0.0118325	0.072729	conserved protein, unknown function
PF3D7_1416600.1	2.32584	1.11261	24.7485	18.3626	11.6374	1.71923	21.5555	12.5865	3.65381	0.011859	0.072729	conserved Plasmodium protein, unknown function
PF3D7_0714000.1	2258.84	1718.43	1017.1	1071.06	1516.36	1988.63	1044.08	0.52504	-0.929501	0.0118613	0.072729	Name=H2B.Z
PF3D7_1205900.1	480.682	519.407	236.633	258.972	373.923	500.045	247.802	0.495553	-1.01289	0.0118634	0.072729	conserved protein, unknown function
PF3D7_0802200.1	248.197	56.6947	44.0829	48.1585	99.2833	152.446	46.1207	0.302695	-1.72406	0.0118983	0.072848	Name=1-CysPxn
PF3D7_1461300.1	1361.99	911.279	510.9	624.618	852.196	1136.63	567.759	0.499544	-1.00132	0.0119641	0.0731557	40S ribosomal protein S28e, putative
PF3D7_1462700.1	58.2713	1.11159	158.668	129.604	86.9136	29.6914	144.136	4.86474	2.28236	0.011994	0.0732429	Name=CYT1
PF3D7_1471500.1	2.33363	0	22.8843	17.5284	10.6866	1.16682	20.2064	17.5569	4.13396	0.0120361	0.0734044	Name=TMEM43
PF3D7_1129100.1	4800.38	3165.23	1974.9	2152.43	3023.23	3982.8	2063.67	0.518155	-0.948543	0.0120771	0.0734947	Name=PV1
PF3D7_1129200.1	948.328	933.871	474.446	507.787	716.108	941.1	491.116	0.521858	-0.938272	0.0120822	0.0734947	Name=RPN7
PF3D7_1246400.1	45.428	30.0195	112.904	103.296	72.9119	37.7238	108.1	2.86774	1.51991	0.0121963	0.0740928	Name=MTIP
PF3D7_0919100.1	652.001	603.845	327.433	310.666	473.486	627.923	319.05	0.508112	-0.976781	0.0122487	0.0742772	DnaJ protein, putative
PF3D7_1250500.1	119.049	81.0942	29.0351	38.57	66.9372	100.072	33.8025	0.337895	-1.56535	0.0122583	0.0742772	AP-3 complex subunit sigma, putative
PF3D7_0613300.1	0	1.11241	18.5514	16.6187	9.07062	0.556205	17.585	31.007	4.95452	0.0123849	0.0749478	Name=ROP14
PF3D7_1302800.1	2258.89	3589.9	1446.33	1552.21	2211.84	2924.4	1499.27	0.512664	-0.963916	0.0125014	0.0755552	40S ribosomal protein S7, putative
PF3D7_1134500.1	143.081	204.695	69.8002	72.5907	122.542	173.888	71.1955	0.409352	-1.28859	0.0125319	0.0756316	alpha/beta hydrolase, putative
PF3D7_1025900.1	22.1051	28.9226	96.2896	68.2244	53.8854	25.5138	82.257	3.22206	1.68798	0.0125462	0.0756316	conserved protein, unknown function
PF3D7_0324800.1	105.105	31.0968	18.4633	14.908	42.3933	68.1009	16.6857	0.245195	-2.028	0.012765	0.0768517	Name=RIF
PF3D7_1401900.1	2.33025	2.22342	29.0984	17.511	12.7908	2.27684	23.3047	10.2376	3.3558	0.0127876	0.0768893	conserved protein, unknown function
PF3D7_1407800.1	3145.63	2589.37	1391.73	1670.07	2199.2	2867.5	1530.9	0.53389	-0.905386	0.012823	0.0770034	Name=PM4
PF3D7_1307700.1	641.098	670.758	352.438	319.272	495.892	655.928	335.855	0.51202	-0.965728	0.0128985	0.0772965	TOM1-like protein, putative
PF3D7_1326600.1	46.511	10.0141	115.806	87.4335	64.9411	28.2625	101.62	3.6028	1.84912	0.0129047	0.0772965	conserved Plasmodium protein, unknown function
PF3D7_1118200.1	982.208	672.924	440.656	389.304	621.273	827.566	414.98	0.50148	-0.995735	0.0131101	0.0784267	heat shock protein 90, putative
PF3D7_0111400.1	12.8051	7.7849	66.2058	30.6257	29.3554	10.295	48.4158	4.70908	2.23544	0.0131884	0.0787947	Name=GEXP19
PF3D7_0204700.1	611.35	482.597	265.599	280.944	410.123	546.974	273.271	0.499645	-1.00103	0.0132875	0.079251	Name=HT1
PF3D7_1468100.1	4908.37	4692.02	2729.62	2550.54	3720.14	4800.2	2640.08	0.549996	-0.862507	0.0132985	0.079251	Name=MORC
PF3D7_0933100.1	17.4648	26.689	71.4856	76.1365	47.944	22.0769	73.8111	3.34018	1.73993	0.0133363	0.0793752	conserved Plasmodium protein, unknown function
PF3D7_0202000.1	13936.7	8520.11	4863.29	6566.43	8471.63	11228.4	5714.86	0.508969	-0.974351	0.0133573	0.0794	Name=KAHRP
PF3D7_1147600.1	3.49363	2.2239	34.4107	16.6297	14.1895	2.85876	25.5202	8.94518	3.16111	0.0134486	0.0798413	conserved Plasmodium protein, unknown function
PF3D7_1212300.1	10.4721	7.78645	48.5792	37.614	26.1129	9.12926	43.0966	4.72489	2.24028	0.0136126	0.0806288	WD repeat-containing protein, putative
PF3D7_1114600.1	0	0	14.0566	7.89576	5.48809	0	10.9762	52.3861	5.71111	0.0136235	0.0806288	conserved Plasmodium protein, unknown function
PF3D7_0920800.1	3029.7	2574.32	1358.15	1654.05	2154.06	2802.01	1506.1	0.537516	-0.895621	0.0136327	0.0806288	Name=IMPDH
PF3D7_1426900.1	28.0363	6.66274	80.857	58.767	43.5808	17.3495	69.812	4.03575	2.01284	0.0138362	0.0817294	Name=QCR6
PF3D7_0314400.1	643.985	493.708	279.701	291.455	427.212	568.846	285.578	0.502072	-0.994034	0.0139234	0.0821409	Name=PPP6
PF3D7_1454700.1	1473.15	1064.14	624.688	694.946	964.228	1268.64	659.817	0.520125	-0.94307	0.0139648	0.0822401	Name=6PGD
PF3D7_1353700.1	228.867	121.062	58.9161	78.0411	121.721	174.964	68.4786	0.391531	-1.3528	0.0139763	0.0822401	Name=ROMO1
PF3D7_0716900.1	289.915	265.778	133.264	126.894	203.963	277.846	130.079	0.468186	-1.09485	0.0139927	0.0822401	Name=DMT2
PF3D7_0905100.1	558.329	511.752	249.181	291.225	402.622	535.041	270.203	0.505035	-0.985544	0.014024	0.0823209	Name=NUP221
PF3D7_1345900.1	28.0018	6.66628	87.1436	53.4592	43.8177	17.334	70.3014	4.06701	2.02397	0.0140845	0.082573	Name=SPC25
PF3D7_0321700.1	9.30529	13.3502	61.855	36.7305	30.3102	11.3277	49.2928	4.34685	2.11997	0.0141441	0.0828189	conserved Plasmodium protein, unknown function
PF3D7_1402200.1	50.1326	23.3394	128.635	90.2212	73.082	36.736	109.428	2.98254	1.57654	0.0142278	0.083205	Name=ApiCOX19
PF3D7_1334200.1	584.644	1204.2	416.419	428.018	658.321	894.423	422.218	0.472006	-1.08312	0.0143702	0.0839335	chaperone binding protein, putative
PF3D7_0401700.1	100.346	41.1076	22.8843	15.7755	45.0284	70.7269	19.3299	0.273458	-1.87061	0.0144428	0.0841682	#N/A
PF3D7_1140500.1	3.49028	1.11241	30.0352	16.6188	12.8142	2.30134	23.327	10.1873	3.3487	0.014454	0.0841682	Name=MyoK
PF3D7_1417300.1	3.4907	2.2247	27.381	21.8686	13.7412	2.8577	24.6248	8.63461	3.11013	0.0144642	0.0841682	Name=ATG4
PF3D7_0408600.1	6.98547	1.11207	35.3044	25.3777	17.1949	4.04877	30.341	7.53737	2.91406	0.0145045	0.0842984	Name=SIAP1
PF3D7_0209800.1	5771.31	5240.02	2937.23	3162.65	4277.8	5505.66	3049.94	0.553967	-0.852129	0.0146317	0.0848727	Name=UAP56
PF3D7_0418400.1	137.279	32.142	23.5999	21.1142	53.5336	84.7103	22.357	0.264151	-1.92056	0.0146394	0.0848727	conserved Plasmodium protein, unknown function
PF3D7_0904300.1	2.32624	1.11253	25.6269	15.7412	11.2017	1.71938	20.684	12.0755	3.59401	0.0147157	0.0852096	conserved protein, unknown function
PF3D7_0214800.1	487.393	653.03	263.306	307.849	427.895	570.212	285.577	0.500795	-0.997709	0.014797	0.0855748	conserved Plasmodium membrane protein, unknown function
PF3D7_0818200.1	7545.88	5381.14	3153.42	3766.23	4961.67	6463.51	3459.82	0.535292	-0.901603	0.0148152	0.0855748	Name=14-3-3I
PF3D7_0528400.1	5.82045	1.11213	29.131	26.2504	15.5785	3.46629	27.6907	8.03515	3.00632	0.0148431	0.0856307	Name=DHHC7
PF3D7_1470900.1	367.105	321.25	166.603	168.134	255.773	344.177	167.368	0.486315	-1.04004	0.0150267	0.0865831	proteasome subunit beta type-2, putative
PF3D7_1358400.1	0	0	17.5983	4.38278	5.49527	0	10.9905	52.4708	5.71344	0.0151397	0.0870607	conserved Plasmodium protein, unknown function
PF3D7_1359400.1	1801.76	2303.37	1050.67	1160.16	1578.99	2052.56	1105.41	0.538541	-0.892871	0.015154	0.0870607	Name=CELF1
PF3D7_0723900.1	1129.75	1579.58	679.276	743.502	1033.03	1354.67	711.389	0.525119	-0.929285	0.0151652	0.0870607	RNA-binding protein, putative
PF3D7_1328200.1	11.6299	31.1524	89.2642	62.0858	48.5331	21.3911	75.675	3.53101	1.82008	0.0152148	0.0872392	conserved Plasmodium protein, unknown function
PF3D7_1473400.1	0	2.22455	19.4279	18.3716	10.006	1.11227	18.8997	16.7826	4.06889	0.015287	0.0875461	conserved protein, unknown function
PF3D7_0716800.1	908.914	1080.52	438.17	594.549	755.539	994.718	516.36	0.519092	-0.945939	0.0153848	0.0879988	Name=EIF3I
PF3D7_0517300.1	5822.83	4392.55	2476.46	3038.99	3932.71	5107.69	2757.73	0.539923	-0.889173	0.015507	0.0885119	Name=SR1
PF3D7_0515600.1	3.49084	0	27.3795	16.6206	11.8727	1.74542	22.0001	12.7373	3.67098	0.015532	0.0885119	Name=GEP
PF3D7_0217000.1	0	0	8.82769	12.2501	5.26945	0	10.5389	50.3562	5.6541	0.01554	0.0885119	conserved Plasmodium membrane protein, unknown function
PF3D7_0817900.1	651.735	337.603	196.911	257.843	361.023	494.669	227.377	0.459741	-1.12111	0.0155499	0.0885119	Name=HMGB2
PF3D7_1212800.1	44.2435	47.818	127.088	112.016	82.7913	46.0308	119.552	2.59684	1.37675	0.0156129	0.088763	Name=SDHB
PF3D7_0528500.1	4.66454	4.44518	37.875	21.9017	17.2216	4.55486	29.8883	6.56289	2.71433	0.0157036	0.0891704	Name=CPalpha
PF3D7_0607600.1	16.2855	3.33743	55.6641	40.2308	28.8795	9.81148	47.9474	4.90409	2.29398	0.015752	0.0891879	Name=SAS6
PF3D7_0408900.1	0	0	18.5354	3.50032	5.50893	0	11.0179	52.6339	5.71792	0.0157549	0.0891879	Name=KAE1
PF3D7_0516300.1	509.746	398.186	206.629	244.088	339.662	453.966	225.358	0.496472	-1.01022	0.0157636	0.0891879	tRNA pseudouridine synthase, putative
PF3D7_1455000.1	3.49399	0	28.2307	15.7556	11.8701	1.747	21.9932	12.7251	3.66961	0.015808	0.0893314	Name=PPM3
PF3D7_1222300.1	985.837	640.63	389.369	434.838	612.668	813.234	412.103	0.506793	-0.980531	0.0160196	0.0903421	Name=GRP94
PF3D7_1338900.1	9.31273	0	32.662	37.6256	19.9001	4.65637	35.1438	7.59964	2.92593	0.0160253	0.0903421	serine/threonine protein kinase, putative
PF3D7_0809400.1	15.1345	5.56047	45.0158	48.1286	28.4598	10.3475	46.5722	4.5129	2.17406	0.0160889	0.0905915	conserved protein, unknown function
PF3D7_0620000.1	4.66482	0	29.9454	19.2743	13.4711	2.33241	24.6098	10.6569	3.41372	0.0161172	0.0906421	Name=PIMMS43
PF3D7_0917000.1	30.2444	17.7997	78.6371	74.3392	50.2551	24.022	76.4881	3.18755	1.67245	0.0162051	0.0909939	Name=MOP
PF3D7_1017400.1	1854.96	1544.14	907.296	943.867	1312.56	1699.55	925.582	0.544618	-0.876683	0.016242	0.0909939	Name=PMM
PF3D7_0413600.1	1249.46	729.17	483.877	509.693	743.049	989.314	496.785	0.502197	-0.993676	0.0162464	0.0909939	Name=RPT3
PF3D7_0103000.1	9.3249	1.11151	44.0654	25.3982	19.975	5.21821	34.7318	6.6936	2.74278	0.0162572	0.0909939	vacuolar protein sorting-associated protein VTA1, putative
PF3D7_0102400.1	2.33527	0	22.8643	14.9063	10.0265	1.16763	18.8853	16.3954	4.03522	0.0162953	0.0910987	#N/A
PF3D7_1102400.1	153.625	157.938	62.6937	69.1153	110.843	155.782	65.9045	0.423059	-1.24107	0.0163322	0.0911961	Name=PPCS
PF3D7_1304900.1	490.785	425.685	229.104	235.61	345.296	458.235	232.357	0.507098	-0.979664	0.0163545	0.0912121	Name=RPB11
PF3D7_0503300.1	1283.98	1721.59	770.653	836.51	1153.18	1502.79	803.581	0.53471	-0.903172	0.016393	0.0913183	Name=SRSF12
PF3D7_0914100.1	22.1117	3.33679	54.7495	60.3648	35.1407	12.7243	57.5572	4.53909	2.1824	0.0164741	0.0915967	conserved Plasmodium protein, unknown function
PF3D7_0629200.1	642.45	734.071	366.436	356.957	524.978	688.26	361.696	0.525504	-0.928228	0.0164819	0.0915967	DnaJ protein, putative
PF3D7_1410200.1	2743.78	3045.57	1538.57	1674.3	2250.55	2894.67	1606.43	0.554959	-0.849547	0.0165626	0.0918195	Name=CTPS
PF3D7_1346300.1	8536.36	6182.71	3723.03	4290.15	5683.06	7359.54	4006.59	0.544414	-0.877225	0.0165634	0.0918195	Name=ALBA2
PF3D7_1221000.1	17.4448	3.33776	51.2609	47.2201	29.8159	10.3913	49.2405	4.75531	2.24954	0.0165807	0.0918195	Name=SET10
PF3D7_1000100.1	2.32639	6.675	32.6936	27.1111	17.2015	4.5007	29.9024	6.6193	2.72668	0.0166337	0.0920046	Name=VAR
PF3D7_1247000.2	3.50393	0	23.7349	19.2943	11.6333	1.75197	21.5146	12.4256	3.63525	0.016674	0.0921187	Name=FBXO9
PF3D7_0808200.1	20.9509	24.4683	92.7047	55.121	48.3112	22.7096	73.9128	3.2534	1.70195	0.0167819	0.0923621	Name=PMX
PF3D7_0400100.1	17.4461	8.9004	57.4421	47.2225	32.7528	13.1733	52.3323	3.97923	1.99249	0.0167935	0.0923621	Name=VAR
PF3D7_0605900.1	52.3894	124.554	219.778	215.269	152.997	88.4715	217.523	2.45666	1.2967	0.0167945	0.0923621	elongation of fatty acids protein, putative
PF3D7_1419000.1	30.2514	34.4835	116.596	71.7269	63.2645	32.3674	94.1615	2.90827	1.54016	0.0167967	0.0923621	conserved Plasmodium protein, unknown function
PF3D7_1240100.1	30.3374	48.8846	116.182	100.788	74.048	39.611	108.485	2.73634	1.45225	0.0168604	0.0926041	Name=ETRAMP12
PF3D7_0732200.1	21.0226	7.77393	0	0.876988	7.41839	14.3983	0.438494	0.0305104	-5.03455	0.016911	0.0926567	Name=RIF
PF3D7_0101100.1	42.0906	85.4735	16.6808	19.308	40.8882	63.7821	17.9944	0.281957	-1.82645	0.0169292	0.0926567	Name=EPF4
PF3D7_0324300.1	42.0906	85.4735	16.6808	19.308	40.8882	63.7821	17.9944	0.281957	-1.82645	0.0169292	0.0926567	Name=EPF4
PF3D7_1021900.1	210.5	200.266	481.677	350.652	310.774	205.383	416.165	2.02631	1.01886	0.0169952	0.0929097	PHAX domain-containing protein, putative
PF3D7_0418900.1	8.15625	1.11169	29.0968	34.1474	18.128	4.63397	31.6221	6.86384	2.77902	0.0170449	0.0930732	conserved protein, unknown function
PF3D7_MIT03200.1	11.3193	3.17874	18.957	63.6513	24.2766	7.24901	41.3042	5.75855	2.5257	0.0170889	0.0930926	#N/A
PF3D7_1252600.1	139.616	283.659	454.041	459.215	334.133	211.638	456.628	2.15676	1.10886	0.0170984	0.0930926	esterase, putative
PF3D7_0724600.1	31.4049	30.0381	97.2026	79.5819	59.5569	30.7215	88.3922	2.87738	1.52476	0.0171079	0.0930926	protein kinase, putative
PF3D7_0309500.1	2684.29	2946.09	1464.56	1663.36	2189.58	2815.19	1563.96	0.555542	-0.848033	0.0172286	0.0936405	Name=AS
PF3D7_0609900.1	125.608	154.647	261.594	328.8	217.662	140.127	295.197	2.10629	1.0747	0.0173467	0.0941738	conserved Plasmodium protein, unknown function
PF3D7_0516500.1	11.6683	3.33303	44.888	33.3041	23.2984	7.50066	39.0961	5.23201	2.38736	0.0174614	0.0946866	Name=MFS1
PF3D7_0728000.1	3274.09	2495.76	1480.44	1679.33	2232.41	2884.92	1579.89	0.547648	-0.86868	0.0178205	0.0965224	Name=eIF2alpha
PF3D7_0908200.1	6.98031	3.33727	37.9874	24.4902	18.1988	5.15879	31.2388	6.07076	2.60188	0.01786	0.0966253	conserved Plasmodium protein, unknown function
PF3D7_1003100.1	8.16883	1.11095	38.7208	24.542	18.1356	4.63989	31.6314	6.85821	2.77783	0.0178858	0.0966534	Name=C4AP3
PF3D7_0515500.1	0	1.11205	18.5338	13.1268	8.19317	0.556025	15.8303	27.9132	4.80288	0.0179102	0.0966737	Name=GEP1
PF3D7_1423600.1	193.224	37.8138	31.7823	35.8737	74.6734	115.519	33.828	0.293013	-1.77096	0.0179673	0.0967793	calcium-dependent protein kinase, putative
PF3D7_0614700.1	1.16481	0	17.6414	14.0062	8.2031	0.582406	15.8238	27.6851	4.79104	0.0179939	0.0967793	F-box protein FBXO6, putative
PF3D7_1352900.1	90.8146	591.612	865.798	1017.76	641.496	341.213	941.78	2.75926	1.46428	0.0180007	0.0967793	Plasmodium exported protein, unknown function
PF3D7_1444200.1	0	0	10.5605	9.64134	5.05047	0	10.1009	48.2277	5.59179	0.0180122	0.0967793	calmodulin-like protein
PF3D7_1348600.1	1.16582	0	18.5033	13.1386	8.20193	0.582912	15.821	27.6696	4.79023	0.0181115	0.097188	conserved Plasmodium protein, unknown function
PF3D7_1333300.1	281.985	203.435	105.801	118.206	177.357	242.71	112.004	0.461556	-1.11542	0.0181296	0.097188	transmembrane emp24 domain-containing protein, putative
PF3D7_1227600.1	63.9945	4.44945	153.692	111.965	83.5252	34.222	132.828	3.88869	1.95928	0.0181816	0.0973558	Name=SPC24
PF3D7_1476600.1	37.2277	18.9113	111.314	63.8488	57.8256	28.0695	87.5816	3.12371	1.64326	0.0182171	0.0974343	Plasmodium exported protein, unknown function
PF3D7_1345000.1	2.33246	0	23.7795	13.1418	9.81343	1.16623	18.4606	16.0352	4.00317	0.0182451	0.0974735	RING zinc finger protein, putative
PF3D7_0908000.1	192.237	42.2458	37.9183	33.2698	76.4177	117.241	35.5941	0.303769	-1.71895	0.0183056	0.0976852	Name=PMP1
PF3D7_0412700.1	194.228	198.036	89.2592	89.1965	142.68	196.132	89.2278	0.454932	-1.13628	0.0183923	0.0980367	Name=VAR
PF3D7_0522100.1	9.3115	7.78538	45.9109	33.2475	24.0638	8.54844	39.5792	4.63241	2.21176	0.0184182	0.0980591	conserved Plasmodium protein, unknown function
PF3D7_0919700.1	145.736	115.585	52.8628	53.4324	91.9041	130.661	53.1476	0.406831	-1.2975	0.0184383	0.0980591	pyridoxal phosphate homeostasis protein, putative
PF3D7_1120600.1	32.5662	16.6882	92.7909	63.8379	51.4708	24.6272	78.3144	3.18391	1.6708	0.0185116	0.0983374	DDRGK domain-containing protein, putative
PF3D7_0800600.1	0	0	13.1615	7.02326	5.04619	0	10.0924	48.1547	5.5896	0.0185804	0.0985157	Plasmodium exported protein (PHISTa), unknown function
PF3D7_1242800.1	1856.01	1861.52	953.085	1109.7	1445.08	1858.76	1031.39	0.554884	-0.849741	0.0186188	0.0985157	Name=rabGDI
PF3D7_1434600.1	1668.89	1685.06	946.611	921.233	1305.45	1676.98	933.922	0.556907	-0.844491	0.0186359	0.0985157	Name=METAP2
PF3D7_1451600.1	4.65806	0	27.3529	20.1304	13.0353	2.32903	23.7416	10.2903	3.36321	0.0186606	0.0985157	Name=LAP5
PF3D7_0903800.1	4.6543	1.11235	27.3807	20.994	13.5353	2.88332	24.1873	8.43454	3.07631	0.0186851	0.0985157	Name=CCp4
PF3D7_0102700.1	20.9842	37.7889	92.5198	81.4578	58.1877	29.3865	86.9888	2.95669	1.56398	0.0186937	0.0985157	Name=MaTrA
PF3D7_0314900.1	3.4941	1.11188	27.3475	16.6312	12.1462	2.30299	21.9894	9.59722	3.26262	0.0187036	0.0985157	conserved Plasmodium membrane protein, unknown function
PF3D7_1303700.1	0	3.33663	20.3074	20.9981	11.1605	1.66831	20.6527	12.2501	3.61472	0.0187129	0.0985157	tetratricopeptide repeat protein, putative
PF3D7_1110700.1	8.15735	0	37.026	26.2697	17.8633	4.07867	31.6479	7.81718	2.96665	0.0188601	0.0991791	Name=ALP1
PF3D7_1128200.1	329.492	233.176	128.285	138.604	207.389	281.334	133.444	0.474412	-1.07579	0.0189189	0.0993259	Name=MBF1
PF3D7_0416700.1	104.981	52.2248	29.9374	19.2771	51.605	78.6028	24.6073	0.313194	-1.67487	0.0189303	0.0993259	CDGSH iron-sulfur domain-containing protein, putative
PF3D7_1215400.1	20.9603	1.11198	60.8858	50.762	33.43	11.0361	55.8239	5.07898	2.34454	0.0191094	0.100154	conserved Plasmodium protein, unknown function
PF3D7_1214100.1	13.9624	4.44945	46.8144	38.4879	25.9285	9.20591	42.6512	4.64672	2.21621	0.0195152	0.102096	Name=PIGO
PF3D7_1470400.1	2.33363	3.33305	29.0456	17.5283	13.0602	2.83334	23.287	8.20433	3.03639	0.0195235	0.102096	Name=MPC2
PF3D7_0417300.1	674.068	901.906	413.084	422.658	602.929	787.987	417.871	0.530268	-0.915206	0.0195544	0.102144	LETM1-like protein, putative
PF3D7_1149200.1	214.101	1020.01	1561.55	1504.59	1075.06	617.057	1533.07	2.48404	1.31269	0.019583	0.10218	Name=RESA3
PF3D7_1132200.1	2507.37	2419.55	1296.95	1474.84	1924.68	2463.46	1385.89	0.562583	-0.829863	0.0198209	0.103222	Name=TCP1
PF3D7_0614900.1	17.4561	3.33683	53.8684	41.9921	29.1634	10.3965	47.9302	4.62643	2.2099	0.0198268	0.103222	conserved Plasmodium membrane protein, unknown function
PF3D7_0929200.1	1097.53	1049.46	584.626	598.869	832.622	1073.5	591.747	0.551239	-0.859249	0.0199113	0.103548	RNA-binding protein, putative
PF3D7_0519800.1	1483.65	974.388	660.617	643.843	940.625	1229.02	652.23	0.530722	-0.913972	0.0199667	0.103721	EELM2 domain-containing protein, putative
PF3D7_0311400.1	4.65213	0	25.6292	20.9872	12.8172	2.32606	23.3082	10.111	3.33786	0.0200698	0.104098	Name=PKRP
PF3D7_0609800.1	12.8155	7.7822	39.6832	47.2773	26.8896	10.2988	43.4803	4.22817	2.08003	0.0200909	0.104098	Name=DHHC2
PF3D7_0308200.1	2611.03	1857.27	1139.65	1297.64	1726.4	2234.15	1218.65	0.545481	-0.8744	0.0201059	0.104098	Name=CCT7
PF3D7_1249600.1	4.6568	0	25.5969	21.0017	12.8139	2.3284	23.2993	10.1	3.33628	0.0201385	0.104153	Name=LRR12
PF3D7_0602200.1	332.296	254.504	144.482	141.032	218.078	293.4	142.757	0.486623	-1.03912	0.0202044	0.104378	MYND-type zinc finger protein, putative
PF3D7_1115400.1	972.497	629.334	413.755	419.274	608.715	800.916	416.515	0.520095	-0.943152	0.0202329	0.10441	Name=FP3
PF3D7_1141300.1	9.30898	1.11233	39.7441	26.2432	19.1022	5.21065	32.9937	6.36542	2.67026	0.0204113	0.105192	Name=APR1
PF3D7_0830400.1	2413.16	1625.27	991.898	1182.05	1553.09	2019.21	1086.97	0.538338	-0.893416	0.0204457	0.105192	CRA domain-containing protein, putative
PF3D7_1362600.1	4.66991	0	26.3863	20.1654	12.8054	2.33495	23.2759	10.0696	3.33193	0.0204516	0.105192	conserved protein, unknown function
PF3D7_1227500.1	27.912	4.45033	70.7039	59.4627	40.6322	16.1811	65.0833	4.03378	2.01213	0.0205186	0.105421	Name=SOC2
PF3D7_1338300.1	6800.56	6370.97	3402.33	4081.52	5163.85	6585.76	3741.93	0.568187	-0.815563	0.0205562	0.105454	Name=EF-1gamma
PF3D7_1208600.1	154.302	82.1503	40.3949	49.141	81.4971	118.226	44.768	0.378834	-1.40036	0.0205773	0.105454	Name=TIM10
PF3D7_0806800.1	2604.24	2204.61	1287.68	1411.9	1877.11	2404.43	1349.79	0.561387	-0.832932	0.0205922	0.105454	V-type proton ATPase subunit a, putative
PF3D7_1245000.1	0	2.22263	20.2599	14.8927	9.3438	1.11132	17.5763	15.6146	3.96482	0.0207284	0.106035	5-formyltetrahydrofolate cyclo-ligase, putative
PF3D7_1409800.1	380.556	97.879	98.9019	79.6118	164.237	239.218	89.2568	0.373243	-1.42181	0.0207864	0.106216	Name=CELF2
PF3D7_0420300.1	1297.71	946.867	647.061	561.341	863.246	1122.29	604.201	0.538386	-0.893286	0.0208261	0.106303	Name=ApiAP2
PF3D7_1112600.1	4.65752	0	29.1219	17.5033	12.8207	2.32876	23.3126	10.1034	3.33677	0.0208599	0.10636	ATPase, putative
PF3D7_0219400.1	721.957	296.695	208.709	254.965	370.581	509.326	231.837	0.455277	-1.13518	0.0209702	0.106807	ribosome associated membrane protein RAMP4, putative
PF3D7_1231300.1	0	0	10.5938	8.74981	4.83591	0	9.67181	46.2111	5.53017	0.0210085	0.106886	conserved Plasmodium protein, unknown function
PF3D7_0112800.1	12.8212	32.2343	76.6778	70.062	47.9488	22.5278	73.3699	3.25086	1.70082	0.0210494	0.106889	Plasmodium exported protein (hyp11), unknown function
PF3D7_1030900.1	1.17309	1.10844	14.8628	18.4724	8.9042	1.14076	16.6676	14.617	3.86957	0.0210547	0.106889	Name=P28
PF3D7_0630000.1	0	0	9.64798	9.65905	4.82676	0	9.65351	46.0564	5.52533	0.0211418	0.107216	CPW-WPC family protein
PF3D7_0728300.1	0	0	11.4309	7.89203	4.83072	0	9.66145	46.1201	5.52732	0.0212553	0.107675	conserved protein, unknown function
PF3D7_0805700.1	9.30606	1.11248	37.1091	27.9867	18.8786	5.20927	32.5479	6.28085	2.65096	0.0213283	0.107929	Name=FIKK8
PF3D7_1147200.1	1.163	0	15.9084	13.9912	7.76565	0.5815	14.9498	26.1689	4.70978	0.0215848	0.109109	tubulin--tyrosine ligase, putative
PF3D7_0809600.1	18.6033	12.2397	56.5809	52.4581	34.9705	15.4215	54.5195	3.53882	1.82327	0.0216156	0.109147	peptidase family C50, putative
PF3D7_1236600.1	0	0	11.2749	7.95198	4.80672	0	9.61344	45.7538	5.51582	0.0217051	0.109481	p25-alpha family protein, putative
PF3D7_0727800.1	387.354	313.722	161.695	190.656	263.357	350.538	176.176	0.502641	-0.992399	0.0217537	0.109609	cation transporting ATPase, putative
PF3D7_0914400.1	2.3387	0	14.0445	21.0653	9.36211	1.16935	17.5549	15.221	3.92799	0.0218089	0.109666	Name=KIC3
PF3D7_1468400.1	2.32836	1.1121	23.8322	14.001	10.3184	1.72023	18.9166	11.038	3.4644	0.0218118	0.109666	Name=D13
PF3D7_1439900.1	2803.32	3158.35	1478.71	1870.18	2327.64	2980.84	1674.45	0.561735	-0.832039	0.0218708	0.109845	Name=TIM
PF3D7_1025200.1	6.99654	1.11131	35.2343	21.0251	16.0918	4.05393	28.1297	6.97928	2.80308	0.0220871	0.110813	Name=ATP12
PF3D7_1117700.1	7527.92	6826.33	3608	4551.51	5628.44	7177.13	4079.76	0.568442	-0.814916	0.0221738	0.11097	Name=RAN
PF3D7_1439400.1	59.4017	6.67121	134.967	98.0391	74.7698	33.0365	116.503	3.53356	1.82112	0.0221841	0.11097	cytochrome b-c1 complex subunit Rieske, putative
PF3D7_0936600.1	2364.98	2434.23	1184.51	1511.61	1873.83	2399.6	1348.06	0.561785	-0.831909	0.0221893	0.11097	Name=GEXP5
PF3D7_0418100.1	732.916	800.953	359.566	466.181	589.904	766.934	412.874	0.538343	-0.893403	0.0223487	0.111649	Name=SOC1
PF3D7_0527000.1	292.085	78.9733	486.611	409.409	316.77	185.529	448.01	2.41603	1.27264	0.0225068	0.112319	Name=MCM3
PF3D7_0926800.1	10.4741	32.2554	77.7075	65.6146	46.5129	21.3648	71.661	3.34729	1.743	0.0226741	0.113034	conserved Plasmodium protein, unknown function
PF3D7_0402200.1	5.81602	24.4749	68.921	48.9752	37.0468	15.1455	58.9481	3.88159	1.95665	0.0227256	0.11317	#N/A
PF3D7_1139400.1	26.7699	44.4884	9.71224	5.24952	21.555	35.6291	7.48088	0.209812	-2.25283	0.0228238	0.113539	#N/A
PF3D7_1402800.1	305.982	293.675	166.96	131.201	224.455	299.828	149.081	0.497211	-1.00807	0.0229161	0.113792	conserved Plasmodium protein, unknown function
PF3D7_0910300.1	342.346	257.982	145.6	151.409	224.334	300.164	148.504	0.494811	-1.01505	0.0229232	0.113792	conserved protein, unknown function
PF3D7_1348800.1	3.49012	2.22486	26.5032	18.3675	12.6464	2.85749	22.4354	7.86649	2.97572	0.0230113	0.114109	E1-E2 ATPase, putative
PF3D7_1409100.1	154.749	94.551	287.07	243.173	194.886	124.65	265.122	2.12783	1.08939	0.0230627	0.114243	aldo-keto reductase, putative
PF3D7_1217300.1	68.6659	130.132	235.762	209.096	160.914	99.3991	222.429	2.23634	1.16114	0.0231539	0.114574	Name=EngA
PF3D7_0928000.1	186.671	126.662	69.5424	66.603	112.37	156.666	68.0727	0.434618	-1.20218	0.0231799	0.114582	Name=COX6B
PF3D7_1133600.1	40.7679	51.1448	101.44	126.93	80.0706	45.9564	114.185	2.48375	1.31252	0.0240446	0.118731	conserved Plasmodium protein, unknown function
PF3D7_0105200.1	104.822	48.9232	29.1123	21.0077	50.9662	76.8724	25.06	0.326139	-1.61644	0.0241131	0.118944	heptatricopeptide repeat and RAP domain-containing protein, putative
PF3D7_0719200.1	8.16295	4.44518	39.6366	25.406	19.4127	6.30407	32.5213	5.16952	2.37003	0.0241972	0.119234	Name=NEK4
PF3D7_0731800.1	8.14593	15.5721	48.5719	43.7408	29.0077	11.859	46.1563	3.88548	1.95809	0.0243073	0.119651	Name=GEXP08
PF3D7_0417700.1	0	0	9.68891	8.7607	4.6124	0	9.2248	44.0531	5.46117	0.0246678	0.121298	conserved Plasmodium protein, unknown function
PF3D7_1015200.2	81.5609	73.372	36.1515	14.8846	51.4922	77.4664	25.518	0.329368	-1.60223	0.0249003	0.122311	Name=CysRS
PF3D7_0102900.1	2704.49	2531.09	1406.91	1603.15	2061.41	2617.79	1505.03	0.574929	-0.798545	0.0249258	0.122311	aspartate--tRNA ligase
PF3D7_0529500.1	233.561	238.781	115.18	116.631	176.038	236.171	115.905	0.490763	-1.0269	0.0250295	0.122609	cell cycle regulator protein, putative
PF3D7_1465700.1	0	0	11.4325	7.01458	4.61178	0	9.22356	44.031	5.46045	0.0250388	0.122609	Name=PM8
PF3D7_1313600.1	0	2.22502	15.0217	18.3654	8.90303	1.11251	16.6935	14.8325	3.89069	0.025072	0.122629	Clu domain-containing protein, putative
PF3D7_0106900.1	5.82123	2.22414	29.1261	22.7525	14.981	4.02268	25.9393	6.471	2.69399	0.0251063	0.122629	Name=IspD
PF3D7_1338100.1	913.702	873.07	514.724	483.843	696.335	893.386	499.284	0.558871	-0.839413	0.0251211	0.122629	Name=RPN3
PF3D7_0915400.1	15632.8	16127.7	8298.46	10150.3	12552.3	15880.2	9224.4	0.580874	-0.783703	0.0252372	0.123068	Name=PFK9
PF3D7_1318800.1	2535.01	1802.13	1077.79	1326.84	1685.44	2168.57	1202.32	0.554448	-0.850877	0.0253128	0.123308	Name=SEC63
PF3D7_0626000.1	402.465	747.601	312.799	264.115	431.745	575.033	288.457	0.501559	-0.99551	0.0253865	0.123539	conserved Plasmodium protein, unknown function
PF3D7_0212200.1	241.228	110.05	67.8798	79.6855	124.711	175.639	73.7827	0.420253	-1.25067	0.0255049	0.123987	ribosomal protein L12, mitochondrial, putative
PF3D7_1353600.1	253.916	224.596	109.384	125.176	178.268	239.256	117.28	0.490228	-1.02848	0.0256828	0.124722	Name=ERD2
PF3D7_1357200.1	9.31749	10.007	46.7561	33.2622	24.8357	9.66225	40.0091	4.13971	2.04953	0.0257116	0.124731	Name=GluRS
PF3D7_1128000.2	75.6213	166.862	27.3857	60.3516	82.5552	121.242	43.8687	0.361751	-1.46693	0.0257377	0.124731	conserved Plasmodium protein, unknown function
PF3D7_1475100.1	117.505	86.768	39.753	41.1093	71.2838	102.137	40.4312	0.395947	-1.33662	0.0258265	0.124923	conserved Plasmodium protein, unknown function
PF3D7_0710200.1	136.063	124.612	313.771	220.353	198.7	130.338	267.062	2.0491	1.03499	0.0258308	0.124923	conserved Plasmodium protein, unknown function
PF3D7_1029600.1	2778.84	2133.02	1256.07	1514.71	1920.66	2455.93	1385.39	0.564115	-0.825939	0.0258572	0.124923	Name=ADA
PF3D7_0214900.1	11.636	2.22467	38.862	32.3661	21.2722	6.93032	35.6141	5.15998	2.36737	0.0259284	0.125139	Name=RON6
PF3D7_1435200.1	3.49431	0	19.4064	19.258	10.5397	1.74716	19.3322	11.1802	3.48287	0.0260807	0.125744	conserved protein, unknown function
PF3D7_0801100.1	51.1837	30.0367	92.7719	117.195	72.7969	40.6102	104.983	2.58741	1.37151	0.0262222	0.126297	#N/A
PF3D7_1344800.1	526.359	633.818	313.236	316.834	447.562	580.088	315.035	0.543052	-0.880839	0.026276	0.126351	Name=ATCase
PF3D7_0800200.1	1.16295	0	12.3738	15.7397	7.31911	0.581475	14.0567	24.6024	4.62073	0.0262949	0.126351	Name=VAR
PF3D7_0317200.1	73.2783	26.7005	136.083	125.057	90.2798	49.9894	130.57	2.6151	1.38687	0.0263141	0.126351	Name=CRK4
PF3D7_0529800.1	56.9935	17.8004	122.83	90.9501	72.1436	37.397	106.89	2.86249	1.51727	0.0264803	0.126897	conserved Plasmodium protein, unknown function
PF3D7_0622800.1	2696.52	3901.39	1784.7	1930.25	2578.22	3298.96	1857.48	0.563038	-0.828695	0.0265039	0.126897	leucine--tRNA ligase, putative
PF3D7_1369100.1	25.6201	12.2314	82.0558	44.6378	41.1363	18.9257	63.3468	3.35207	1.74505	0.0265214	0.126897	conserved Plasmodium protein, unknown function
PF3D7_1231100.1	527.988	379.035	239.736	235.579	345.585	453.512	237.658	0.524099	-0.932089	0.0265583	0.126897	Name=RAB2
PF3D7_1349200.1	763.714	937.492	442.21	499.665	660.77	850.603	470.937	0.553631	-0.853003	0.0265629	0.126897	glutamate--tRNA ligase, putative
PF3D7_1247700.1	0	1.11141	18.5026	9.63518	7.3123	0.555704	14.0689	24.8065	4.63265	0.0267066	0.127454	conserved Plasmodium protein, unknown function
PF3D7_1144900.1	258.772	187.843	122.498	88.4572	164.393	223.308	105.478	0.472406	-1.0819	0.0269268	0.128374	Name=RAB6
PF3D7_0311300.1	37.2258	3.33737	88.3504	68.2196	49.2833	20.2816	78.285	3.87005	1.95235	0.0270716	0.128933	phosphatidylinositol 3- and 4-kinase, putative
PF3D7_0204000.1	4.65739	0	28.2404	15.7526	12.1626	2.32869	21.9965	9.53044	3.25254	0.0271865	0.129349	Name=CAPH2
PF3D7_1350000.1	0	3.33323	20.2471	17.5269	10.2768	1.66661	18.887	11.2102	3.48673	0.0272517	0.129528	conserved Plasmodium protein, unknown function
PF3D7_0703300.1	88.8299	38.8569	12.296	25.4459	41.3572	63.8434	18.8709	0.295772	-1.75744	0.0274441	0.130311	conserved Plasmodium protein, unknown function
PF3D7_1210200.1	0	2.22447	15.8939	16.6228	8.68531	1.11224	16.2584	14.4476	3.85276	0.0275377	0.130623	zinc finger protein, putative
PF3D7_0526800.1	1256.7	1389.86	752.505	763.282	1040.59	1323.28	757.894	0.57273	-0.804072	0.0275936	0.130756	conserved Plasmodium protein, unknown function
PF3D7_1019700.1	15.1314	1.11219	42.3786	40.2474	24.7174	8.12179	41.313	5.10987	2.35329	0.0276438	0.130862	conserved Plasmodium protein, unknown function
PF3D7_1460400.1	687.403	277.728	229.662	225.273	355.016	482.566	227.467	0.471471	-1.08476	0.0276901	0.130942	Name=UCHL3
PF3D7_0616600.1	9.32094	2.22343	30.8623	31.5196	18.4816	5.77218	31.1909	5.42661	2.44005	0.0277476	0.130942	conserved protein, unknown function
PF3D7_0517500.1	5.82082	15.5695	58.2573	30.6268	27.5686	10.6951	44.4421	4.1451	2.05141	0.0277643	0.130942	UTP--glucose-1-phosphate uridylyltransferase, putative
PF3D7_1324600.1	6.97995	3.33734	38.8734	19.2416	17.1081	5.15865	29.0575	5.64602	2.49723	0.0277722	0.130942	conserved Plasmodium protein, unknown function
PF3D7_1216600.1	0	0	17.4276	1.76249	4.79753	0	9.59505	45.7192	5.51473	0.0278855	0.131345	Name=CelTOS
PF3D7_0712000.1	100.034	83.4379	28.2759	41.9783	63.4315	91.7359	35.1271	0.383017	-1.38452	0.0279724	0.131621	Name=VAR
PF3D7_0305500.1	1898.89	1981.64	1011.26	1222.36	1528.54	1940.26	1116.81	0.575597	-0.79687	0.0280185	0.131707	protein dopey homolog, putative
PF3D7_0822500.1	0	2.22033	13.1731	19.3047	8.67453	1.11016	16.2389	14.4349	3.85149	0.0280914	0.131917	Name=DLC1
PF3D7_1404400.1	3.50052	2.22201	26.4044	16.6522	12.1948	2.86127	21.5283	7.53985	2.91454	0.0281215	0.131927	ribosomal protein L16, mitochondrial, putative
PF3D7_1430300.1	110.491	319.303	438.334	504.578	343.176	214.897	471.456	2.19291	1.13285	0.028231	0.132308	acid phosphatase, putative
PF3D7_1441400.1	497.265	250.187	162.346	198.683	277.12	373.726	180.514	0.483124	-1.04953	0.0282638	0.13233	Name=FACT-S
PF3D7_0829600.1	1.1663	1.11123	17.6132	13.1423	8.25825	1.13876	15.3777	13.5077	3.75571	0.02842	0.132928	Name=ETRAMP8
PF3D7_0510300.1	4.67695	2.22005	22.825	23.6969	13.3547	3.4485	23.2609	6.76808	2.75875	0.0284762	0.133059	Name=SIP
PF3D7_0935400.1	3.49186	1.11219	19.4235	20.1237	11.0378	2.30203	19.7736	8.63185	3.10967	0.0285221	0.133141	Name=GDV1
PF3D7_1121800.1	2.32656	0	18.5541	13.9936	8.71855	1.16328	16.2738	14.1507	3.8228	0.0285787	0.133273	peptidase M16, putative
PF3D7_0919400.1	17.4666	1.11199	49.4157	41.1342	27.2821	9.2893	45.2749	4.89491	2.29128	0.0286883	0.133651	Name=PDI-Trans
PF3D7_1464700.1	316.803	311.325	157.907	168.94	238.744	314.064	163.423	0.520359	-0.942422	0.0287546	0.133807	ATP synthase (C/AC39) subunit, putative
PF3D7_0701900.1	121.022	332.579	517.529	460.144	357.819	226.801	488.837	2.15444	1.10731	0.0287883	0.133807	Plasmodium exported protein, unknown function
PF3D7_0521900.1	15.1243	30.0352	61.8387	75.2209	45.5548	22.5797	68.5298	3.031	1.5998	0.0288141	0.133807	conserved Plasmodium protein, unknown function
PF3D7_0810200.1	8.14737	3.33662	37.9659	22.748	18.0495	5.742	30.3569	5.3015	2.4064	0.0288357	0.133807	Name=ABCK1
PF3D7_0724900.1	0	0	8.83521	8.74601	4.39531	0	8.79061	42.0091	5.39263	0.0288761	#N/A	kinesin-20, putative
PF3D7_0625400.1	432.067	588.208	273.504	273.962	391.935	510.137	273.733	0.536535	-0.898257	0.0290334	0.134591	conserved Plasmodium protein, unknown function
PF3D7_0205700.1	119.208	168.757	54.46	71.9458	103.593	143.982	63.2029	0.438857	-1.18818	0.0292263	0.135209	RNA-binding protein, putative
PF3D7_1460000.1	0	0	10.5597	7.01217	4.39298	0	8.78596	41.9478	5.39052	0.0292389	#N/A	Name=HCS2
PF3D7_0510100.1	39.5402	15.5764	85.7333	75.2005	54.0126	27.5583	80.4669	2.92435	1.54811	0.0292445	0.135209	KH domain-containing protein, putative
PF3D7_0208000.1	4.6555	1.11222	26.4888	17.4981	12.4387	2.88386	21.9935	7.66628	2.93853	0.0292648	0.135209	Name=SERA1
PF3D7_0511800.1	1689.58	1752.51	1014.8	988.086	1361.24	1721.04	1001.45	0.58188	-0.781207	0.0292819	0.135209	Name=INO1
PF3D7_0905400.1	52.3688	13.3473	99.7881	94.4826	64.9967	32.858	97.1354	2.96148	1.56632	0.02945	0.13585	Name=RhopH3
PF3D7_1407100.1	3262.75	2186.95	1416.54	1649.27	2128.88	2724.85	1532.9	0.562581	-0.829866	0.0294785	0.13585	Name=NOP1
PF3D7_1033800.1	0	0	11.4431	6.13465	4.39445	0	8.7889	41.9642	5.39109	0.0295671	#N/A	plasmepsin VII
PF3D7_0930200.1	0	1.11231	18.5465	8.74793	7.10168	0.556155	13.6472	24.0714	4.58925	0.0295681	0.136129	Name=LRR8
PF3D7_0312400.1	179.212	37.8178	310.857	244.075	192.99	108.515	277.466	2.55899	1.35558	0.0296586	0.136378	Name=GSK3
PF3D7_1002000.1	6.99028	108.951	162.26	225.881	126.02	57.9705	194.07	3.3435	1.74136	0.0297211	0.136378	Plasmodium exported protein (hyp2), unknown function
PF3D7_0920000.1	1.16437	1.11202	21.1798	9.62674	8.27073	1.13819	15.4033	13.5355	3.75867	0.0297511	0.136378	Name=ELO3
PF3D7_1119000.1	343.576	173.456	125.274	117.292	189.899	258.516	121.283	0.469278	-1.09148	0.0297551	0.136378	acyl-CoA-binding protein, putative
PF3D7_0413100.1	0	3.33754	18.5564	18.3653	10.0648	1.66877	18.4608	10.9547	3.45348	0.0297674	0.136378	Name=VAR
PF3D7_1464600.1	3657.3	3588.84	2070.15	2209.21	2881.37	3623.07	2139.68	0.590573	-0.759814	0.0298677	0.136705	Name=UIS2
PF3D7_1019600.1	8.14542	1.11232	29.1454	27.1181	16.3803	4.62887	28.1318	6.10958	2.61107	0.0299941	0.137149	conserved Plasmodium protein, unknown function
PF3D7_1368800.1	23.2659	2.22492	61.8461	46.354	33.4227	12.7454	54.1001	4.25907	2.09054	0.0303076	0.138448	Name=ERCC4
PF3D7_1402300.1	664.617	652.856	354.038	384.1	513.903	658.736	369.069	0.560275	-0.835794	0.0303609	0.138557	Name=RPN6
PF3D7_0425500.1	14.0319	2.21998	0	0	4.06296	8.12592	0	0.0198922	-5.65165	0.0304527	#N/A	stevor
PF3D7_0511900.1	38.4257	137.888	27.3559	30.6314	58.5753	88.1569	28.9936	0.32868	-1.60524	0.0304573	0.138862	conserved Plasmodium protein, unknown function
PF3D7_0524000.1	3543.09	5155.33	2295.62	2666.51	3415.14	4349.21	2481.07	0.570456	-0.809813	0.0305932	0.139228	Name=KASbeta
PF3D7_1343400.1	95.4107	102.337	184.605	222.182	151.134	98.8738	203.394	2.05698	1.04053	0.0305969	0.139228	Name=RAD5
PF3D7_1437700.1	6.98389	0	38.8458	14.8743	15.176	3.49195	26.8601	7.74659	2.95356	0.0308611	0.140294	succinyl-CoA ligase, putative
PF3D7_1011200.1	172.595	129.636	66.3729	71.2947	109.975	151.115	68.8338	0.455608	-1.13413	0.0309006	0.140338	Name=BET1
PF3D7_0712800.1	8.14238	5.5625	26.5083	37.6058	19.4547	6.85244	32.057	4.68407	2.22776	0.0309338	0.140353	Name=VAR
PF3D7_0203800.1	5.82464	0	29.9866	17.5089	13.33	2.91232	23.7478	8.22049	3.03922	0.0311726	0.141166	conserved Plasmodium protein, unknown function
PF3D7_0323100.1	175.65	139.06	66.2672	78.7121	114.922	157.355	72.4896	0.460763	-1.1179	0.0311913	0.141166	conserved Plasmodium protein, unknown function
PF3D7_0717200.1	213.172	230.145	110.251	111.178	166.187	221.659	110.715	0.499462	-1.00155	0.0312032	0.141166	conserved Plasmodium protein, unknown function
PF3D7_0825800.1	1.16678	1.11103	17.604	12.2696	8.03786	1.13891	14.9368	13.1188	3.71356	0.0316483	0.142968	PH-like domain-containing protein, putative
PF3D7_0729400.1	1844	1412	895.239	975.217	1281.61	1628	935.228	0.574485	-0.799659	0.0316624	0.142968	ribosome biogenesis protein BRX1, putative
PF3D7_1307900.1	1.16382	2.22449	22.0753	12.2483	9.42796	1.69416	17.1618	10.0965	3.33578	0.031846	0.143571	tripartite motif protein, putative
PF3D7_0206200.1	15.1382	7.78383	40.5899	45.5111	27.2558	11.461	43.0505	3.76289	1.91184	0.0318571	0.143571	Name=PAT
PF3D7_0632400.1	30.361	14.4383	0.879303	5.26134	12.735	22.3997	3.07032	0.137194	-2.86571	0.0319153	0.143629	Name=RIF
PF3D7_0813100.1	5.81951	4.44884	30.9028	23.6228	16.1985	5.13418	27.2628	5.31494	2.41005	0.0319311	0.143629	conserved Plasmodium protein, unknown function
PF3D7_1327800.1	539.179	381.4	240.878	252.07	353.381	460.289	246.474	0.53554	-0.900933	0.0321539	0.144493	ribose-phosphate pyrophosphokinase, putative
PF3D7_0527100.1	754.559	630.079	358.45	416.158	539.812	692.319	387.304	0.559461	-0.837891	0.0322803	0.144922	Name=UBC13
PF3D7_0807500.1	1199.78	633.743	470.134	500.726	701.095	916.759	485.43	0.529562	-0.917128	0.0324095	0.145287	proteasome subunit alpha type-6, putative
PF3D7_1241300.1	2.33009	0	20.2825	11.3816	8.49854	1.16505	15.832	13.7501	3.78137	0.0324235	0.145287	ribosome-binding factor A, putative
PF3D7_0519200.1	779.505	345.512	307.143	248.918	420.27	562.509	278.031	0.494355	-1.01638	0.0324817	0.145409	V-type proton ATPase 16 kDa proteolipid subunit
PF3D7_1415600.1	208.267	265.858	121.898	116.336	178.09	237.062	119.117	0.502405	-0.993078	0.0325501	0.145576	conserved Plasmodium protein, unknown function
PF3D7_0306500.1	23.3135	4.44593	49.3499	56.0532	33.2907	13.8797	52.7016	3.80899	1.92941	0.0326769	0.146005	Name=COX6C
PF3D7_1469700.1	3.49742	0	23.7904	13.1385	10.1066	1.74871	18.4644	10.6676	3.41516	0.0327488	0.146187	Name=MED6
PF3D7_0306800.1	965.518	688.262	434.041	486.676	643.624	826.89	460.359	0.556779	-0.844824	0.0328196	0.146276	Name=CCT2
PF3D7_0310800.1	316.552	214.74	124.534	141.929	199.439	265.646	133.231	0.501648	-0.995253	0.0328326	0.146276	conserved Plasmodium protein, unknown function
PF3D7_0518300.1	556.104	365.656	258.161	230.365	352.572	460.88	244.263	0.530063	-0.915764	0.0328622	0.146276	proteasome subunit beta type-1, putative
PF3D7_1464900.1	1254.76	1392.45	737.197	803.206	1046.9	1323.61	770.202	0.581889	-0.781183	0.0329066	0.146335	ATP-dependent zinc metalloprotease FTSH, putative
PF3D7_0718000.1	8.13901	5.56349	26.5221	36.7208	19.2363	6.85125	31.6214	4.62111	2.20824	0.0329603	0.146435	dynein heavy chain, putative
PF3D7_1342400.1	1317.97	1211.03	696.347	773.602	999.737	1264.5	734.975	0.581248	-0.782773	0.0330314	0.146612	Name=CK2beta2
PF3D7_1402500.1	1068.45	1516.35	668.36	790.634	1010.95	1292.4	729.497	0.564426	-0.825144	0.0331989	0.147106	ribosomal protein S27a, putative
PF3D7_0107900.1	61.9196	26.6498	13.1816	10.5261	28.0693	44.2847	11.8539	0.267864	-1.90043	0.0332533	0.147106	conserved Plasmodium protein, unknown function
PF3D7_1117200.1	8.14366	2.22485	27.3865	28.8634	16.6546	5.18426	28.1249	5.44615	2.44524	0.0332795	0.147106	conserved Plasmodium protein, unknown function
PF3D7_1331700.1	328.148	289.202	128.944	188.079	233.593	308.675	158.512	0.513576	-0.96135	0.0332971	0.147106	glutamine--tRNA ligase, putative
PF3D7_0928900.1	231.074	152.196	89.7553	92.9127	141.485	191.635	91.334	0.476725	-1.06877	0.0332993	0.147106	Name=GK
PF3D7_1018700.1	2004.83	1896.55	1066.08	1228.14	1548.9	1950.69	1147.11	0.588061	-0.765962	0.0333814	0.14733	conserved Plasmodium protein, unknown function
PF3D7_1030200.1	15.1345	7.78464	42.3675	42.8783	27.0413	11.4596	42.6229	3.72587	1.89758	0.0334685	0.147576	Name=CLAMP
PF3D7_1031400.1	0	2.22472	15.8992	14.8704	8.24856	1.11236	15.3848	13.6744	3.7734	0.033581	0.147917	Name=OTU
PF3D7_1445500.1	115.276	206.833	73.2444	71.7642	116.779	161.054	72.5043	0.450034	-1.15189	0.033609	0.147917	conserved Plasmodium protein, unknown function
PF3D7_1134700.1	1472.85	1576.3	833.956	950.746	1208.46	1524.58	892.351	0.585309	-0.772729	0.0337275	0.1483	Name=RPA2
PF3D7_0628900.1	12.8001	4.44927	43.276	30.6174	22.7857	8.62467	36.9467	4.29541	2.1028	0.0340704	0.149633	RAP protein, putative
PF3D7_0424800.1	15.1703	15.5535	41.3623	59.6009	32.9217	15.3619	50.4816	3.28602	1.71634	0.0340945	0.149633	Plasmodium exported protein (PHISTb), unknown function
PF3D7_1403000.1	0	0	8.8054	7.88595	4.17284	0	8.34567	39.852	5.31658	0.034119	#N/A	radial spoke protein 3, putative
PF3D7_0622200.1	546.018	598.3	279.795	355.283	444.849	572.159	317.539	0.554979	-0.849495	0.0341284	0.149642	radical SAM protein, putative
PF3D7_0301300.1	227.17	290.172	133.169	132.196	195.677	258.671	132.683	0.512874	-0.963325	0.0343593	0.150448	Name=EH1
PF3D7_1366800.1	341.293	117.854	104.965	94.5422	164.664	229.573	99.7538	0.434673	-1.202	0.0343761	0.150448	phosphatidylserine synthase, putative
PF3D7_1243700.1	34.9088	61.1778	116.582	112.846	81.3787	48.0433	114.714	2.38575	1.25444	0.0345498	0.150979	ubiquitin-conjugating enzyme E2, putative
PF3D7_1320600.1	528.842	423.604	248.733	274.002	368.795	476.223	261.368	0.548881	-0.865434	0.0345619	0.150979	Name=RAB11a
PF3D7_0911000.1	3.497	0	15.8626	20.144	9.87591	1.7485	18.0033	10.4026	3.37887	0.0348038	0.151895	phosphatidylinositol N-acetylglucosaminyltransferase, putative
PF3D7_0614500.1	5454.68	5942.27	3138.46	3674.27	4552.42	5698.47	3406.37	0.597768	-0.742344	0.0348581	0.15199	Name=RPL19
PF3D7_1306600.1	174.797	124.503	71.4093	66.5489	109.314	149.65	68.9791	0.461037	-1.11704	0.03493	0.152052	V-type proton ATPase subunit H, putative
PF3D7_0502900.1	241.878	73.2817	65.0154	60.5323	110.177	157.58	62.7738	0.398573	-1.32708	0.034937	0.152052	Tim10/DDP family zinc finger protein, putative
PF3D7_0400400.1	3.48876	1.11261	15.0259	22.7347	10.5905	2.30069	18.8803	8.24494	3.04351	0.0352003	0.152984	Name=VAR
PF3D7_1431900.1	2.32813	3.33644	22.9524	17.5	11.5292	2.83228	20.2262	7.12995	2.83389	0.0352164	0.152984	Name=ISC3
PF3D7_1359700.1	2.32563	4.45063	21.2154	22.7332	12.6812	3.38813	21.9743	6.46972	2.6937	0.0353385	0.153286	conserved Plasmodium protein, unknown function
PF3D7_1033900.1	10.4849	15.5647	49.3864	41.1475	29.1459	13.0248	45.2669	3.47177	1.79567	0.0353512	0.153286	ubiquitin-conjugating enzyme E2, putative
PF3D7_1113900.1	3.49854	2.22255	21.1385	19.274	11.5334	2.86055	20.2063	7.07823	2.82339	0.0355921	0.154189	Name=MAPK2
PF3D7_1434300.1	1859.35	2427.16	1256.01	1257	1699.88	2143.26	1256.5	0.586245	-0.770424	0.0356613	0.154346	Name=HOP
PF3D7_0107300.1	0	1.11134	16.7373	8.76016	6.65219	0.555668	12.7487	22.4818	4.49069	0.0357492	0.154584	conserved Plasmodium protein, unknown function
PF3D7_0112300.1	0	0	0	21.0115	5.25287	0	10.5057	50.1904	5.64934	0.0357956	0.154642	#N/A
PF3D7_0316200.1	17.4467	2.22507	45.952	39.3529	26.2442	9.83586	42.6524	4.35246	2.12183	0.035892	0.154833	conserved Plasmodium protein, unknown function
PF3D7_1462400.1	309.312	545.2	725.733	860.373	610.154	427.256	793.053	1.85582	0.89206	0.0359347	0.154833	conserved Plasmodium protein, unknown function
PF3D7_0309100.1	1.17007	0	15.7878	9.65898	6.65421	0.585033	12.7234	22.1998	4.47247	0.0359386	0.154833	Name=OMD
PF3D7_0909300.1	711.39	458.952	296.809	339.054	451.551	585.171	317.931	0.543382	-0.87996	0.0361127	0.155363	Name=ARP
PF3D7_1411900.1	895.704	946.191	440.175	606.626	722.174	920.947	523.401	0.568331	-0.815197	0.0361279	0.155363	p1/s1 nuclease, putative
PF3D7_0605100.1	1270.44	1141.34	704.079	711.974	956.957	1205.89	708.026	0.587152	-0.768194	0.0363655	0.156177	Name=KH1
PF3D7_0717900.1	231.791	111.185	72.3322	81.4094	124.179	171.488	76.8708	0.448434	-1.15703	0.0363836	0.156177	thioredoxin-like protein
PF3D7_0816400.1	15.1644	1.11115	50.1871	28.9163	23.8447	8.13777	39.5517	4.88281	2.28771	0.0366457	0.157158	EF-hand calcium-binding domain-containing protein, putative
PF3D7_0104500.1	511.224	516.554	259.549	314.701	400.507	513.889	287.125	0.558732	-0.839772	0.0367058	0.157238	conserved protein, unknown function
PF3D7_1351600.1	8.15737	3.33487	41.4338	17.5132	17.6098	5.74612	29.4735	5.14335	2.36271	0.0367313	0.157238	Name=GK
PF3D7_1449800.1	194.694	137.816	71.3693	85.8393	122.43	166.255	78.6043	0.47291	-1.08036	0.0367779	0.157294	conserved protein, unknown function
PF3D7_0826300.1	40.7484	3.33622	76.7875	81.3835	50.5639	22.0423	79.0855	3.59704	1.84681	0.0369347	0.157514	SPRY domain, putative
PF3D7_1448900.1	5.85045	1.10968	24.5582	21.0744	13.1482	3.48007	22.8163	6.59702	2.72181	0.0369715	0.157514	Name=SDHC
PF3D7_0527500.1	3331.74	2942.22	1786.72	1970.18	2507.71	3136.98	1878.45	0.598814	-0.739821	0.0370107	0.157514	Name=HIP
PF3D7_1450000.1	149.125	115.622	64.3756	56.0321	96.2885	132.373	60.2038	0.454876	-1.13645	0.0370232	0.157514	serine/threonine protein kinase, putative
PF3D7_1325100.1	4460.94	4873.3	2530.76	3057.37	3730.59	4667.12	2794.06	0.598669	-0.740169	0.0370265	0.157514	phosphoribosylpyrophosphate synthetase
PF3D7_0801800.1	1376.49	1223.59	741.943	789.015	1032.76	1300.04	765.479	0.588825	-0.764088	0.0370305	0.157514	mannose-6-phosphate isomerase, putative
PF3D7_1226100.1	20.9673	10.0064	46.7478	55.1505	33.218	15.4868	50.9492	3.29552	1.72051	0.0371469	0.157866	Name=HAD3
PF3D7_1347100.1	11.6457	0	35.2921	32.3846	19.8306	5.82284	33.8384	5.84431	2.54703	0.0372821	0.158211	Name=TOP3
PF3D7_0529400.1	167.516	26.6989	251.799	255.386	175.35	97.1075	253.592	2.61375	1.38612	0.0372954	0.158211	conserved Plasmodium protein, unknown function
PF3D7_1222000.1	15.1545	13.3375	43.1787	50.7998	30.6176	14.246	46.9893	3.29958	1.72228	0.037464	0.158649	tRNA-splicing ligase RtcB, putative
PF3D7_0106400.1	447.811	459.553	243.179	263.296	353.46	453.682	253.237	0.558177	-0.841205	0.0374848	0.158649	pre-rRNA-processing protein TSR2, putative
PF3D7_0305600.1	32.5921	7.78519	87.4012	46.3734	43.538	20.1886	66.8873	3.32033	1.73133	0.0375553	0.158649	Name=APE1
PF3D7_1039200.1	11.8114	9.9454	0	0.883776	5.66014	10.8784	0.441888	0.0403376	-4.63173	0.0375677	0.158649	#N/A
PF3D7_1102100.1	11.8114	9.9454	0	0.883776	5.66014	10.8784	0.441888	0.0403376	-4.63173	0.0375677	0.158649	#N/A
PF3D7_1443100.1	188.595	150.134	75.0284	88.3803	125.534	169.364	81.7043	0.482502	-1.05139	0.0378109	0.159474	conserved Plasmodium protein, unknown function
PF3D7_1133800.1	350.346	399.278	200.418	209.985	290.007	374.812	205.202	0.547452	-0.869195	0.037831	0.159474	RNA (uracil-5-)methyltransferase, putative
PF3D7_0829500.1	2.32633	1.11251	15.9055	16.6162	8.99014	1.71942	16.2609	9.49063	3.2465	0.0379823	0.159968	conserved Plasmodium protein, unknown function
PF3D7_1305100.1	3.49449	0	21.1692	14.0063	9.66752	1.74725	17.5878	10.1654	3.3456	0.0384436	0.161766	Name=AMR3
PF3D7_1329700.1	3.49271	0	14.1219	21.0021	9.65419	1.74635	17.562	10.155	3.34412	0.0385631	0.162124	Name=ACBP1
PF3D7_1113400.1	1308.86	992.237	587.244	735.198	905.885	1150.55	661.221	0.574729	-0.799045	0.0386515	0.16235	Name=DSK2
PF3D7_1421800.1	6.99839	7.77831	29.9392	33.2957	19.5029	7.38835	31.6174	4.27789	2.0969	0.038757	0.162581	conserved Plasmodium protein, unknown function
PF3D7_0627100.1	1145.69	1853.47	719.308	956.725	1168.8	1499.58	838.017	0.558813	-0.839563	0.0387757	0.162581	ankyrin-repeat protein, putative
PF3D7_0515400.1	1.1641	0	11.4757	13.1253	6.44127	0.582052	12.3005	21.5092	4.42688	0.0389787	0.163286	conserved protein, unknown function
PF3D7_1114800.1	2.33204	0	12.3329	17.5202	8.04628	1.16602	14.9265	12.9548	3.69542	0.0390143	0.16329	Name=G3PDH
PF3D7_0900200.1	25.6905	12.217	3.51715	1.7538	10.7946	18.9537	2.63547	0.139124	-2.84555	0.03905	0.163294	Name=RIF
PF3D7_1405000.1	29.1107	28.9119	71.4772	78.767	52.0667	29.0113	75.1221	2.58948	1.37266	0.0391672	0.163638	conserved Plasmodium protein, unknown function
PF3D7_1221800.1	27.9344	14.4586	80.3445	46.3715	42.2772	21.1965	63.358	2.99273	1.58146	0.0392067	0.163658	conserved protein, unknown function
PF3D7_1010300.1	131.593	467.019	615.867	669.562	471.01	299.306	642.715	2.14659	1.10205	0.0393354	0.163954	Name=SDH4
PF3D7_1337100.1	107.282	34.4505	29.9485	15.769	46.8625	70.8662	22.8587	0.32275	-1.63151	0.0393497	0.163954	Name=PK6
PF3D7_1335400.1	27.9097	48.9553	119.325	74.3242	67.6286	38.4325	96.8246	2.51706	1.33174	0.0393825	0.163954	Name=RH2a
PF3D7_0507300.1	0	2.22445	21.1913	8.74899	8.04118	1.11223	14.9701	13.3096	3.73439	0.0394828	0.164219	Name=SOPT
PF3D7_0722400.1	1497.48	1199.43	729.93	850.27	1069.28	1348.46	790.1	0.585952	-0.771147	0.039516	0.164219	Name=OLA1
PF3D7_1308900.1	566.652	363.739	189.019	298.286	354.424	465.196	243.652	0.523848	-0.932779	0.0396843	0.164772	Name=DCP2
PF3D7_1010400.1	1.16796	1.11055	18.4609	9.64707	7.59661	1.13925	14.054	12.3397	3.62524	0.0399483	0.165722	MORN repeat protein, putative
PF3D7_1458000.1	698.596	837.364	436.853	452.445	606.315	767.98	444.649	0.578962	-0.788459	0.0400129	0.165844	Name=FP1
PF3D7_0602400.1	237.501	71.1732	69.728	55.1301	108.383	154.337	62.4291	0.404678	-1.30516	0.0400765	0.165961	Name=EF-G
PF3D7_1022300.1	2.3295	0	20.2889	9.62891	8.06183	1.16475	14.9589	12.9891	3.69923	0.0401727	0.166102	Name=ZIPCO
PF3D7_0923200.1	517.887	499.403	305.533	271.207	398.507	508.645	288.37	0.566938	-0.818738	0.0402061	0.166102	Name=NOS
PF3D7_0712900.1	5.81607	2.22499	23.857	22.7386	13.6592	4.02053	23.2978	5.81378	2.53948	0.0402167	0.166102	Name=VAR
PF3D7_1213400.1	0	0	8.8124	7.00669	3.95477	0	7.90955	37.7758	5.23939	0.0402734	#N/A	kelch domain-containing protein, putative
PF3D7_1324500.1	18.6199	2.22455	48.5697	38.4928	26.9767	10.4222	43.5312	4.19198	2.06763	0.0403734	0.166586	DEAD box helicase, putative
PF3D7_0816600.1	486.405	62.2897	112.164	89.2282	187.522	274.347	100.696	0.367144	-1.44558	0.040405	0.166586	Name=ClpB1
PF3D7_1423000.1	695.412	889.46	450.722	463.964	624.889	792.436	457.343	0.577104	-0.793098	0.0404728	0.166694	Name=NOG2
PF3D7_1104200.1	493.301	406.025	213.776	281.648	348.687	449.663	247.712	0.550935	-0.860046	0.0405529	0.166694	Name=SNF2L
PF3D7_0513700.1	4.65707	1.11206	22.0647	18.3772	11.5528	2.88457	20.221	7.04615	2.81683	0.0405559	0.166694	Name=PSOP12
PF3D7_1420900.1	15.1509	3.33472	36.1398	40.283	23.7271	9.24282	38.2114	4.14876	2.05268	0.040573	0.166694	mannose-1-phosphate guanyltransferase, putative
PF3D7_1135700.1	572.495	383.856	263.815	260.896	370.266	478.176	262.356	0.548741	-0.865803	0.0406251	0.166762	conserved Plasmodium protein, unknown function
PF3D7_1116900.1	0	0	8.73896	7.03889	3.94446	0	7.88892	37.6074	5.23295	0.0406767	#N/A	conserved protein, unknown function
PF3D7_0103200.1	476.405	454.743	244.335	280.123	363.901	465.574	262.229	0.563254	-0.828143	0.0407353	0.167068	Name=NT4
PF3D7_0824300.1	4.65914	1.11185	22.9345	17.5074	11.5532	2.88549	20.221	7.04428	2.81645	0.0408073	0.167184	Name=Obg2
PF3D7_0320300.1	2929.95	2377.77	1448.65	1717.63	2118.5	2653.86	1583.14	0.596553	-0.745277	0.0408347	0.167184	Name=CCT5
PF3D7_1215200.1	13.987	0	46.7109	28.9009	22.3997	6.9935	37.8059	5.43364	2.44192	0.040919	0.167336	Name=CYP32
PF3D7_1438900.1	3306.68	2530.58	1626.28	1849.2	2328.18	2918.63	1737.74	0.595408	-0.748051	0.0409433	0.167336	Name=Trx-Px1
PF3D7_1428300.1	1139.13	1561.05	768.327	810.583	1069.77	1350.09	789.455	0.584716	-0.774191	0.0411491	0.167818	proliferation-associated protein 2g4, putative
PF3D7_1229400.1	1072.1	1035.55	517.662	706.302	832.904	1053.83	611.982	0.580732	-0.784056	0.0411581	0.167818	Name=MIF
PF3D7_1244100.1	513.074	585.124	314.485	313.134	431.454	549.099	313.809	0.571475	-0.807237	0.0412004	0.167818	N-alpha-acetyltransferase 15, NatA auxiliary subunit, putative
PF3D7_1302500.1	193.052	190.254	353.533	342.777	269.904	191.653	348.155	1.81661	0.861249	0.041204	0.167818	AAA domain-containing protein, putative
PF3D7_0716300.1	570.483	207.957	203.882	168.019	287.585	389.22	185.95	0.477859	-1.06534	0.041265	0.167921	conserved protein, unknown function
PF3D7_0726300.1	43.0511	52.2808	98.9271	118.089	78.087	47.666	108.508	2.27578	1.18636	0.0415191	0.168755	Name=PMS1
PF3D7_1422600.1	6.99067	2.22343	34.3896	16.6353	15.0597	4.60705	25.5124	5.55782	2.47452	0.0415418	0.168755	conserved Plasmodium protein, unknown function
PF3D7_1223700.1	297.178	145.619	109.307	103.332	163.859	221.398	106.319	0.48037	-1.05778	0.0415967	0.168832	Name=VIT
PF3D7_0826900.1	38.4247	31.1364	97.0724	74.3891	60.2556	34.7805	85.7308	2.46577	1.30204	0.0416599	0.168942	conserved Plasmodium protein, unknown function
PF3D7_1462500.1	0	0	11.4668	4.37696	3.96094	0	7.92187	37.8402	5.24185	0.0417468	#N/A	conserved Plasmodium protein, unknown function
PF3D7_0525600.1	32.5842	2.22457	80.363	51.6146	41.6966	17.4044	65.9888	3.80214	1.92681	0.0417972	0.169353	RNA methyltransferase, putative
PF3D7_1240200.1	0	2.22389	11.4701	17.5051	7.79976	1.11194	14.4876	12.8828	3.68738	0.0418553	0.169442	#N/A
PF3D7_0419400.1	4.65232	2.2251	28.2791	14.8664	12.5057	3.43871	21.5727	6.28986	2.65303	0.0418918	0.169444	conserved Plasmodium protein, unknown function
PF3D7_0211500.1	2.32736	1.1123	17.663	13.9968	8.77487	1.71983	15.8299	9.23657	3.20736	0.0421175	0.17021	GAF domain-related protein, putative
PF3D7_0216700.2	24.4377	15.5721	61.8189	54.2385	39.0168	20.0049	58.0287	2.90346	1.53777	0.0422067	0.170423	Name=ATG11
PF3D7_1119100.1	277.574	185.577	120.653	115.651	174.864	231.575	118.152	0.510319	-0.97053	0.0423407	0.170818	tRNA m(1)G methyltransferase, putative
PF3D7_1350100.1	3333.51	2581.02	1566.47	1949.82	2357.71	2957.27	1758.14	0.594529	-0.750181	0.0425135	0.171368	Name=KRS1
PF3D7_1227300.1	0	1.11219	13.2433	10.4993	6.21371	0.556095	11.8713	20.9431	4.3884	0.0427566	0.1722	conserved Plasmodium protein, unknown function
PF3D7_1213800.1	1540.78	1429.28	826.582	952.688	1187.33	1485.03	889.635	0.599078	-0.739184	0.0428054	0.172248	Name=PRS
PF3D7_1140200.1	598.544	300.233	255.891	210.927	341.399	449.388	233.409	0.519483	-0.944852	0.0428701	0.172248	conserved Plasmodium protein, unknown function
PF3D7_0421300.1	13.9586	17.7999	51.2484	47.2264	32.5583	15.8792	49.2374	3.09894	1.63177	0.0428785	0.172248	Name=VAR
PF3D7_0315100.1	796.033	608.022	363.145	439.62	551.705	702.027	401.383	0.571792	-0.806437	0.0429632	0.17244	Name=eIF4E
PF3D7_0501500.1	0	1.11179	14.1113	9.62994	6.21325	0.555894	11.8706	20.9388	4.38811	0.0430001	0.172441	Name=RAP3
PF3D7_0506700.1	346.91	187.948	135.939	133.88	201.169	267.429	134.91	0.504597	-0.986796	0.0430767	0.17255	GTPase-activating protein, putative
PF3D7_0114100.1	25.6701	11.1101	2.64049	2.62926	10.5125	18.3901	2.63488	0.143387	-2.80201	0.0431008	0.17255	Name=MC-2TM
PF3D7_1313500.1	1.1634	0	10.601	13.1199	6.22107	0.581698	11.8604	20.7428	4.37454	0.043249	0.172843	conserved Plasmodium membrane protein, unknown function
PF3D7_0911400.1	165.228	114.571	73.3093	56.8588	102.492	139.9	65.084	0.465303	-1.10376	0.0432841	0.172843	conserved Plasmodium protein, unknown function
PF3D7_0311900.1	1.16455	0	10.5879	13.1287	6.22029	0.582273	11.8583	20.7298	4.37363	0.0432843	0.172843	heptatricopeptide repeat-containing protein, putative
PF3D7_1339400.1	11.6685	4.44401	35.2054	31.5517	20.7174	8.05626	33.3786	4.15482	2.05479	0.0433814	0.173083	Name=ApiCOX14
PF3D7_1307500.1	0	2.22261	20.2592	8.76057	7.81059	1.1113	14.5099	12.9046	3.68981	0.0434498	0.173209	conserved Plasmodium protein, unknown function
PF3D7_1246100.1	5.82345	2.22378	22.9368	22.7584	13.4356	4.02361	22.8476	5.69772	2.51039	0.0437185	0.174132	Name=ALAS
PF3D7_1428500.1	5.81568	37.8259	71.5771	69.9618	46.2951	21.8208	70.7694	3.23556	1.69402	0.043803	0.174321	protein kinase, putative
PF3D7_0517900.1	16.3093	16.6767	67.0275	35.8937	33.9768	16.493	51.4606	3.11978	1.64145	0.0439048	0.174578	zinc finger protein, putative
PF3D7_1143800.1	472.452	526.12	219.905	333.299	387.944	499.286	276.602	0.553997	-0.852049	0.0440879	0.175158	Name=CAP93
PF3D7_0316500.1	15.1319	3.33652	50.3223	26.249	23.7599	9.23423	38.2856	4.1593	2.05634	0.0442804	0.175774	Name=NUF2
PF3D7_0918700.1	43.0827	210.169	278.858	321.189	213.325	126.626	300.023	2.36765	1.24346	0.0444389	0.176254	conserved Plasmodium protein, unknown function
PF3D7_1147900.1	319.26	295.708	157.827	178.618	237.853	307.484	168.223	0.547121	-0.870069	0.0446413	0.176843	Name=PEX22
PF3D7_0319600.1	3572.26	2944.1	1617.61	2253.79	2596.94	3258.18	1935.7	0.594115	-0.751187	0.0446626	0.176843	Name=EF-1delta
PF3D7_1122500.1	1.16324	0	16.7878	6.9966	6.23692	0.581619	11.8922	20.7942	4.37811	0.0447482	0.177032	Name=KIC10
PF3D7_1440500.1	228.262	88.954	72.3462	67.3964	114.24	158.608	69.8713	0.44072	-1.18206	0.044822	0.177132	allantoicase, putative
PF3D7_0912500.1	951.232	791.362	505.81	522.011	692.604	871.297	513.91	0.589848	-0.761586	0.0448488	0.177132	SAP domain-containing protein, putative
PF3D7_1216900.1	1490.14	2350.66	1086.76	1150.08	1519.41	1920.4	1118.42	0.582368	-0.779996	0.0449228	0.177275	DNA-binding chaperone, putative
PF3D7_0935600.1	1097.75	3410.89	4036.77	4838	3345.86	2254.32	4437.39	1.96829	0.976944	0.045059	0.177486	Name=GIG
PF3D7_1319200.1	4.65627	20.0186	37.9594	52.5002	28.7836	12.3374	45.2298	3.6557	1.87015	0.0450665	0.177486	conserved Plasmodium protein, unknown function
PF3D7_0526500.1	608.533	734.156	408.958	371.761	530.852	671.345	390.36	0.581427	-0.782331	0.0450895	0.177486	conserved Plasmodium protein, unknown function
PF3D7_1038700.1	12.8205	22.2311	51.122	54.296	35.1174	17.5258	52.709	3.00373	1.58675	0.0453653	0.178422	Plasmodium exported protein, unknown function
PF3D7_1416900.1	405.237	71.0784	94.9548	93.8325	166.276	238.158	94.3937	0.396508	-1.33458	0.0454037	0.178423	prefoldin subunit 2, putative
PF3D7_1219400.1	1676.14	1373.54	851.075	975.58	1219.08	1524.84	913.328	0.598985	-0.739407	0.0455443	0.178826	#N/A
PF3D7_1219600.1	1599.67	1125.77	734.122	862.41	1080.49	1362.72	798.266	0.585821	-0.771469	0.0455885	0.17885	Name=ATP2
PF3D7_0509100.1	43.0407	11.1247	94.5395	62.0957	52.7002	27.0827	78.3176	2.89702	1.53457	0.0459201	0.180001	Name=SMC4
PF3D7_0720200.1	291.187	215.33	144.822	122.009	193.337	253.258	133.415	0.526886	-0.924438	0.0460593	0.180396	conserved protein, unknown function
PF3D7_1328300.1	462.02	187.972	170.429	148.725	242.287	324.996	159.577	0.491136	-1.0258	0.0461808	0.180721	conserved protein, unknown function
PF3D7_1014800.1	1.1646	1.11193	20.2923	7.00221	7.39275	1.13826	13.6472	11.9913	3.58391	0.0462399	0.180802	conserved Plasmodium protein, unknown function
PF3D7_1420600.1	187.513	57.8184	44.992	53.3944	85.9295	122.666	49.1932	0.401267	-1.31736	0.0464374	0.18139	Name=PANK1
PF3D7_0904900.1	62.8014	10.0133	120.198	89.1936	70.5515	36.4074	104.696	2.88053	1.52634	0.0464676	0.18139	Name=CuTP
PF3D7_1221400.1	2.32944	1.11188	16.761	14.0054	8.55193	1.72066	15.3832	8.9723	3.16548	0.0465116	0.181411	Name=IMC1h
PF3D7_0913300.1	1552	1525.74	930.226	943.376	1237.83	1538.87	936.801	0.608762	-0.716049	0.046568	0.18148	conserved protein, unknown function
PF3D7_1425300.1	30.331	1.11111	80.9965	44.691	39.2824	15.721	62.8437	4.01011	2.00364	0.046662	0.181696	conserved Plasmodium protein, unknown function
PF3D7_0112900.1	13.9645	66.7375	11.4806	8.74817	25.2327	40.351	10.1144	0.250405	-1.99766	0.0467827	0.1817	Plasmodium exported protein, unknown function
PF3D7_1234200.1	40.7142	21.137	88.3546	69.967	55.0432	30.9256	79.1608	2.56245	1.35753	0.0468171	0.1817	#N/A
PF3D7_0814400.1	3.49267	10.0087	30.8921	28.8777	18.3178	6.75069	29.8849	4.41382	2.14203	0.046822	0.1817	phospholipase DDHD1, putative
PF3D7_0726900.1	214.259	92.2949	67.0635	70.8912	111.127	153.277	68.9773	0.450216	-1.15131	0.0468247	0.1817	Name=TIM50
PF3D7_1343000.1	6429.93	7407.06	3867.74	4625.08	5582.45	6918.5	4246.41	0.613775	-0.704219	0.0468738	0.1817	Name=PMT
PF3D7_0920500.1	8.15575	2.22343	33.508	19.2619	15.7873	5.18959	26.3849	5.10356	2.35151	0.0469135	0.1817	ADP-ribosylation factor, putative
PF3D7_0707700.1	495.779	652.893	298.465	357.82	451.239	574.336	328.143	0.571307	-0.807662	0.0469341	0.1817	E3 ubiquitin-protein ligase, putative
PF3D7_1326500.1	8.1423	7.78754	30.9267	32.3583	19.8037	7.96492	31.6425	3.97328	1.99033	0.0470153	0.181786	conserved Plasmodium protein, unknown function
PF3D7_0215400.1	745.789	1008.93	469.054	553.684	694.365	877.361	511.369	0.58282	-0.778877	0.0470336	0.181786	conserved Plasmodium protein, unknown function
PF3D7_0805100.1	5.82189	0	29.1219	14.0026	12.2366	2.91094	21.5623	7.46299	2.89975	0.0472284	0.182389	conserved protein, unknown function
PF3D7_1336100.1	3.51184	4.43787	23.6679	20.2025	12.955	3.97485	21.9352	5.5128	2.46279	0.0473384	0.182663	WPP motif-containing protein, putative
PF3D7_0421700.1	0	0	7.95141	6.99694	3.73709	0	7.47418	35.7172	5.15855	0.047424	#N/A	conserved Plasmodium protein, unknown function
PF3D7_1003800.1	1554.31	1373.83	856.906	918.395	1175.86	1464.07	887.651	0.606301	-0.721893	0.0474261	0.182848	Name=EFTUD2
PF3D7_0725400.1	3.51536	12.1987	41.1479	25.4906	20.5881	7.85702	33.3192	4.22498	2.07895	0.0474642	0.182848	conserved Plasmodium protein, unknown function
PF3D7_1306400.1	1407.5	1222.19	769.688	819.058	1054.61	1314.84	794.373	0.604172	-0.726969	0.0475864	0.183099	Name=RPT4
PF3D7_0902100.1	1.16548	1.11156	14.9844	11.3845	7.16148	1.13852	13.1844	11.5832	3.53396	0.0476428	0.183099	Name=FIKK9.2
PF3D7_1343200.1	725.08	602.829	352.31	420.823	525.261	663.955	386.567	0.582254	-0.78028	0.0476493	0.183099	tRNA guanosine-2'-O-methyltransferase, putative
PF3D7_0814600.1	0	0	7.03635	7.89082	3.73179	0	7.46359	35.6311	5.15506	0.0476699	#N/A	Name=PIMMS22
PF3D7_0902300.1	983.704	1147.7	602.886	672.909	851.799	1065.7	637.897	0.598557	-0.74044	0.0476852	0.183099	Name=FIKK9.4
PF3D7_0603300.1	528.688	253.527	190.589	215.307	297.028	391.108	202.948	0.519023	-0.946128	0.0478143	0.183444	Name=DHODH
PF3D7_0408200.1	3.49508	18.8997	37.9202	47.2769	26.898	11.1974	42.5985	3.79188	1.92291	0.0478772	0.183536	conserved Plasmodium protein, unknown function
PF3D7_0424400.1	5.81536	6.67531	32.698	22.7367	16.9813	6.24533	27.7173	4.43589	2.14922	0.0479473	0.183655	Name=SURF4.2
PF3D7_1428400.1	12.7951	7.78753	45.9481	28.8601	23.8477	10.2913	37.4041	3.63891	1.86351	0.0480019	0.183714	Name=WDTC1
PF3D7_1026600.1	69.7997	176.879	316.287	205.536	192.125	123.339	260.912	2.11405	1.08001	0.0480462	0.183734	conserved Plasmodium protein, unknown function
PF3D7_0830500.1	737.888	2570.36	3205.2	3404.22	2479.42	1654.12	3304.71	1.99772	0.998357	0.0481854	0.184116	Name=TryThrA
PF3D7_1462600.1	0	0	9.68975	5.25617	3.73648	0	7.47296	35.6866	5.15731	0.0482296	#N/A	conserved Plasmodium membrane protein, unknown function
PF3D7_1428800.1	34.9447	22.2367	8.82059	4.37696	17.5947	28.5907	6.59878	0.230831	-2.11509	0.0484485	0.184971	transcription initiation TFIID-like, putative
PF3D7_0409600.1	321.148	172.413	144.852	101.471	184.971	246.781	123.161	0.499176	-1.00238	0.0485121	0.185063	Name=RPA1
PF3D7_0603600.1	23.2608	8.90052	61.8631	40.2257	33.5625	16.0807	51.0444	3.18009	1.66907	0.0487775	0.185924	AT-rich interactive domain-containing protein, putative
PF3D7_1338400.1	4.66091	0	14.1068	23.6412	10.6022	2.33046	18.874	8.16875	3.03012	0.0489233	0.186329	SprT-like domain-containing protein, putative
PF3D7_0619700.1	6.99141	4.44666	30.8584	21.8901	16.0466	5.71903	26.3742	4.61849	2.20742	0.0491316	0.186971	F-box protein FBXO1, putative
PF3D7_1008900.1	1299.1	954.594	598.937	729.775	895.602	1126.85	664.356	0.589604	-0.762182	0.0492792	0.187381	Name=AK1
PF3D7_1465400.1	542.178	610.137	317.148	356.526	456.497	576.158	336.837	0.584608	-0.774459	0.0495023	0.18801	conserved protein, unknown function
PF3D7_1456500.1	37.2183	2.2251	85.7218	55.9673	45.2831	19.7217	70.8445	3.60124	1.8485	0.0495347	0.18801	STAG domain-containing protein, putative
PF3D7_0202100.1	8.14818	15.5702	41.4924	39.3742	26.1463	11.8592	40.4333	3.40396	1.76721	0.0495649	0.18801	Name=LSAP2
PF3D7_0908800.1	414.454	475.975	239.2	271.271	350.225	445.214	255.236	0.573265	-0.802726	0.0496384	0.188137	mitochondrial carrier protein, putative
PF3D7_0626100.1	134.093	93.3524	46.6884	56.9409	82.7688	113.723	51.8146	0.45576	-1.13365	0.0496972	0.188208	oxidoreductase, short-chain dehydrogenase family, putative
PF3D7_0632700.1	32.697	9.9957	5.27572	1.7538	12.4305	21.3463	3.51476	0.164782	-2.60137	0.0500661	0.189452	Name=RIF
PF3D7_1244800.1	2371.43	1894.62	1219.1	1377.81	1715.74	2133.02	1298.46	0.608754	-0.716068	0.0502082	0.189763	translation machinery-associated protein 46, putative
PF3D7_0522000.1	185.548	79.9887	60.7217	56.9723	95.8076	132.768	58.847	0.443449	-1.17316	0.050229	0.189763	conserved Plasmodium protein, unknown function
PF3D7_0624900.1	3.49567	0	18.5152	14.0096	9.00512	1.74784	16.2624	9.39417	3.23177	0.0503358	0.189997	GAS8-like protein, putative
PF3D7_0209600.1	8.14575	12.2353	27.3776	46.3645	23.5308	10.1905	36.8711	3.61459	1.85383	0.0503946	0.189997	transporter, putative
PF3D7_1407300.1	1487.63	1266.75	832.494	843.484	1107.59	1377.19	837.989	0.608492	-0.716689	0.0504123	0.189997	Name=PRP38B
PF3D7_1466300.1	2102.7	1508.3	1043.04	1126.72	1445.19	1805.5	1084.88	0.600898	-0.734808	0.0507049	0.190939	Name=RPN2
PF3D7_0617900.1	2330.09	1572.34	1091.53	1232.29	1556.56	1951.22	1161.91	0.595505	-0.747815	0.050771	0.190939	Name=H3.3
PF3D7_0825900.1	9.31553	6.67194	43.2387	21.0047	20.0577	7.99374	32.1217	4.02187	2.00787	0.0507842	0.190939	conserved Plasmodium protein, unknown function
PF3D7_1003700.1	23.2676	34.4852	83.0429	62.9746	50.9426	28.8764	73.0088	2.52642	1.33709	0.0511361	0.191967	MKT1 domain-containing protein, putative
PF3D7_0936500.1	22.1411	23.3442	56.4216	64.7979	41.6762	22.7426	60.6098	2.66476	1.41401	0.0511395	0.191967	Name=VAP1
PF3D7_1200200.1	25.6897	9.99583	3.51727	1.75376	10.2392	17.8428	2.63552	0.147814	-2.75815	0.0513287	0.192523	Name=RIF
PF3D7_0627300.1	1348.06	1097.25	702.763	774.866	980.736	1222.66	738.814	0.604291	-0.726684	0.0514644	0.192879	Name=RNF5
PF3D7_0514700.1	1.16355	5.56179	20.3153	20.9936	12.0086	3.36267	20.6545	6.11238	2.61173	0.0515207	0.192907	MORN repeat protein, putative
PF3D7_1229900.1	0	2.22378	17.6437	9.62856	7.37401	1.11189	13.6361	12.1286	3.60034	0.0515776	0.192907	conserved Plasmodium protein, unknown function
PF3D7_1128900.1	4.65667	0	20.3017	16.626	10.3961	2.32834	18.4639	7.99598	2.99927	0.0515951	0.192907	conserved protein, unknown function
PF3D7_1313400.1	15.1332	13.3456	55.6137	34.1255	29.5545	14.2394	44.8696	3.15184	1.6562	0.051645	0.19294	DEAD box helicase, putative
PF3D7_0505400.1	12.8055	0	37.9566	28.8763	19.9096	6.40275	33.4164	5.24564	2.39112	0.0517564	0.193202	conserved protein, unknown function
PF3D7_0621400.1	18.6338	31.1338	64.405	66.5215	45.1735	24.8838	65.4633	2.62812	1.39403	0.0518019	0.193218	Name=ALV7
PF3D7_1024300.1	9.35339	0	30.7281	23.696	15.9444	4.67669	27.212	5.85853	2.55054	0.0520231	0.193781	Name=ATPTG10
PF3D7_1410600.1	4493.96	3573.49	2177.24	2749.05	3248.43	4033.73	2463.14	0.610646	-0.711591	0.0520354	0.193781	Name=eIF2gamma
PF3D7_1369000.1	8.14877	13.3455	38.8405	35.876	24.0527	10.7471	37.3582	3.47159	1.7956	0.0522311	0.194275	Name=GPAA1
PF3D7_1348500.1	8.15592	0	35.2706	15.7599	14.7966	4.07796	25.5153	6.29709	2.65469	0.0522896	0.194275	TBC domain protein, putative
PF3D7_0806500.1	809.004	610.574	397.264	437.493	563.584	709.789	417.379	0.588076	-0.765925	0.0523057	0.194275	DnaJ protein, putative
PF3D7_0415600.1	48.9972	7.77773	5.28224	6.13415	17.0478	28.3875	5.70819	0.201318	-2.31245	0.0523588	0.194275	Name=GAK
PF3D7_1211400.1	2812.93	2100.29	1443.12	1552.03	1977.09	2456.61	1497.57	0.609625	-0.714005	0.0523747	0.194275	Name=PfJ4
PF3D7_0732900.1	49.0751	23.3172	9.66483	10.5271	23.1461	36.1962	10.096	0.279123	-1.84103	0.0525563	0.194642	Name=RIF
PF3D7_1474800.1	817.044	628.02	456.554	394.093	573.927	722.532	425.323	0.588692	-0.764415	0.052576	0.194642	proteasome subunit alpha type-1, putative
PF3D7_1445900.1	1833.41	2291.02	1189.1	1334.38	1661.98	2062.21	1261.74	0.611828	-0.708803	0.0525981	0.194642	Name=DDX17
PF3D7_0318100.1	177.362	52.217	51.0476	41.1926	80.4548	114.79	46.1201	0.402019	-1.31467	0.0526921	0.194836	Name=STOML
PF3D7_1211300.1	33.74	36.7091	94.5206	71.724	59.1734	35.2245	83.1223	2.35935	1.23839	0.0530787	0.196111	Name=MCM8
PF3D7_1243500.1	12.829	14.4461	58.1253	29.7886	28.7973	13.6375	43.957	3.22211	1.688	0.053175	0.196313	Name=SNF7
PF3D7_0728100.1	8.13906	4.45078	27.4059	27.1036	16.7748	6.29492	27.2547	4.33741	2.11683	0.0532266	0.196349	anaphase-promoting complex subunit 1, putative
PF3D7_MIT02300.1	9.34199	1.11063	14.0686	41.2142	16.4339	5.22631	27.6414	5.31638	2.41044	0.0533738	0.196737	Name=CYTB
PF3D7_0110800.1	737.268	718.272	435.786	439.42	582.686	727.77	437.603	0.601298	-0.733848	0.0534621	0.196908	transcription initiation factor TFIIB, putative
PF3D7_1218700.1	2.33257	2.22247	22.8975	10.5137	9.49157	2.27752	16.7056	7.33621	2.87503	0.0537979	0.19799	conserved Plasmodium protein, unknown function
PF3D7_0920900.1	475.261	378.019	229.327	259.996	335.651	426.64	244.662	0.573518	-0.802091	0.0538419	0.197996	Name=PRP24
PF3D7_1118900.1	1.17046	0	13.151	8.78289	5.77609	0.585228	10.967	19.1207	4.25706	0.0538863	0.198005	conserved protein, unknown function
PF3D7_1430100.1	29.1357	4.44634	61.704	49.9151	36.3003	16.791	55.8095	3.33318	1.7369	0.054043	0.198425	Name=PTPA
PF3D7_1433000.1	181.195	226.465	100.105	114.958	155.68	203.83	107.531	0.527477	-0.922819	0.0540904	0.198444	Name=NOP10
PF3D7_1031600.1	567.717	846.563	428.477	394.461	559.305	707.14	411.469	0.581822	-0.781351	0.0541886	0.198606	Name=GEXP15
PF3D7_1141400.1	18.6485	3.33463	44.9508	36.7817	25.9289	10.9915	40.8663	3.73049	1.89937	0.054256	0.198606	Name=PIGH
PF3D7_0723300.1	9.31307	0	29.1296	24.501	15.7359	4.65653	26.8153	5.79318	2.53436	0.0542613	0.198606	conserved protein, unknown function
PF3D7_0830100.1	11.6433	2.22407	30.8884	29.7548	18.6276	6.9337	30.3216	4.39018	2.13428	0.0543118	0.198636	#N/A
PF3D7_0308500.1	209.959	75.5596	68.6809	56.9546	102.789	142.759	62.8178	0.440243	-1.18363	0.054415	0.198858	activator of Hsp90 ATPase, putative
PF3D7_1314500.1	197.119	174.457	96.8636	98.1339	141.643	185.788	97.4988	0.524829	-0.930081	0.0545236	0.1991	transmembrane emp24 domain-containing protein, putative
PF3D7_0517700.1	2398.51	2429.8	1520.6	1496.48	1961.35	2414.16	1508.54	0.624873	-0.678366	0.054568	0.199108	Name=EIF3B
PF3D7_1115600.1	474.707	198.906	169.076	174.36	254.262	336.806	171.718	0.509984	-0.971476	0.0546417	0.199222	Name=CYP19B
PF3D7_0629500.1	735.551	669.565	418.537	426.071	562.431	702.558	422.304	0.60111	-0.734298	0.0549988	0.200368	Name=AAT1
PF3D7_0518100.1	264.121	191.327	136.027	104.967	174.11	227.724	120.497	0.529202	-0.918109	0.0552237	0.201031	Name=AMR2
PF3D7_1308500.1	10.4847	1.11177	30.8672	25.3885	16.9631	5.79824	28.1279	4.87469	2.28531	0.0554238	0.201603	conserved Plasmodium protein, unknown function
PF3D7_1104000.1	642.694	752.856	423.627	413.058	558.059	697.775	418.343	0.599512	-0.738138	0.0555947	0.202069	phenylalanine--tRNA ligase beta subunit
PF3D7_0928600.1	62.921	21.1219	14.1072	10.5071	27.1643	42.0214	12.3071	0.293092	-1.77058	0.0556904	0.20226	conserved Plasmodium protein, unknown function
PF3D7_1333000.1	412.752	264.505	194.695	178.7	262.663	338.628	186.698	0.551433	-0.858742	0.055793	0.202341	Name=CPN20
PF3D7_1130500.1	13.9653	6.67357	51.2172	23.621	23.8693	10.3195	37.4191	3.63216	1.86083	0.0557988	0.202341	Name=COG2
PF3D7_0202200.1	410.972	967.508	1107.7	1423.76	977.485	689.24	1265.73	1.83615	0.876681	0.0559942	0.202893	Name=PTP1
PF3D7_1002200.1	443.208	263.655	224.418	155.678	271.74	353.431	190.048	0.537795	-0.894873	0.0560914	0.203088	Name=PArt
PF3D7_0915800.1	0	0	7.02977	7.01765	3.51185	0	7.02371	33.5238	5.06711	0.0564792	#N/A	Name=GLTP
PF3D7_1340700.1	29.1802	7.77598	65.9848	46.4609	37.3505	18.4781	56.2228	3.05002	1.60882	0.0565457	0.20444	Name=RAB11b
PF3D7_1461900.1	2252.78	2243.56	1244.43	1543.1	1820.97	2248.17	1393.77	0.61996	-0.689753	0.0565517	0.20444	valine--tRNA ligase, putative
PF3D7_1440900.1	0	0	6.15996	7.88862	3.51214	0	7.02429	33.538	5.06773	0.0565819	#N/A	conserved Plasmodium protein, unknown function
PF3D7_1432400.1	2.32698	1.11238	16.7832	12.2459	8.11712	1.71968	14.5146	8.46838	3.08209	0.0569533	0.205733	Name=LRR5
PF3D7_1403400.1	3.49587	4.44657	26.4484	15.7614	12.5381	3.97122	21.1049	5.30936	2.40854	0.0571293	0.206169	conserved Plasmodium protein, unknown function
PF3D7_0926300.1	29.09	10.011	68.8914	45.4876	38.37	19.5505	57.1895	2.93058	1.55118	0.0571639	0.206169	protein kinase, putative
PF3D7_1135100.1	639.028	750.72	359.323	465.479	553.637	694.874	412.401	0.593477	-0.752737	0.0572453	0.206169	Name=PPM8
PF3D7_1105000.1	5484.82	4709.34	2909.71	3466.14	4142.5	5097.08	3187.92	0.625447	-0.677041	0.0572498	0.206169	Name=H4
PF3D7_0704300.1	36.0564	26.7009	75.9974	74.3333	53.272	31.3786	75.1654	2.39671	1.26106	0.0574318	0.206633	conserved Plasmodium membrane protein, unknown function
PF3D7_1336400.1	9.31112	7.78551	29.1373	34.1215	20.0889	8.54832	31.6294	3.70206	1.88833	0.0574664	0.206633	RanBPM and CLTH-like protein, putative
PF3D7_0302500.1	103.537	61.1843	161.676	167.928	123.581	82.3607	164.802	2.00214	1.00154	0.0576304	0.207064	Name=CLAG3.1
PF3D7_1469900.1	39.6629	14.4446	81.8787	61.3399	49.3315	27.0537	71.6093	2.65143	1.40677	0.0577247	0.207162	Name=MGET
PF3D7_0205900.1	1440.73	838.654	660.543	671.002	902.731	1139.69	665.773	0.584215	-0.775429	0.057746	0.207162	Name=RPN1
PF3D7_1128400.1	490.95	221.146	184.967	188.356	271.355	356.048	186.662	0.524394	-0.931276	0.0577922	0.20717	Name=FPPS/GGPPS
PF3D7_1471700.1	2.3314	0	14.9809	11.386	7.17456	1.1657	13.1834	11.4365	3.51557	0.0579319	0.207512	conserved Plasmodium protein, unknown function
PF3D7_1127900.1	323.844	180.111	133.179	132.191	192.331	251.978	132.685	0.526713	-0.924911	0.0581727	0.208216	conserved Plasmodium protein, unknown function
PF3D7_0631400.1	15.2394	0	0	0	3.80985	7.6197	0	0.0212023	-5.55963	0.0582837	#N/A	Name=MC-2TM
PF3D7_1368600.1	135.331	101.109	63.3836	49.0746	87.2245	118.22	56.2291	0.475725	-1.0718	0.0584783	0.20915	Name=TIM9
PF3D7_1148800.1	74.5901	228.983	296.165	324.894	231.158	151.787	310.53	2.04457	1.0318	0.0586388	0.209565	Plasmodium exported protein (hyp11), unknown function
PF3D7_0629900.1	343.407	340.313	172.137	217.879	268.434	341.86	195.008	0.57045	-0.809827	0.0588217	0.209832	CRAL/TRIO domain-containing protein, putative
PF3D7_1103400.1	26.7589	20.0233	72.4377	49.8564	42.2691	23.3911	61.147	2.61546	1.38707	0.0588437	0.209832	Name=SufD
PF3D7_0607100.1	0	1.11114	12.3264	8.7626	5.55005	0.555571	10.5445	18.5994	4.21719	0.0588477	0.209832	MYND-type zinc finger protein, putative
PF3D7_1319700.1	5.82071	1.11211	22.0677	18.3759	11.8441	3.46641	20.2218	5.8629	2.55161	0.0590431	0.210369	protein phosphatase PP2A regulatory subunit A, putative
PF3D7_0206900.1	15.1568	0	0	0	3.78921	7.57842	0	0.0213468	-5.54983	0.0591312	#N/A	Name=MSP5
PF3D7_1001100.1	16.3068	37.8031	65.2761	74.406	48.448	27.0549	69.841	2.57774	1.36611	0.0594147	0.2114	Name=ACBP1
PF3D7_0217700.1	200.532	251.176	125.991	120.003	174.425	225.854	122.997	0.544513	-0.876962	0.0594385	0.2114	E2F-associated phosphoprotein, putative
PF3D7_1035200.1	112.904	36.7022	208.36	126.867	121.208	74.8032	167.614	2.24275	1.16527	0.0594676	0.2114	S-antigen
PF3D7_1202100.2	413.25	294.359	201.438	199.889	277.234	353.804	200.663	0.567244	-0.817959	0.0596234	0.211794	Name=SRAP1
PF3D7_1437900.1	4980.89	4603.68	2598	3391.77	3893.59	4792.29	2994.88	0.624943	-0.678204	0.0598097	0.212167	Name=HSP40
PF3D7_1146100.1	3.50279	8.88557	36.0567	18.4132	16.7146	6.19418	27.2349	4.38413	2.13229	0.0598341	0.212167	PH-like domain-containing protein, putative
PF3D7_0414000.1	98.9104	31.1448	166.037	127.719	105.953	65.0276	146.878	2.26106	1.177	0.0598639	0.212167	Name=SMC3
PF3D7_0519500.1	208.175	496.213	191.787	174.015	267.547	352.194	182.901	0.519187	-0.945674	0.0599598	0.212346	Name=CCR4-1
PF3D7_1128300.1	9.30742	12.2365	45.0528	27.9895	23.6466	10.7719	36.5212	3.38779	1.76034	0.0600391	0.212467	Name=PFK11
PF3D7_1429300.1	57.106	13.339	117.237	69.1806	64.2157	35.2225	93.209	2.6507	1.40637	0.0602243	0.212962	CPW-WPC family protein
PF3D7_1252400.1	30.2385	33.3772	83.0752	67.3336	53.5061	31.8079	75.2044	2.36384	1.24113	0.060297	0.213018	#N/A
PF3D7_0608900.1	109.381	28.9204	30.0287	18.3703	46.6751	69.1508	24.1995	0.350158	-1.51392	0.0603569	0.213018	conserved Plasmodium protein, unknown function
PF3D7_0516700.1	436.255	501.71	251.788	299.999	372.438	468.983	275.893	0.588263	-0.765468	0.0603761	0.213018	ubiquitin carboxyl-terminal hydrolase 2, putative
PF3D7_1243400.1	0	0	11.4677	2.62607	3.52343	0	7.04686	33.6599	5.07296	0.0604206	#N/A	conserved Plasmodium protein, unknown function
PF3D7_0511200.1	20.9492	6.67341	50.3306	38.495	29.112	13.8113	44.4128	3.223	1.68841	0.0604602	0.213154	Name=SCD
PF3D7_1412200.1	26.7833	75.6139	119.12	115.529	84.2617	51.1986	117.325	2.28879	1.19459	0.0606863	0.213791	conserved Plasmodium protein, unknown function
PF3D7_1204400.1	0	0	11.4246	2.63146	3.51402	0	7.02804	33.5443	5.068	0.0608672	#N/A	Name=G37
PF3D7_1360200.1	184.457	137.734	80.0406	85.921	122.038	161.096	82.9808	0.515212	-0.956761	0.0610621	0.21491	Name=EMC3
PF3D7_0307700.1	117.484	36.7124	197.043	143.428	123.667	77.0981	170.235	2.21005	1.14408	0.0610954	0.21491	conserved Plasmodium protein, unknown function
PF3D7_0408300.1	713.376	519.068	352.51	378.353	490.827	616.222	365.432	0.593074	-0.753715	0.0611466	0.214928	Name=ZRANB2
PF3D7_1015200.3	404.457	323.453	216.809	203.182	286.975	363.955	209.995	0.577035	-0.793268	0.0612992	0.215304	Name=CysRS
PF3D7_1009000.1	268.327	295.55	158.461	161.244	220.895	281.938	159.852	0.566948	-0.818711	0.0614624	0.215715	Name=DPH5
PF3D7_0807900.1	724.751	677.014	386.187	463.184	562.784	700.882	424.685	0.605947	-0.722738	0.0618863	0.217041	Name=TyrRS
PF3D7_0403600.1	9.31181	0	30.0174	21.8739	15.3008	4.65591	25.9457	5.60514	2.48675	0.0620236	0.21736	conserved Plasmodium protein, unknown function
PF3D7_1130100.1	663.97	1045.43	528.929	482.932	680.316	854.701	505.931	0.591884	-0.756614	0.0622516	0.217901	Name=RPL38
PF3D7_1032400.1	30.2909	7.78222	61.73	50.7791	37.6456	19.0366	56.2545	2.96183	1.56649	0.0622706	0.217901	Name=PIGA
PF3D7_1024800.1	4633.77	5117.7	2520.33	3541.73	3953.38	4875.73	3031.03	0.621657	-0.685809	0.0623305	0.217948	Name=EXP3
PF3D7_0612100.1	1506.32	1792.77	959.569	1095.51	1338.54	1649.54	1027.54	0.622913	-0.682896	0.062383	0.217969	Name=EIF3L
PF3D7_1365100.1	100.617	39.9503	26.3159	28.0972	48.7451	70.2836	27.2065	0.387381	-1.36817	0.0625637	0.218438	Name=mtRPS17
PF3D7_0419200.1	58.3756	67.7546	27.2648	23.673	44.267	63.0651	25.4689	0.403786	-1.30834	0.0627107	0.218789	Name=GOT1
PF3D7_1121000.1	5.83974	3.33166	33.4058	12.278	13.7138	4.5857	22.8419	4.99098	2.31932	0.0629711	0.219534	Name=DHHC3
PF3D7_1423100.1	9.30933	4.44923	30.0275	25.3691	17.2888	6.87928	27.6983	4.03468	2.01245	0.0631701	0.220064	ankyrin-repeat protein, putative
PF3D7_1207800.1	27.9357	24.4679	69.7455	59.4974	45.4116	26.2018	64.6214	2.46689	1.30269	0.0632367	0.220133	conserved Plasmodium protein, unknown function
PF3D7_1037500.1	8.1518	0	26.4698	21.006	13.9069	4.0759	23.7379	5.8608	2.5511	0.0633432	0.220139	Name=DYN2
PF3D7_0919300.1	4.66932	8.88644	34.3076	21.0404	17.2259	6.77788	27.674	4.07465	2.02667	0.0633741	0.220139	Name=TrxL1
PF3D7_1001200.1	93.3077	41.1147	29.9409	21.9044	46.5669	67.2112	25.9226	0.385912	-1.37365	0.0633791	0.220139	Name=ACBP2
PF3D7_0106500.1	4.65421	6.67412	28.2646	20.9937	15.1467	5.66417	24.6291	4.3431	2.11872	0.0635315	0.220506	conserved Plasmodium protein, unknown function
PF3D7_0105900.1	2.32889	0	13.2363	12.2527	6.95449	1.16444	12.7445	11.0622	3.46757	0.0637484	0.220836	3'-5' exonuclease, putative
PF3D7_1356200.1	254.309	125.557	89.8024	101.649	142.829	189.933	95.7257	0.504188	-0.987968	0.0637499	0.220836	Name=TIM23
PF3D7_1208300.1	139.938	41.1177	36.1127	35.9191	63.2719	90.528	36.0159	0.398117	-1.32874	0.0637678	0.220836	acyl carrier protein, mitochondrial, putative
PF3D7_0728200.1	2.32985	0	14.1114	11.3808	6.95551	1.16492	12.7461	11.0603	3.46731	0.0639319	0.221151	Name=ALP3
PF3D7_1118800.1	4.66546	2.2224	25.5373	13.1428	11.392	3.44393	19.34	5.63122	2.49345	0.0639529	0.221151	Name=ARC40
PF3D7_1245800.1	338.418	313.29	190.967	186.693	257.342	325.854	188.83	0.579514	-0.787084	0.0640782	0.221421	Name=EpsL
PF3D7_1459500.1	2.32853	0	10.5911	14.8768	6.9491	1.16427	12.7339	11.0543	3.46653	0.06438	0.2223	conserved Plasmodium protein, unknown function
PF3D7_0113700.1	980.4	1133.15	630.098	681.749	856.348	1056.77	655.923	0.62067	-0.688101	0.0646079	0.222923	Name=HSP40
PF3D7_1322300.1	32.5786	7.78657	68.8974	48.9844	39.5617	20.1826	58.9409	2.92663	1.54924	0.0647548	0.223266	BRCT domain-containing protein, putative
PF3D7_1428900.1	37.228	8.89942	64.491	64.7238	43.8356	23.0637	64.6074	2.80703	1.48904	0.0649556	0.223794	conserved Plasmodium protein, unknown function
PF3D7_1249100.1	1432.03	1245.08	825.271	852.821	1088.8	1338.56	839.046	0.626844	-0.673821	0.0654301	0.225264	conserved protein, unknown function
PF3D7_1139500.1	1.1653	0	10.5793	9.63202	5.34415	0.58265	10.1056	17.6494	4.14155	0.0658264	0.226324	AAA family ATPase, putative
PF3D7_1361500.1	3.49606	1.11162	16.7496	14.8863	9.06089	2.30384	15.8179	6.89742	2.78606	0.0658389	0.226324	PH domain-containing protein, putative
PF3D7_1474100.1	51.3018	4.44549	88.099	79.7135	55.8899	27.8736	83.9062	3.01685	1.59304	0.0658827	0.226324	ribosomal protein L20, mitochondrial, putative
PF3D7_0512600.1	1121.33	751.379	535.832	592.918	750.364	936.352	564.375	0.602786	-0.730282	0.0659748	0.226475	Name=RAB1b
PF3D7_0820300.1	1040.27	1122.34	638.559	711.188	878.09	1081.31	674.874	0.624123	-0.680097	0.0661132	0.226593	conserved Plasmodium protein, unknown function
PF3D7_1448200.1	1.16389	1.11222	15.0101	8.74912	6.50883	1.13805	11.8796	10.4402	3.38408	0.066141	0.226593	Name=CAPG2
PF3D7_1129300.1	4.6533	4.44979	20.3202	22.7401	13.0408	4.55155	21.5302	4.7311	2.24218	0.0661541	0.226593	conserved Plasmodium protein, unknown function
PF3D7_0317000.1	732.852	598.104	406.505	404.499	535.49	665.478	405.502	0.609374	-0.714601	0.0666226	0.228032	proteasome subunit alpha type-3, putative
PF3D7_0526200.1	32.601	0	85.6059	43.7567	40.4909	16.3005	64.6813	3.97866	1.99228	0.0667346	0.228249	Name=ARFGAP2
PF3D7_1426600.1	0	0	7.06603	6.12322	3.29731	0	6.59462	31.512	4.97783	0.0667583	#N/A	conserved Plasmodium protein, unknown function
PF3D7_1137900.1	0	0	7.05649	6.12774	3.29606	0	6.59211	31.4905	4.97684	0.0668459	#N/A	conserved Plasmodium protein, unknown function
PF3D7_0405300.1	44.2057	47.8356	101.603	93.5834	71.8069	46.0206	97.5931	2.12035	1.0843	0.0670134	0.229036	Name=LISP2
PF3D7_1112900.1	0	0	7.03642	6.13727	3.29342	0	6.58685	31.4453	4.97477	0.0670301	#N/A	conserved protein, unknown function
PF3D7_0711100.1	272.519	340.247	179.099	173.306	241.293	306.383	176.202	0.575042	-0.79826	0.0670949	0.229141	conserved protein, unknown function
PF3D7_1134800.1	366.032	349.002	204.443	216.334	283.953	357.517	210.389	0.588488	-0.764916	0.0671417	0.229141	coatomer subunit delta
PF3D7_1410400.1	13.9648	3.33684	33.5577	31.4939	20.5883	8.65082	32.5258	3.77176	1.91524	0.0672729	0.229422	Name=RAP1
PF3D7_0815900.1	11.6488	1.11181	24.6962	32.3906	17.4618	6.3803	28.5434	4.49447	2.16815	0.0674482	0.2298	Name=aLipDH
PF3D7_0112100.1	4.71512	2.21211	19.1189	18.534	11.145	3.46362	18.8264	5.45622	2.4479	0.0674929	0.2298	Name=PIMMS1
PF3D7_1014500.1	16.2899	37.8199	67.1278	69.1046	47.5855	27.0549	68.1162	2.5142	1.3301	0.0675307	0.2298	conserved Plasmodium protein, unknown function
PF3D7_0802300.1	1434.79	1318.09	763.06	957.02	1118.24	1376.44	860.04	0.624843	-0.678434	0.0677278	0.230212	Name=PWP2
PF3D7_0731600.1	322.322	245.824	151.028	171.455	222.658	284.073	161.242	0.567688	-0.816829	0.0678312	0.230212	Name=ACS5
PF3D7_0608700.1	3505.56	2505.85	1568.16	2132.13	2427.92	3005.7	1850.14	0.61556	-0.700029	0.0678466	0.230212	Name=CCT6
PF3D7_0813200.1	82.7207	90.0499	186.945	141.835	125.388	86.3853	164.39	1.90275	0.928084	0.0678945	0.230212	CS domain protein, putative
PF3D7_0105400.1	1.16738	0	14.0742	6.13695	5.34463	0.583689	10.1056	17.6318	4.14011	0.0678967	0.230212	conserved Plasmodium protein, unknown function
PF3D7_0902700.1	149.345	32.2201	36.0891	33.3028	62.7393	90.7828	34.6959	0.382464	-1.38661	0.0680458	0.230551	#N/A
PF3D7_1234900.1	78.1857	5.5548	143.447	98.1666	81.3384	41.8703	120.807	2.89005	1.53109	0.0682713	0.230605	CHCH domain-containing protein, putative
PF3D7_1416200.1	30.2366	17.8016	61.8694	59.4609	42.3421	24.0191	60.6651	2.52818	1.3381	0.0682927	0.230605	Name=MCA3
PF3D7_1310900.1	172.678	109.993	66.0176	76.2452	106.234	141.336	71.1314	0.503444	-0.990096	0.0682938	0.230605	ribosomal protein S15, mitochondrial, putative
PF3D7_1027000.1	6.97964	15.5746	38.8756	34.9837	24.1034	11.2771	36.9297	3.26861	1.70868	0.0683304	0.230605	conserved Plasmodium protein, unknown function
PF3D7_1224100.1	10.4838	2.22363	33.5166	21.01	16.8085	6.35372	27.2633	4.3071	2.10672	0.0683424	0.230605	conserved protein, unknown function
PF3D7_0618200.1	1233.92	1055.68	678.127	753.479	930.3	1144.8	715.803	0.625286	-0.677412	0.0683565	0.230605	conserved protein, unknown function
PF3D7_1131500.1	0	0	8.76213	4.3929	3.28876	0	6.57752	31.3746	4.97152	0.0684221	#N/A	conserved Plasmodium protein, unknown function
PF3D7_0610900.1	907.54	1294.8	640.398	708.52	887.814	1101.17	674.459	0.612462	-0.707308	0.0684422	0.230728	Name=SPT5
PF3D7_0414300.1	113.245	92.1918	44.8567	53.4823	75.944	102.719	49.1695	0.478774	-1.06258	0.0686795	0.231362	Rab5-interacting protein, putative
PF3D7_0422700.1	479.961	386.899	237.241	276.645	345.186	433.43	256.943	0.592868	-0.754218	0.0688682	0.231477	Name=EIF4A3
PF3D7_0927600.1	31.4253	0	64.4544	57.7445	38.4061	15.7127	61.0995	3.89945	1.96327	0.0688956	0.231477	RNA-binding protein, putative
PF3D7_1429400.1	729.197	779.921	479.905	455.588	611.153	754.559	467.747	0.619882	-0.689935	0.0689011	0.231477	rRNA (adenosine-2'-O-)-methyltransferase, putative
PF3D7_0108700.1	529.405	847.622	438.997	375.257	547.82	688.513	407.127	0.591246	-0.758169	0.0689108	0.231477	Name=PSOP24
PF3D7_0526600.1	25.5798	85.6776	137.03	115.408	90.924	55.6287	126.219	2.26629	1.18034	0.0689704	0.231512	conserved Plasmodium protein, unknown function
PF3D7_0600400.1	2.32689	1.1124	14.134	13.1202	7.67337	1.71964	13.6271	7.95036	2.99102	0.0690703	0.231681	Name=VAR
PF3D7_1032800.1	0	0	9.68386	3.50528	3.29728	0	6.59457	31.4871	4.97669	0.0691885	#N/A	Name=LRR1
PF3D7_1417800.1	118.702	13.3473	187.215	150.472	117.434	66.0245	168.843	2.56017	1.35624	0.0692301	0.232052	Name=MCM2
PF3D7_0418200.1	1450.73	1572.43	901.963	1012.52	1234.41	1511.58	957.243	0.633269	-0.65911	0.0695425	0.232933	Name=EIF3M
PF3D7_0316300.2	65.3497	5.55479	105.604	97.2906	68.4498	35.4523	101.447	2.867	1.51954	0.0696413	0.233097	Name=PPase
PF3D7_1443000.1	2.32696	1.11238	11.4834	15.7446	7.66684	1.71967	13.614	7.94301	2.98969	0.0697967	0.233451	Name=SRPK2
PF3D7_0815600.1	1048.84	1268.85	753.54	699.323	942.637	1158.84	726.432	0.626837	-0.673837	0.0703654	0.235186	Name=EIF3G
PF3D7_1208200.1	3.4887	7.78836	24.749	23.6088	14.9087	5.63853	24.1789	4.27816	2.09699	0.0705255	0.235553	Name=CRMP3
PF3D7_0417600.1	2.3291	0	12.3525	12.2535	6.73377	1.16455	12.303	10.6766	3.41638	0.0706301	0.235658	conserved Plasmodium protein, unknown function
PF3D7_MIT02100.1	12.828	5.55638	17.6154	49.9372	21.4842	9.19218	33.7763	3.68238	1.88064	0.0706573	0.235658	Name=COX1
PF3D7_0914500.1	77.9433	147.955	218.219	209.035	163.288	112.949	213.627	1.89031	0.918625	0.0707112	0.23567	conserved Plasmodium protein, unknown function
PF3D7_1356700.1	154.943	71.153	47.6227	56.906	82.6563	113.048	52.2644	0.462559	-1.11229	0.0708534	0.235977	DnaJ protein, putative
PF3D7_1322700.1	2.33484	0	14.0735	10.5208	6.73228	1.16742	12.2971	10.6534	3.41324	0.0712858	0.23723	conserved Plasmodium protein, unknown function
PF3D7_0215100.1	304.103	181.207	136.672	128.707	187.672	242.655	132.689	0.546958	-0.870498	0.0713681	0.23723	RING zinc finger protein, putative
PF3D7_1131300.1	2.32932	0	14.9976	9.6284	6.73883	1.16466	12.313	10.6835	3.41732	0.0713811	0.23723	conserved Plasmodium protein, unknown function
PF3D7_0508800.1	58.2145	43.37	19.4165	19.2526	35.0634	50.7923	19.3345	0.380762	-1.39304	0.0715577	0.237649	Name=SSB
PF3D7_1407600.1	24.4281	20.0247	51.2467	61.2204	39.23	22.2264	56.2336	2.53112	1.33978	0.071641	0.237757	conserved Plasmodium protein, unknown function
PF3D7_1231200.1	2.33053	3.33495	16.7511	16.6368	9.76335	2.83274	16.694	5.88457	2.55694	0.0717355	0.237903	conserved Plasmodium protein, unknown function
PF3D7_0615100.1	4.6628	4.4459	19.387	22.7719	12.8169	4.55435	21.0795	4.62929	2.21079	0.0719017	0.238285	Name=ENR
PF3D7_0916000.1	13.9621	60.0682	88.3315	96.2184	64.645	37.0151	92.2749	2.48892	1.31552	0.0719668	0.238333	Name=MFS2
PF3D7_1341600.1	3.49363	1.11195	15.8819	14.8792	8.84166	2.30279	15.3805	6.70872	2.74604	0.0720597	0.238472	Name=GPI10
PF3D7_0822900.1	6.98052	16.6861	47.7034	28.8641	25.0585	11.8333	38.2837	3.22884	1.69102	0.0721577	0.238629	Name=PIC2
PF3D7_1427300.1	13.9633	5.56165	35.3285	31.4916	21.5863	9.7625	33.4101	3.42977	1.77811	0.0722146	0.238649	conserved Plasmodium protein, unknown function
PF3D7_0729600.1	8.17292	2.22142	30.7813	16.6592	14.4587	5.19717	23.7203	4.58175	2.1959	0.0723095	0.238708	Name=CMC1
PF3D7_0522600.1	2.32854	0	8.82586	15.7519	6.72658	1.16427	12.2889	10.6658	3.41492	0.0723746	0.238708	magnesium transporter NIPA, putative
PF3D7_1136700.1	5.822	5.56003	22.0615	25.3801	14.7059	5.69102	23.7208	4.16881	2.05964	0.0723852	0.238708	Name=AIP
PF3D7_0801000.1	9948.64	6204.15	4575.65	5435.72	6541.04	8076.39	5005.68	0.619799	-0.690127	0.072441	0.238725	Plasmodium exported protein (PHISTc)
PF3D7_1344900.1	1080.63	1260.45	728.077	750.377	954.884	1170.54	739.227	0.631511	-0.663121	0.0725336	0.238862	conserved Plasmodium protein, unknown function
PF3D7_0701700.1	0	0	15.7888	0	3.94719	0	7.89439	37.6646	5.23514	0.0726738	#N/A	Name=EPF1
PF3D7_1321800.1	525.201	567.097	337.055	333.466	440.705	546.149	335.26	0.613847	-0.704049	0.0728753	0.239819	protein transport protein SFT2, putative
PF3D7_0209500.1	0	1.11141	11.4539	7.88336	5.11217	0.555703	9.66863	17.0583	4.09241	0.0730527	0.240235	conserved Plasmodium protein, unknown function
PF3D7_1206300.1	55.8245	84.5559	137.871	137.29	103.885	70.1902	137.58	1.95912	0.970206	0.0732666	0.240752	conserved Plasmodium protein, unknown function
PF3D7_0414900.1	13.999	12.2222	52.8234	27.1652	26.5525	13.1106	39.9943	3.05143	1.60949	0.0733123	0.240752	Name=ARO
PF3D7_0802700.1	1.16723	0	8.79775	10.5196	5.12114	0.583616	9.65867	16.8527	4.07491	0.0736569	0.241551	conserved Plasmodium protein, unknown function
PF3D7_0822300.1	287.268	212.131	131.013	150.827	195.31	249.699	140.92	0.564459	-0.825061	0.0736588	0.241551	Name=SNRPG
PF3D7_0514100.1	15.1264	2.22469	36.2133	29.7414	20.8265	8.67556	32.9773	3.81478	1.9316	0.0738961	0.24216	Name=UvrD
PF3D7_1423700.1	2159.95	4485.7	1981.18	1959.81	2646.66	3322.82	1970.49	0.593	-0.753897	0.074	0.242286	conserved Plasmodium protein, unknown function
PF3D7_1458500.1	23.2686	22.2481	61.837	51.6058	39.7399	22.7584	56.7214	2.49249	1.31759	0.0740374	0.242286	Name=SAS4
PF3D7_1325600.1	1.17073	0	11.3942	7.90588	5.1177	0.585367	9.65003	16.8133	4.07153	0.0742188	0.24271	Name=FIS1
PF3D7_1205300.1	1.16569	0	12.3373	7.00672	5.12742	0.582847	9.67199	16.8847	4.07765	0.0743213	0.242742	conserved Plasmodium protein, unknown function
PF3D7_0523100.1	513.497	257.986	229.442	201.289	300.554	385.742	215.366	0.558429	-0.840554	0.0743445	0.242742	Name=QCR2
PF3D7_1116100.1	13.9576	6.67516	41.5326	27.1101	22.3189	10.3164	34.3213	3.33246	1.73659	0.0743837	0.242742	serine esterase, putative
PF3D7_1315400.1	1846.1	2001.91	1191.84	1280.95	1580.2	1924	1236.4	0.642613	-0.637979	0.0745099	0.242985	zinc finger (CCCH type) protein, putative
PF3D7_0409000.1	0	1.11256	6.18624	13.1172	5.10399	0.55628	9.65171	17.0379	4.09068	0.0746348	0.243044	conserved Plasmodium protein, unknown function
PF3D7_1435500.1	270.322	295.709	155.183	174.24	223.863	283.015	164.711	0.581967	-0.780991	0.0746428	0.243044	Name=CLC
PF3D7_1361700.1	26.8009	1.11166	63.4786	37.6515	32.2607	13.9563	50.565	3.63457	1.86178	0.0746834	0.243044	Name=COX2A
PF3D7_0318500.1	5.81372	4.45074	17.6808	27.1039	13.7623	5.13223	22.3924	4.36707	2.12666	0.0748385	0.243381	conserved Plasmodium protein, unknown function
PF3D7_1251100.1	152.1	177.555	79.822	97.464	126.735	164.827	88.643	0.537728	-0.895051	0.0749998	0.243533	conserved Plasmodium protein, unknown function
PF3D7_1012200.1	4.66354	0	22.0262	11.3872	9.51925	2.33177	16.7067	7.22296	2.85259	0.0751033	0.243533	Name=RA
PF3D7_1125300.1	117.515	74.5288	44.1653	46.36	70.6423	96.0219	45.2627	0.471546	-1.08453	0.0751368	0.243533	Name=mtRNAP
PF3D7_0420400.1	79.4354	37.7557	25.4879	20.1736	40.7131	58.5955	22.8307	0.38988	-1.3589	0.0751531	0.243533	Name=RRF2
PF3D7_1140600.1	1.16324	8.89986	26.5071	20.9898	14.39	5.03155	23.7484	4.6984	2.23217	0.0751538	0.243533	conserved Plasmodium protein, unknown function
PF3D7_0913000.1	1159.49	1041.36	642.886	747.594	897.831	1100.42	695.24	0.631809	-0.662441	0.0751964	0.243533	conserved protein, unknown function
PF3D7_1018300.1	564.508	785.212	379.649	442.717	543.021	674.86	411.183	0.609243	-0.71491	0.0755021	0.244354	peptidase, putative
PF3D7_0405500.1	153.623	89.796	57.7275	62.4399	90.8966	121.709	60.0837	0.493881	-1.01776	0.0755895	0.244468	conserved Plasmodium protein, unknown function
PF3D7_1347900.1	16.2852	4.44995	45.0625	26.2371	23.0087	10.3676	35.6498	3.44746	1.78554	0.0757983	0.244763	conserved Plasmodium protein, unknown function
PF3D7_0722200.1	6.98445	12.2335	25.6004	39.3753	21.0484	9.609	32.4878	3.37635	1.75547	0.0758349	0.244763	Name=RALP1
PF3D7_1454200.1	67.484	132.372	39.7486	52.4831	73.0219	99.928	46.1159	0.461317	-1.11617	0.0758368	0.244763	conserved Plasmodium protein, unknown function
PF3D7_0829200.1	145.796	57.7825	48.4328	42.9331	73.736	101.789	45.6829	0.449058	-1.15503	0.0760624	0.244981	Name=PHB1
PF3D7_0701400.1	1.16921	22.2007	1.75582	0	6.28143	11.685	0.877911	0.075027	-3.73645	0.0760762	0.244981	#N/A
PF3D7_1018800.1	18.6251	38.925	60.9115	77.8754	49.0842	28.775	69.3934	2.4087	1.26825	0.0761012	0.244981	conserved protein, unknown function
PF3D7_1017900.1	510.052	568.214	330.004	334.337	435.652	539.133	332.17	0.616099	-0.698766	0.0761131	0.244981	Name=RPN5
PF3D7_1116400.1	430.737	392.574	234.797	262.514	330.156	411.656	248.656	0.604067	-0.72722	0.0763115	0.245451	Name=SEC12
PF3D7_1206200.1	5995.66	8218.15	4421.76	4686.78	5830.59	7106.91	4554.27	0.640818	-0.642014	0.0766083	0.246237	Name=EIF3C
PF3D7_0931700.1	3.49498	4.44705	17.638	21.0115	11.6479	3.97102	19.3247	4.86229	2.28164	0.0766966	0.246294	PIH1 domain-containing protein, putative
PF3D7_1028800.1	5.83798	1.1107	28.1418	10.5218	11.4031	3.47434	19.3318	5.59273	2.48355	0.076752	0.246294	conserved protein, unknown function
PF3D7_1144500.1	166.539	137.878	65.2876	94.5303	116.059	152.209	79.909	0.525094	-0.929353	0.0767833	0.246294	Name=AOS1
PF3D7_1454500.1	335.767	244.51	169.167	166.426	228.967	290.139	167.796	0.578421	-0.789809	0.0768714	0.246408	Name=ISCU
PF3D7_1125700.1	9.31325	20.0179	56.4924	30.6267	29.1126	14.6656	43.5595	2.96525	1.56815	0.0769356	0.246417	kelch domain-containing protein, putative
PF3D7_1474200.1	2.32556	1.11267	15.9121	10.4921	7.4606	1.71912	13.2021	7.70332	2.94548	0.0770205	0.246417	conserved Plasmodium membrane protein, unknown function
PF3D7_1433200.1	11.637	4.44917	40.6238	19.2459	18.989	8.0431	29.9349	3.73018	1.89925	0.077063	0.246417	conserved Plasmodium protein, unknown function
PF3D7_1113300.1	13.9824	6.67008	37.9132	29.7699	22.0839	10.3262	33.8416	3.28326	1.71513	0.0770841	0.246417	Name=UGT
PF3D7_0617300.1	10.5156	5.55184	39.5403	19.2991	18.7267	8.03371	29.4197	3.66884	1.87532	0.0772351	0.246732	conserved Plasmodium protein, unknown function
PF3D7_1450600.1	109.568	107.816	57.2848	51.6723	81.5853	108.692	54.4785	0.501218	-0.996491	0.0775555	0.247535	S-adenosylmethionine-dependent methyltransferase, putative
PF3D7_0102500.1	13.9567	57.853	116.654	63.8371	63.0752	35.9048	90.2456	2.50951	1.32741	0.0776565	0.247535	Name=EBA181
PF3D7_0600300.1	51.3847	15.5484	8.79206	10.5233	21.5621	33.4666	9.65768	0.288867	-1.79152	0.0776963	0.247535	Name=RIF
PF3D7_0820500.1	271.274	382.549	173.87	206.525	258.555	326.912	190.197	0.581727	-0.781586	0.0776973	0.247535	Name=YIF1
PF3D7_1036500.1	15.1333	6.67277	40.6063	29.7507	23.0408	10.9031	35.1785	3.23255	1.69267	0.0778253	0.247775	conserved Plasmodium protein, unknown function
PF3D7_1303600.1	31.5117	27.7725	9.67892	7.88907	19.213	29.6421	8.78399	0.296365	-1.75456	0.0780761	0.248405	conserved Plasmodium protein, unknown function
PF3D7_0303600.1	42.0382	11.1064	2.63792	9.64575	16.3571	26.5723	6.14184	0.231399	-2.11155	0.0781814	0.248571	Name=Plrx
PF3D7_1432000.1	30.2885	43.3596	13.2292	11.3809	24.5645	36.824	12.305	0.334026	-1.58197	0.0784957	0.249402	Name=SYN11
PF3D7_1248200.1	223.925	236.693	110.085	150.696	180.35	230.309	130.391	0.566151	-0.820742	0.0789478	0.250669	Name=RBM22
PF3D7_1108000.1	685.963	959.583	483.472	535.677	666.174	822.773	509.575	0.619297	-0.691296	0.0793343	0.251726	IWS1-like protein, putative
PF3D7_0530300.1	3.48996	0	15.0193	13.1193	7.90714	1.74498	14.0693	8.1318	3.02357	0.0794902	0.25205	Name=PIC6
PF3D7_1315100.1	0	3.33171	19.3411	8.76978	7.86064	1.66585	14.0554	8.35682	3.06295	0.0795483	0.252064	Name=PK9
PF3D7_1210700.1	4.65744	0	19.415	13.1273	9.29993	2.32872	16.2711	7.04148	2.81588	0.0796234	0.252132	conserved Plasmodium protein, unknown function
PF3D7_1022000.1	314.057	387.153	198.817	219.51	279.884	350.605	209.163	0.596534	-0.745323	0.0798138	0.252564	RNA-binding protein UIS12, putative
PF3D7_1121400.1	0	0	5.28766	7.00653	3.07355	0	6.14709	29.3597	4.87577	0.079884	#N/A	WD repeat-containing protein, putative
PF3D7_0929900.1	0	0	5.28033	7.01184	3.07304	0	6.14609	29.3455	4.87506	0.0799466	#N/A	conserved Plasmodium protein, unknown function
PF3D7_0902200.1	231.649	156.812	90.9262	120.75	150.035	194.231	105.838	0.545051	-0.875536	0.0802915	0.253905	Name=FIKK9.3
PF3D7_1362000.1	13.9878	2.22299	35.2508	26.2746	19.4341	8.10541	30.7627	3.80968	1.92967	0.0805456	0.254537	Name=ApiCOX24
PF3D7_1302400.1	0	0	6.95231	5.29543	3.06194	0	6.12387	29.1577	4.86581	0.0808819	#N/A	conserved protein, unknown function
PF3D7_1016600.1	8.15985	36.6787	57.2801	64.8122	41.7327	22.4193	61.0461	2.71693	1.44198	0.0809295	0.255496	Plasmodium exported protein (PHISTc), unknown function
PF3D7_MIT04000.1	39.8254	13.8973	41.9222	96.9606	48.1514	26.8613	69.4414	2.59499	1.37573	0.0809579	0.255496	#N/A
PF3D7_0308700.1	3.49466	0	17.64	10.5051	7.90993	1.74733	14.0725	8.12486	3.02234	0.0810126	0.255497	conserved protein, unknown function
PF3D7_0514600.1	383.361	115.613	121.671	126.962	186.902	249.487	124.316	0.498472	-1.00442	0.0812468	0.256064	ribose-5-phosphate isomerase, putative
PF3D7_0703500.1	4523.88	7417.71	3698	3811.63	4862.81	5970.8	3754.81	0.628855	-0.669201	0.0815717	0.256821	erythrocyte membrane-associated antigen
PF3D7_0715300.1	4.65624	1.11215	20.3041	13.125	9.79936	2.88419	16.7145	5.82192	2.54149	0.0815966	0.256821	calcium/calmodulin-dependent protein kinase, putative
PF3D7_0318200.1	5138.06	5637.48	3281.6	3772.35	4457.37	5387.77	3526.97	0.654624	-0.611261	0.0817728	0.257108	Name=RPB1
PF3D7_0918300.1	740.042	569.133	380.805	430.844	530.206	654.587	405.824	0.620018	-0.689618	0.0818176	0.257108	Name=EIF3F
PF3D7_1345100.1	638.47	422.9	317.753	323.881	425.751	530.685	320.817	0.604616	-0.725909	0.081885	0.257108	Name=TRX2
PF3D7_1204200.1	3.49541	0	18.517	9.6311	7.91087	1.74771	14.074	8.12403	3.0222	0.0819066	0.257108	conserved Plasmodium protein, unknown function
PF3D7_1145600.1	1.16462	0	8.82252	9.62817	4.90383	0.58231	9.22534	16.1109	4.00996	0.0819802	0.257167	TMEM65 domain-containing protein, putative
PF3D7_0108300.1	5730.96	12620.3	5237.73	5726.58	7328.89	9175.63	5482.15	0.597463	-0.743079	0.0820908	0.257342	Name=ARP
PF3D7_0630800.1	1.1663	1.11123	14.0905	7.88539	6.06334	1.13877	10.9879	9.65107	3.27069	0.0823332	0.25793	TPH domain-containing protein, putative
PF3D7_0302200.1	6.98111	1.11237	30.0323	11.3713	12.3743	4.04674	20.7018	5.13851	2.36135	0.0825012	0.258284	Name=CLAG3.2
PF3D7_0518900.1	0	1.10764	11.3427	7.04503	4.87385	0.55382	9.19389	16.2044	4.01831	0.08256	0.258296	conserved protein, unknown function
PF3D7_0301800.1	142.088	483.678	511.688	679.236	454.172	312.883	595.462	1.90253	0.927919	0.0829325	0.259288	Plasmodium exported protein, unknown function
PF3D7_1409500.1	3.49151	3.33671	22.0749	13.1233	10.5066	3.41411	17.5991	5.15525	2.36604	0.0829984	0.259322	conserved Plasmodium protein, unknown function
PF3D7_0928700.1	12.7971	1.11243	29.1536	27.9886	17.7629	6.95476	28.5711	4.12543	2.04455	0.0831077	0.259491	conserved Plasmodium protein, unknown function
PF3D7_1251200.1	12.8091	28.9115	74.1214	36.7588	38.1502	20.8603	55.4401	2.65368	1.40799	0.0835671	0.260752	coronin
PF3D7_1128100.1	772.69	542.45	419.579	392.319	531.76	657.57	405.949	0.617403	-0.695716	0.083975	0.26178	prefoldin subunit 5, putative
PF3D7_1411400.1	13.958	3.33754	30.0438	31.4833	19.7057	8.64775	30.7636	3.56827	1.83522	0.0840324	0.26178	Name=PREX
PF3D7_1303800.1	77.894	16.6912	135.28	88.2987	79.5409	47.2926	111.789	2.36684	1.24296	0.0840638	0.26178	conserved Plasmodium protein, unknown function
PF3D7_0401900.1	82.6469	577.208	666.517	742.866	517.309	329.927	704.691	2.13526	1.09441	0.0843868	0.262611	Name=ACS6
PF3D7_1445200.1	1566.36	2547.14	1269.91	1306.99	1672.6	2056.75	1288.45	0.626425	-0.674787	0.0845513	0.262949	Name=MAK5
PF3D7_0527200.1	1101.68	1058.56	656.43	733.47	887.537	1080.12	694.95	0.643406	-0.636198	0.0848444	0.263626	Name=USP14
PF3D7_0905700.2	184.714	62.165	65.8528	48.2669	90.2497	123.439	57.0598	0.462527	-1.11239	0.0848811	0.263626	Name=ATG3
PF3D7_0935800.1	16.2873	5.56213	43.2885	27.114	23.063	10.9247	35.2012	3.22931	1.69123	0.0852406	0.264485	Name=CLAG9
PF3D7_0214300.1	111.646	178.014	281.937	229.104	200.175	144.83	255.521	1.76361	0.818534	0.0852706	0.264485	conserved Plasmodium protein, unknown function
PF3D7_0409400.1	737.029	865.16	507.447	511.084	655.18	801.094	509.266	0.635689	-0.653606	0.0853422	0.264533	Name=DnaJ
PF3D7_1414000.1	67.5972	41.128	118.114	100.708	81.8868	54.3626	109.411	2.014	1.01006	0.0858189	0.265717	Name=RPN13
PF3D7_0626400.1	4.65531	0	17.6602	13.9981	9.07838	2.32765	15.8291	6.85214	2.77656	0.0858374	0.265717	CRAL/TRIO domain-containing protein, putative
PF3D7_0507500.1	10.4778	11.1209	28.245	38.503	22.0867	10.7993	33.374	3.09004	1.62763	0.0860855	0.266309	Name=SUB1
PF3D7_1144400.1	3.49087	1.11233	15.0144	13.9964	8.4035	2.3016	14.5054	6.32881	2.66194	0.0865218	0.266995	conserved Plasmodium protein, unknown function
PF3D7_1345700.1	537.883	465.957	303.617	321.16	407.154	501.92	312.388	0.622421	-0.684038	0.0865306	0.266995	Name=IDH
PF3D7_0411900.1	37.2192	15.5756	66.2776	61.2153	45.0719	26.3974	63.7464	2.41824	1.27396	0.0865335	0.266995	DNA polymerase alpha catalytic subunit A
PF3D7_0111600.1	25.6952	21.1004	7.03266	5.26206	14.7726	23.3978	6.14736	0.26278	-1.92807	0.0865345	0.266995	conserved Plasmodium protein, unknown function
PF3D7_0220100.1	589.986	704.087	389.468	425.154	527.174	647.037	407.311	0.629476	-0.667776	0.0866951	0.267315	DnaJ protein, putative
PF3D7_1461100.1	3.49242	2.22423	17.6542	14.0007	9.34287	2.85832	15.8274	5.54666	2.47162	0.0870079	0.268103	conserved Plasmodium protein, unknown function
PF3D7_0418300.1	5443.05	5481.09	3254.88	3937.46	4529.12	5462.07	3596.17	0.658391	-0.602984	0.0872049	0.268534	conserved Plasmodium protein, unknown function
PF3D7_1403500.1	2.33806	0	11.415	11.4082	6.29033	1.16903	11.4116	9.87346	3.30356	0.0873103	0.268682	dynein light chain, putative
PF3D7_0608500.1	944.296	674.998	449.192	559.223	656.927	809.647	504.208	0.6228	-0.683158	0.08738	0.268721	proteasome subunit alpha type-2, putative
PF3D7_0505000.1	313.988	501.789	245.717	240.463	325.489	407.889	243.09	0.595878	-0.746911	0.0875122	0.268951	MMS19-like protein, putative
PF3D7_1460900.2	2.34059	0	12.2764	10.5385	6.28887	1.17029	11.4074	9.86249	3.30195	0.087598	0.269039	Name=ARPS10
PF3D7_1472600.1	6.99346	1.11152	18.5082	21.0187	11.908	4.05249	19.7635	4.9011	2.29311	0.0877854	0.269438	Name=PDI-14
PF3D7_0713300.1	9.33819	27.7707	47.5058	52.5992	34.3035	18.5545	50.0525	2.69196	1.42865	0.0879462	0.269519	#N/A
PF3D7_1341500.1	2.32974	1.11181	17.6403	7.87874	7.24015	1.72078	12.7595	7.4385	2.89501	0.0879513	0.269519	Name=ISC1
PF3D7_1001100.2	37.4579	87.6495	115.716	138.778	94.9004	62.5537	127.247	2.03197	1.02288	0.0880374	0.269519	Name=ACBP1
PF3D7_1357800.1	3191.76	3796.92	2125.83	2451.7	2891.55	3494.34	2288.76	0.654987	-0.610462	0.0880414	0.269519	Name=CCT4
PF3D7_0521800.1	3.49605	0	16.7496	10.508	7.6884	1.74803	13.6288	7.86546	2.97553	0.0886202	0.271114	AFG1-like ATPase, putative
PF3D7_0310900.1	10.4791	3.33609	23.8279	28.0046	16.4119	6.90759	25.9163	3.7629	1.91184	0.0892243	0.272623	conserved Plasmodium protein, unknown function
PF3D7_1478800.1	10.4953	11.1129	0.880808	1.75214	6.06029	10.8041	1.31647	0.121884	-3.03642	0.0892296	0.272623	Plasmodium exported protein, unknown function
PF3D7_0719500.1	12.8145	2.22356	36.1594	21.011	18.0521	7.51902	28.5852	3.81549	1.93187	0.0893666	0.272864	Name=CDC50A
PF3D7_1206600.1	1249.48	1584.09	827.773	993.603	1163.74	1416.78	910.688	0.64277	-0.637625	0.0895285	0.273181	Name=RPC2
PF3D7_1305000.1	24.4314	26.698	58.3054	60.3514	42.4466	25.5647	59.3284	2.32034	1.21433	0.0896529	0.273383	MCL1 domain-containing protein, putative
PF3D7_0423000.1	22.1666	52.2207	83.6298	81.4995	59.8792	37.1937	82.5647	2.21695	1.14858	0.0897933	0.273634	conserved Plasmodium protein, unknown function
PF3D7_1013800.1	17.4777	1.11169	51.1398	20.1382	22.4669	9.29469	35.639	3.84847	1.94429	0.0899131	0.273821	conserved Plasmodium protein, unknown function
PF3D7_1361000.1	272.508	249.074	132.346	174.176	207.026	260.791	153.261	0.587724	-0.76679	0.090078	0.274145	Name=PRMT5
PF3D7_0112200.1	216.329	102.355	81.3041	84.8248	121.203	159.342	83.0645	0.521503	-0.939254	0.0908294	0.276253	Name=MRP1
PF3D7_0929400.1	48.857	6.67485	87.4713	61.2211	51.056	27.7659	74.3462	2.68277	1.42373	0.090952	0.276447	Name=RhopH2
PF3D7_0307500.1	10.4858	1.11172	27.3359	21.8883	15.2054	5.79878	24.6121	4.26376	2.09212	0.09109	0.276587	Name=SKA2
PF3D7_1143300.1	300.341	560.511	271.882	232.757	341.373	430.426	252.32	0.586095	-0.770793	0.091116	0.276587	Name=RPC40
PF3D7_1248900.1	1019.34	522.536	484.18	440.357	616.603	770.937	462.269	0.59969	-0.737711	0.0913553	0.276966	Name=RPT6
PF3D7_1308800.1	80.3778	18.9007	135.826	90.1693	81.3185	49.6392	112.998	2.2794	1.18865	0.0913587	0.276966	Name=INT
PF3D7_0617400.1	110.492	129.056	189.117	227.368	164.008	119.774	208.242	1.7384	0.797764	0.0917325	0.27792	Name=VAR
PF3D7_0203100.1	18.6086	13.3508	47.723	37.6023	29.3212	15.9797	42.6626	2.6716	1.4177	0.0918464	0.278086	protein kinase, putative
PF3D7_0618500.1	12.827	0	26.4258	30.6615	17.4786	6.41348	28.5436	4.47281	2.16118	0.0920322	0.278468	Name=MDH
PF3D7_1237000.1	317.834	173.484	124.45	151.39	191.79	245.659	137.92	0.561592	-0.832406	0.0921309	0.278588	Name=UBA2
PF3D7_1025800.1	1.16832	0	10.545	7.01754	4.68271	0.584161	8.78125	15.3078	3.9362	0.0924398	0.278977	Name=C4AP2
PF3D7_1016800.1	178.059	697.387	738.23	915.099	632.194	437.723	826.665	1.88811	0.916939	0.0924584	0.278977	Plasmodium exported protein (PHISTc), unknown function
PF3D7_1007000.1	125.81	61.1489	51.1547	36.7683	68.7205	93.4796	43.9615	0.470487	-1.08777	0.0924954	0.278977	Name=TMEM147
PF3D7_0201700.1	185.041	561.693	666.707	682.385	523.956	373.367	674.546	1.80616	0.852923	0.0924973	0.278977	DnaJ protein, putative
PF3D7_1235100.1	1.17032	0	7.01492	10.5386	4.68096	0.585159	8.77677	15.2872	3.93425	0.0925963	0.279096	conserved protein, unknown function
PF3D7_0627700.1	1872.6	2138.3	1247.78	1389.59	1662.07	2005.45	1318.68	0.657544	-0.60484	0.0929831	0.27987	transportin
PF3D7_1230300.1	1.16727	0	11.4366	6.13657	4.6851	0.583637	8.78657	15.3229	3.93762	0.0930036	0.27987	Name=SPM2
PF3D7_1143900.1	107.291	57.7857	44.0371	32.416	60.3825	82.5386	38.2265	0.463341	-1.10985	0.0930317	0.27987	ATP-dependent (S)-NAD(P)H-hydrate dehydratase, putative
PF3D7_1440600.1	4.66208	1.11155	22.9163	9.63327	9.5808	2.88682	16.2748	5.66359	2.50172	0.0931764	0.280126	Name=SOC3
PF3D7_1363700.1	20.9525	5.5608	37.9611	41.1242	26.3996	13.2567	39.5426	2.99032	1.5803	0.0932474	0.28016	Name=AMR1
PF3D7_0214700.1	7.00077	3.33307	28.166	14.8989	13.3497	5.16692	21.5325	4.17702	2.06247	0.0933826	0.280238	conserved Plasmodium protein, unknown function
PF3D7_1430900.1	18.722	0	39.467	35.1248	23.3285	9.361	37.2959	4.0019	2.00069	0.0933928	0.280238	Name=COX2B
PF3D7_1403800.1	6.98136	11.1235	26.4979	32.3654	19.242	9.05244	29.4316	3.24747	1.69931	0.0934752	0.280306	Name=MISFIT
PF3D7_0717700.1	3240.65	4601.81	2336.47	2748.8	3231.93	3921.23	2542.63	0.648418	-0.625005	0.0936445	0.280511	serine--tRNA ligase, putative
PF3D7_1252900.1	10.4892	58.9132	72.2787	99.8325	60.3784	34.7012	86.0556	2.47554	1.30774	0.0936628	0.280511	Plasmodium exported protein, unknown function
PF3D7_1015200.1	168.827	140.117	82.0756	89.2638	120.071	154.472	85.6697	0.554677	-0.85028	0.0937601	0.280623	Name=CysRS
PF3D7_1452800.1	9.3333	2.22216	23.7685	22.7848	14.5272	5.77773	23.2766	4.04415	2.01584	0.0940032	0.281171	conserved Plasmodium protein, unknown function
PF3D7_1033300.1	252.05	142.206	84.4886	129.716	152.115	197.128	107.102	0.543493	-0.879668	0.0942613	0.281764	conserved protein, unknown function
PF3D7_0630300.1	24.4216	4.45043	53.0316	34.1023	29.0015	14.436	43.5669	3.02558	1.59721	0.0943982	0.281994	DNA polymerase epsilon catalytic subunit A, putative
PF3D7_0304800.1	0	0	5.29973	6.12309	2.8557	0	5.71141	27.2928	4.77045	0.0948846	#N/A	conserved Plasmodium membrane protein, unknown function
PF3D7_0403900.1	1.16369	0	13.2471	4.37404	4.6962	0.581845	8.81056	15.3845	3.9434	0.0950585	0.283785	Name=SET8
PF3D7_1038800.1	150.1	577.309	644.777	721.664	523.462	363.705	683.22	1.87797	0.909173	0.0951447	0.283862	RESA-like protein with PHIST and DnaJ domains
PF3D7_0605700.1	0	0	5.26331	6.14618	2.85237	0	5.70474	27.2177	4.76647	0.0953003	#N/A	conserved Plasmodium protein, unknown function
PF3D7_0932100.1	22.1045	17.7987	54.772	43.7328	34.602	19.9516	49.2524	2.46959	1.30427	0.0953435	0.284275	protein MAM3, putative
PF3D7_0219700.1	36.1607	127.783	150.564	184.887	124.849	81.9718	167.726	2.04411	1.03147	0.0955728	0.284778	Name=GEXP20
PF3D7_1101300.1	15.1925	1.11026	0	0.877364	4.29504	8.1514	0.438682	0.0539221	-4.21298	0.0957197	#N/A	Name=RIF
PF3D7_1038100.1	235.101	251.363	135.094	153.982	193.885	243.232	144.538	0.59423	-0.750907	0.0957223	0.285042	GDP dissociation inhibitor, putative
PF3D7_0825700.1	0	0	4.38916	7.02153	2.85267	0	5.70535	27.225	4.76686	0.0957824	#N/A	Name=CryPH
PF3D7_0916300.1	0	0	4.38731	7.02314	2.85261	0	5.70522	27.2217	4.76668	0.0957985	#N/A	conserved Plasmodium protein, unknown function
PF3D7_1209400.1	68.6692	11.1222	108.603	84.8661	68.3152	39.8957	96.7347	2.42851	1.28007	0.0962235	0.286353	Name=CIA1
PF3D7_1146700.1	0	0	7.93966	3.5013	2.86024	0	5.72048	27.3258	4.77219	0.0962553	#N/A	kinesin-X4, putative
PF3D7_0504000.1	165.154	73.4289	62.746	55.9667	89.3238	119.291	59.3563	0.497797	-1.00637	0.0964729	0.286914	Name=ATPase3
PF3D7_0823900.1	240.121	56.6865	66.0964	71.8165	108.68	148.404	68.9565	0.464908	-1.10498	0.0966197	0.287168	Name=DTC
PF3D7_1247900.1	487.246	632.438	324.305	379.231	455.805	559.842	351.768	0.62829	-0.670498	0.0967157	0.287272	Name=UTP11
PF3D7_0826200.1	2.32925	0	13.2337	8.75291	6.07896	1.16463	10.9933	9.53362	3.25302	0.0968734	0.287553	alpha/beta hydrolase, putative
PF3D7_0801400.1	0	0	3.51238	7.89794	2.85258	0	5.70516	27.2261	4.76692	0.0969046	#N/A	conserved Plasmodium protein, unknown function
PF3D7_0426000.1	2.32646	10.0124	22.0894	26.2371	15.1663	6.16942	24.1633	3.90338	1.96472	0.0969329	0.287553	Name=VAR
PF3D7_0704100.1	16.2803	50.0684	83.972	69.0767	54.8493	33.1744	76.5243	2.30332	1.20371	0.0970295	0.287658	Name=BTP2
PF3D7_1417500.1	420.317	497.083	281.532	294.919	373.463	458.7	288.225	0.628317	-0.670436	0.0974673	0.288774	Name=CBF5
PF3D7_0812900.1	5.81638	11.1247	31.8072	24.4886	18.3092	8.47053	28.1479	3.31749	1.73009	0.0976249	0.289058	conserved Plasmodium protein, unknown function
PF3D7_0905600.1	0	0	8.82962	2.62471	2.86358	0	5.72717	27.3619	4.7741	0.0979557	#N/A	Name=WDR66
PF3D7_0601700.1	30.4142	24.4158	6.1416	10.5353	17.8767	27.415	8.33845	0.304227	-1.71678	0.0980537	0.290145	#N/A
PF3D7_0301400.1	47.8455	16.6643	7.92026	12.2709	21.1753	32.2549	10.0956	0.313299	-1.67439	0.0981905	0.290367	Plasmodium exported protein, unknown function
PF3D7_1008800.1	3323.64	4006.93	2350.64	2528	3052.3	3665.29	2439.32	0.665513	-0.587462	0.0986251	0.291308	Name=NOP5
PF3D7_1457800.1	4.65907	3.33557	20.2885	15.7566	11.0099	3.99732	18.0226	4.51371	2.17431	0.0987629	0.291308	conserved Plasmodium protein, unknown function
PF3D7_0937600.1	0	10.0104	22.9597	24.4957	14.3665	5.0052	23.7277	4.71594	2.23755	0.098769	0.291308	Name=VAR
PF3D7_0934700.1	426.042	570.533	324.869	299.248	405.173	498.288	312.058	0.626199	-0.675307	0.0987883	0.291308	UBX domain-containing protein, putative
PF3D7_1367500.1	34.9512	45.5815	93.4763	72.6669	61.669	40.2664	83.0716	2.0621	1.04412	0.0988189	0.291308	NADH-cytochrome b5 reductase, putative
PF3D7_1207500.1	7.00293	2.22175	27.2753	13.1489	12.4122	4.61234	20.2121	4.39736	2.13664	0.0990439	0.291788	RNA-binding protein, putative
PF3D7_0709100.1	69.8204	12.2354	102.446	91.854	69.0889	41.0279	97.1499	2.37156	1.24584	0.0991893	0.292033	Cg1 protein
PF3D7_1477600.1	17.4477	33.3752	55.6684	62.9672	42.3646	25.4115	59.3178	2.33173	1.2214	0.0993527	0.292238	Name=SURF14.1
PF3D7_0106100.1	135.181	115.608	61.7086	73.5561	96.5135	125.395	67.6323	0.539436	-0.890477	0.0993934	0.292238	V-type proton ATPase subunit C, putative
PF3D7_1344100.1	222.246	235.816	130.719	141.711	182.623	229.031	136.215	0.594731	-0.74969	0.0994455	0.292238	TLD domain-containing protein, putative
PF3D7_1009700.1	3.49073	16.6852	32.6801	33.2405	21.5241	10.088	32.9603	3.25763	1.70382	0.0996573	0.292512	tubulin--tyrosine ligase, putative
PF3D7_0934100.1	581.855	558.37	370.027	361.3	467.888	570.112	365.664	0.641396	-0.640712	0.0996634	0.292512	Name=XPD
PF3D7_0815200.1	1604.39	1856.6	1037.08	1242.05	1435.03	1730.49	1139.56	0.658514	-0.602715	0.0998711	0.292939	importin subunit beta, putative
PF3D7_1126800.1	3.49152	2.22447	9.71296	20.9972	9.10655	2.858	15.3551	5.38212	2.42817	0.100059	0.293307	Name=SR-MG
PF3D7_1018200.1	20.937	13.3502	45.0655	42.8524	30.5513	17.1436	43.9589	2.56653	1.35982	0.10019	0.293506	Name=PPP8
PF3D7_1126900.1	286.328	240.924	164.261	153.542	211.264	263.626	158.901	0.602813	-0.730217	0.100536	0.294338	Name=SNRPF
PF3D7_1223000.1	1.16765	1.11067	9.67319	10.5222	5.61842	1.13916	10.0977	8.86659	3.14838	0.100667	0.294497	conserved Plasmodium protein, unknown function
PF3D7_0826600.1	76.9032	26.6803	25.5693	14.0094	35.7906	51.7918	19.7893	0.382335	-1.38709	0.100771	0.294497	Name=VAMP7
PF3D7_0826400.1	1.16897	1.11013	10.5376	9.65279	5.61738	1.13955	10.0952	8.8615	3.14755	0.100779	0.294497	Name=CPT
PF3D7_1145900.1	10.5024	7.77678	34.3223	23.6649	19.0666	9.13958	28.9936	3.1749	1.66671	0.101005	0.294974	conserved Plasmodium protein, unknown function
PF3D7_1408700.1	411.578	808.951	926.57	1066.61	803.428	610.264	996.591	1.63281	0.707359	0.101297	0.295645	conserved protein, unknown function
PF3D7_0524700.1	253.102	155.568	108.313	124.419	160.35	204.335	116.366	0.569648	-0.811857	0.101662	0.296525	Name=TOM22
PF3D7_1121300.1	1.16325	1.11248	13.2533	6.99666	5.63143	1.13786	10.125	8.89923	3.15368	0.101834	0.296842	Name=TKL2
PF3D7_1250200.1	611.981	474.991	341.858	348.127	444.239	543.486	344.993	0.634827	-0.655564	0.101958	0.296876	CSC1-like protein, putative
PF3D7_1363800.1	9.32107	0	25.5712	19.2621	13.5386	4.66053	22.4167	4.83678	2.27405	0.101972	0.296876	Name=GEX1
PF3D7_0315500.1	12.8273	0	30.8292	24.5296	17.0465	6.41363	27.6794	4.33683	2.11664	0.102192	0.297333	ribosomal protein L47, mitochondrial, putative
PF3D7_0803800.1	980.485	989.155	558.604	722.637	812.72	984.82	640.62	0.650499	-0.620381	0.1024	0.297753	proteasome subunit beta type-4
PF3D7_0525100.1	1345.83	1116.53	776.72	842.701	1020.45	1231.18	809.711	0.657691	-0.604517	0.102783	0.298552	Name=ACS10
PF3D7_1353800.1	365.096	197.788	153.211	173.492	222.397	281.442	163.352	0.580569	-0.784461	0.102802	0.298552	proteasome subunit alpha type-4, putative
PF3D7_0809900.1	32.5775	53.3944	86.5669	88.3448	65.2209	42.986	87.4559	2.03305	1.02364	0.102936	0.298756	Name=JmjC1
PF3D7_1342700.1	217.769	98.7356	78.0005	89.6036	121.027	158.252	83.802	0.529802	-0.916475	0.103031	0.298847	Name=RPB12
PF3D7_1462800.1	36594.8	29484.4	18183.3	25402.5	27416.3	33039.6	21792.9	0.6596	-0.600337	0.103095	0.298847	Name=GAPDH
PF3D7_1014100.1	1.16329	0	10.6022	6.12222	4.47193	0.581647	8.36221	14.6039	3.86828	0.103221	#N/A	Name=MSA180
PF3D7_0306600.1	4.67699	2.22004	21.069	12.2873	10.0633	3.44851	16.6782	4.85011	2.27802	0.103332	0.299349	Name=ATPTG17
PF3D7_1004900.1	29.1693	0	57.2137	45.5726	32.9889	14.5846	51.3931	3.53448	1.8215	0.103427	0.299434	conserved protein, unknown function
PF3D7_1244600.1	226.07	231.22	149.872	122.59	182.438	228.645	136.231	0.595798	-0.747105	0.103488	0.299434	Name=ARFGAP1
PF3D7_1439600.1	16.3357	2.22202	30.8053	32.4278	20.4477	9.27884	31.6166	3.42009	1.77403	0.103649	0.299616	Name=NDUFA4
PF3D7_0911200.1	6.99822	3.3336	23.7759	17.5238	12.9079	5.16591	20.6499	4.00654	2.00236	0.103679	0.299616	conserved Plasmodium protein, unknown function
PF3D7_0900100.1	1.16319	0	6.18534	10.4946	4.46077	0.581593	8.33996	14.5679	3.86472	0.103715	#N/A	Name=VAR
PF3D7_0513900.1	1.16807	0	10.5478	6.13944	4.46383	0.584035	8.34362	14.5427	3.86222	0.103818	#N/A	conserved protein, unknown function
PF3D7_1123900.1	1907.16	1574.52	1024.03	1268.79	1443.62	1740.84	1146.41	0.658555	-0.602623	0.104147	0.30058	Name=SNU13
PF3D7_1022900.1	12.8316	0	34.3378	21.0303	17.0499	6.41581	27.684	4.33602	2.11637	0.104231	0.30058	Name=ApiCOX13
PF3D7_1242000.1	9.3212	6.6702	29.0977	23.6401	17.1823	7.9957	26.3689	3.30088	1.72285	0.104252	0.30058	Name=QSOX
PF3D7_0404800.1	5.82416	16.6775	33.5179	34.1405	22.54	11.2508	33.8292	2.99996	1.58494	0.104294	0.30058	sporozoite-specific protein S10, putative
PF3D7_1362200.1	740.604	545.981	382.077	437.605	526.567	643.292	409.841	0.637156	-0.650282	0.104343	0.30058	Name=RUVB3
PF3D7_0405400.1	5795.97	5151.41	3499.28	3879.75	4581.6	5473.69	3689.51	0.674049	-0.569074	0.104396	0.30058	Name=PRPF8
PF3D7_1040300.1	12.8449	2.22129	0.879318	0	3.98637	7.53308	0.439659	0.0583843	-4.09828	0.104427	#N/A	Name=RIF
PF3D7_0825000.1	15.1236	7.78706	35.3385	31.4868	22.434	11.4553	33.4126	2.92113	1.54653	0.104573	0.300903	conserved Plasmodium protein, unknown function
PF3D7_1330700.1	5.8228	3.33582	25.587	13.1288	11.9686	4.57931	19.3579	4.23429	2.08212	0.104935	0.30176	GPI transamidase subunit PIG-U, putative
PF3D7_0307800.1	691.328	540.544	380.566	409.449	505.472	615.936	395.008	0.64136	-0.640794	0.105161	0.302163	PDZ domain-containing protein, putative
PF3D7_0728800.1	43.0966	25.5726	83.8	63.0264	53.8739	34.3346	73.4132	2.13993	1.09756	0.105239	0.302163	conserved Plasmodium protein, unknown function
PF3D7_0705300.1	15.1326	1.11215	32.6635	27.1248	19.0083	8.12239	29.8941	3.69486	1.88552	0.105268	0.302163	Name=ORC2
PF3D7_0820900.1	57.0096	102.34	151.054	142.574	113.245	79.6748	146.814	1.84151	0.88089	0.105469	0.302221	conserved Plasmodium protein, unknown function
PF3D7_1248500.1	2085.08	1260	950.616	1179.6	1368.82	1672.54	1065.11	0.636855	-0.650964	0.105483	0.302221	bax inhibitor 1, putative
PF3D7_1130800.1	3.49856	0	12.3307	13.1414	7.24267	1.74928	12.7361	7.34492	2.87675	0.105556	0.302221	armadillo repeat protein PF16, putative
PF3D7_1224600.1	236.771	207.795	125.045	140.189	177.45	222.283	132.617	0.596669	-0.744998	0.105592	0.302221	Name=CCHL
PF3D7_0919000.1	3212.44	3622.97	2150.48	2442	2856.97	3417.7	2296.24	0.671863	-0.573761	0.10561	0.302221	Name=NAPS
PF3D7_0502600.1	6.98525	4.44834	22.9487	20.1267	13.6273	5.7168	21.5377	3.77245	1.9155	0.105735	0.30231	conserved Plasmodium protein, unknown function
PF3D7_1227800.1	1035.76	1358.07	807.997	761.121	990.738	1196.92	784.559	0.655455	-0.609432	0.105788	0.30231	Name=ELP3
PF3D7_1345800.1	601.547	616.249	390.413	399.751	501.99	608.898	395.082	0.648844	-0.624056	0.105834	0.30231	conserved Plasmodium protein, unknown function
PF3D7_0613600.1	26.7636	6.67393	54.7579	36.7407	31.234	16.7187	45.7493	2.74239	1.45543	0.106202	0.303176	conserved Plasmodium protein, unknown function
PF3D7_1465000.1	19.8203	3.33417	37.0034	35.0379	23.799	11.5773	36.0207	3.12115	1.64208	0.106268	0.303181	Name=COX6A
PF3D7_0108400.2	16.4807	18.8145	6.09337	1.76352	10.788	17.6476	3.92844	0.222755	-2.16647	0.106471	0.303575	mitochondrial carrier protein, putative
PF3D7_0921000.1	294.998	132.251	104.832	130.524	165.651	213.625	117.678	0.551071	-0.859689	0.10665	0.303901	ubiquitin-conjugating enzyme E2, putative
PF3D7_1466400.1	305.967	278.107	197.891	160.06	235.506	292.037	178.975	0.612863	-0.706364	0.10686	0.304316	Name=ApiAP2
PF3D7_1420000.1	1232.72	1692.01	934.665	984.999	1211.1	1462.36	959.832	0.65633	-0.607508	0.106956	0.304364	Name=SF3B4
PF3D7_0514000.1	2.33386	0	10.5607	10.5177	5.85308	1.16693	10.5392	9.12625	3.19002	0.107007	0.304364	Name=TTL
PF3D7_0523400.1	199.225	130.073	97.0019	88.4269	128.682	164.649	92.7144	0.563249	-0.828156	0.107108	0.304468	DnaJ protein, putative
PF3D7_0702100.1	38.4509	188.987	244.237	218.018	172.423	113.719	231.128	2.03083	1.02207	0.107244	0.304668	#N/A
PF3D7_0905700.1	174.799	62.2511	66.1185	49.9121	88.2702	118.525	58.0153	0.489732	-1.02993	0.107412	0.304951	Name=ATG3
PF3D7_1331300.1	26.8315	2.22222	51.0624	38.5572	29.6683	14.5268	44.8098	3.0942	1.62957	0.107473	0.304951	Name=SEC11
PF3D7_1446500.1	1965.33	2818.25	1534.41	1616.78	1983.69	2391.79	1575.6	0.658734	-0.602233	0.107765	0.305593	Name=NUP313
PF3D7_1318400.1	84.932	48.9454	136.922	114.584	96.3457	66.9387	125.753	1.8798	0.910578	0.107981	0.306021	Name=SMC2
PF3D7_1001400.1	1271.95	1707.36	926.376	1034.04	1234.93	1489.65	980.211	0.657991	-0.603861	0.108146	0.306304	Name=XL1
PF3D7_1024000.1	151.395	38.9177	37.0562	48.1397	68.8772	95.1566	42.5979	0.447979	-1.1585	0.108417	0.306888	conserved Plasmodium protein, unknown function
PF3D7_1442300.1	706.943	925.104	496.692	562.82	672.89	816.024	529.756	0.649157	-0.623361	0.108631	0.307285	Name=tRIP
PF3D7_1434200.1	1084.99	865.22	609.061	670.286	807.389	975.105	639.673	0.656036	-0.608153	0.108697	0.307285	Name=CAM
PF3D7_0933300.1	19.7857	3.33668	44.1486	27.9967	23.8169	11.5612	36.0727	3.12917	1.64578	0.108754	0.307285	conserved Plasmodium protein, unknown function
PF3D7_1133400.1	12.8023	22.2447	57.3943	32.3709	31.203	17.5235	44.8826	2.55831	1.35519	0.10899	0.307767	Name=AMA1
PF3D7_0904700.1	8.16526	1.11116	24.654	15.7723	12.4257	4.63821	20.2131	4.37879	2.13053	0.109113	0.30793	Name=HU
PF3D7_0405900.1	10.4771	1.11212	26.4817	20.1258	14.5492	5.79463	23.3037	4.03898	2.01399	0.109392	0.308532	Name=ASP
PF3D7_0108800.1	75.7285	14.4526	16.755	14.8837	30.4549	45.0905	15.8193	0.351168	-1.50977	0.109642	0.309051	mitochondrial carrier protein, putative
PF3D7_1458300.1	16.2871	0	36.2214	27.9885	20.1242	8.14355	32.1049	3.95787	1.98473	0.109785	0.309269	alpha/beta hydrolase, putative
PF3D7_1365200.1	107.436	114.394	43.9627	72.784	84.6441	110.915	58.3734	0.526279	-0.9261	0.109938	0.309515	conserved protein, unknown function
PF3D7_0612900.1	2669.59	3205	1810.25	2129.96	2453.7	2937.29	1970.11	0.670716	-0.576226	0.110281	0.310294	Name=NOG1
PF3D7_1320000.1	609.63	976.697	492.937	516.928	649.048	793.163	504.933	0.636549	-0.651656	0.110572	0.310926	Name=GP1
PF3D7_0932800.1	608.464	736.417	438.169	438.207	555.314	672.44	438.188	0.651606	-0.617929	0.110677	0.311034	Name=CSE1
PF3D7_0713400.1	281.039	295.604	184.971	172.585	233.55	288.322	178.778	0.620045	-0.689554	0.110917	0.311395	Name=SR25
PF3D7_1349500.1	280.258	477.316	615.192	596.34	492.276	378.787	605.766	1.59891	0.677088	0.110938	0.311395	conserved Plasmodium protein, unknown function
PF3D7_1040200.1	14.006	1.11087	0.879835	0	3.99918	7.55845	0.439918	0.0582155	-4.10245	0.110949	#N/A	stevor
PF3D7_1361600.1	2.36848	0	6.91323	14.1662	5.86197	1.18424	10.5397	9.03011	3.17474	0.111038	0.311491	Name=YfhJ
PF3D7_1440000.1	4.65259	0	17.6731	11.3689	8.42364	2.3263	14.521	6.28618	2.65218	0.111265	0.311866	conserved Plasmodium protein, unknown function
PF3D7_1433300.1	87.4202	31.1224	30.8461	18.3917	41.9451	59.2713	24.6189	0.415627	-1.26664	0.111305	0.311866	Name=RBAP46
PF3D7_1467600.1	134.912	239.202	317.271	307.813	249.8	187.057	312.542	1.67024	0.740058	0.11152	0.312223	conserved Plasmodium protein, unknown function
PF3D7_1223200.1	108.324	123.416	54.6907	70.9046	89.3337	115.87	62.7977	0.541938	-0.883801	0.111565	0.312223	nucleus export protein BRR6, putative
PF3D7_1344700.1	22.111	32.2561	8.83093	8.74833	17.9866	27.1835	8.78963	0.323223	-1.6294	0.112144	0.313655	conserved Plasmodium protein, unknown function
PF3D7_1017700.1	11.6504	13.341	36.1561	32.3936	23.3853	12.4957	34.2749	2.742	1.45523	0.112435	0.314282	conserved Plasmodium protein, unknown function
PF3D7_1302600.1	190.206	242.193	107.37	148.123	171.973	216.2	127.746	0.590801	-0.759257	0.112651	0.314699	Name=DOHH
PF3D7_1313300.1	5.84264	1.11031	19.3281	14.0368	10.0795	3.47648	16.6825	4.82322	2.27	0.11284	0.315039	peptidyl-prolyl cis-trans isomerase, putative
PF3D7_1125500.1	258.954	277.791	150.567	179.628	216.735	268.372	165.097	0.615164	-0.700956	0.113213	0.315894	Name=SNRPD1
PF3D7_1305600.1	5.82819	0	15.8631	16.6404	9.58294	2.91409	16.2518	5.61565	2.48945	0.113387	0.315983	Name=S2P
PF3D7_1364800.1	984.196	765.69	566.379	583.452	724.929	874.943	574.916	0.657127	-0.605756	0.113426	0.315983	Name=RPB5
PF3D7_1245600.1	3.49054	3.33711	15.0162	16.6196	9.61587	3.41383	15.8179	4.63428	2.21235	0.113447	0.315983	kinesin-15, putative
PF3D7_0707500.1	20.9394	40.0485	60.0788	72.5923	48.4148	30.4939	66.3356	2.17319	1.11981	0.113771	0.316696	conserved Plasmodium protein, unknown function
PF3D7_0208900.1	3.48934	3.33761	18.5575	13.1176	9.62552	3.41347	15.8376	4.64014	2.21417	0.114102	0.317431	Name=P230p
PF3D7_1239700.1	415.414	135.704	161.625	138.214	212.739	275.559	149.92	0.544224	-0.877726	0.11428	0.317676	Name=FTSH1
PF3D7_0312100.1	11.6382	4.44899	23.8415	28.8708	17.1999	8.04357	26.3562	3.28436	1.71561	0.114325	0.317676	E3 ubiquitin-protein ligase
PF3D7_0820600.1	0	0	7.05418	3.50219	2.63909	0	5.27818	25.2107	4.65596	0.114409	#N/A	conserved protein, unknown function
PF3D7_1229100.1	5895.9	10440.8	4801.31	5772.79	6727.71	8168.37	5287.05	0.647252	-0.6276	0.114768	0.318717	Name=MRP2
PF3D7_1136100.1	0	0	3.52556	7.00604	2.6329	0	5.2658	25.152	4.6526	0.114933	#N/A	conserved Plasmodium protein, unknown function
PF3D7_1202200.1	33.7832	7.7825	52.9169	52.5271	36.7524	20.7829	52.722	2.54232	1.34614	0.114957	0.319052	Name=PIC
PF3D7_0823300.1	1563.59	2112.49	1257.12	1193.02	1531.56	1838.04	1225.07	0.666488	-0.585349	0.115231	0.319624	Name=GCN5
PF3D7_1316300.1	0	0	4.25957	6.25139	2.62774	0	5.25548	24.9149	4.63894	0.115341	#N/A	conserved Plasmodium protein, unknown function
PF3D7_1336300.1	1.16808	0	7.91074	7.89363	4.24311	0.584042	7.90219	13.7707	3.78353	0.115361	#N/A	conserved Plasmodium membrane protein, unknown function
PF3D7_1142400.1	499.726	563.692	326.348	364.171	438.484	531.709	345.26	0.649319	-0.623	0.115518	0.320233	Name=CPO
PF3D7_1020100.1	0	1.11024	10.5405	5.26438	4.22877	0.555118	7.90242	13.9423	3.8014	0.115821	#N/A	flagellar outer arm dynein-associated protein, putative
PF3D7_1339000.1	0	0	6.97945	3.52271	2.62554	0	5.25108	25.0245	4.64527	0.115855	#N/A	conserved Plasmodium protein, unknown function
PF3D7_1469200.1	0	8.89273	27.3264	14.8868	12.7765	4.44636	21.1066	4.72042	2.23892	0.115888	0.320922	Name=SHLP1
PF3D7_0415200.1	17.4465	18.9132	45.0689	42.8506	31.0698	18.1798	43.9598	2.41763	1.27359	0.115904	0.320922	conserved Plasmodium protein, unknown function
PF3D7_0405800.1	0	0	6.9745	3.52408	2.62465	0	5.24929	25.0122	4.64456	0.115952	#N/A	conserved protein, unknown function
PF3D7_1204000.1	1.17878	0	6.95231	8.82572	4.2392	0.58939	7.88902	13.6845	3.77447	0.116332	#N/A	conserved Plasmodium protein, unknown function
PF3D7_0624300.1	1.17589	0	8.71681	7.04875	4.23536	0.587947	7.88278	13.6915	3.77521	0.116374	#N/A	CPW-WPC family protein
PF3D7_1432600.1	65.1747	75.6322	128.918	123.358	98.2709	70.4035	126.138	1.7913	0.841005	0.116652	0.322803	conserved Plasmodium protein, unknown function
PF3D7_1138500.1	534.262	957.59	436.139	502.222	607.553	745.926	469.181	0.628925	-0.669041	0.117061	0.323746	Name=PPM2
PF3D7_0404200.1	1.16724	0	5.2786	10.5196	4.24137	0.58362	7.89912	13.7697	3.78343	0.117109	#N/A	conserved Plasmodium protein, unknown function
PF3D7_0906200.1	4.65767	10.008	21.1787	28.0059	15.9626	7.33283	24.5923	3.3472	1.74295	0.117352	0.324359	conserved Plasmodium protein, unknown function
PF3D7_0215700.1	3073.92	2338.23	1724.27	1914.72	2262.79	2706.07	1819.5	0.67239	-0.572629	0.117518	0.324559	Name=RPB2
PF3D7_1311500.1	910.776	670.472	548.728	484.05	653.507	790.624	516.389	0.653182	-0.614442	0.117563	0.324559	Name=RPT1
PF3D7_0415500.1	384.03	384.348	263.044	227.929	314.838	384.189	245.486	0.638969	-0.646182	0.11769	0.324586	Name=CBP20
PF3D7_1349700.1	25.7028	51.0786	78.2096	79.8239	58.7037	38.3907	79.0167	2.05592	1.03978	0.117711	0.324586	peptidase, putative
PF3D7_0207000.1	81.5298	5.5594	125.267	93.6608	76.5044	43.5446	109.464	2.51754	1.33201	0.117883	0.32487	Name=MSP4
PF3D7_0310100.1	1.16578	0	11.455	4.37941	4.25005	0.582888	7.91721	13.8076	3.78739	0.11808	#N/A	Name=CDPK3
PF3D7_1403600.1	5.83526	4.44368	25.5184	14.0246	12.4555	5.13947	19.7715	3.85027	1.94496	0.118091	0.325223	Name=Sel1
PF3D7_1106900.1	2.35568	5.53228	24.3576	10.5848	10.7076	3.94398	17.4712	4.41492	2.14239	0.11815	0.325223	conserved Plasmodium protein, unknown function
PF3D7_0304000.1	2.32905	0	9.70577	10.5029	5.63442	1.16452	10.1043	8.76061	3.13103	0.118388	0.325508	Name=IMC1a
PF3D7_1144800.1	4.65979	2.22356	14.111	17.5091	9.62588	3.44168	15.8101	4.60536	2.20331	0.118392	0.325508	conserved Plasmodium protein, unknown function
PF3D7_1312900.1	1113.51	2142.4	1057.28	1014.69	1331.97	1627.96	1035.99	0.636334	-0.652143	0.118477	0.325523	Name=EIF4G
PF3D7_0610800.1	3787.76	3240.4	2052.63	2681.52	2940.58	3514.08	2367.07	0.673606	-0.570024	0.118536	0.325523	Name=TK
PF3D7_0612500.1	7.13752	8.80994	32.6587	18.652	16.8145	7.97373	25.6553	3.21542	1.68501	0.118759	0.325946	conserved Plasmodium protein, unknown function
PF3D7_1203200.1	210.668	199.721	105.217	140.52	164.032	205.195	122.868	0.598807	-0.739837	0.119201	0.326967	Name=SRP14
PF3D7_0927100.1	8.16405	2.22246	20.2553	20.1514	12.6983	5.19325	20.2034	3.90423	1.96504	0.119402	0.327326	conserved protein, unknown function
PF3D7_0105400.2	0	0	7.76825	2.65788	2.60653	0	5.21306	24.7907	4.63173	0.119696	#N/A	conserved Plasmodium protein, unknown function
PF3D7_1356400.1	16.2926	0	34.4399	27.9949	19.6819	8.14629	31.2174	3.84717	1.9438	0.119755	0.328103	phosphatase 2A regulatory subunit-related protein, putative
PF3D7_0407200.1	272.345	180.959	116.805	152.68	180.697	226.652	134.743	0.594634	-0.749927	0.12002	0.328465	Name=PTH2
PF3D7_0106000.1	4.65576	7.78537	26.487	17.4987	14.1067	6.22056	21.9929	3.53023	1.81976	0.120077	0.328465	conserved protein, unknown function
PF3D7_1212900.1	656.15	721.962	454.082	459.192	572.847	689.056	456.637	0.662683	-0.593608	0.120097	0.328465	Name=BDP2
PF3D7_1474500.1	175.739	230.233	125.386	118.109	162.367	202.986	121.748	0.599683	-0.737729	0.12039	0.329077	Name=SF3A1
PF3D7_1003600.1	43.0898	42.2533	107.638	62.1443	63.7814	42.6716	84.8913	1.98935	0.992301	0.120835	0.330099	Name=IMC1c
PF3D7_1314200.1	10.4678	3.33764	22.9766	24.4859	15.317	6.90271	23.7312	3.44731	1.78547	0.121056	0.330512	Name=TERT
PF3D7_1105600.1	1094.89	1181.33	727.823	805.628	952.417	1138.11	766.725	0.673678	-0.569869	0.121312	0.331017	Name=PTEX88
PF3D7_1101700.1	4.68905	4.43511	0	0	2.28104	4.56208	0	0.0353686	-4.82139	0.121504	#N/A	Name=MC-2TM
PF3D7_1003400.1	9.30553	11.125	31.8101	27.1111	19.8379	10.2153	29.4606	2.88264	1.52739	0.121546	0.331347	conserved Plasmodium protein, unknown function
PF3D7_1311700.1	299.286	110.083	105.88	118.158	158.352	204.684	112.019	0.547499	-0.869071	0.121574	0.331347	cytochrome c, putative
PF3D7_1475600.1	315.417	623.951	276.36	299.221	378.737	469.684	287.79	0.612625	-0.706923	0.121808	0.331592	Name=BDP4
PF3D7_1367800.1	5.81962	4.44881	20.3071	18.3735	12.2372	5.13421	19.3403	3.76996	1.91455	0.121838	0.331592	Name=PSOP2
PF3D7_1471400.1	34.9243	8.89689	65.3202	42.8771	38.0046	21.9106	54.0986	2.4738	1.30673	0.121941	0.331592	diacylglycerol kinase, putative
PF3D7_1463700.1	61.805	105.573	33.471	49.9358	62.6962	83.6891	41.7034	0.498127	-1.00541	0.121946	0.331592	Name=CYC1
PF3D7_1115900.1	29.1064	40.0343	78.5511	63.0073	52.6748	34.5704	70.7792	2.04625	1.03298	0.122248	0.331809	Name=DHHC9
PF3D7_0220800.1	8.14412	3.33719	26.5011	15.7443	13.4317	5.74066	21.1227	3.68788	1.88279	0.122267	0.331809	Name=CLAG2
PF3D7_1466100.1	20.949	3.33672	39.735	32.3707	24.0979	12.1429	36.0528	2.97761	1.57415	0.12227	0.331809	Name=PPKL
PF3D7_1214200.1	6.99919	6.6668	21.1305	24.5356	14.833	6.83299	22.8331	3.34212	1.74076	0.122309	0.331809	Name=SET5
PF3D7_0319300.1	136.552	111.09	74.7906	63.9896	96.6054	123.821	69.3901	0.560495	-0.835227	0.122787	0.332915	ubiquitin-conjugating enzyme E2, putative
PF3D7_1034600.1	12.828	1.11128	25.5424	25.4066	16.2221	6.96963	25.4745	3.6708	1.87609	0.12307	0.333319	Name=IF3b
PF3D7_0909500.1	3.49386	2.22383	22.0563	7.0023	8.69407	2.85885	14.5293	5.08968	2.34757	0.12314	0.333319	Name=SPM1
PF3D7_1478900.1	44.2225	93.4309	146.591	111.105	98.8374	68.8267	128.848	1.87054	0.903456	0.123149	0.333319	#N/A
PF3D7_0814500.1	32.5917	174.612	193.345	223.99	156.135	103.602	208.668	2.0125	1.00899	0.123424	0.333869	conserved protein, unknown function
PF3D7_0526200.2	17.4649	33.3611	10.5904	5.25081	16.6668	25.413	7.92061	0.31141	-1.68311	0.12352	0.333908	Name=ARFGAP2
PF3D7_0907300.1	48.9601	34.4555	79.3089	84.0818	61.7016	41.7078	81.6954	1.95988	0.970765	0.12358	0.333908	prefoldin-like protein, putative
PF3D7_1108400.1	1675.84	1705.7	1043.74	1251.64	1419.23	1690.77	1147.69	0.678798	-0.558945	0.12366	0.333931	Name=CK2alpha
PF3D7_0404000.1	2.33445	3.33254	11.4371	16.656	8.44002	2.8335	14.0466	4.95049	2.30757	0.123747	0.333975	conserved Plasmodium protein, unknown function
PF3D7_0909800.1	495.004	355.44	244.517	296.342	347.826	425.222	270.429	0.636057	-0.652773	0.123848	0.334054	Name=SNRPD3
PF3D7_1439500.1	6.98054	7.78685	31.8021	16.6187	15.7971	7.3837	24.2104	3.27761	1.71265	0.12408	0.334359	Name=ORP2
PF3D7_1348300.1	304.832	383.773	231.435	205.554	281.398	344.302	218.495	0.634531	-0.656237	0.124103	0.334359	elongation factor Tu, putative
PF3D7_1136200.1	2.32905	7.78369	24.7056	14.879	12.4244	5.05637	19.7923	3.90163	1.96408	0.124482	0.335189	conserved Plasmodium protein, unknown function
PF3D7_0806200.1	1.164	1.11217	10.5941	7.87471	5.18625	1.13809	9.23441	8.11538	3.02066	0.125035	0.335821	Name=DPY19
PF3D7_0308100.1	1.16328	2.22493	13.2529	8.74598	6.34678	1.69411	10.9994	6.47522	2.69493	0.125051	0.335821	zinc finger protein, putative
PF3D7_0503600.1	11.6405	13.3458	37.0775	29.7497	22.9534	12.4931	33.4136	2.67361	1.41879	0.125065	0.335821	Name=MyoB
PF3D7_1128700.1	3.49253	1.1121	13.2401	12.2508	7.52389	2.30232	12.7455	5.55814	2.4746	0.125075	0.335821	Name=GPI8
PF3D7_1120200.1	250.85	125.548	105.628	109.548	147.894	188.199	107.588	0.571887	-0.806199	0.125087	0.335821	conserved Plasmodium protein, unknown function
PF3D7_1321600.1	1.1648	1.11184	10.585	7.87841	5.18501	1.13832	9.23171	8.11146	3.01996	0.125146	0.335821	Name=PDEgamma
PF3D7_0524200.1	1.16901	1.11012	8.78102	9.65298	5.17828	1.13956	9.217	8.09048	3.01622	0.125349	0.336173	conserved Plasmodium membrane protein, unknown function
PF3D7_1316700.1	2.33083	1.11159	18.5115	4.37848	6.58309	1.72121	11.445	6.66878	2.73742	0.125571	0.336414	conserved protein, unknown function
PF3D7_1420500.1	0	3.3366	16.7752	6.99946	6.77783	1.6683	11.8874	7.06839	2.82138	0.125648	0.336414	protein GPR89, putative
PF3D7_1401100.1	1170.94	6162.63	5814.66	7635.66	5195.97	3666.79	6725.16	1.83402	0.87501	0.125654	0.336414	DnaJ protein, putative
PF3D7_0524600.1	30.3087	11.1147	57.2785	42.041	35.1857	20.7117	49.6597	2.40182	1.26413	0.125942	0.336994	50S ribosomal protein L12, apicoplast, putative
PF3D7_0412000.1	79.1408	15.5713	118.322	87.4883	75.1306	47.3561	102.905	2.17595	1.12165	0.126249	0.337622	LITAF-like zinc finger protein, putative
PF3D7_1100800.1	8.17924	1.11034	0	0	2.3224	4.64479	0	0.0348109	-4.84432	0.126472	#N/A	Name=MC-2TM
PF3D7_1467000.1	2.32885	1.112	9.70682	12.2526	6.35007	1.72042	10.9797	6.40173	2.67846	0.126526	0.338132	magnesium transporter, putative
PF3D7_1010000.1	131.884	85.5389	52.7934	64.8662	83.7705	108.711	58.8298	0.541354	-0.885356	0.126583	0.338132	ribosomal protein L43, mitochondrial, putative
PF3D7_0701600.1	15.1692	8.88798	2.64038	1.75288	7.11261	12.0286	2.19663	0.182699	-2.45246	0.126694	0.338236	Name=MC-2TM
PF3D7_1026300.1	18.6199	4.4491	36.2065	30.6193	22.4737	11.5345	33.4129	2.90433	1.5382	0.126789	0.338296	conserved Plasmodium protein, unknown function
PF3D7_0603500.1	26.7894	6.67116	48.5167	38.5158	30.1233	16.7303	43.5162	2.60693	1.38235	0.126903	0.338408	Name=CAX
PF3D7_1210400.1	168.767	295.847	375.245	373.591	303.363	232.307	374.418	1.61124	0.688174	0.127213	0.339042	general transcription factor 3C polypeptide 5, putative
PF3D7_0917500.1	48.8952	4.4484	77.6757	59.5038	47.6308	26.6718	68.5898	2.57681	1.36559	0.127472	0.339462	conserved protein, unknown function
PF3D7_1340100.1	83.9082	93.3744	32.6162	58.6709	67.1424	88.6413	45.6435	0.514929	-0.957556	0.127515	0.339462	Name=RRP42
PF3D7_0103600.1	22.1055	33.3719	65.3692	53.3557	43.5506	27.7387	59.3625	2.13847	1.09658	0.12766	0.339571	Name=PSH1
PF3D7_0820800.1	10.4779	3.33626	31.7752	15.7514	15.3352	6.90707	23.7633	3.44943	1.78636	0.127701	0.339571	conserved Plasmodium protein, unknown function
PF3D7_1113000.1	0	1.1127	7.95674	6.99438	4.01596	0.556352	7.47556	13.2	3.72246	0.127811	#N/A	conserved Plasmodium protein, unknown function
PF3D7_1326400.1	468.105	348.053	264.727	259.933	335.204	408.079	262.33	0.642913	-0.637304	0.127894	0.33983	translation initiation factor eIF-2B subunit gamma, putative
PF3D7_1338800.1	10.4849	0	23.8113	21.0115	13.8269	5.24246	22.4114	4.2967	2.10323	0.127943	0.33983	CPW-WPC family protein
PF3D7_1112200.1	0	1.11048	7.03143	7.89384	4.00894	0.555239	7.46263	13.1685	3.71902	0.128257	#N/A	Name=COQ4
PF3D7_1330300.1	179.677	68.8852	63.3779	66.6045	94.636	124.281	64.9912	0.523232	-0.934476	0.128274	0.340516	DnaJ protein, putative
PF3D7_0814200.1	12823.4	26128.3	11804.1	13358.8	16028.7	19475.9	12581.5	0.645998	-0.630398	0.12842	0.340711	Name=ALBA1
PF3D7_1107000.1	431.704	235.54	192.767	215.593	268.901	333.622	204.18	0.612158	-0.708025	0.128897	0.341694	Name=LSM4
PF3D7_0831600.1	6.98185	3.33695	23.846	14.8713	12.259	5.1594	19.3587	3.75962	1.91059	0.129066	0.341694	Name=CLAG8
PF3D7_1024400.1	0	1.11155	9.69551	5.25446	4.01538	0.555777	7.47499	13.194	3.72181	0.129117	#N/A	conserved Plasmodium protein, unknown function
PF3D7_1013900.1	335.147	511.654	253.456	285.19	346.362	423.401	269.323	0.636011	-0.652875	0.12916	0.341694	translation initiation factor eIF-2B subunit delta, putative
PF3D7_0617800.1	1004.46	539.15	477.846	505.234	631.673	771.806	491.54	0.636947	-0.650755	0.129208	0.341694	Name=H2A
PF3D7_1121100.1	212.873	1063.53	1189.28	1142.2	901.971	638.203	1165.74	1.82629	0.868916	0.129257	0.341694	conserved protein, unknown function
PF3D7_1343800.1	10.4637	46.7346	76.0363	56.8272	47.5155	28.5992	66.4318	2.31878	1.21336	0.129274	0.341694	VPS13 domain-containing protein, putative
PF3D7_1122000.1	1.1653	0	7.93442	7.00512	4.02621	0.582652	7.46977	13.0293	3.70369	0.129279	#N/A	conserved protein, unknown function
PF3D7_0807200.1	276.106	138.97	103.181	136.576	163.708	207.538	119.878	0.577826	-0.791293	0.129407	0.341694	conserved Plasmodium membrane protein, unknown function
PF3D7_1303100.1	67.7172	36.6538	22.8666	23.6733	37.7277	52.1855	23.27	0.446174	-1.16432	0.129416	0.341694	methyltransferase, putative
PF3D7_1330800.1	4770.48	5939.89	3538.94	3830.83	4520.03	5355.18	3684.89	0.688092	-0.539327	0.129445	0.341694	RNA-binding protein, putative
PF3D7_1318200.1	1.16737	0	7.91678	7.01364	4.02445	0.583687	7.46521	13.0097	3.70151	0.129509	#N/A	Name=G3PAT
PF3D7_0418600.1	6.97895	4.45006	20.3238	20.1143	12.9668	5.71451	20.2191	3.54267	1.82484	0.129933	0.342789	regulator of chromosome condensation, putative
PF3D7_0717500.1	201.408	253.555	354.823	354.406	291.048	227.482	354.614	1.55863	0.640283	0.130066	0.342949	Name=CDPK4
PF3D7_1123500.1	378.125	383.775	205.822	282.525	312.562	380.95	244.173	0.640976	-0.641657	0.130398	0.343629	Name=GP2
PF3D7_1228300.1	95.3949	18.9114	126.335	112.828	88.3672	57.1532	119.581	2.09482	1.06683	0.130516	0.343648	Name=NEK1
PF3D7_1466500.1	0	2.22054	13.1767	6.1415	5.38468	1.11027	9.65909	8.60964	3.10595	0.130551	0.343648	conserved Plasmodium protein, unknown function
PF3D7_1308100.1	30.3526	2.22155	59.8134	34.1922	31.6449	16.2871	47.0028	2.8942	1.53316	0.131417	0.345734	CCAAT-binding transcription factor, putative
PF3D7_1249700.1	1.1636	0	10.5987	4.3738	4.03403	0.581798	7.48626	13.0651	3.70765	0.131423	#N/A	conserved Plasmodium protein, unknown function
PF3D7_1420400.1	2187.04	2855.01	1618.36	1819.87	2120.07	2521.02	1719.11	0.681898	-0.552372	0.131588	0.345812	Name=GlyRS
PF3D7_1412300.1	302.226	482.167	238.505	257.679	320.144	392.196	248.092	0.632461	-0.660951	0.131653	0.345812	Name=NTF2
PF3D7_1312000.1	2.33097	0	8.8143	10.5088	5.41352	1.16549	9.66155	8.37011	3.06525	0.131668	0.345812	Name=MCAT
PF3D7_1440800.1	89.6608	37.8079	32.6502	26.2556	46.5936	63.7343	29.4529	0.4624	-1.11279	0.131896	0.346179	Name=MFS6
PF3D7_1247500.1	6.9848	0	19.4198	14.8756	10.32	3.4924	17.1477	4.93915	2.30426	0.131955	0.346179	serine/threonine protein kinase, putative
PF3D7_0214000.1	1289.02	1437.81	936.266	930.324	1148.36	1363.42	933.295	0.684516	-0.546843	0.13209	0.346339	Name=CCT8
PF3D7_0631200.1	19.8306	11.1114	5.28276	1.75252	9.49434	15.471	3.51764	0.227436	-2.13646	0.132499	0.347219	#N/A
PF3D7_1224200.1	2.32839	0	12.3572	7.00055	5.42153	1.16419	9.67887	8.39054	3.06876	0.132606	0.347293	BRO1 domain-containing protein, putative
PF3D7_1353300.1	225.66	198.025	138.727	122.438	171.212	211.843	130.582	0.616445	-0.697956	0.132675	0.347293	conserved Plasmodium protein, unknown function
PF3D7_1002500.1	99.0865	64.4649	37.8918	46.4204	61.9659	81.7757	42.1561	0.515716	-0.955352	0.132797	0.347318	conserved protein, unknown function
PF3D7_0524100.1	168.688	253.634	336.593	332.364	272.82	211.161	334.479	1.58359	0.6632	0.132833	0.347318	conserved Plasmodium protein, unknown function
PF3D7_0912800.1	547.229	821.798	449.214	448.942	566.796	684.514	449.078	0.655991	-0.608253	0.133174	0.347843	Name=GCD10
PF3D7_1147700.1	13.9923	0	35.2366	19.2723	17.1253	6.99616	27.2545	3.91273	1.96817	0.133227	0.347843	ATP synthase subunit delta, mitochondrial, putative
PF3D7_1211800.1	5710.76	3833.71	3368.86	3098.75	4003.02	4772.23	3233.8	0.67764	-0.561409	0.133261	0.347843	Name=PfpUB
PF3D7_0801900.1	75.5764	364.965	465.905	357.59	316.009	220.271	411.748	1.86847	0.901857	0.13333	0.347843	Name=LSD2
PF3D7_0910900.1	20.9614	5.55978	38.8232	33.259	24.6508	13.2606	36.0411	2.72444	1.44596	0.133675	0.34855	DNA primase large subunit, putative
PF3D7_1350400.1	2.3287	14.4564	27.3578	27.1296	17.8181	8.39253	27.2437	3.23526	1.69388	0.133786	0.348646	ubiquitin-activating enzyme E1, putative
PF3D7_1103700.1	551.158	465.787	315.635	355.496	422.019	508.472	335.566	0.659992	-0.599479	0.133961	0.348651	Name=CK2beta1
PF3D7_1334300.1	217.874	58.9211	82.0067	57.7854	104.147	138.398	69.8961	0.505292	-0.984809	0.133972	0.348651	Name=MSRP5
PF3D7_0213200.1	58.4035	14.4365	12.3058	14.033	24.7947	36.42	13.1694	0.361993	-1.46597	0.134011	0.348651	mitochondrial respiratory chain complex II subunit, putative
PF3D7_1239400.1	2.35315	0	11.3237	7.93297	5.40245	1.17657	9.62833	8.28548	3.05058	0.134263	0.349114	conserved protein, unknown function
PF3D7_1407700.1	38.5205	9.99741	51.0239	62.2429	40.4462	24.2589	56.6334	2.3393	1.22608	0.134415	0.349316	conserved protein, unknown function
PF3D7_0722700.1	129.567	42.2116	47.506	35.066	63.5876	85.8892	41.286	0.481021	-1.05583	0.134585	0.349564	Name=C3AP1
PF3D7_0421100.1	16.2851	10.0124	40.6451	27.9861	23.7322	13.1487	34.3156	2.61235	1.38535	0.134675	0.349603	Name=VAR
PF3D7_0420900.1	238.458	249.199	127.238	175.787	197.67	243.828	151.512	0.621404	-0.686396	0.134827	0.349642	Name=VAR
PF3D7_0107000.1	49.0641	4.44181	82.6136	53.5047	47.4061	26.753	68.0591	2.54962	1.35028	0.134839	0.349642	Name=CEN1
PF3D7_1236300.1	9.32108	7.78194	25.5711	25.391	17.0163	8.55151	25.4811	2.98115	1.57587	0.135031	0.349949	conserved protein, unknown function
PF3D7_0619500.1	200.127	323.698	152.809	169.697	211.583	261.912	161.253	0.615549	-0.700055	0.135508	0.350991	Name=ACS12
PF3D7_1227900.1	55.9322	81.1509	35.2659	33.2734	51.4056	68.5416	34.2696	0.499808	-1.00055	0.13571	0.35132	RNA pseudouridylate synthase, putative
PF3D7_1352400.1	246.627	323.721	174.929	186.295	232.893	285.174	180.612	0.633263	-0.659123	0.135895	0.351605	conserved Plasmodium protein, unknown function
PF3D7_0918800.1	350.475	408.111	247.097	247.67	313.338	379.293	247.384	0.652181	-0.616655	0.136075	0.351706	dihydrouridine synthase, putative
PF3D7_1146600.1	52.3415	18.9129	88.366	61.2168	55.2093	35.6272	74.7914	2.1019	1.07169	0.136178	0.351706	Name=ORP1
PF3D7_0724400.1	209.314	160.947	125.522	97.4269	148.302	185.13	111.475	0.602252	-0.73156	0.136229	0.351706	Name=PAM18
PF3D7_1211700.1	123.361	23.3575	145.704	151.35	110.943	73.3591	148.527	2.02677	1.01918	0.136275	0.351706	Name=MCM5
PF3D7_0310300.1	1073.81	2080.23	981.485	1063.58	1299.77	1577.02	1022.53	0.648358	-0.625138	0.136308	0.351706	phosphoglycerate mutase, putative
PF3D7_0308600.1	618.206	697.272	439.547	445.419	550.111	657.739	442.483	0.672711	-0.57194	0.136651	0.352397	Name=PRPF19
PF3D7_0513600.1	255.971	125.698	367.46	265.912	253.76	190.834	316.686	1.6601	0.731266	0.1369	0.352513	deoxyribodipyrimidine photo-lyase, putative
PF3D7_0516400.1	31.4767	17.7829	53.7488	53.4297	39.1095	24.6298	53.5893	2.17811	1.12307	0.136978	0.352513	Name=PhLP1
PF3D7_1467300.1	25.6246	23.3491	59.1025	46.3939	38.6175	24.4868	52.7482	2.15446	1.10733	0.136986	0.352513	Name=DXR
PF3D7_0113800.1	10.4667	30.0401	46.8429	48.9684	34.0795	20.2534	47.9056	2.36132	1.23959	0.136997	0.352513	DBL containing protein, unknown function
PF3D7_0408500.1	16.303	1.11197	27.3534	30.6328	18.8503	8.70746	28.9931	3.34217	1.74078	0.137188	0.352812	Name=FEN1
PF3D7_1431400.1	10.4717	33.371	58.2978	44.6107	36.6878	21.9214	51.4543	2.34302	1.22837	0.137352	0.353041	Name=SRA
PF3D7_1232000.1	18.6293	13.3444	2.64759	5.25083	9.96803	15.9868	3.94921	0.247191	-2.0163	0.137548	0.353351	Name=aFRS
PF3D7_1330600.1	19.8083	1.11168	37.9134	28.8942	21.9319	10.46	33.4038	3.2046	1.68014	0.137898	0.354056	elongation factor Tu, putative
PF3D7_1348700.1	0	0	7.05518	2.62644	2.4204	0	4.84081	23.1218	4.53118	0.137962	#N/A	Name=WDR16
PF3D7_1021200.1	16.3045	2.22385	29.9971	28.0089	19.1336	9.26416	29.003	3.14123	1.65133	0.138457	0.355296	conserved Plasmodium protein, unknown function
PF3D7_0611500.1	0	0	7.03215	2.63113	2.41582	0	4.83164	23.0622	4.52746	0.138503	#N/A	conserved protein, unknown function
PF3D7_0504300.1	0	0	7.02686	2.63221	2.41477	0	4.82954	23.0486	4.5266	0.138635	#N/A	conserved Plasmodium protein, unknown function
PF3D7_0215900.1	0	0	2.62911	7.0279	2.41425	0	4.82851	23.0314	4.52553	0.138763	#N/A	Name=DHHC11
PF3D7_1335700.1	32.5762	14.4612	62.7201	42.8591	38.1542	23.5187	52.7896	2.24744	1.16828	0.139012	0.356526	Name=COG3
PF3D7_0220400.1	5.82593	7.78179	23.8063	20.1383	14.3881	6.80386	21.9723	3.22668	1.69005	0.139141	0.356662	#N/A
PF3D7_0318300.1	450.364	580.611	317.032	363.929	427.984	515.487	340.481	0.660457	-0.598464	0.139701	0.357903	conserved Plasmodium protein, unknown function
PF3D7_1239200.1	68.617	17.8013	97.2177	82.1985	66.4586	43.2091	89.7081	2.07891	1.05583	0.13986	0.358019	Name=ApiAP2
PF3D7_0411800.1	20.9367	7.78764	48.601	26.2359	25.8903	14.3622	37.4184	2.60979	1.38393	0.139979	0.358019	conserved Plasmodium protein, unknown function
PF3D7_0713700.1	143.589	122.186	80.0457	75.3975	105.305	132.888	77.7216	0.584942	-0.773634	0.140012	0.358019	conserved Plasmodium protein, unknown function
PF3D7_1346900.1	2.33104	1.11155	12.3395	8.75752	6.13491	1.72129	10.5485	6.14697	2.61988	0.140051	0.358019	conserved Plasmodium protein, unknown function
PF3D7_0324600.1	32.7434	2.21991	6.14408	0	10.2768	17.4817	3.07204	0.175936	-2.50688	0.140249	0.358331	stevor
PF3D7_1445100.1	247.885	296.974	152.768	192.468	222.524	272.429	172.618	0.633587	-0.658386	0.140385	0.358338	histidine--tRNA ligase, putative
PF3D7_0619300.1	25.5834	20.0273	49.499	49.8403	36.2375	22.8054	49.6696	2.17898	1.12365	0.140405	0.358338	conserved Plasmodium protein, unknown function
PF3D7_1019500.1	19.7823	0	46.8077	22.7446	22.3337	9.89113	34.7762	3.52751	1.81865	0.140515	0.358424	TMEM94 domain-containing protein, putative
PF3D7_1207300.1	0	0	5.98138	3.5654	2.3867	0	4.77339	22.6532	4.50164	0.14062	#N/A	Name=LIMP
PF3D7_0423600.1	502.593	918.853	430.219	486.313	584.494	710.723	458.266	0.644716	-0.633264	0.140885	0.35901	conserved Plasmodium protein, unknown function
PF3D7_1106000.1	831.389	789.522	515.352	587.245	680.877	810.455	551.299	0.680246	-0.555871	0.141009	0.35901	Name=RUVB2
PF3D7_1441000.1	208.381	258.01	123.579	166.258	189.057	233.196	144.918	0.621398	-0.68641	0.141041	0.35901	Name=NCS2
PF3D7_0811900.1	46.5435	23.3591	80.3745	61.2329	52.8775	34.9513	70.8037	2.02776	1.01988	0.141086	0.35901	RNA-binding protein, putative
PF3D7_0502400.1	733.622	1671.3	708.556	811.324	981.2	1202.46	759.94	0.631935	-0.662151	0.141127	0.35901	Name=MSP8
PF3D7_1236900.1	18.6204	1.11226	28.2578	34.9941	20.7461	9.86635	31.6259	3.21658	1.68553	0.14145	0.359542	conserved Plasmodium protein, unknown function
PF3D7_0923400.1	272.296	368.175	206.662	204.701	262.958	320.235	205.681	0.642196	-0.638914	0.141489	0.359542	conserved Plasmodium protein, unknown function
PF3D7_0222300.1	0	9.98791	0	0	2.49698	4.99396	0	0.0322845	-4.95301	0.14165	#N/A	#N/A
PF3D7_1209500.1	5.81924	0	15.0108	14.8731	8.92579	2.90962	14.942	5.16786	2.36957	0.141944	0.360503	Name=PDEalpha
PF3D7_1360800.1	3024.1	3915.47	2224.93	2567.37	2932.97	3469.79	2396.15	0.690567	-0.534147	0.14207	0.360627	Name=FLN
PF3D7_1019500.2	22.1131	2.22447	37.9684	33.2458	23.888	12.1688	35.6071	2.93495	1.55333	0.142623	0.361329	TMEM94 domain-containing protein, putative
PF3D7_0532500.1	24.7479	11.0619	6.08527	3.52965	11.3562	17.9049	4.80746	0.268894	-1.89489	0.142662	0.361329	Plasmodium exported protein, unknown function
PF3D7_1315600.1	109.729	35.5458	38.7062	29.8071	53.4469	72.6372	34.2567	0.471969	-1.08324	0.142682	0.361329	Name=PIS
PF3D7_0314500.1	671.558	1007.67	598.646	518.819	699.174	839.615	558.732	0.665405	-0.587694	0.142816	0.361329	conserved Plasmodium protein, unknown function
PF3D7_0321800.1	773.376	1233.87	641.657	693.429	835.582	1003.62	667.543	0.665088	-0.588384	0.142839	0.361329	WD repeat-containing protein, putative
PF3D7_0721000.1	400.032	415.011	270.476	269.313	338.708	407.521	269.894	0.662273	-0.594501	0.142854	0.361329	conserved Plasmodium membrane protein, unknown function
PF3D7_0906400.1	4.65755	21.1282	45.0062	26.255	24.2617	12.8929	35.6306	2.75644	1.4628	0.142983	0.361329	dynein intermediate light chain, putative
PF3D7_0530200.1	16.3056	0	32.6411	26.2596	18.8016	8.15278	29.4504	3.62647	1.85856	0.14302	0.361329	Name=PPT
PF3D7_1027400.1	472.179	252.288	204.406	247.013	293.972	362.234	225.71	0.623249	-0.68212	0.143039	0.361329	Name=RPB7
PF3D7_0508600.1	160.005	137.71	75.605	100.853	118.543	148.857	88.2291	0.592785	-0.754418	0.143138	0.361385	conserved protein, unknown function
PF3D7_1238700.1	40.7449	3.33634	55.6107	58.6277	39.5799	22.0406	57.1192	2.59743	1.37709	0.143373	0.361784	BTB/POZ domain-containing protein, putative
PF3D7_0721400.1	149.225	50.014	45.8177	55.1822	75.0598	99.6197	50.4999	0.507264	-0.979192	0.143504	0.36192	rhoptry protein, putative
PF3D7_1446600.1	48.9789	2.22257	61.6551	73.5909	46.6119	25.6007	67.623	2.64713	1.40443	0.143671	0.362146	Name=CEN2
PF3D7_0716700.1	5.82087	0	18.5362	11.3757	8.93321	2.91043	14.956	5.17098	2.37044	0.143765	0.362189	conserved Plasmodium protein, unknown function
PF3D7_0911900.1	3445.09	5253.36	2910.75	3030.5	3659.93	4349.23	2970.63	0.683013	-0.550016	0.143985	0.36255	Name=ICP
PF3D7_1233300.1	27.9267	8.89864	51.2264	37.615	31.4167	18.4127	44.4207	2.41692	1.27317	0.144087	0.362611	Name=PPR2
PF3D7_1427000.1	25.5976	5.56182	48.5811	32.3648	28.0263	15.5797	40.473	2.6037	1.38057	0.144594	0.363692	conserved Plasmodium protein, unknown function
PF3D7_0822800.1	307.62	232.339	163.11	180.374	220.861	269.979	171.742	0.636228	-0.652385	0.144972	0.364424	Name=SNRNP40
PF3D7_0608400.1	20.013	4.42686	38.2994	29.0988	22.9595	12.2199	33.6991	2.76765	1.46866	0.14504	0.364424	Name=C4AP4
PF3D7_0807300.1	417.44	362.296	258.107	256.672	323.629	389.868	257.39	0.660238	-0.598942	0.145271	0.364689	Name=RAB18
PF3D7_0725600.1	865.651	1262.93	615.51	807.231	887.829	1064.29	711.371	0.668365	-0.581291	0.145301	0.364689	#N/A
PF3D7_1464400.1	474.484	380.109	288.128	276.784	354.876	427.296	282.456	0.661087	-0.597088	0.145487	0.364961	zinc finger protein, putative
PF3D7_0930000.1	1.1658	0	6.1679	7.88307	3.80419	0.582901	7.02549	12.2487	3.61456	0.145707	#N/A	procollagen lysine 5-dioxygenase, putative
PF3D7_0416100.1	80.3116	40.0391	125.372	95.3679	85.2727	60.1753	110.37	1.83556	0.876219	0.145851	0.36568	Name=GATA
PF3D7_0917400.1	2.32666	0	7.95134	10.4955	5.19337	1.16333	9.2234	7.99953	2.99992	0.146073	0.366041	conserved Plasmodium protein, unknown function
PF3D7_0728400.1	1.17113	0	7.88505	6.15043	3.80165	0.585563	7.01774	12.2063	3.60956	0.146243	#N/A	SDH5 domain-containing protein, putative
PF3D7_1140400.1	2.3358	0	8.79145	9.64673	5.19349	1.1679	9.21909	7.97315	2.99515	0.146304	0.366234	conserved Plasmodium protein, unknown function
PF3D7_0830200.1	4.65452	1.11232	11.4815	15.746	8.24859	2.88342	13.6138	4.74141	2.24532	0.14645	0.366234	#N/A
PF3D7_1011400.1	405.848	192.247	174.383	190.117	240.649	299.048	182.25	0.609612	-0.714038	0.146459	0.366234	proteasome subunit beta type-5
PF3D7_1426200.1	1062.36	1420.9	795.579	899.927	1044.69	1241.63	847.753	0.682747	-0.550578	0.146463	0.366234	Name=PRMT1
PF3D7_0506000.1	57.1975	68.8708	35.1886	28.0533	47.3275	63.0342	31.6209	0.501542	-0.995557	0.146712	0.366634	conserved Plasmodium protein, unknown function
PF3D7_0825400.1	15.2002	3.33006	28.092	27.2077	18.4575	9.26513	27.6499	2.99426	1.5822	0.146794	0.366634	Name=ATPTG15
PF3D7_0505200.1	167.732	41.1381	54.6887	48.1461	77.9262	104.435	51.4174	0.492652	-1.02136	0.147035	0.366634	Name=ALP2b
PF3D7_1136700.2	0	3.33238	9.67621	12.2738	6.32059	1.66619	10.975	6.53124	2.70736	0.147045	0.366634	Name=AIP
PF3D7_1111200.1	146.751	97.8461	60.8707	78.7792	96.0618	122.299	69.825	0.571129	-0.80811	0.14719	0.366634	conserved protein, unknown function
PF3D7_1415400.1	95.3932	90.1081	53.8923	48.9789	72.0931	92.7506	51.4356	0.554572	-0.850555	0.147195	0.366634	Btz domain-containing protein, putative
PF3D7_0609000.1	862.712	1497.71	732.033	831.449	980.976	1180.21	781.741	0.662332	-0.594374	0.147325	0.366634	Name=NUP637
PF3D7_1428800.2	122.628	71.0769	55.3868	49.9872	74.7698	96.8526	52.687	0.544236	-0.877695	0.147381	0.366634	transcription initiation TFIID-like, putative
PF3D7_1233900.1	316.545	383.732	212.818	244.958	289.513	350.138	228.888	0.653663	-0.613381	0.147429	0.366634	Name=SENP1
PF3D7_1349300.1	39.5504	70.0862	118.397	83.9597	77.9984	54.8183	101.178	1.84434	0.883102	0.147441	0.366634	Name=TKL3
PF3D7_0713500.1	33.7488	73.41	106.853	93.6079	76.9048	53.5794	100.23	1.86893	0.902216	0.147481	0.366634	conserved Plasmodium protein, unknown function
PF3D7_1104500.1	2.33061	0	12.3424	6.12948	5.20063	1.16531	9.23595	7.99918	2.99985	0.148063	0.367773	WD repeat-containing protein, putative
PF3D7_1035400.1	31.4462	36.6925	79.3982	55.1448	50.6704	34.0693	67.2715	1.97395	0.981087	0.148096	0.367773	Name=MSP3
PF3D7_1214300.1	128.209	127.827	72.273	78.8185	101.782	128.018	75.5458	0.590126	-0.760905	0.148734	0.369012	geranylgeranyl transferase type-2 subunit beta, putative
PF3D7_1315000.1	61.7428	92.2775	44.0965	36.7694	58.7216	77.0102	40.4329	0.524832	-0.930072	0.148809	0.369012	conserved protein, unknown function
PF3D7_1007900.1	1417.83	1470.26	997.545	1016.75	1225.59	1444.04	1007.15	0.697447	-0.519844	0.148868	0.369012	Name=EIF3D
PF3D7_0717600.1	15.1293	1.11226	30.0234	23.6212	17.4715	8.12077	26.8223	3.31509	1.72905	0.148909	0.369012	Name=IMC32
PF3D7_1445600.1	1241.73	1126.73	834.501	808.357	1002.83	1184.23	821.429	0.69365	-0.52772	0.14901	0.369066	RNA-binding protein, putative
PF3D7_0216100.1	15.13	18.908	41.5004	37.6203	28.2897	17.019	39.5603	2.32337	1.21622	0.149179	0.369291	conserved Plasmodium protein, unknown function
PF3D7_0912900.1	772.623	875.956	512.189	613.838	693.652	824.29	563.013	0.683014	-0.550014	0.149461	0.369378	Name=RPN8
PF3D7_1218400.1	1157.11	1092.11	773.291	787.515	952.508	1124.61	780.403	0.693939	-0.527119	0.149511	0.369378	triose or hexose phosphate/phosphate translocator, putative
PF3D7_1033700.1	385.446	394.749	223.241	290.573	323.502	390.098	256.907	0.658579	-0.602571	0.149526	0.369378	Name=BDP1
PF3D7_0531100.1	2.32599	6.6755	15.9085	18.3634	10.8183	4.50075	17.1359	3.79675	1.92477	0.149574	0.369378	conserved Plasmodium protein, unknown function
PF3D7_0708800.1	4833.97	10051.8	4803.95	4999.58	6172.32	7442.87	4901.77	0.658577	-0.602575	0.149607	0.369378	Name=HSP110c
PF3D7_0100300.1	3.49126	1.11227	12.3631	11.3729	7.08489	2.30176	11.868	5.17578	2.37178	0.149999	0.370149	Name=VAR
PF3D7_0920700.1	11.6436	5.56012	33.5351	17.503	17.0605	8.60185	25.5191	2.97159	1.57124	0.150098	0.370201	CRAL/TRIO domain-containing protein, putative
PF3D7_0907100.1	37.2359	10.0109	54.7587	52.4863	38.623	23.6234	53.6225	2.27404	1.18526	0.150574	0.37118	conserved Plasmodium protein, unknown function
PF3D7_1356900.1	153.758	124.525	72.328	92.7921	110.851	139.141	82.5601	0.593467	-0.75276	0.151266	0.37269	Name=PK5
PF3D7_1235500.1	364.538	326.899	219.672	236.333	286.86	345.718	228.002	0.659541	-0.600466	0.151443	0.372929	Name=MT-A70.2
PF3D7_1122800.1	54.6757	86.7713	133.408	112.825	96.9201	70.7235	123.117	1.73986	0.79897	0.151755	0.373501	Name=CDPK6
PF3D7_1102600.1	1.16647	2.22232	10.566	9.63864	5.89835	1.69439	10.1023	5.94575	2.57186	0.152148	0.374116	Name=GEXP14
PF3D7_1452000.1	16.2831	12.238	34.4652	34.9797	24.4915	14.2606	34.7224	2.43634	1.28472	0.152164	0.374116	Name=RON2
PF3D7_1104600.1	1.16531	2.22327	11.4607	8.75643	5.90144	1.69429	10.1086	5.95015	2.57293	0.152348	0.374373	radial spoke head protein, putative
PF3D7_0211400.1	1.16665	0	11.4443	2.629	3.80997	0.583324	7.03663	12.2587	3.61573	0.15265	#N/A	Name=KASIII
PF3D7_1423300.1	2.3281	11.1215	28.2495	16.6249	14.581	6.7248	22.4372	3.32541	1.73353	0.152927	0.375599	Name=PP7
PF3D7_0213600.1	8.14197	15.5753	38.8813	23.6121	21.5527	11.8587	31.2467	2.63114	1.39569	0.153046	0.375682	conserved Plasmodium protein, unknown function
PF3D7_1020300.1	10.4791	8.89624	32.653	21.0035	18.258	9.68767	26.8283	2.77025	1.47002	0.153121	0.375682	cytoplasmic dynein intermediate chain, putative
PF3D7_1210600.1	582.909	995.58	1132.43	1228.09	984.751	789.244	1180.26	1.49527	0.580407	0.15331	0.375809	kelch protein, putative
PF3D7_1363000.1	44.2264	129.019	151.873	160.105	121.306	86.6226	155.989	1.79928	0.847422	0.153333	0.375809	conserved Plasmodium protein, unknown function
PF3D7_1143700.1	4.65664	5.56053	22.95	13.1258	11.5732	5.10858	18.0379	3.52877	1.81916	0.153598	0.376262	conserved Plasmodium protein, unknown function
PF3D7_1023400.1	12.821	1.11154	34.3734	14.0123	15.5796	6.96629	24.1928	3.48631	1.8017	0.154138	0.377388	HORMA domain protein, putative
PF3D7_0800900.1	1.17357	8.86593	17.4765	20.2377	11.9384	5.01975	18.8571	3.73698	1.90187	0.154827	0.378878	#N/A
PF3D7_1340800.1	16.3112	4.44691	29.9816	28.0168	19.6891	10.379	28.9992	2.8013	1.4861	0.155193	0.379382	Name=MPC1
PF3D7_1353000.1	1546.71	1906.88	1160.95	1249.09	1465.91	1726.8	1205.02	0.697819	-0.519076	0.155194	0.379382	#N/A
PF3D7_1234800.1	1382.04	967.826	788.061	821.273	989.801	1174.93	804.667	0.6849	-0.546036	0.155618	0.38022	Name=SF3B3
PF3D7_1245200.1	1.16346	1.11239	9.7169	6.99753	4.74757	1.13793	8.35721	7.34531	2.87682	0.155719	0.380269	conserved Plasmodium membrane protein, unknown function
PF3D7_0615200.1	1.16664	1.11109	7.92298	8.7633	4.741	1.13887	8.34314	7.32764	2.87335	0.155863	0.380423	conserved protein, unknown function
PF3D7_1332000.1	156.135	102.275	69.6556	81.4288	102.374	129.205	75.5422	0.584861	-0.773833	0.156035	0.380505	Name=SYN5
PF3D7_1244200.1	205.947	216.91	116.593	150.454	172.476	211.429	133.523	0.631535	-0.663066	0.156059	0.380505	Name=TFB2
PF3D7_0218200.1	105.899	84.5336	54.7527	52.4895	74.4186	95.2162	53.6211	0.563251	-0.828149	0.15647	0.381309	SUZ domain-containing protein, putative
PF3D7_0305000.1	179.514	58.9087	75.7877	49.9223	91.0331	119.211	62.855	0.527537	-0.922657	0.156681	0.381626	Name=EF-Ts
PF3D7_1026400.1	0	2.22356	8.8194	8.75457	4.94938	1.11178	8.78698	7.83132	2.96925	0.157033	0.382169	Name=CDC20
PF3D7_1002700.1	31.4183	68.9637	98.0335	89.2279	71.9109	50.191	93.6307	1.86369	0.898161	0.157067	0.382169	conserved Plasmodium protein, unknown function
[truncated: 3,806 more rows]
