# Supplementary material for: Ectopic Expression of Plasmodium vivax vir Genes in P. falciparum Affects Cytoadhesion via Increased Expression of Specific var Genes
Source: Microorganisms. 2022 Jun 9;10(6):1183. doi: 10.3390/microorganisms10061183 (PMC9230084; doi:10.3390/microorganisms10061183)
Supplement: Supplementary file 1 [file microorganisms-10-01183-s001.zip › Table S1_PVX_050690-3D7.xlsx]

## Sheet: Sheet1
Table S1	Normalised read counts of var genes of the P. falciparum 3D7 isolate and the P. falciparum transfectant PVX_050690-3D7 (two biological replicates each).
	3D7-1	3D7-2	PVX_050690-3D7_1	PVX_050690-3D7_2	baseMean	baseMeanA	baseMeanB	foldChange	log2FoldChange	pvalue	padj	name
PF3D7_0115700.1	0	0	0	0	0	0	0	#N/A	#N/A	#N/A	#N/A	Name=VAR
PF3D7_0833500.1	0	0	0	0	0	0	0	#N/A	#N/A	#N/A	#N/A	Name=VAR
PF3D7_1100100.1	0	0	0	0	0	0	0	#N/A	#N/A	#N/A	#N/A	Name=VAR
PF3D7_1300100.1	0	0	0	0	0	0	0	#N/A	#N/A	#N/A	#N/A	Name=VAR
PF3D7_1373500.1	0	0	0	0	0	0	0	#N/A	#N/A	#N/A	#N/A	Name=VAR
PF3D7_0900100.1	1.20353	0	161.755	353.082	129.01	0.601764	257.419	435.626	8.76695	2.02676e-08	1.03298e-06	Name=VAR
PF3D7_0712600.1	13.2389	17.3676	5535.72	5972.88	2884.8	15.3033	5754.3	375.539	8.55282	1.25422e-65	6.3012e-62	Name=VAR
PF3D7_1255200.1	1.20353	2.31573	326.713	962.464	323.174	1.75963	644.588	364.448	8.50957	6.33775e-17	1.51623e-14	Name=VAR
PF3D7_0600200.1	0	0	28.8266	30.4668	14.8234	0	29.6467	136.516	7.09293	0.000164123	0.00245403	Name=VAR
PF3D7_0200100.1	0	0	8.80891	11.6512	5.11504	0	10.2301	47.1004	5.55767	0.02356	0.0899434	Name=VAR
PF3D7_0700100.1	2.40705	1.15787	32.0306	51.0803	21.669	1.78246	41.5555	23.3943	4.54808	0.00043943	0.00519829	Name=VAR
PF3D7_0800200.1	1.20345	0	4.00363	17.0251	5.55803	0.601723	10.5143	17.6841	4.14438	0.0786904	0.200782	Name=VAR
PF3D7_0223500.1	3.61062	5.78914	55.2533	94.9931	39.9115	4.69988	75.1232	15.9423	3.99479	2.16045e-05	0.000452253	Name=VAR
PF3D7_1000100.1	2.40706	6.94712	65.663	81.5499	39.1418	4.67709	73.6064	15.667	3.96965	2.7721e-05	0.000555283	Name=VAR
PF3D7_0937600.1	0	10.4151	68.8744	82.4666	40.439	5.20756	75.6705	14.426	3.8506	0.000198871	0.00284651	Name=VAR
PF3D7_0632800.1	6.01766	9.26282	80.0769	131.734	56.7729	7.64024	105.906	13.8325	3.78999	2.68548e-06	7.70963e-05	Name=VAR
PF3D7_1200100.1	10.8319	21.9987	189.783	159.517	95.5326	16.4153	174.65	10.6204	3.40876	2.73291e-07	1.08969e-05	Name=VAR
PF3D7_0400400.1	3.61031	1.15816	20.8188	28.6734	13.5651	2.38423	24.7461	10.4182	3.38104	0.0155283	0.0671958	Name=VAR
PF3D7_0733000.1	6.01747	6.94782	37.6353	93.1954	35.949	6.48265	65.4153	10.0769	3.33298	0.000437501	0.00519829	Name=VAR
PF3D7_0400100.1	18.0524	9.26388	124.116	101.26	63.173	13.6581	112.688	8.26701	3.04737	3.49244e-05	0.000685391	Name=VAR
PF3D7_0100300.1	3.61118	1.15725	16.8181	21.5129	10.7749	2.38421	19.1655	8.06671	3.01198	0.0444923	0.138408	Name=VAR
PF3D7_0300100.1	15.646	17.3676	78.4755	187.297	74.6965	16.5068	132.886	8.04309	3.00775	3.82592e-05	0.000739285	Name=VAR
PF3D7_1150400.1	1.20346	6.94857	24.8227	35.8426	17.2043	4.07601	30.3326	7.40556	2.88861	0.0209943	0.0829207	Name=VAR
PF3D7_0632500.1	22.8649	31.272	124.911	251.781	107.707	27.0684	188.346	6.95073	2.79717	1.41516e-05	0.000323172	Name=VAR
PF3D7_0421300.1	14.4425	18.5254	108.104	103.058	61.0326	16.4839	105.581	6.40144	2.6784	0.000165259	0.00246368	Name=VAR
PF3D7_0425800.1	4.81373	4.63267	22.4201	36.7376	17.151	4.7232	29.5789	6.25881	2.64589	0.0249236	0.0930298	Name=VAR
PF3D7_1041300.1	3.61061	4.63134	22.4216	22.404	13.2669	4.12098	22.4128	5.43469	2.4422	0.0589654	0.165037	Name=VAR
PF3D7_0100100.1	19.2567	12.736	77.675	92.3048	50.4931	15.9964	84.9899	5.31706	2.41063	0.00147135	0.0127669	Name=VAR
PF3D7_0412900.1	2.40705	0	12.0115	0	3.60463	1.20352	6.00573	5.0242	2.32889	0.409231	0.580328	Name=VAR
PF3D7_0800100.1	2.4071	4.63122	12.0116	21.5081	10.1395	3.51916	16.7599	4.7498	2.24787	0.124448	0.274318	Name=VAR
PF3D7_0600400.1	2.40724	1.15758	8.80891	8.06625	5.11	1.78241	8.43758	4.74453	2.24626	0.254816	0.430029	Name=VAR
PF3D7_0712800.1	8.42473	5.78926	22.4215	37.6384	18.5685	7.10699	30.03	4.22597	2.07928	0.0619409	0.170984	Name=VAR
PF3D7_0500100.1	7.22122	2.31568	16.8162	18.8193	11.2931	4.76845	17.8177	3.74495	1.90495	0.169173	0.331614	Name=VAR
PF3D7_0712900.1	6.01769	2.31567	14.4139	15.2347	9.49549	4.16668	14.8243	3.56496	1.83389	0.214757	0.387411	Name=VAR
PF3D7_0413100.1	0	3.47365	0	11.6498	3.78087	1.73683	5.82492	3.33432	1.73739	0.526887	0.67839	Name=VAR
PF3D7_0324900.1	27.6814	23.1565	96.0927	71.693	54.6559	25.419	83.8929	3.30259	1.7236	0.0163436	0.0698811	Name=VAR
PF3D7_0420700.1	25.2744	17.3673	68.8666	57.3546	42.2157	21.3208	63.1106	2.96265	1.56689	0.045839	0.141392	Name=VAR
PF3D7_1200400.1	7.22084	5.79019	16.0148	22.4021	12.857	6.50552	19.2085	2.95226	1.56182	0.217202	0.389777	Name=VAR
PF3D7_0712400.1	4.81422	6.94668	12.0117	15.235	9.75191	5.88045	13.6234	2.31406	1.21043	0.392003	0.565925	Name=VAR
PF3D7_0800300.1	22.8654	11.5814	40.0362	34.9459	27.3572	17.2234	37.4911	2.17938	1.12392	0.226571	0.399962	Name=VAR
PF3D7_0421100.1	16.8496	10.4205	22.4216	34.0541	20.9364	13.635	28.2379	2.07101	1.05033	0.307062	0.485425	Name=VAR
PF3D7_0600600.1	0	0	0	0.897593	0.224398	0	0.448797	2.03694	1.0264	0.836958	#N/A	Name=VAR
PF3D7_1100200.1	0	0	0	0.896074	0.224019	0	0.448037	2.03118	1.02232	0.8376	#N/A	Name=VAR
PF3D7_0937800.1	91.4682	59.051	160.954	138.007	112.37	75.2596	149.481	1.98729	0.9908	0.0881911	0.217292	Name=VAR
PF3D7_1300300.1	0	0	0.800715	0	0.200179	0	0.400357	1.91887	0.940259	0.850641	#N/A	Name=VAR
PF3D7_0426000.1	2.40709	10.4203	4.00387	17.0271	8.46461	6.41372	10.5155	1.63284	0.707382	0.659634	0.783	Name=VAR
PF3D7_0420900.1	246.725	259.356	373.96	334.267	303.577	253.04	354.113	1.39951	0.484921	0.292986	0.472554	Name=VAR
PF3D7_1240900.1	180.522	193.387	257.039	245.53	219.12	186.955	251.285	1.3441	0.426637	0.37835	0.553694	Name=VAR
PF3D7_0712300.1	19.2565	20.8415	13.613	27.7806	20.3729	20.049	20.6968	1.03061	0.0434996	0.966457	0.979915	Name=VAR
PF3D7_0412700.1	200.981	206.127	197.783	202.517	201.852	203.554	200.15	0.983242	-0.0243816	0.960335	0.97706	Name=VAR
PF3D7_1240400.1	89.0592	145.901	70.4663	125.457	107.721	117.48	97.9615	0.833013	-0.263589	0.668501	0.790433	Name=VAR
PF3D7_1240300.1	37.3082	34.7395	31.2292	22.4026	31.4199	36.0239	26.8159	0.745064	-0.424565	0.619034	0.752123	Name=VAR
PF3D7_0617400.1	114.332	134.326	95.289	70.7923	103.685	124.329	83.0407	0.668199	-0.58165	0.316751	0.495132	Name=VAR
PF3D7_1240600.1	259.96	412.211	134.528	293.037	274.934	336.086	213.782	0.635665	-0.653662	0.233581	0.406903	Name=VAR
PF3D7_0712000.1	103.503	86.84	55.2529	57.3535	75.7374	95.1717	56.3032	0.591613	-0.757273	0.22676	0.400156	Name=VAR
PF3D7_0711700.1	145.628	156.309	76.0731	95.8887	118.475	150.968	85.9809	0.569267	-0.812823	0.144426	0.299703	Name=VAR
PF3D7_0808600.1	122.756	129.693	44.0412	65.416	90.4766	126.225	54.7286	0.433161	-1.20703	0.0470997	0.143847	Name=VAR
PF3D7_0412400.1	571.66	731.839	179.368	215.066	424.483	651.749	197.217	0.302518	-1.72491	0.00014658	0.00221917	Name=VAR
PF3D7_1200600.1	634.201	1142	238.612	191.749	551.639	888.098	215.181	0.24233	-2.04495	2.01421e-05	0.000432452	Name=VAR2CSA
PF3D7_1219300.1	699.251	1712.47	20.82	19.7153	613.065	1205.86	20.2676	0.0168129	-5.89428	3.78558e-26	2.71696e-23	Name=VAR
PF3D7_0808700.1	918.296	2602.85	24.0231	22.4038	891.892	1760.57	23.2135	0.0131901	-6.2444	2.26156e-28	2.5016e-25	Name=VAR
PF3D7_0809100.1	5887.62	7071.23	73.6702	86.0294	3279.64	6479.43	79.8498	0.0123172	-6.34318	1.06794e-51	2.68268e-48	Name=VAR
