# Supplementary material for: Ectopic Expression of Plasmodium vivax vir Genes in P. falciparum Affects Cytoadhesion via Increased Expression of Specific var Genes
Source: Microorganisms. 2022 Jun 9;10(6):1183. doi: 10.3390/microorganisms10061183 (PMC9230084; doi:10.3390/microorganisms10061183)
Supplement: Supplementary file 1 [file microorganisms-10-01183-s001.zip › Table S2_PVX_050690-3D7.xlsx]

## Sheet: Sheet1
Table S2	Transcriptome analyses of P. falciparum 3D7 isolate and the P. falciparum transfectant PVX_050690-3D7 (two biological replicates each, shown are the normalised reads).
	3D7-1	3D7-2	PVX_050690-3D7_1	PVX_050690-3D7_2	baseMean	baseMeanA	baseMeanB	foldChange	log2FoldChange	pvalue	padj	name
PF3D7_0712600.1	13.2389	17.3676	5535.72	5972.88	2884.8	15.3033	5754.3	375.539	8.55282	1.25422e-65	6.3012e-62	Name=VAR
PF3D7_0809100.1	5887.62	7071.23	73.6702	86.0294	3279.64	6479.43	79.8498	0.0123172	-6.34318	1.06794e-51	2.68268e-48	Name=VAR
PF3D7_0315200.1	12.0355	5.78901	1258.82	750.991	506.909	8.91225	1004.91	113.179	6.82247	1.37066e-28	2.2954e-25	Name=CTRP
PF3D7_0808700.1	918.296	2602.85	24.0231	22.4038	891.892	1760.57	23.2135	0.0131901	-6.2444	2.26156e-28	2.5016e-25	Name=VAR
PF3D7_1219400.1	1733.48	1428.89	23.2261	48.409	808.502	1581.19	35.8176	0.0225703	-5.46943	2.48965e-28	2.5016e-25	#N/A
PF3D7_0930300.1	140.816	97.2544	3736.43	2865.97	1710.12	119.035	3301.2	27.7435	4.79408	1.78791e-27	1.49707e-24	Name=MSP1
PF3D7_1219300.1	699.251	1712.47	20.82	19.7153	613.065	1205.86	20.2676	0.0168129	-5.89428	3.78558e-26	2.71696e-23	Name=VAR
PF3D7_1035200.1	116.768	38.1817	3483.1	2972.64	1652.67	77.4751	3227.87	41.7089	5.38228	2.14612e-24	1.34776e-21	S-antigen
PF3D7_1361800.1	16.8487	15.0544	1017.74	567.224	404.217	15.9515	792.483	49.709	5.63544	1.54254e-23	8.61083e-21	Name=GAC
PF3D7_0905400.1	54.1676	13.887	1532.85	1477.22	769.531	34.0273	1505.03	44.335	5.47037	5.1704e-22	2.43999e-19	Name=RhopH3
PF3D7_1228600.1	45.7515	43.9444	1341.66	890.391	580.436	44.848	1116.02	24.8889	4.63743	5.34233e-22	2.43999e-19	Name=MSP9
PF3D7_0707300.1	15.6474	5.78742	599.819	527.912	287.291	10.7174	563.865	52.8416	5.7236	3.80569e-21	1.59331e-18	Name=RAMA
PF3D7_1410400.1	14.4446	3.47181	733.587	471.487	305.748	8.95822	602.537	67.6682	6.08041	1.34665e-20	5.20428e-18	Name=RAP1
PF3D7_1216500.1	19.2689	12.7098	653.734	432.368	279.52	15.9893	543.051	34.0241	5.08848	4.04411e-19	1.45126e-16	Name=MDV1
PF3D7_1035300.1	7.2218	5.78769	554.166	294.872	215.512	6.50474	424.519	65.3588	6.03031	2.76263e-18	9.25297e-16	Name=GLURP
PF3D7_0407800.1	8.42462	9.26321	547.72	298.413	215.955	8.84391	423.067	47.8268	5.57975	8.54434e-18	2.68292e-15	Name=CINCH
PF3D7_1035400.1	32.5092	38.1562	825.049	573.013	367.182	35.3327	699.031	19.7788	4.30588	1.20414e-17	3.5586e-15	Name=MSP3
PF3D7_1478900.1	45.7415	97.209	3480.55	1099.85	1180.84	71.4753	2290.2	32.0225	5.00102	2.02237e-17	5.64465e-15	#N/A
PF3D7_1351700.1	15.6467	31.2571	775.171	477.684	324.94	23.4519	626.428	26.6656	4.73691	3.04427e-17	8.04968e-15	Name=IMC1f
PF3D7_1479200.1	4.82351	9.20447	322.363	370.311	176.675	7.01399	346.337	49.1712	5.61974	3.96004e-17	9.94761e-15	Plasmodium exported protein (PHISTa), unknown function
PF3D7_1255200.1	1.20353	2.31573	326.713	962.464	323.174	1.75963	644.588	364.448	8.50957	6.33775e-17	1.51623e-14	Name=VAR
PF3D7_0613900.1	13.2386	22.0006	622.989	373.685	257.978	17.6196	498.337	28.2416	4.81975	9.10589e-17	2.07945e-14	Name=MyoE
PF3D7_0805200.1	10.8463	16.1397	390.355	366.374	195.929	13.493	378.365	27.9913	4.80691	2.38748e-16	5.07837e-14	Name=GAMER
PF3D7_0302500.1	107.119	63.6735	1503.09	1083.52	689.349	85.3961	1293.3	15.1545	3.92167	2.42597e-16	5.07837e-14	Name=CLAG3.1
PF3D7_1035700.1	8.42632	4.62857	390.829	250.995	163.72	6.52744	320.912	49.3332	5.62449	8.21456e-16	1.6508e-13	Name=DBLMSP
PF3D7_0903300.1	13.2374	4.63301	438.787	288.514	186.293	8.93523	363.651	40.8853	5.35351	9.33076e-16	1.80299e-13	conserved protein, unknown function
PF3D7_1461800.1	15.6446	16.2144	568.511	296.589	224.24	15.9295	432.55	27.1576	4.76328	1.72915e-15	3.2175e-13	conserved Plasmodium protein, unknown function
PF3D7_1308000.1	7.22243	6.94324	353.984	235.75	150.975	7.08284	294.867	41.6494	5.38022	3.89779e-15	6.99374e-13	conserved Plasmodium membrane protein, unknown function
PF3D7_1310700.1	25.288	32.362	619.243	406.296	270.797	28.825	512.769	17.7803	4.15221	7.57124e-15	1.31165e-12	Name=PIC5
PF3D7_0515700.1	20.4667	5.78311	382.859	399.883	202.248	13.1249	391.371	29.9469	4.90433	8.3378e-15	1.3963e-12	Name=GAP40
PF3D7_0722200.1	7.22303	12.7259	310.756	284.19	153.724	9.97445	297.473	29.7488	4.89476	1.58612e-14	2.57054e-12	Name=RALP1
PF3D7_1133400.1	13.2413	23.1429	570.226	285.954	223.141	18.1921	428.09	23.4984	4.55449	6.4022e-14	1.00515e-11	Name=AMA1
PF3D7_0214900.1	12.0367	2.31483	281.894	293.99	147.559	7.17577	287.942	40.3976	5.3362	8.45009e-14	1.28646e-11	Name=RON6
PF3D7_1321100.1	6.0171	2.3164	260.232	215.046	120.903	4.16675	237.639	57.3549	5.84185	1.31891e-13	1.94888e-11	protein kinase domain-containing protein, putative
PF3D7_1116000.1	15.6475	5.78739	333.945	264.405	154.946	10.7174	299.175	28.0257	4.80868	1.92024e-13	2.75637e-11	Name=RON4
PF3D7_0822900.1	7.22166	17.3641	479.683	233.919	184.547	12.2929	356.801	28.9464	4.85531	2.1277e-13	2.96933e-11	Name=PIC2
PF3D7_0919300.1	4.81987	9.22695	336.616	188.534	134.799	7.02341	262.575	37.2671	5.21983	3.1094e-13	4.22206e-11	Name=TrxL1
PF3D7_0731500.1	122.763	267.441	2709.05	1869.45	1242.18	195.102	2289.25	11.7297	3.5521	7.03354e-13	9.29908e-11	Name=EBA175
PF3D7_0817700.1	10.8326	3.47275	233.036	250.054	124.349	7.15266	241.545	33.9424	5.08501	9.20784e-13	1.18616e-10	Name=RON5
PF3D7_1003600.1	44.5486	43.9409	762.556	417.863	317.227	44.2447	590.209	13.3426	3.73797	1.08971e-12	1.36868e-10	Name=IMC1c
PF3D7_0109000.1	9.63329	16.1824	315.623	234.082	143.88	12.9079	274.853	21.2541	4.40967	2.12497e-12	2.60386e-10	Name=PHIL1
PF3D7_0808800.1	322.952	140.681	8.81655	2.69361	118.786	231.817	5.75508	0.0251472	-5.31346	2.23037e-12	2.66795e-10	Name=RIF
PF3D7_1223100.1	37.3292	6.93519	623.239	418.84	271.586	22.1322	521.039	23.6213	4.56202	2.97952e-12	3.48119e-10	Name=PKAr
PF3D7_1479000.1	3.61152	12.7258	246.683	237.573	125.148	8.16865	242.128	29.4887	4.88209	3.67902e-12	4.20077e-10	Name=ACS1a
PF3D7_1342600.1	55.3732	64.7988	719.993	517.233	339.35	60.086	618.613	10.2942	3.36375	5.544e-12	6.18957e-10	Name=MyoA
PF3D7_0903600.1	12.039	10.4102	251.498	216.074	122.505	11.2246	233.786	20.843	4.38149	7.85857e-12	8.45586e-10	conserved protein, unknown function
PF3D7_1016900.1	181.807	43.9406	2208.37	1486.74	980.214	112.874	1847.55	16.3811	4.03396	7.91054e-12	8.45586e-10	Name=ETRAMP10.3
PF3D7_1126700.1	2.40723	3.4728	252.254	142.503	100.159	2.94001	197.379	66.9963	6.06601	1.04706e-11	1.09592e-09	Name=ATG23
PF3D7_1430200.1	13.2424	3.4705	248.287	220.544	121.386	8.35647	234.416	28.2035	4.8178	1.20599e-11	1.23651e-09	Name=PMIX
PF3D7_0935800.1	16.8503	5.78829	249.048	261.697	133.346	11.3193	255.373	22.646	4.50118	1.23083e-11	1.23674e-09	Name=CLAG9
PF3D7_1146800.1	2.40685	6.94916	249.823	148.741	101.98	4.67801	199.282	42.3855	5.4055	1.77144e-11	1.74504e-09	conserved Plasmodium protein, unknown function
PF3D7_1035500.1	54.1825	60.1231	699.294	460.031	318.408	57.1528	579.662	10.1422	3.3423	2.11442e-11	2.04285e-09	Name=MSP6
PF3D7_1335100.1	22.8726	11.5695	383.635	229.498	161.894	17.2211	306.567	17.8428	4.15727	2.41328e-11	2.28761e-09	Name=MSP7
PF3D7_1438800.1	1.20382	2.31388	269.907	149.713	105.784	1.75885	209.81	118.743	6.8917	2.81062e-11	2.61491e-09	OST-HTH associated domain protein, putative
PF3D7_0207600.1	51.7629	5.78526	780.07	565.655	350.818	28.7741	672.863	23.4465	4.5513	5.03184e-11	4.59636e-09	Name=SERA5
PF3D7_1327300.1	107.112	57.896	1061.81	647.901	468.679	82.5042	854.853	10.3689	3.37419	5.12975e-11	4.60212e-09	conserved Plasmodium protein, unknown function
PF3D7_0808200.1	21.6682	25.455	362.805	259.072	167.25	23.5616	310.939	13.1935	3.72176	5.91089e-11	5.20988e-09	Name=PMX
PF3D7_1028700.1	16.8523	17.3583	309.935	215.132	139.819	17.1053	262.533	15.3501	3.94018	6.85007e-11	5.93358e-09	Name=MTRAP
PF3D7_0414900.1	14.4565	12.696	252.422	207.319	121.724	13.5762	229.871	16.9431	4.08263	7.06113e-11	6.01273e-09	Name=ARO
PF3D7_0425100.1	3.61785	28.7584	324.782	428.773	196.483	16.1881	376.778	23.1593	4.53352	9.43143e-11	7.89725e-09	Plasmodium exported protein (hyp6), unknown function
PF3D7_0113300.1	249.207	728.722	32.0379	36.7594	261.682	488.965	34.3986	0.070303	-3.83027	1.50051e-10	1.23583e-08	Plasmodium exported protein (hyp1), unknown function
PF3D7_0220800.1	8.42533	3.47274	185.788	160.429	89.5288	5.94904	173.108	29.2269	4.86922	1.8694e-10	1.51482e-08	Name=CLAG2
PF3D7_1021800.1	25.2737	18.5268	347.529	233.889	156.305	21.9002	290.709	13.2885	3.7321	1.95526e-10	1.55924e-08	Name=SEA1
PF3D7_0323400.1	15.6482	21.9888	286.705	233.051	139.348	18.8185	259.878	13.7972	3.78631	1.9878e-10	1.56043e-08	Name=RIPR
PF3D7_0808900.1	511.095	146.302	20.0421	6.28801	170.932	328.698	13.165	0.0403269	-4.63211	2.14737e-10	1.65067e-08	Name=RIF
PF3D7_1125700.1	9.63093	20.8226	303.553	207.099	135.276	15.2267	255.326	16.7314	4.06449	2.16848e-10	1.65067e-08	kelch domain-containing protein, putative
PF3D7_0425200.1	6.02458	10.3818	169.906	197.499	95.9528	8.20317	183.702	22.3316	4.48102	2.31803e-10	1.73818e-08	Plasmodium exported protein (hyp15), unknown function
PF3D7_0911100.1	8.42549	31.2528	439.651	255.439	183.692	19.8391	347.545	17.4722	4.12699	3.15719e-10	2.33261e-08	START domain-containing protein, putative
PF3D7_0404700.1	1.20376	1.15713	183.402	210.657	99.105	1.18045	197.03	166.949	7.38327	3.87615e-10	2.82229e-08	Name=DPAP3
PF3D7_1136200.1	2.40799	8.09488	168.209	161.402	85.0282	5.25143	164.805	31.1991	4.96343	4.03767e-10	2.89789e-08	conserved Plasmodium protein, unknown function
PF3D7_0206800.1	0	0	156.177	231.291	96.8671	0	193.734	892.221	9.80126	4.38475e-10	3.10268e-08	Name=MSP2
PF3D7_0725400.1	3.61955	12.6341	243.072	155.621	103.737	8.12684	199.347	24.3921	4.60834	4.6855e-10	3.26943e-08	conserved Plasmodium protein, unknown function
PF3D7_0214600.1	1.20354	1.15783	282.673	134.424	104.865	1.18068	208.548	176.762	7.46566	5.00672e-10	3.4146e-08	Name=STK2
PF3D7_0828800.1	6.01859	11.5727	257.877	138.936	103.601	8.79565	198.406	22.5068	4.49229	5.02947e-10	3.4146e-08	Name=GAMA
PF3D7_1474000.1	4.81381	1.1581	170.555	125.449	75.494	2.98596	148.002	49.9658	5.64287	8.43377e-10	5.61083e-08	conserved Plasmodium protein, unknown function
PF3D7_1222700.1	16.8574	12.7169	298.79	165.907	123.568	14.7871	232.348	15.7335	3.97576	8.48772e-10	5.61083e-08	Name=GAP45
PF3D7_1308700.1	68.6189	28.9222	561.444	443.768	275.688	48.7706	502.606	10.3192	3.36726	1.02557e-09	6.69153e-08	conserved Plasmodium protein, unknown function
PF3D7_1322500.1	7.22406	4.62544	166.608	138.988	79.3613	5.92475	152.798	25.8534	4.69228	1.14073e-09	7.34746e-08	Name=DHHC5
PF3D7_0612200.1	13.2391	8.1045	200.195	167.585	97.2808	10.6718	183.89	17.2661	4.10987	1.4885e-09	9.46613e-08	Name=LRR6
PF3D7_0102500.1	14.4418	60.2162	638.994	398.763	278.104	37.329	518.879	13.8768	3.7946	1.83792e-09	1.15421e-07	Name=EBA181
PF3D7_1236200.1	86.6513	34.7395	818.364	462.39	350.536	60.6954	640.377	10.5625	3.40088	1.98298e-09	1.22994e-07	conserved Plasmodium protein, unknown function
PF3D7_1232500.1	3.61124	11.5718	265.089	119.221	99.8733	7.59151	192.155	25.2124	4.65606	2.06451e-09	1.26489e-07	CG2-related protein, putative
PF3D7_1145200.1	2.40691	2.31618	148.135	119.177	68.0088	2.36155	133.656	56.622	5.82329	2.22267e-09	1.34539e-07	serine/threonine protein kinase, putative
PF3D7_0508900.1	48.1376	35.9024	345.112	387.093	204.061	42.02	366.102	8.71677	3.12379	2.30384e-09	1.37792e-07	Name=AAP6
PF3D7_0207500.1	14.4449	3.47161	226.646	156.868	100.358	8.95824	191.757	21.5148	4.42726	2.58167e-09	1.52592e-07	Name=SERA6
PF3D7_0929400.1	50.5493	6.9467	426.015	536.811	255.08	28.748	481.413	16.7864	4.06922	2.95764e-09	1.72781e-07	Name=RhopH2
PF3D7_0613800.1	14.4408	5.79128	187.365	174.721	95.5796	10.1161	181.043	17.9561	4.1664	3.00573e-09	1.73573e-07	Name=ApiAP2
PF3D7_1025400.1	7.2218	2.31507	148.151	136.233	73.4802	4.76844	142.192	29.9877	4.9063	3.103e-09	1.77153e-07	conserved Plasmodium membrane protein, unknown function
PF3D7_1035900.1	14.4491	25.4341	398.118	171.287	152.322	19.9416	284.702	14.2618	3.83409	3.49792e-09	1.97455e-07	Name=MAAP
PF3D7_0918000.1	61.3922	25.4565	491.743	373.807	238.1	43.4243	432.775	9.9806	3.31913	4.39614e-09	2.45402e-07	Name=GAP50
PF3D7_0620000.1	4.81831	0	179.486	102.297	71.6502	2.40915	140.891	59.3511	5.8912	5.7589e-09	3.17942e-07	Name=PIMMS43
PF3D7_1251200.1	13.2437	30.0683	339.617	203.54	146.617	21.656	271.579	12.5193	3.64609	7.21078e-09	3.93771e-07	coronin
PF3D7_0628100.1	10.8299	3.47556	152.126	154.993	80.3561	7.15272	153.559	21.5646	4.43059	7.34913e-09	3.97011e-07	Name=HECT1
PF3D7_1362700.1	58.9702	20.8446	609.363	310.046	249.806	39.9074	459.704	11.5378	3.5283	8.09103e-09	4.3244e-07	conserved Plasmodium protein, unknown function
PF3D7_0802800.1	6.01972	2.31313	175.412	89.6619	68.3517	4.16643	132.537	31.9844	4.9993	1.54003e-08	8.14435e-07	Name=CNA
PF3D7_1035800.1	12154.6	9815.51	2486.76	1410.98	6466.95	10985	1948.87	0.177425	-2.49472	1.7499e-08	9.15782e-07	Name=M712
PF3D7_0926500.1	6.01733	5.7903	158.546	104.841	68.7986	5.90382	131.693	22.3184	4.48016	1.93779e-08	1.00366e-06	tetratricopeptide repeat protein, putative
PF3D7_0900100.1	1.20353	0	161.755	353.082	129.01	0.601764	257.419	435.626	8.76695	2.02676e-08	1.03298e-06	Name=VAR
PF3D7_1435300.1	13.2377	6.94902	208.187	124.549	88.2308	10.0934	166.368	16.5268	4.04673	2.03554e-08	1.03298e-06	glutamate synthase [NADH], putative
PF3D7_0618000.1	2.40736	6.9443	159.367	98.5955	66.8286	4.67583	128.981	27.4569	4.7791	2.41232e-08	1.21195e-06	conserved Plasmodium membrane protein, unknown function
PF3D7_0320400.1	18.0519	9.2647	223.404	148.747	99.867	13.6583	186.076	13.6555	3.77141	2.53394e-08	1.26045e-06	Name=Cap380
PF3D7_1012200.1	4.81787	0	119.382	115.74	59.9851	2.40893	117.561	49.4964	5.62925	3.40324e-08	1.67626e-06	Name=RA
PF3D7_1325400.1	14.441	3.47462	189.769	137.988	86.4181	8.95783	163.878	18.3817	4.2002	3.45589e-08	1.68567e-06	CRWN-like protein, putative
PF3D7_0604100.1	10.8313	3.47403	164.953	118.285	74.3858	7.15268	141.619	19.8911	4.31405	4.10723e-08	1.98411e-06	Name=SIP2
PF3D7_0402200.1	6.01767	25.4726	373.959	145.177	137.657	15.7451	259.568	16.442	4.03931	4.16305e-08	1.99192e-06	#N/A
PF3D7_0405900.1	10.8347	1.15684	150.574	137.167	74.9332	5.99577	143.871	24.174	4.59538	4.45154e-08	2.10986e-06	Name=ASP
PF3D7_1226100.1	21.6739	10.4045	207.471	175.773	103.831	16.0392	191.622	11.9748	3.58193	4.53161e-08	2.12774e-06	Name=HAD3
PF3D7_0317200.1	75.8214	27.7898	537.31	379.064	254.996	51.8056	458.187	8.856	3.14666	5.17617e-08	2.40788e-06	Name=CRK4
PF3D7_1406800.1	24.0774	4.62716	235.475	194.549	114.682	14.3523	215.012	15.0408	3.91081	5.30791e-08	2.44651e-06	Name=GAPM3
PF3D7_0207400.1	10.834	3.47123	148.965	121.915	71.2964	7.15263	135.44	19.0237	4.24973	6.84016e-08	3.12409e-06	Name=SERA7
PF3D7_1118700.1	10.8344	0	148.168	147.023	76.5065	5.41721	147.596	27.4921	4.78095	7.7195e-08	3.49394e-06	Name=MLC-B
PF3D7_1335400.1	28.8823	50.9595	354.718	280.46	178.755	39.9209	317.589	7.94882	2.99074	7.82259e-08	3.50899e-06	Name=RH2a
PF3D7_0817600.1	22.8704	3.47194	245.862	167.617	109.955	13.1712	206.739	15.7646	3.97862	1.21363e-07	5.39581e-06	conserved protein, unknown function
PF3D7_1307900.1	1.20375	2.31434	121.733	80.676	51.4818	1.75905	101.204	57.2952	5.84034	1.30504e-07	5.75133e-06	tripartite motif protein, putative
PF3D7_1345600.1	3.6122	3.46854	112.144	90.5727	52.4494	3.54037	101.358	28.6421	4.84007	1.3234e-07	5.78153e-06	inner membrane complex protein
PF3D7_0621100.1	8.42542	6.94526	161.765	96.7966	68.4831	7.68534	129.281	16.8425	4.07404	1.3527e-07	5.85861e-06	conserved Plasmodium protein, unknown function
PF3D7_0801300.1	7.23483	8.05536	165.988	93.4682	68.6865	7.64509	129.728	16.968	4.08474	1.43728e-07	6.17171e-06	Name=WARP
PF3D7_1246400.1	46.9598	31.2144	368.48	239.444	171.524	39.0871	303.962	7.78421	2.96055	1.46523e-07	6.2384e-06	Name=MTIP
PF3D7_1449100.1	15.6482	3.47192	160.972	143.416	80.8769	9.56005	152.194	15.9938	3.99944	1.80202e-07	7.55258e-06	CLASP domain-containing protein, putative
PF3D7_1206500.1	3.61187	5.7826	110.535	100.423	55.0881	4.69724	105.479	22.4028	4.48561	1.80396e-07	7.55258e-06	Tat binding protein 1(TBP-1)-interacting protein, putative
PF3D7_1207000.1	40.9176	13.897	285.861	241.042	145.43	27.4073	263.452	9.63209	3.26785	2.04914e-07	8.50818e-06	conserved Plasmodium protein, unknown function
PF3D7_1413200.1	20.4715	11.5575	218.699	137.228	96.9889	16.0145	177.963	11.1351	3.47705	2.175e-07	8.9567e-06	conserved Plasmodium protein, unknown function
PF3D7_1243700.1	36.1104	63.6562	450.874	283.238	208.469	49.8833	367.056	7.35395	2.87852	2.24271e-07	9.16049e-06	ubiquitin-conjugating enzyme E2, putative
PF3D7_1036500.1	15.65	6.9412	202.633	111.167	84.0979	11.2956	156.9	13.9325	3.80038	2.27372e-07	9.21223e-06	conserved Plasmodium protein, unknown function
PF3D7_0508100.1	7.22152	4.63073	138.537	87.8289	59.5547	5.92613	113.183	19.145	4.2589	2.59004e-07	1.04099e-05	Name=SET9
PF3D7_1200100.1	10.8319	21.9987	189.783	159.517	95.5326	16.4153	174.65	10.6204	3.40876	2.73291e-07	1.08969e-05	Name=VAR
PF3D7_1143100.1	2.4071	2.31559	114.511	72.5901	47.956	2.36134	93.5507	39.6441	5.30903	2.84262e-07	1.12451e-05	Name=AP2-O
PF3D7_1411000.2	3.61068	3.47329	51.2501	176.548	58.7206	3.54199	113.899	32.1381	5.00621	2.92069e-07	1.14637e-05	conserved Plasmodium protein, unknown function
PF3D7_1312500.1	7.22395	2.31283	121.751	90.564	55.4629	4.76839	106.157	22.386	4.48453	3.43432e-07	1.33752e-05	conserved Plasmodium protein, unknown function
PF3D7_1476300.1	2.40735	2.31481	98.5031	81.5646	46.1975	2.36108	90.0338	38.1492	5.25358	3.47113e-07	1.34146e-05	Plasmodium exported protein (PHISTb), unknown function
PF3D7_1252100.1	13.2384	2.31598	115.308	155.922	71.696	7.77718	135.615	17.5259	4.13142	4.10159e-07	1.5683e-05	Name=RON3
PF3D7_1133200.1	91.4672	12.7369	626.996	520.654	312.963	52.1021	573.825	11.0294	3.46328	4.12053e-07	1.5683e-05	conserved Plasmodium protein, unknown function
PF3D7_1136900.1	46.9401	16.2073	337.937	229.432	157.629	31.5737	283.684	9.00196	3.17024	4.41782e-07	1.66881e-05	Name=SUB2
PF3D7_0528400.1	6.01921	1.15688	93.7076	102.201	50.7713	3.58805	97.9545	27.5052	4.78163	4.53761e-07	1.70126e-05	Name=DHHC7
PF3D7_0810300.1	26.4809	5.787	254.667	152.374	109.827	16.1339	203.52	12.6582	3.66199	4.9131e-07	1.81587e-05	Name=PPM5
PF3D7_0601900.1	4207.45	1705.22	591.882	415.084	1729.91	2956.33	503.483	0.170334	-2.55356	4.91558e-07	1.81587e-05	conserved Plasmodium protein, unknown function
PF3D7_1229800.1	14.4417	5.79022	167.354	109.322	74.2271	10.1159	138.338	13.7202	3.77822	5.16907e-07	1.89558e-05	Name=MyoJ
PF3D7_1361500.1	3.61284	1.15551	112.159	69.0691	46.499	2.38418	90.6139	38.2857	5.25873	5.39877e-07	1.96547e-05	PH domain-containing protein, putative
PF3D7_1370900.1	19.3203	21.7648	103.547	373.772	129.601	20.5425	238.659	11.6076	3.537	5.63496e-07	2.03669e-05	#N/A
PF3D7_1112100.1	22.8662	19.6861	255.437	137.103	108.773	21.2762	196.27	9.23211	3.20666	5.71359e-07	2.05036e-05	conserved Plasmodium protein, unknown function
PF3D7_0730500.1	13.2378	4.63264	174.557	95.8764	72.076	8.93521	135.217	15.1913	3.92518	5.87021e-07	2.09163e-05	conserved Plasmodium protein, unknown function
PF3D7_0525800.1	6.02144	8.08842	121.773	97.7741	58.4142	7.05493	109.773	15.5426	3.95815	6.2533e-07	2.21243e-05	Name=IMC1g
PF3D7_0308100.1	1.20356	2.31552	97.6955	74.3835	43.8995	1.75954	86.0395	48.6994	5.60583	6.57837e-07	2.31117e-05	zinc finger protein, putative
PF3D7_1134300.1	12.0351	4.63164	156.148	94.99	66.9512	8.33339	125.569	15.1243	3.91879	7.19791e-07	2.51127e-05	Name=EMMA1
PF3D7_1007200.1	3.61141	0	116.13	67.2344	46.7441	1.8057	91.6824	51.5	5.6865	7.53708e-07	2.61147e-05	rho GTPase-activating protein, putative
PF3D7_1371600.1	9.62788	1.158	160.149	77.0645	61.9999	5.39294	118.607	22.15	4.46923	9.00467e-07	3.09859e-05	#N/A
PF3D7_0202000.1	14415.7	8864.79	2957.57	2420.17	7164.55	11640.2	2688.87	0.231004	-2.11401	9.67032e-07	3.30501e-05	Name=KAHRP
PF3D7_1410800.1	0	0	67.2941	63.6851	32.7448	0	65.4896	301.822	8.23755	9.82879e-07	3.33648e-05	ankyrin-repeat protein, putative
PF3D7_0319400.1	12.0358	5.78859	148.947	95.8936	65.6662	8.91217	122.42	13.7769	3.78418	1.02427e-06	3.43669e-05	kinesin-8X
PF3D7_1116100.1	14.4421	6.94754	176.967	96.7817	73.7847	10.6948	136.875	12.8337	3.68186	1.02608e-06	3.43669e-05	serine esterase, putative
PF3D7_0109100.1	4.81491	6.94347	112.922	86.9482	52.9071	5.87919	99.9349	16.9744	4.08529	1.06285e-06	3.53626e-05	Name=CCp5
PF3D7_0507500.1	10.8349	11.5677	187.419	88.7581	74.645	11.2013	138.089	12.3323	3.62437	1.08745e-06	3.59432e-05	Name=SUB1
PF3D7_1013600.1	31.2906	8.10598	229.013	176.532	111.235	19.6983	202.773	10.3226	3.36773	1.21194e-06	3.9796e-05	conserved Plasmodium protein, unknown function
PF3D7_0203000.1	1.20351	3.47375	106.501	61.833	43.2528	2.33863	84.1669	35.7952	5.16169	1.28983e-06	4.20786e-05	Name=ROPE
PF3D7_0506900.1	18.0569	37.0255	236.264	195.425	121.693	27.5412	215.844	7.82679	2.96842	1.35998e-06	4.40808e-05	Name=ROM4
PF3D7_0314700.1	40.9216	8.10401	346.742	182.825	144.648	24.5128	264.784	10.83	3.43696	1.48107e-06	4.76982e-05	Name=RNF1
PF3D7_0113000.1	18690.2	42483.2	6071.62	6555.79	18450.2	30586.7	6313.7	0.206419	-2.27635	1.52494e-06	4.8798e-05	Name=GARP
PF3D7_0702400.1	8240.86	3849.26	1437.72	986.256	3628.52	6045.06	1211.99	0.200508	-2.31827	1.53984e-06	4.89631e-05	Name=SEMP1
PF3D7_0410700.1	61.3867	32.4087	377.992	248.274	180.015	46.8977	313.133	6.68447	2.74081	1.56744e-06	4.9527e-05	Name=RbgA
PF3D7_0621200.1	1322.26	838.984	267.573	195.537	656.089	1080.62	231.555	0.214356	-2.22192	1.70706e-06	5.36015e-05	Name=PDX1
PF3D7_0110000.1	31.3233	10.3866	192.326	190.276	106.078	20.855	191.301	9.19625	3.20105	1.75103e-06	5.46409e-05	conserved Plasmodium protein, unknown function
PF3D7_0607600.1	16.8497	3.47338	126.523	145.18	73.0065	10.1615	135.852	13.4246	3.74681	1.85328e-06	5.74745e-05	Name=SAS6
PF3D7_0715200.1	19.2561	4.63172	131.324	159.51	78.6805	11.9439	145.417	12.2177	3.6109	1.89172e-06	5.83069e-05	conserved Plasmodium protein, unknown function
PF3D7_0306400.1	14.4457	8.09887	154.574	102.197	69.8291	11.2723	128.386	11.4151	3.51287	1.9035e-06	5.83122e-05	FAD-dependent glycerol-3-phosphate dehydrogenase, putative
PF3D7_1436600.1	9.63087	4.62733	149.773	72.6183	59.1625	7.1291	111.196	15.6504	3.96813	1.98766e-06	6.05213e-05	Name=PKG
PF3D7_1014100.1	1.20357	0	163.36	73.4876	59.5128	0.601783	118.424	200.533	7.6477	2.19776e-06	6.6135e-05	Name=MSA180
PF3D7_0718100.1	22.8658	8.10653	208.191	119.178	89.5851	15.4861	163.684	10.5997	3.40596	2.20395e-06	6.6135e-05	Name=EST
PF3D7_0302200.1	7.22186	1.1575	136.941	60.947	51.5668	4.18968	98.9438	23.793	4.57246	2.2158e-06	6.6135e-05	Name=CLAG3.2
PF3D7_1331400.1	1.20465	2.30871	84.9392	67.3067	38.9398	1.75668	76.123	43.1428	5.43105	2.22468e-06	6.6135e-05	CPW-WPC family protein
PF3D7_0818100.1	13.2426	9.25426	173.002	87.861	70.84	11.2484	130.431	11.6154	3.53796	2.29403e-06	6.77952e-05	zinc finger protein, putative
PF3D7_0919200.1	1.20412	4.62401	118.556	53.8094	44.5485	2.91407	86.1829	29.3949	4.87749	2.40483e-06	7.06543e-05	PPPDE peptidase, putative
PF3D7_0204100.1	34.9011	8.10601	220.205	195.35	114.64	21.5035	207.777	9.68787	3.27618	2.53299e-06	7.39869e-05	Sel1 repeat-containing protein, putative
PF3D7_1323700.1	19.2656	15.029	174.628	125.551	83.6184	17.1473	150.09	8.76166	3.1312	2.569e-06	7.46049e-05	Name=GAPM1
PF3D7_1302100.1	286.558	57.8154	1566.77	1055.43	741.644	172.187	1311.1	7.61841	2.92949	2.59524e-06	7.49337e-05	Name=G27/25
PF3D7_0632800.1	6.01766	9.26282	80.0769	131.734	56.7729	7.64024	105.906	13.8325	3.78999	2.68548e-06	7.70963e-05	Name=VAR
PF3D7_0212600.1	12.0438	5.77598	137.002	90.6088	61.3577	8.9099	113.805	12.8124	3.67947	2.72022e-06	7.76498e-05	Name=SPATR
PF3D7_1356100.1	6.01845	4.62945	108.915	72.6028	48.0414	5.32395	90.7588	17.0746	4.09378	2.83031e-06	8.0336e-05	conserved Plasmodium protein, unknown function
PF3D7_1252400.1	31.2902	34.7414	317.893	156.814	135.185	33.0158	237.354	7.19079	2.84615	2.87193e-06	8.10595e-05	#N/A
PF3D7_0501500.1	0	1.15596	103.337	109.414	53.4768	0.577982	106.376	180.518	7.496	2.95771e-06	8.30141e-05	Name=RAP3
PF3D7_1025900.1	22.8686	30.0977	205.007	170.286	107.065	26.4832	187.646	7.08228	2.82421	3.01602e-06	8.41804e-05	conserved protein, unknown function
PF3D7_0402300.1	3.61032	25.479	253.83	120.967	100.971	14.5447	187.398	12.8446	3.68309	3.32762e-06	9.23645e-05	Name=RH1
PF3D7_0419400.1	4.81397	2.31596	71.2666	88.7145	41.7778	3.56496	79.9906	22.5157	4.49286	3.39198e-06	9.28682e-05	conserved Plasmodium protein, unknown function
PF3D7_0829400.1	2.40781	1.15669	84.9007	61.8636	37.5822	1.78225	73.3821	41.3865	5.37109	3.39865e-06	9.28682e-05	prolyl 4-hydroxylase subunit alpha, putative
PF3D7_1026600.1	72.2147	184.076	892.081	588.806	434.294	128.145	740.444	5.77563	2.52998	3.40122e-06	9.28682e-05	conserved Plasmodium protein, unknown function
PF3D7_1127500.1	15.6536	6.93604	140.986	107.619	67.7985	11.2948	124.302	11.0366	3.46422	3.44454e-06	9.35426e-05	protein disulfide-isomerase, putative
PF3D7_1312100.1	6.01837	1.15741	84.8888	80.6682	43.1832	3.58789	82.7785	23.2369	4.53834	3.69097e-06	9.96959e-05	GYF domain-containing protein, putative
PF3D7_0728600.1	20.4593	12.7378	172.161	120.974	81.583	16.5986	146.567	8.84382	3.14467	3.81292e-06	0.000102439	RING zinc finger protein, putative
PF3D7_0210600.1	2.40868	4.6213	84.122	72.6627	40.9537	3.51499	78.3923	22.2264	4.4742	3.9085e-06	0.000104448	Name=CERLI1
PF3D7_1238600.1	6.01919	0	95.3092	74.4095	43.9345	3.0096	84.8594	28.5134	4.83357	4.06076e-06	0.000107943	Name=NSM
PF3D7_0908500.1	6.01765	0	104.901	67.2113	44.5324	3.00883	86.0559	28.9163	4.85381	4.11444e-06	0.000108795	conserved Plasmodium protein, unknown function
PF3D7_1104900.1	21.6631	9.26355	210.598	102.158	85.9207	15.4633	156.378	10.1385	3.34177	4.31274e-06	0.000113441	calcium/calmodulin-dependent protein kinase, putative
PF3D7_0509100.1	44.5315	11.5778	293.886	187.301	134.324	28.0547	240.594	8.59489	3.10348	4.83429e-06	0.000126497	Name=SMC4
PF3D7_1125800.1	38.5232	69.4116	424.489	233.99	191.603	53.9674	329.239	6.09792	2.60832	5.74976e-06	0.000149673	kelch domain-containing protein, putative
PF3D7_1013800.1	18.0633	1.1557	150.608	130.055	74.9705	9.60951	140.331	14.6846	3.87623	5.84248e-06	0.000151302	conserved Plasmodium protein, unknown function
PF3D7_0105800.1	43.3327	4.62949	282.698	230.356	140.254	23.9811	256.527	10.726	3.42303	6.05772e-06	0.000156072	cyclin-dependent kinases regulatory subunit, putative
PF3D7_0313600.1	26.4879	3.46923	200.248	145.261	93.8667	14.9785	172.755	11.5782	3.53334	6.36617e-06	0.000163182	conserved Plasmodium protein, unknown function
PF3D7_0310400.1	32.5003	23.1457	176.188	190.028	105.466	27.823	183.108	6.58552	2.7193	6.83794e-06	0.000173907	Name=PIESP1
PF3D7_0613300.1	0	1.15761	102.503	82.454	46.5287	0.578807	92.4785	156.902	7.29372	6.85383e-06	0.000173907	Name=ROP14
PF3D7_1231200.1	2.4085	3.46681	101.742	48.4363	39.0134	2.93766	75.0892	25.5255	4.67386	6.93357e-06	0.000175047	conserved Plasmodium protein, unknown function
PF3D7_1228700.1	19.2586	5.78727	140.145	121	71.5478	12.5229	130.573	10.4608	3.38692	6.99487e-06	0.000175711	conserved Plasmodium protein, unknown function
PF3D7_0408600.1	7.22338	1.15671	100.118	69.0356	44.3835	4.19005	84.5769	20.3341	4.34583	7.07347e-06	0.000176581	Name=SIAP1
PF3D7_1448500.1	66.1877	12.7405	348.309	295.685	180.731	39.4641	321.997	8.17337	3.03093	7.09978e-06	0.000176581	conserved Plasmodium protein, unknown function
PF3D7_0522400.1	9.62659	13.9021	112.093	115.573	62.7988	11.7643	113.833	9.66483	3.27274	7.61082e-06	0.000188358	conserved Plasmodium protein, unknown function
PF3D7_1435200.1	3.61224	0	76.8993	64.5676	36.2698	1.80612	70.7335	39.7023	5.31115	7.70953e-06	0.000189866	conserved protein, unknown function
PF3D7_1308800.1	83.0845	19.6521	436.575	315.681	213.748	51.3683	376.128	7.33314	2.87443	7.87603e-06	0.000192434	Name=INT
PF3D7_1146600.1	54.1581	19.6845	269.856	231.202	143.725	36.9213	250.529	6.79597	2.76468	7.89042e-06	0.000192434	Name=ORP1
PF3D7_0216700.2	25.2779	16.2022	200.213	121.904	90.8994	20.7401	161.059	7.77665	2.95915	7.9754e-06	0.000193567	Name=ATG11
PF3D7_0927200.1	2.40716	3.47311	76.0752	64.5269	36.6206	2.94014	70.301	23.8669	4.57694	8.03414e-06	0.000194055	zinc finger protein, putative
PF3D7_0503600.1	12.0383	13.8831	158.581	88.7522	68.3136	12.9607	123.666	9.54237	3.25435	8.49195e-06	0.000204132	Name=MyoB
PF3D7_1121300.1	1.20355	1.15779	77.6755	57.3552	34.348	1.18067	67.5153	57.2178	5.83839	8.82286e-06	0.000211076	Name=TKL2
PF3D7_0114000.1	84.251	126.188	636.632	382.683	307.438	105.219	509.657	4.84309	2.27593	9.1152e-06	0.000217037	Name=EPF1
PF3D7_1312800.1	10.8315	2.31592	117.711	77.9619	52.205	6.5737	97.8362	14.9617	3.90321	9.19734e-06	0.00021796	Name=AAP2
PF3D7_1232700.1	3.61159	2.31363	80.894	59.1709	36.4975	2.96261	70.0324	23.7054	4.56714	9.25804e-06	0.000218368	Name=ND9
PF3D7_1431400.1	10.8328	34.725	196.202	167.604	102.341	22.7789	181.903	7.96922	2.99444	1.06583e-05	0.000250221	Name=SRA
PF3D7_1364100.1	13.2426	3.47039	104.121	103.102	55.9839	8.35648	103.611	12.4511	3.6382	1.08024e-05	0.000252425	Name=P92
PF3D7_0702500.1	10036.9	4064.29	1864.76	1087.73	4263.41	7050.58	1476.25	0.209396	-2.25569	1.17482e-05	0.000273255	Plasmodium exported protein, unknown function
PF3D7_1325900.1	13.2382	2.31608	118.509	90.5046	56.1421	7.77714	104.507	13.5057	3.7555	1.25455e-05	0.000289896	conserved Plasmodium protein, unknown function
PF3D7_1138400.1	7.22035	6.94976	95.2833	79.7434	47.2992	7.08506	87.5133	12.356	3.62714	1.25791e-05	0.000289896	Name=GCalpha
PF3D7_1001600.1	162.489	12.7333	1015.43	691.908	470.64	87.6111	853.669	9.7521	3.28571	1.27808e-05	0.000293199	Name=XL2
PF3D7_0632500.1	22.8649	31.272	124.911	251.781	107.707	27.0684	188.346	6.95073	2.79717	1.41516e-05	0.000323172	Name=VAR
PF3D7_0802600.1	21.6631	11.5794	152.143	116.496	75.4704	16.6212	134.32	8.09582	3.01718	1.44678e-05	0.000328898	Name=ACbeta
PF3D7_0316600.1	7815.17	8342.89	2572.51	2370.28	5275.21	8079.03	2471.39	0.305905	-1.70884	1.48331e-05	0.000335682	Name=FNT
PF3D7_1033200.1	5339.75	1748.45	869.083	460.897	2104.54	3544.1	664.99	0.187665	-2.41377	1.50666e-05	0.000339438	Name=ETRAMP10.2
PF3D7_1357000.1	16407.2	11561.1	4018	4158.43	9036.18	13984.1	4088.22	0.292347	-1.77425	1.52432e-05	0.000341884	elongation factor 1-alpha
PF3D7_1458300.1	16.8503	0	137.737	127.263	70.4626	8.42513	132.5	15.8182	3.98351	1.62893e-05	0.000363722	alpha/beta hydrolase, putative
PF3D7_1404300.1	2.41478	1.14588	82.6705	44.1263	32.5894	1.78033	63.3984	35.8516	5.16396	1.66319e-05	0.000369729	Name=SOAP
PF3D7_1338600.1	56.5723	5.78718	339.553	252.758	163.668	31.1797	296.155	9.51892	3.2508	1.70497e-05	0.000375756	conserved protein, unknown function
PF3D7_0303900.1	0	0	44.1163	41.3689	21.3713	0	42.7426	197.371	7.62477	1.70526e-05	0.000375756	phosphatidylethanolamine-binding protein, putative
PF3D7_1107100.1	15.6513	5.78282	137.767	86.0755	61.3191	10.717	111.921	10.478	3.38929	1.71673e-05	0.00037663	nucleic acid binding protein, putative
PF3D7_1312600.1	14.4471	1.15662	132.959	89.6599	59.5558	7.80187	111.31	14.3522	3.8432	1.79357e-05	0.000391778	Name=BCKDHA
PF3D7_0423300.1	1.20411	2.3121	72.0944	50.2212	31.458	1.7581	61.1578	34.653	5.11491	1.87679e-05	0.000408182	conserved Plasmodium protein, unknown function
PF3D7_0407700.1	28.8854	17.3665	217.012	115.608	94.7179	23.126	166.31	7.20225	2.84845	1.98221e-05	0.00042925	conserved Plasmodium protein, unknown function
PF3D7_1307500.1	0	2.30937	80.9274	46.6597	32.4741	1.15469	63.7936	54.4348	5.76646	2.00892e-05	0.000432452	conserved Plasmodium protein, unknown function
PF3D7_1200600.1	634.201	1142	238.612	191.749	551.639	888.098	215.181	0.24233	-2.04495	2.01421e-05	0.000432452	Name=VAR2CSA
PF3D7_0208000.1	4.81507	1.15711	79.2875	55.578	35.2094	2.98609	67.4327	22.7401	4.50717	2.06684e-05	0.000440766	Name=SERA1
PF3D7_0809700.1	0	0	46.4729	36.7889	20.8154	0	41.6309	191.952	7.5846	2.07048e-05	0.000440766	Name=RUVB1
PF3D7_1455700.1	4.81474	2.31475	76.0801	60.0538	35.8158	3.56475	68.0669	19.1676	4.2606	2.09348e-05	0.000443782	conserved Plasmodium protein, unknown function
PF3D7_1413400.1	7.22466	1.15605	78.5029	72.6414	39.8812	4.19035	75.5721	18.1624	4.18288	2.13629e-05	0.000450954	30S ribosomal protein S9, putative
PF3D7_0424200.1	9.62871	24.3112	159.358	117.404	77.6757	16.9699	138.381	8.13924	3.02489	2.15329e-05	0.000452253	Name=RH4
PF3D7_0223500.1	3.61062	5.78914	55.2533	94.9931	39.9115	4.69988	75.1232	15.9423	3.99479	2.16045e-05	0.000452253	Name=VAR
PF3D7_0104800.1	14.4484	5.78149	106.534	97.7421	56.1266	10.1149	102.138	10.1277	3.34023	2.28271e-05	0.000475865	Name=NPT1
PF3D7_1144300.1	1565.05	1188.95	360.027	422.37	884.099	1377	391.198	0.284073	-1.81567	2.38244e-05	0.000494602	Name=RPL41
PF3D7_1423300.1	2.40766	11.5693	108.123	77.098	49.7995	6.98846	92.6106	13.1921	3.7216	2.43877e-05	0.000504212	Name=PP7
PF3D7_1431100.1	3.61166	2.31348	74.4876	52.8968	33.3274	2.96257	63.6922	21.559	4.43022	2.52344e-05	0.000519581	Name=PIP2
PF3D7_1030200.1	15.6504	8.09737	122.543	93.2408	59.883	11.8739	107.892	9.10681	3.18695	2.53555e-05	0.000519943	Name=CLAMP
PF3D7_0207700.1	19.2612	2.31386	155.377	97.717	68.6672	10.7875	126.547	11.7853	3.55892	2.6173e-05	0.000534525	Name=SERA4
PF3D7_0811000.1	9.62918	2.31498	91.294	75.2878	44.6315	5.97208	83.2909	14.0174	3.80914	2.66709e-05	0.000542487	Name=CUL1
PF3D7_0904200.1	8.43533	4.61248	76.9445	84.4	43.5981	6.52391	80.6723	12.3969	3.63191	2.7136e-05	0.000549724	Name=PH
PF3D7_1449200.1	4.81928	3.46148	101.777	43.9831	38.5103	4.14038	72.8802	17.6456	4.14124	2.7496e-05	0.000554778	conserved Plasmodium protein, unknown function
PF3D7_1000100.1	2.40706	6.94712	65.663	81.5499	39.1418	4.67709	73.6064	15.667	3.96965	2.7721e-05	0.000555283	Name=VAR
PF3D7_1449000.1	0	1.14899	78.6098	64.7558	36.1287	0.574497	71.6828	121.997	6.9307	2.77421e-05	0.000555283	Name=GEST
PF3D7_1120700.1	4.81445	2.3152	81.6824	51.0859	34.9745	3.56483	66.3842	18.6958	4.22464	3.22037e-05	0.00064203	conserved Plasmodium protein, unknown function
PF3D7_0919900.1	3.61024	1.15823	56.8504	62.7211	31.085	2.38423	59.7858	25.2187	4.65642	3.30727e-05	0.000656748	Name=RCC-PIP
PF3D7_1346700.1	7.22387	5.78228	85.7055	70.8361	42.3869	6.50308	78.2708	12.0495	3.5909	3.32975e-05	0.000658609	Name=P48/45
PF3D7_0209600.1	8.4259	12.7306	105.712	88.7379	53.9017	10.5783	97.225	9.18058	3.19859	3.38798e-05	0.000667499	transporter, putative
PF3D7_0400100.1	18.0524	9.26388	124.116	101.26	63.173	13.6581	112.688	8.26701	3.04737	3.49244e-05	0.000685391	Name=VAR
PF3D7_1463900.1	8.42552	4.62998	78.4808	78.8728	42.6023	6.52775	78.6768	12.0803	3.59458	3.59346e-05	0.000702473	Name=RON11
PF3D7_0424100.1	3.61233	1.15604	60.8798	57.3958	30.761	2.38419	59.1378	24.9593	4.64151	3.63399e-05	0.000707642	Name=RH5
PF3D7_1477800.1	0	5.76624	96.1783	45.7891	36.9334	2.88312	70.9837	24.3634	4.60664	3.74244e-05	0.000725947	Name=ACBP
PF3D7_0300100.1	15.646	17.3676	78.4755	187.297	74.6965	16.5068	132.886	8.04309	3.00775	3.82592e-05	0.000739285	Name=VAR
PF3D7_0802100.1	6.01726	4.63241	72.0657	70.7889	38.3761	5.32484	71.4273	13.429	3.74728	3.90606e-05	0.000751878	Name=AP2-LT
PF3D7_0919400.1	18.0595	1.1565	152.987	91.4575	65.9151	9.60798	122.222	12.7878	3.6767	3.93219e-05	0.00075402	Name=PDI-Trans
PF3D7_1473400.1	0	2.31451	90.4974	32.2693	31.2703	1.15725	61.3833	52.3593	5.71038	3.99984e-05	0.000764075	conserved protein, unknown function
PF3D7_0507300.1	0	2.31425	64.0705	50.1993	29.146	1.15712	57.1349	48.6935	5.60566	4.03801e-05	0.000768445	Name=SOPT
PF3D7_1403200.1	0	0	42.4774	31.4218	18.4748	0	36.9496	170.447	7.41318	4.44001e-05	0.000841759	EGF domain-containing protein, putative
PF3D7_1327400.1	7.22541	3.46697	73.7021	69.962	38.5891	5.34619	71.8321	13.4791	3.75265	4.56182e-05	0.000861602	conserved Plasmodium protein, unknown function
PF3D7_1341800.1	0	0	53.6661	22.4165	19.0206	0	38.0413	175.412	7.4546	4.58757e-05	0.000863219	Name=IMC1k
PF3D7_0930200.1	0	1.15735	61.6652	69.0178	32.9601	0.578674	65.3415	110.861	6.7926	4.67257e-05	0.000875933	Name=LRR8
PF3D7_1114900.1	1.20349	3.47393	70.4659	45.7015	30.2112	2.33871	58.0837	24.7131	4.62721	4.78998e-05	0.000894604	filamin domain-containing protein, putative
PF3D7_0829900.1	21.6693	41.6468	183.412	177.51	106.059	31.6581	180.461	5.6938	2.50939	5.02221e-05	0.000934093	#N/A
PF3D7_1036000.1	4.8161	5.78157	110.539	42.1454	40.8205	5.29883	76.3422	14.4087	3.84887	5.0386e-05	0.000934093	Name=MSP11
PF3D7_0305600.1	33.7067	8.09884	166.588	152.4	90.1984	20.9028	159.494	7.64967	2.9354	5.0614e-05	0.000934869	Name=APE1
PF3D7_1224100.1	10.837	2.31207	90.5188	75.3321	44.75	6.57455	82.9255	12.6784	3.6643	5.11975e-05	0.000942183	conserved protein, unknown function
PF3D7_0929600.1	0	0	48.081	25.1303	18.3028	0	36.6057	168.882	7.39987	5.2231e-05	0.000957695	G2 protein, putative
PF3D7_0704300.1	37.3086	27.7907	180.17	168.47	103.435	32.5496	174.32	5.35874	2.42189	5.32503e-05	0.000972835	conserved Plasmodium membrane protein, unknown function
PF3D7_1440100.1	24.0741	3.47193	159.37	108.458	73.8435	13.773	133.914	9.75965	3.28683	5.50082e-05	0.00100131	cohesin complex subunit, putative
PF3D7_1029900.1	12.0357	4.63088	88.8876	84.2428	47.4493	8.33331	86.5652	10.42	3.38128	5.5564e-05	0.00100777	ORC3 domain-containing protein, putative
PF3D7_1426300.1	1.204	1.15639	57.6717	47.5242	26.8891	1.18019	52.598	44.5898	5.47864	5.7322e-05	0.00103431	dynein intermediate chain, putative
PF3D7_0308700.1	3.61236	0	71.2939	43.9441	29.7126	1.80618	57.619	32.3232	5.0145	5.74385e-05	0.00103431	conserved protein, unknown function
PF3D7_0806300.1	3.61081	1.15763	64.8651	48.3966	29.5075	2.38422	56.6308	23.8978	4.57881	5.79214e-05	0.00103928	Name=FLP
PF3D7_1416400.1	9.63329	9.24709	88.1182	85.2022	48.0502	9.44019	86.6602	9.18159	3.19874	5.85066e-05	0.00104604	conserved protein, unknown function
PF3D7_1436000.1	6318.27	4187.12	1809.13	1339.15	3413.42	5252.69	1574.14	0.299701	-1.7384	5.87631e-05	0.0010469	Name=GPI
PF3D7_0414500.1	7.22433	4.62488	92.1176	55.5982	39.8912	5.9246	73.8579	12.4955	3.64334	5.99216e-05	0.00106377	RNA-binding protein, putative
PF3D7_1476500.1	21.6677	5.78568	135.349	102.191	66.2483	13.7267	118.77	8.68034	3.11775	6.03317e-05	0.0010666	probable protein, unknown function
PF3D7_0915000.1	8.4293	1.15581	101.738	51.123	40.6115	4.79256	76.4305	16.0605	4.00545	6.05056e-05	0.0010666	Name=NDH2
PF3D7_0828600.1	3.6122	1.15619	64.0822	48.4249	29.3189	2.38419	56.2536	23.7443	4.56951	6.10943e-05	0.00107321	Name=FT1
PF3D7_1442700.1	4.81396	2.31597	85.68	41.2208	33.5077	3.56497	63.4504	17.87	4.15947	6.60955e-05	0.00115702	conserved Plasmodium protein, unknown function
PF3D7_1369300.1	0	1.15636	86.508	40.3511	32.0039	0.578182	63.4296	107.754	6.75159	6.63316e-05	0.00115712	conserved Plasmodium protein, unknown function
PF3D7_1229600.1	30.0922	4.62945	174.584	128.175	84.3703	17.3608	151.38	8.74744	3.12886	6.69156e-05	0.00116327	conserved Plasmodium protein, unknown function
PF3D7_0111000.1	26.4774	2.31579	154.547	133.525	79.2162	14.3966	144.036	10.0415	3.3279	6.84987e-05	0.00118668	kinesin-8B, putative
PF3D7_0207100.1	37.3102	4.63113	221.816	142.492	101.562	20.9707	182.154	8.71093	3.12283	7.21034e-05	0.00124484	conserved Plasmodium protein, unknown function
PF3D7_0704500.1	0	2.31546	60.8598	44.8098	26.9963	1.15773	52.8348	45.0304	5.49283	7.34848e-05	0.00126434	serine/threonine protein kinase, putative
PF3D7_1000800.1	354.5	102.424	45.7062	17.9742	130.151	228.462	31.8402	0.139764	-2.83893	7.46848e-05	0.0012806	#N/A
PF3D7_0207000.1	84.2841	5.78103	411.727	360.493	215.571	45.0326	386.11	8.58724	3.10219	7.50141e-05	0.00128187	Name=MSP4
PF3D7_1401900.1	2.40841	2.31151	73.7007	36.7734	28.7985	2.35996	55.2371	23.4287	4.5502	7.77148e-05	0.00132352	conserved protein, unknown function
PF3D7_0908200.1	7.22159	3.47294	84.084	54.6699	37.3621	5.34726	69.3769	13.0174	3.70237	8.08396e-05	0.00137209	conserved Plasmodium protein, unknown function
PF3D7_0510100.1	40.9171	16.2138	212.192	138.888	102.053	28.5654	175.54	6.15614	2.62203	8.14481e-05	0.00137776	KH domain-containing protein, putative
PF3D7_1460500.1	27.6803	19.6857	154.544	124.559	81.6173	23.683	139.552	5.89791	2.5602	8.36629e-05	0.00141048	conserved Plasmodium protein, unknown function
PF3D7_1471800.1	2.41	9.22611	95.3765	55.6648	40.6694	5.81806	75.5207	12.9226	3.69182	8.61803e-05	0.00144806	conserved Plasmodium protein, unknown function
PF3D7_0321700.1	9.62816	13.8947	116.111	76.1718	53.9513	11.7614	96.1412	8.16913	3.03018	8.84267e-05	0.00148085	conserved Plasmodium protein, unknown function
PF3D7_1022400.1	6446.26	4676.33	1791.04	1857.95	3692.89	5561.3	1824.49	0.328071	-1.60792	9.13503e-05	0.00152473	Name=SRSF4
PF3D7_1147300.1	87.8588	12.7359	401.188	286.774	197.139	50.2974	343.981	6.84879	2.77585	9.66619e-05	0.00160804	conserved Plasmodium protein, unknown function
PF3D7_1014300.1	62.58	11.5807	275.453	218.642	142.064	37.0804	247.047	6.67433	2.73862	9.7623e-05	0.00161867	SPRY domain-containing protein, putative
PF3D7_1227500.1	28.8831	4.63227	163.35	119.178	79.0108	16.7577	141.264	8.45639	3.08004	9.92914e-05	0.00164092	Name=SOC2
PF3D7_1326600.1	48.1354	10.4248	199.374	191.741	112.419	29.2801	195.557	6.69192	2.74242	0.000100449	0.00165318	conserved Plasmodium protein, unknown function
PF3D7_0913800.1	2.41196	4.60093	63.3539	52.1381	30.6262	3.50645	57.746	16.4124	4.03671	0.000100691	0.00165318	conserved Plasmodium protein, unknown function
PF3D7_1148000.1	45.7369	9.26106	216.217	165.803	109.254	27.499	191.01	6.96144	2.79939	0.000103017	0.00168586	serine/threonine protein kinase, putative
PF3D7_1354500.1	1725.41	953.885	403.715	368.561	862.892	1339.65	386.138	0.288269	-1.79451	0.0001043	0.00170131	Name=ADSS
PF3D7_1456800.1	7152.99	5575.64	2006.25	2273.42	4252.07	6364.31	2139.83	0.33622	-1.57252	0.000108128	0.00175805	Name=VP1
PF3D7_0505400.1	13.2425	0	101.718	85.1697	50.0325	6.62123	93.4437	14.2057	3.8284	0.000110218	0.00178233	conserved protein, unknown function
PF3D7_1128900.1	4.81548	0	63.2737	50.206	29.5738	2.40774	56.7398	23.8287	4.57463	0.000110537	0.00178233	conserved protein, unknown function
PF3D7_1412500.1	1568.97	890.128	310.809	393.704	790.903	1229.55	352.257	0.286464	-1.80357	0.000110686	0.00178233	Name=ACT2
PF3D7_0532100.1	22353.5	13313.4	6368.74	4487.92	11630.9	17833.5	5428.33	0.304396	-1.71598	0.000112549	0.00180653	Name=ETRAMP5
PF3D7_1143200.1	4.81568	0	54.4651	58.2785	29.3898	2.40784	56.3718	23.6677	4.56485	0.000113158	0.00181053	DnaJ protein, putative
PF3D7_0904900.1	64.9869	10.4227	270.648	238.355	146.103	37.7048	254.501	6.76154	2.75735	0.000115911	0.00184868	Name=CuTP
PF3D7_1340900.1	3245.93	3297.06	977.202	1227.53	2186.93	3271.49	1102.36	0.33694	-1.56944	0.000116395	0.00185053	Name=PiT
PF3D7_0217500.1	4136.13	2461.22	1019.52	1032.67	2162.38	3298.67	1026.09	0.311068	-1.6847	0.000117382	0.00186033	Name=CDPK1
PF3D7_1442200.1	10.8339	8.09989	98.5084	68.1276	46.3924	9.46688	83.318	8.81281	3.1396	0.000119113	0.00188184	Name=YihA2
PF3D7_1401500.1	668.209	172.311	97.7204	46.6263	246.217	420.26	72.1734	0.171951	-2.53993	0.000119526	0.00188243	esterase, putative
PF3D7_0406100.1	3220.98	2228.88	896.373	877.074	1805.83	2724.93	886.723	0.32542	-1.61963	0.000123105	0.00193275	V-type proton ATPase subunit B
PF3D7_1451100.1	29421.3	26609.1	8733.12	10723.5	18871.7	28015.2	9728.28	0.347249	-1.52596	0.000126116	0.00196958	Name=eEF2
PF3D7_1017100.1	9.63165	1.15653	77.6946	67.2475	38.9326	5.39409	72.471	13.5201	3.75703	0.000126235	0.00196958	Name=RON12
PF3D7_0614900.1	18.0558	3.47178	117.727	84.2585	55.8782	10.7638	100.993	9.42023	3.23576	0.000128092	0.00199236	conserved Plasmodium membrane protein, unknown function
PF3D7_1010700.1	1053.25	763.278	242.863	308.885	592.068	908.263	275.874	0.303687	-1.71934	0.000129785	0.00200734	dolichyl-phosphate-mannose--protein mannosyltransferase, putative
PF3D7_1356800.1	12.0339	25.4828	157.737	94.9746	72.5572	18.7584	126.356	6.72837	2.75026	0.000129854	0.00200734	Name=ARK3
PF3D7_1138000.1	0	0	36.8334	25.0896	15.4808	0	30.9615	142.636	7.15619	0.000132197	0.00203729	conserved Plasmodium protein, unknown function
PF3D7_0213100.1	1307.71	628.823	234.713	288.786	615.007	968.264	261.75	0.270306	-1.88733	0.000135087	0.00207547	Name=SIS1
PF3D7_1477200.1	3.61728	0	137.919	8.08815	37.406	1.80864	73.0034	40.8955	5.35387	0.00013695	0.00209768	Plasmodium exported protein (hyp15), unknown function
PF3D7_0209500.1	0	1.15496	80.122	31.4021	28.1698	0.577478	55.7621	94.8023	6.56685	0.000138972	0.00212218	conserved Plasmodium protein, unknown function
PF3D7_0511200.1	21.6676	6.9429	97.7071	120.119	61.609	14.3053	108.913	7.63193	2.93205	0.000143964	0.00219175	Name=SCD
PF3D7_0412400.1	571.66	731.839	179.368	215.066	424.483	651.749	197.217	0.302518	-1.72491	0.00014658	0.00221917	Name=VAR
PF3D7_1427300.1	14.4441	5.78701	82.4864	91.4242	48.5354	10.1156	86.9553	8.61781	3.10732	0.000146649	0.00221917	conserved Plasmodium protein, unknown function
PF3D7_1016000.1	1.20385	1.15687	57.6664	34.9638	23.7477	1.18036	46.3151	39.2708	5.29538	0.000154981	0.00233822	conserved Plasmodium protein, unknown function
PF3D7_0307700.1	121.557	38.2088	464.447	311.862	234.019	79.8829	388.155	4.86373	2.28206	0.000159792	0.00240358	conserved Plasmodium protein, unknown function
PF3D7_0411000.1	441.729	566.054	172.975	100.38	320.285	503.891	136.678	0.271439	-1.8813	0.000162073	0.00243061	conserved Plasmodium protein, unknown function
PF3D7_0600200.1	0	0	28.8266	30.4668	14.8234	0	29.6467	136.516	7.09293	0.000164123	0.00245403	Name=VAR
PF3D7_0421300.1	14.4425	18.5254	108.104	103.058	61.0326	16.4839	105.581	6.40144	2.6784	0.000165259	0.00246368	Name=VAR
PF3D7_0913600.1	9.62959	2.31467	81.6866	59.1585	38.1973	5.97213	70.4226	11.8496	3.56676	0.000167492	0.00248958	conserved Plasmodium protein, unknown function
PF3D7_1014900.1	13.2384	2.31595	97.6914	68.1042	45.3375	7.77719	82.8978	10.7096	3.42084	0.000168529	0.0024976	Name=KIC8
PF3D7_1018200.1	21.6634	13.8946	134.528	92.3025	65.5972	17.779	113.415	6.38807	2.67538	0.00017193	0.00254052	Name=PPP8
PF3D7_1243400.1	0	0	33.6433	25.1094	14.6882	0	29.3764	135.4	7.08108	0.000176534	0.00260089	conserved Plasmodium protein, unknown function
PF3D7_0827600.1	27.682	4.63101	153.751	105.75	72.9535	16.1565	129.75	8.05663	3.01018	0.00017821	0.00261791	conserved Plasmodium protein, unknown function
PF3D7_0207800.1	12.038	6.94209	84.0944	76.1988	44.8183	9.49005	80.1466	8.46094	3.08082	0.000178841	0.00261953	Name=SERA3
PF3D7_0415900.1	5622.45	5122.33	2001.63	1830.91	3644.33	5372.39	1916.27	0.356695	-1.48724	0.00018251	0.00266549	60S ribosomal protein L15, putative
PF3D7_0920500.1	8.42937	2.31155	81.7114	51.1236	35.894	5.37046	66.4175	12.4304	3.6358	0.00018706	0.00272402	ADP-ribosylation factor, putative
PF3D7_1221000.1	18.0519	3.47424	141.73	63.621	56.7192	10.7631	102.675	9.57784	3.2597	0.000188282	0.0027339	Name=SET10
PF3D7_1129000.1	349.188	203.472	66.4865	69.0529	172.05	276.33	67.7697	0.245268	-2.02757	0.000190247	0.00275447	Name=SpdSyn
PF3D7_0516200.1	3300.8	2215.42	903.65	935.513	1838.84	2758.11	919.582	0.333414	-1.58461	0.00019182	0.00276927	Name=RPS11
PF3D7_1419000.1	31.2947	35.8827	177.783	143.405	97.0911	33.5887	160.594	4.78095	2.2573	0.000195916	0.0028203	conserved Plasmodium protein, unknown function
PF3D7_1477100.1	3.61621	0	124.26	8.98278	34.2148	1.80811	66.6215	37.3223	5.22197	0.000197344	0.00283273	Plasmodium exported protein (hyp6), unknown function
PF3D7_0937600.1	0	10.4151	68.8744	82.4666	40.439	5.20756	75.6705	14.426	3.8506	0.000198871	0.00284651	Name=VAR
PF3D7_1239200.1	71.0044	18.5291	254.634	231.187	143.839	44.7667	242.911	5.4338	2.44196	0.000200343	0.00285724	Name=ApiAP2
PF3D7_0103800.1	7.22689	3.46466	63.2972	61.0116	33.7501	5.34577	62.1544	11.6627	3.54382	0.000200758	0.00285724	Name=ARP1
PF3D7_0508000.1	19.2669	9.24654	95.3291	103.142	56.7463	14.2567	99.2358	6.97345	2.80187	0.000207256	0.00293634	Name=P38
PF3D7_1009700.1	3.61099	17.3616	140.146	60.0522	55.2926	10.4863	100.099	9.51885	3.25079	0.000207484	0.00293634	tubulin--tyrosine ligase, putative
PF3D7_1456000.1	24.0732	1.15745	149.755	103.971	69.7392	12.6153	126.863	10.0972	3.33589	0.000208273	0.00293923	Name=AP2-HC
PF3D7_0101100.1	43.402	88.6553	229.309	347.724	177.273	66.0287	288.517	4.36487	2.12594	0.000213355	0.00299412	Name=EPF4
PF3D7_0324300.1	43.402	88.6553	229.309	347.724	177.273	66.0287	288.517	4.36487	2.12594	0.000213355	0.00299412	Name=EPF4
PF3D7_1006200.1	2858.9	1681.39	700.98	753.455	1498.68	2270.15	727.217	0.320341	-1.64232	0.000215085	0.00300999	Name=ALBA3
PF3D7_1141300.1	9.62944	1.15739	81.6857	56.4682	37.2352	5.39342	69.077	12.8869	3.68784	0.000220171	0.00306698	Name=APR1
PF3D7_1468400.1	2.40775	1.15679	60.0701	32.2754	23.9775	1.78227	46.1728	26.0344	4.70235	0.000220378	0.00306698	Name=D13
PF3D7_0823200.1	3345.15	1933.76	734.391	934.02	1736.83	2639.46	834.205	0.316038	-1.66183	0.000224552	0.00311643	RNA-binding protein, putative
PF3D7_1425800.1	2.40741	6.94384	80.0854	43.0248	33.1154	4.67562	61.5551	13.1215	3.71386	0.000225993	0.00312779	conserved Plasmodium protein, unknown function
PF3D7_1417400.1	9.62745	1.15817	89.6805	50.1781	37.6611	5.39281	69.9293	13.0468	3.70563	0.000231124	0.00319002	#N/A
PF3D7_1435600.1	9.62842	13.8935	116.113	63.6285	50.8158	11.7609	89.8707	7.63833	2.93326	0.00023443	0.0032184	conserved Plasmodium protein, unknown function
PF3D7_1425300.1	31.3224	1.15419	155.46	153.47	85.3515	16.2383	154.465	9.54622	3.25493	0.000234461	0.0032184	conserved Plasmodium protein, unknown function
PF3D7_0532400.1	3919.68	3367.77	1494.51	767.398	2387.34	3643.73	1130.95	0.310427	-1.68767	0.000235475	0.0032235	Name=LyMP
PF3D7_0314900.1	3.61216	1.15622	48.8624	46.6307	25.0654	2.38419	47.7466	20.1427	4.33219	0.000236141	0.00322383	conserved Plasmodium membrane protein, unknown function
PF3D7_1409300.1	14.4506	1.15571	92.9278	78.0329	46.6418	7.80316	85.4804	11.015	3.46139	0.00024075	0.00327785	Name=DDI1
PF3D7_0726200.1	1470.91	513.868	309.126	142.517	609.105	992.388	225.821	0.227678	-2.13493	0.00024248	0.00329249	Name=FIKK7.1
PF3D7_0507100.1	6842.24	5524.32	2265.19	2192.34	4206.02	6183.28	2228.77	0.360455	-1.47211	0.000245299	0.00331281	Name=RPL4
PF3D7_0813100.1	6.01889	4.62834	64.071	55.5787	32.5742	5.32361	59.8249	11.2515	3.49205	0.000245521	0.00331281	conserved Plasmodium protein, unknown function
PF3D7_1436300.1	8422.15	6091.85	2769.02	2288.71	4892.93	7257	2528.86	0.348482	-1.52084	0.000245955	0.00331281	Name=PTEX150
PF3D7_1346900.1	2.40868	1.15533	51.2743	37.6769	23.1288	1.782	44.4756	25.0781	4.64836	0.000251757	0.00338189	conserved Plasmodium protein, unknown function
PF3D7_1477500.1	4276.98	3075.64	1481.63	810.36	2411.15	3676.31	1146	0.311765	-1.68147	0.000254949	0.00341563	Plasmodium exported protein (PHISTb), unknown function
PF3D7_1140400.1	2.41033	0	52.9032	35.9202	22.8084	1.20517	44.4117	37.4286	5.22607	0.000257225	0.00343697	conserved Plasmodium protein, unknown function
PF3D7_1136700.1	6.01975	5.78272	68.0826	55.5909	33.869	5.90124	61.8367	10.4828	3.38995	0.000262337	0.00349597	Name=AIP
PF3D7_0806200.1	1.20381	1.15698	45.6516	38.5482	21.6401	1.1804	42.0999	35.6826	5.15715	0.000266721	0.00354499	Name=DPY19
PF3D7_1123400.1	3360.02	2531.03	1018.79	1058.82	1992.16	2945.52	1038.8	0.352673	-1.5036	0.000269819	0.0035767	Name=ERF3
PF3D7_1331500.1	7.2234	5.78351	76.891	52.8976	35.6989	6.50346	64.8943	9.99103	3.32063	0.000271101	0.0035829	conserved Plasmodium protein, unknown function
PF3D7_1021900.1	217.826	208.455	711.051	602.159	434.873	213.14	656.605	3.08089	1.62335	0.000271713	0.0035829	PHAX domain-containing protein, putative
PF3D7_0418000.1	9.62702	2.31667	91.279	46.5908	37.4534	5.97185	68.9349	11.5996	3.536	0.000275895	0.00362852	conserved Plasmodium protein, unknown function
PF3D7_1004600.1	6.01888	6.94255	62.4692	64.5428	34.9934	6.48072	63.506	9.7936	3.29184	0.000286199	0.00374134	conserved Plasmodium membrane protein, unknown function
PF3D7_0111400.1	13.2423	8.09807	80.8931	80.6859	45.7298	10.6702	80.7895	7.58266	2.9227	0.000286205	0.00374134	Name=GEXP19
PF3D7_0805700.1	9.62843	1.15779	48.8475	87.8253	36.8648	5.39311	68.3364	12.7361	3.67086	0.000287054	0.00374134	Name=FIKK8
PF3D7_0829800.1	9.6316	24.2875	120.947	98.6289	63.3737	16.9595	109.788	6.46157	2.69189	0.000288264	0.00374134	#N/A
PF3D7_1105100.1	6682.05	5482.19	1635.24	2521.87	4080.34	6082.12	2078.56	0.341731	-1.54907	0.000288276	0.00374134	Name=H2B
PF3D7_0723300.1	9.63086	0	82.4955	57.3774	37.3759	4.81543	69.9364	14.6357	3.87142	0.000288941	0.00374134	conserved protein, unknown function
PF3D7_0932100.1	22.8684	18.5222	132.132	98.5854	68.0271	20.6953	115.359	5.57842	2.47986	0.000299262	0.00386501	protein MAM3, putative
PF3D7_0525600.1	33.704	2.31457	141.752	160.448	84.5546	18.0093	151.1	8.41468	3.07291	0.000304604	0.00392392	RNA methyltransferase, putative
PF3D7_0611600.1	6.01964	9.25293	78.4942	59.1756	38.2356	7.63628	68.8349	9.00377	3.17053	0.000307809	0.00395012	Name=BTP1
PF3D7_1222400.1	21.662	10.4231	140.928	74.3725	61.8464	16.0426	107.65	6.7247	2.74947	0.00030821	0.00395012	Name=ApiAP2
PF3D7_0425050.1	0	13.6562	73.1559	98.4784	46.3226	6.82809	85.8172	12.4516	3.63826	0.000310237	0.00396598	#N/A
PF3D7_0303200.1	81.8471	20.8356	321.128	214.208	159.505	51.3414	267.668	5.22077	2.38426	0.000311036	0.00396611	lipin, putative
PF3D7_0309600.1	5382.33	3857.32	1520.63	1751.15	3127.86	4619.82	1635.89	0.354097	-1.49778	0.000316278	0.00402273	Name=PfP2
PF3D7_0515400.1	1.20385	0	48.0553	42.136	22.8488	0.601924	45.0957	76.2861	6.25335	0.000320198	0.00406231	conserved protein, unknown function
PF3D7_0532300.1	19745	16404.5	7636.66	4947.66	12183.5	18074.8	6292.16	0.348126	-1.52232	0.000322462	0.00408073	Plasmodium exported protein (PHISTb), unknown function
PF3D7_0406700.1	0	1.15668	59.2704	32.2768	23.176	0.578339	45.7736	77.7656	6.28106	0.000324629	0.00409783	KLRAQ domain-containing protein, putative
PF3D7_1403900.1	918.877	244.959	140.199	118.406	355.611	581.918	129.303	0.222272	-2.1696	0.000328074	0.00413093	Name=CPPED1
PF3D7_1337700.1	1.20392	0	47.2565	42.1399	22.6501	0.601961	44.6982	75.6158	6.24062	0.00033397	0.00418972	Name=PH2
PF3D7_0414800.1	0	1.15527	37.655	52.0311	22.7103	0.577637	44.8431	76.145	6.25068	0.000334772	0.00418972	conserved Plasmodium protein, unknown function
PF3D7_1244400.1	92.6717	96.1028	378.763	281.391	212.232	94.3872	330.077	3.49756	1.80635	0.000335244	0.00418972	RNA-binding protein, putative
PF3D7_0503400.1	80.684	24.2686	313.235	205.402	155.897	52.4763	259.319	4.94855	2.30701	0.000336574	0.0041959	Name=ADF1
PF3D7_1461700.1	1.20481	0	50.4875	38.5968	22.5723	0.602404	44.5421	75.4144	6.23677	0.00034305	0.00426605	conserved Plasmodium protein, unknown function
PF3D7_1436200.1	8.42453	3.47382	79.2747	47.4944	34.6669	5.94918	63.3846	10.6923	3.4185	0.000346437	0.00429753	Name=BCP1
PF3D7_1116700.1	6052.56	3140.39	1707.49	1175.21	3018.91	4596.47	1441.35	0.3136	-1.673	0.000356219	0.00440503	Name=DPAP1
PF3D7_0617000.1	486.516	351.308	114.56	137.235	272.405	418.912	125.897	0.300471	-1.7347	0.000356856	0.00440503	Name=TOM40
PF3D7_0518600.1	42.1264	30.0977	205.007	129.059	101.572	36.1121	167.033	4.62964	2.2109	0.000361932	0.00445673	Name=WDR26
PF3D7_0302100.1	2409.47	2219.6	869.635	837.007	1583.93	2314.54	853.321	0.368686	-1.43953	0.000370088	0.00454603	Name=SRPK1
PF3D7_1440900.1	0	0	28.0494	23.3389	12.8471	0	25.6942	118.501	6.88876	0.000372663	0.00455936	conserved Plasmodium protein, unknown function
PF3D7_1452000.1	16.8489	12.7378	104.898	81.5456	54.0076	14.7933	93.2218	6.30779	2.65713	0.000372989	0.00455936	Name=RON2
PF3D7_0416800.1	2625.2	1771.36	738.865	794.339	1482.44	2198.28	766.602	0.348729	-1.51982	0.000379373	0.00462614	Name=SAR1
PF3D7_0614000.1	33.7128	4.62522	144.983	130.92	78.5602	19.169	137.951	7.21732	2.85146	0.000380462	0.00462818	thiamine-phosphate synthase, putative
PF3D7_1319400.1	168.506	144.7	569.374	429.301	327.97	156.603	499.338	3.1893	1.67324	0.000384531	0.00465032	conserved protein, unknown function
PF3D7_0516500.1	12.0479	3.46173	98.57	50.2647	41.0861	7.75484	74.4174	9.63899	3.26888	0.000384552	0.00465032	Name=MFS1
PF3D7_1466800.1	423.708	446.71	1705.03	976.136	887.895	435.209	1340.58	3.08058	1.6232	0.000385058	0.00465032	NOC3 domain-containing protein, putative
PF3D7_1252300.1	4891.38	3454.06	1733.23	1018.48	2774.29	4172.72	1375.86	0.329761	-1.60051	0.000387489	0.00466845	conserved Plasmodium protein, unknown function
PF3D7_1451700.1	7.22639	0	60.0893	54.7253	30.5102	3.6132	57.4073	16.0325	4.00292	0.000399246	0.00479859	Name=CNB
PF3D7_1025500.1	6.01683	1.15837	62.4536	42.1103	27.9348	3.5876	52.282	14.6639	3.8742	0.000422712	0.00506851	conserved Plasmodium protein, unknown function
PF3D7_1408600.1	8217.1	5480.5	2381.54	2546.07	4656.3	6848.8	2463.8	0.359743	-1.47496	0.000428703	0.00512811	40S ribosomal protein S8e, putative
PF3D7_0316500.1	15.6495	3.47095	84.8958	77.0962	45.2781	9.56024	80.996	8.50415	3.08817	0.00043063	0.00513892	Name=NUF2
PF3D7_0733000.1	6.01747	6.94782	37.6353	93.1954	35.949	6.48265	65.4153	10.0769	3.33298	0.000437501	0.00519829	Name=VAR
PF3D7_0316300.2	67.471	5.76885	227.599	272.881	143.43	36.6199	250.24	6.84586	2.77523	0.00043931	0.00519829	Name=PPase
PF3D7_0700100.1	2.40705	1.15787	32.0306	51.0803	21.669	1.78246	41.5555	23.3943	4.54808	0.00043943	0.00519829	Name=VAR
PF3D7_0728100.1	8.42357	4.63347	61.653	61.8217	34.1329	6.52852	61.7373	9.47578	3.24424	0.000439744	0.00519829	anaphase-promoting complex subunit 1, putative
PF3D7_1015900.1	23157.1	15606.1	7469.72	6612.93	13211.5	19381.6	7041.32	0.363302	-1.46076	0.000446669	0.00526776	Name=ENO
PF3D7_0915700.1	4.81914	1.15394	64.9116	33.2102	26.0237	2.98654	49.0609	16.5437	4.04821	0.000450206	0.00529704	Name=ApiCOX30
PF3D7_1008700.1	160.086	18.5195	683.107	373.754	308.867	89.3028	528.43	5.9225	2.56621	0.000468566	0.00549624	tubulin beta chain
PF3D7_1037000.1	33.6982	13.8952	158.55	103.95	77.5233	23.7967	131.25	5.52585	2.4662	0.000469409	0.00549624	Name=REV3
PF3D7_0922300.1	2.41111	1.15154	42.4929	38.6333	21.1722	1.78133	40.5631	22.8836	4.51624	0.000470418	0.00549624	conserved protein, unknown function
PF3D7_1202900.1	3693.84	2762.69	1203.09	1176.43	2209.01	3228.26	1189.76	0.368552	-1.44006	0.000475091	0.00552553	Name=HMGB1
PF3D7_0906500.1	689.888	424.403	193.039	149.745	364.269	557.145	171.392	0.307748	-1.70018	0.000475126	0.00552553	arginase
PF3D7_0719400.1	9.62867	13.8923	100.9	63.631	47.013	11.7605	82.2655	6.99158	2.80562	0.000479422	0.00556145	conserved Plasmodium protein, unknown function
PF3D7_1133300.1	3.61227	0	41.6541	44.8393	22.5264	1.80614	43.2467	24.2244	4.59839	0.000480428	0.00556145	Name=CDC50B
PF3D7_1445400.1	2147.51	2539.91	966.662	736.851	1597.73	2343.71	851.757	0.363452	-1.46016	0.000482273	0.00556997	Name=CLK1
PF3D7_1234300.1	4.81713	1.15551	63.2896	33.1891	25.6128	2.98632	48.2394	16.2628	4.0235	0.000504935	0.00581833	DNA polymerase epsilon subunit B, putative
PF3D7_1116800.1	4201.9	4023.55	1568.81	1592.68	2846.73	4112.72	1580.74	0.384354	-1.37949	0.000507945	0.00582775	Name=HSP101
PF3D7_1026800.1	13454.1	10493.4	4354.08	4732.38	8258.49	11973.8	4543.23	0.379432	-1.39809	0.000508072	0.00582775	Name=RPS2
PF3D7_1406600.1	26.4791	4.6306	116.917	104.858	63.2213	15.5549	110.888	7.15037	2.83802	0.000509573	0.00583165	Name=ClpC
PF3D7_0418100.1	758.261	833.528	271.47	290.374	538.408	795.894	280.922	0.352937	-1.50252	0.000510994	0.00583462	Name=SOC1
PF3D7_1357100.1	12956.5	10119.9	4402.25	4392.03	7967.68	11538.2	4397.14	0.381095	-1.39178	0.000520093	0.00592506	elongation factor 1-alpha
PF3D7_1130200.1	7238.44	6325.47	2720.18	2501.74	4696.46	6781.96	2610.96	0.384992	-1.3771	0.000529373	0.00601713	Name=PfP0
PF3D7_1311800.1	11258.6	14766.3	5055.5	4831.65	8978.02	13012.5	4943.58	0.379911	-1.39627	0.000530816	0.0060199	Name=M1AAP
PF3D7_0909600.1	10.8352	4.62669	72.0857	60.9674	37.1287	7.73094	66.5266	8.63005	3.10937	0.000535447	0.00605875	conserved protein, unknown function
PF3D7_1478800.1	10.841	11.5466	68.1076	86.142	44.1593	11.1938	77.1248	6.88672	2.78382	0.000537056	0.00606331	Plasmodium exported protein, unknown function
PF3D7_1231300.1	0	0	25.6291	22.412	12.0103	0	24.0205	110.669	6.79011	0.000539091	0.00607263	conserved Plasmodium protein, unknown function
PF3D7_1247800.1	2.40812	1.1562	40.0513	39.4571	20.7682	1.78216	39.7542	22.4009	4.48549	0.000542509	0.00609746	Name=DPAP2
PF3D7_1002800.1	2.40724	4.63031	50.4511	44.8126	25.5753	3.51878	47.6319	13.5001	3.75489	0.000546489	0.00612849	DnaJ protein, putative
PF3D7_1125000.1	10.8402	2.30986	59.2905	70.8798	35.8301	6.57503	65.0851	9.94346	3.31375	0.000550158	0.00615589	conserved protein, unknown function
PF3D7_1107800.1	3445.61	1827.26	1053.79	406.836	1683.38	2636.44	730.312	0.277071	-1.85167	0.000551552	0.00615777	Name=ApiAP2
PF3D7_1414800.1	970.79	841.975	324.493	325.683	615.735	906.382	325.088	0.358672	-1.47926	0.000553519	0.00616603	Name=SMB1
PF3D7_0206700.1	406.891	284.61	1241.41	833.725	691.659	345.751	1037.57	3.00153	1.5857	0.000567242	0.00630492	Name=ADSL
PF3D7_1426000.1	5312.6	4216.29	1657.66	1941.4	3281.99	4764.44	1799.53	0.377693	-1.40471	0.00057179	0.00634144	Name=RPL21
PF3D7_0622200.1	564.623	622.327	173.804	226.828	396.896	593.475	200.316	0.337419	-1.56739	0.000575078	0.00636167	radical SAM protein, putative
PF3D7_0826700.1	11219.2	7821.91	3310.84	3771.31	6530.8	9520.53	3541.08	0.371939	-1.42686	0.000576146	0.00636167	Name=RACK1
PF3D7_1472800.1	65.0391	16.1708	216.325	193.788	122.831	40.6049	205.057	5.05827	2.33864	0.000578579	0.00637452	HSP20-like chaperone, putative
PF3D7_0530900.1	1.20347	2.31609	44.8413	34.0511	20.603	1.75978	39.4462	22.3431	4.48176	0.000582986	0.00640902	Name=FRM1
PF3D7_1031400.2	1.20392	1.15663	46.4556	28.6911	19.3768	1.18028	37.5734	31.8609	4.99372	0.000589876	0.0064706	Name=OTU
PF3D7_1443000.1	2.40726	1.15754	48.049	31.3693	20.7458	1.7824	39.7091	22.3789	4.48407	0.000591295	0.00647204	Name=SRPK2
PF3D7_1129300.1	4.81431	4.63085	52.0514	51.0836	28.145	4.72258	51.5675	10.9213	3.44907	0.000597996	0.00653116	conserved Plasmodium protein, unknown function
PF3D7_0106900.1	6.01948	2.31342	47.2558	53.794	27.3457	4.16645	50.5249	12.171	3.60537	0.000604502	0.00658789	Name=IspD
PF3D7_0304100.1	0	1.1568	51.2597	28.6891	20.2764	0.578398	39.9744	67.9186	6.08573	0.000616158	0.00668834	Name=IMC1e
PF3D7_1318400.1	87.8643	50.9333	249.052	260.81	162.165	69.3988	254.931	3.67545	1.87792	0.000616382	0.00668834	Name=SMC2
PF3D7_0613600.1	27.6847	6.94427	146.554	81.5655	65.6872	17.3145	114.06	6.60625	2.72383	0.000618136	0.00669292	conserved Plasmodium protein, unknown function
PF3D7_0810800.1	874.044	1025.95	357.226	330.841	647.015	949.995	344.034	0.362157	-1.46531	0.000622443	0.00672506	Name=PPPK-DHPS
PF3D7_1403100.1	83.0431	10.4209	288.275	252.712	158.613	46.732	270.494	5.79646	2.53517	0.000624167	0.00672921	Name=CAPD2
PF3D7_0408900.1	0	0	16.8198	30.4828	11.8256	0	23.6513	108.887	6.76669	0.000628329	0.00675958	Name=KAE1
PF3D7_1409400.1	12.0424	1.15564	80.9124	57.4051	37.8789	6.59902	69.1588	10.5409	3.39793	0.000630402	0.00676739	conserved protein, unknown function
PF3D7_0628300.1	355.124	131.896	953.076	768.273	552.092	243.51	860.674	3.53573	1.82201	0.000632929	0.00678003	Name=CEPT
PF3D7_1342800.1	1314.6	554.142	321.97	219.644	602.589	934.371	270.807	0.289925	-1.78625	0.000634338	0.00678067	Name=PEPCK
PF3D7_1136000.1	1.20343	2.31635	48.0431	30.4652	20.507	1.75989	39.2541	22.2384	4.47498	0.000636769	0.0067922	conserved Plasmodium protein, unknown function
PF3D7_0811600.1	8.42599	3.47186	68.0728	48.4033	32.0935	5.94893	58.238	9.82301	3.29617	0.000653374	0.00695455	conserved protein, unknown function
PF3D7_0618900.1	2.40774	0	37.6438	38.5509	19.6506	1.20387	38.0974	32.062	5.00279	0.000656922	0.00697754	Name=GPI1
PF3D7_0201900.1	23321.6	17606.9	8470.89	2017.92	12854.3	20464.2	5244.4	0.256281	-1.9642	0.000665088	0.00703641	Name=EMP3
PF3D7_1311900.1	2645.87	1769.26	890.578	684.858	1497.64	2207.57	787.718	0.356866	-1.48655	0.000665266	0.00703641	Name=vapA
PF3D7_1411000.1	0	18.5252	187.381	40.3273	61.5584	9.26259	113.854	12.2487	3.61456	0.000667943	0.00704989	conserved Plasmodium protein, unknown function
PF3D7_1416700.1	2.41042	1.15261	52.1031	26.9418	20.652	1.78152	39.5224	22.3025	4.47914	0.000670996	0.00706726	conserved protein, unknown function
PF3D7_1401300.1	398.546	67.0588	52.0668	23.3157	135.247	232.802	37.6912	0.162211	-2.62406	0.000676953	0.00711508	Name=EH2
PF3D7_0501600.1	12.0438	0	77.7146	65.4894	38.812	6.0219	71.602	11.9701	3.58136	0.000692928	0.00726779	Name=RAP2
PF3D7_1336700.1	662.286	493.57	170.628	217.04	385.881	577.928	193.834	0.335321	-1.57639	0.000698342	0.00730932	Name=PV3
PF3D7_1039000.1	1706.8	938.679	534.957	233.039	853.368	1322.74	383.998	0.290423	-1.78377	0.000701963	0.00733194	Name=FIKK10.2
PF3D7_0516900.1	5399.38	3892.68	1793.88	1734.19	3205.04	4646.03	1764.04	0.379693	-1.39709	0.000704422	0.00733229	Name=RPL2
PF3D7_1471100.1	9182.17	3096.47	2163.36	1296.44	3934.61	6139.32	1729.9	0.281793	-1.82729	0.000704915	0.00733229	Name=EXP2
PF3D7_0924600.1	6.01756	5.78958	73.6698	40.3258	31.4507	5.90357	56.9978	9.66275	3.27243	0.000709529	0.00736503	conserved Plasmodium protein, unknown function
PF3D7_1019600.1	8.42578	1.15738	69.6733	43.9199	30.7941	4.79158	56.7966	11.9261	3.57605	0.000714256	0.00739881	conserved Plasmodium protein, unknown function
PF3D7_0816200.1	3.61462	5.76833	56.9009	44.8837	27.7919	4.69147	50.8923	10.829	3.43682	0.000729105	0.00753708	Name=VPS2
PF3D7_0803400.1	31.2928	4.63096	160.157	89.6193	71.4251	17.9619	124.888	6.97383	2.80195	0.000732972	0.0075615	Name=RAD54
PF3D7_1027800.1	5097.96	4785.62	1935.27	1981.8	3450.16	4941.79	1958.53	0.39632	-1.33526	0.000740993	0.00762858	Name=RPL3
PF3D7_0414000.1	102.314	32.406	305.923	259.936	175.145	67.3599	282.93	4.20458	2.07196	0.000752466	0.00773086	Name=SMC3
PF3D7_1007300.1	1.20381	1.15698	48.8552	24.2046	18.8551	1.1804	36.5299	30.9797	4.95325	0.000756854	0.00776007	RING zinc finger protein, putative
PF3D7_1215000.1	6.02328	0	60.0987	38.5894	26.1778	3.01164	49.344	16.5491	4.04868	0.000761633	0.00779317	Name=Trx-Px2
PF3D7_1236100.1	1790.22	2366.51	722.462	839.206	1429.6	2078.37	780.834	0.375669	-1.41247	0.000765809	0.00781997	Name=CARP
PF3D7_1416200.1	31.2896	18.53	139.326	103.046	73.048	24.9098	121.186	4.87112	2.28425	0.000776425	0.00791229	Name=MCA3
PF3D7_0211800.1	4062.36	3377.65	1240.76	1604.2	2571.24	3720	1422.48	0.382369	-1.38696	0.000781153	0.00794435	Name=AsnRS
PF3D7_1468700.1	11073	12291.3	4325.22	4969.15	8164.66	11682.1	4647.19	0.397799	-1.32989	0.000785677	0.00797423	Name=eIF4A
PF3D7_0630300.1	25.2723	4.63255	122.511	84.2286	59.1611	14.9524	103.37	6.93493	2.79388	0.000798767	0.0080712	DNA polymerase epsilon catalytic subunit A, putative
PF3D7_0601000.1	118.15	227.971	481.068	645.132	368.08	173.06	563.1	3.25216	1.7014	0.000800051	0.0080712	Name=EPF4
PF3D7_0631600.1	118.15	227.971	481.068	645.132	368.08	173.06	563.1	3.25216	1.7014	0.000800051	0.0080712	Name=EPF4
PF3D7_0424000.1	1064.56	276.189	207.49	104.048	413.071	670.374	155.769	0.232512	-2.10462	0.000806556	0.00812052	Plasmodium exported protein (PHISTc), unknown function
PF3D7_0524400.1	1465.46	1113.12	406.144	531.84	879.143	1289.29	468.992	0.363715	-1.45912	0.000811789	0.00815686	Name=RBG1
PF3D7_1129900.1	403.324	175.794	62.4759	87.8697	182.366	289.559	75.1728	0.259496	-1.94621	0.00081768	0.00819965	Name=MFR5
PF3D7_0315600.1	4.81597	1.15642	57.6714	32.2802	23.981	2.98619	44.9758	15.1584	3.92204	0.000823784	0.0082444	zinc finger protein, putative
PF3D7_0725300.1	1028.12	1027.18	354.016	416.002	706.331	1027.65	385.009	0.374607	-1.41655	0.000846407	0.00845397	conserved protein, unknown function
PF3D7_0424700.1	7617.07	9256.22	3497.73	3200.1	5892.78	8436.65	3348.92	0.396951	-1.33297	0.000852988	0.00849085	Name=FIKK4.2
PF3D7_1101500.1	0	11.5134	99.4212	43.1291	38.5159	5.75669	71.2752	12.3013	3.62074	0.000853479	0.00849085	Name=EPF4
PF3D7_1026000.1	840.62	540.712	278.802	162.367	455.625	690.666	220.584	0.319555	-1.64586	0.000889214	0.00882888	conserved Plasmodium protein, unknown function
PF3D7_1235200.1	3.61105	8.10163	52.0548	58.2612	30.5072	5.85634	55.158	9.39128	3.23132	0.000891535	0.00883236	Name=VP2
PF3D7_1130500.1	14.4448	6.94333	72.078	74.3996	41.9664	10.6941	73.2388	6.8619	2.77861	0.000893081	0.00883236	Name=COG2
PF3D7_0112100.1	4.8358	2.28208	54.6312	36.0926	24.4604	3.55894	45.3619	12.8114	3.67935	0.000904207	0.00892483	Name=PIMMS1
PF3D7_1024800.1	4794.73	5326.64	1925.81	2125.58	3543.19	5060.68	2025.69	0.400273	-1.32094	0.000910337	0.00896771	Name=EXP3
PF3D7_1414300.1	4885.33	3442.37	1486.54	1701.76	2879	4163.85	1594.15	0.382851	-1.38515	0.000916386	0.00900963	60S ribosomal protein L10, putative
PF3D7_1447000.1	5139.95	4158.19	1737.38	1935.08	3242.65	4649.07	1836.23	0.394963	-1.34021	0.000922825	0.00905522	40S ribosomal protein S5
PF3D7_1141400.1	19.2695	3.46596	80.1163	88.8101	47.9154	11.3677	84.4632	7.45644	2.89849	0.000925823	0.00906526	Name=PIGH
PF3D7_0920800.1	3132.66	2677.47	937.933	1284.85	2008.23	2905.06	1111.39	0.382544	-1.3863	0.000927457	0.00906526	Name=IMPDH
PF3D7_1429200.1	13.2401	6.94501	99.3021	48.3991	41.9716	10.0925	73.8506	7.3352	2.87484	0.000933888	0.0091104	Name=ApiAP2
PF3D7_0917900.1	16827.1	13749.5	6367.39	5914.64	10714.7	15288.3	6141.01	0.401683	-1.31587	0.000945209	0.00920296	Name=BIP
PF3D7_0316200.1	18.0525	2.31589	104.899	62.7283	46.9989	10.1842	83.8135	8.2641	3.04686	0.000952611	0.00923942	conserved Plasmodium protein, unknown function
PF3D7_0927300.1	10.8354	4.62635	67.2811	57.3831	35.0315	7.73089	62.3321	8.08543	3.01532	0.000953757	0.00923942	Name=FH
PF3D7_1110700.1	8.42993	0	65.6927	46.6437	30.1916	4.21496	56.1682	13.434	3.74781	0.000954471	0.00923942	Name=ALP1
PF3D7_1211700.1	127.596	24.3016	433.269	282.361	216.882	75.9488	357.815	4.7162	2.23763	0.00097237	0.00939459	Name=MCM5
PF3D7_0807900.1	749.029	703.81	246.741	287.918	496.874	726.42	267.329	0.367959	-1.44238	0.000978533	0.00943599	Name=TyrRS
PF3D7_0710200.1	140.803	129.712	425.184	374.548	267.562	135.257	399.866	2.95674	1.56401	0.000980988	0.00944154	conserved Plasmodium protein, unknown function
PF3D7_0933300.1	20.464	3.47138	88.8979	85.1595	49.4982	11.9677	87.0287	7.29698	2.8673	0.000997432	0.00958016	conserved Plasmodium protein, unknown function
PF3D7_0934800.1	8.42827	21.9691	102.53	79.8087	53.184	15.1987	91.1693	5.98732	2.58191	0.000999205	0.00958016	Name=PKAc
PF3D7_0922500.1	7373.9	5015.44	2154.55	2588.4	4283.07	6194.67	2371.48	0.382821	-1.38526	0.00100343	0.00960239	Name=PGK
PF3D7_1136700.2	0	3.46001	58.5074	22.4448	21.1031	1.73001	40.4761	23.1422	4.53245	0.00101081	0.00965457	Name=AIP
PF3D7_1228300.1	98.6941	19.6806	316.314	242.874	169.391	59.1874	279.594	4.72965	2.24173	0.00101711	0.0096963	Name=NEK1
PF3D7_1417800.1	122.78	13.8871	457.291	286.838	220.199	68.3334	372.064	5.45085	2.44648	0.001027	0.00977211	Name=MCM2
PF3D7_0607700.1	2.40689	1.15813	39.2355	33.1539	18.9886	1.78251	36.1947	20.3879	4.34964	0.00103658	0.00984453	conserved Plasmodium protein, unknown function
PF3D7_1038400.1	7.21994	2.31702	55.246	45.6917	27.6187	4.76848	50.4688	10.6267	3.40963	0.00104022	0.00986046	Name=Pf11-1
PF3D7_0728000.1	3383.84	2594.6	993.364	1302.33	2068.53	2989.22	1147.85	0.383976	-1.38091	0.00104335	0.00987158	Name=eIF2alpha
PF3D7_0306500.1	24.0879	4.62064	103.353	87.9187	54.9951	14.3543	95.636	6.68433	2.74078	0.00105897	0.0100005	Name=COX6C
PF3D7_0723800.1	6.01745	2.31596	44.8419	49.2858	25.6153	4.16671	47.0639	11.3343	3.50262	0.00106296	0.0100194	conserved Plasmodium protein, unknown function
PF3D7_1348600.1	1.20444	0	41.6631	28.71	17.8944	0.602222	35.1865	59.5407	5.8958	0.00106763	0.0100445	conserved Plasmodium protein, unknown function
PF3D7_0526900.1	1516.41	2081.24	674.626	710.583	1245.72	1798.83	692.605	0.385014	-1.37702	0.0011136	0.0104574	transmembrane emp24 domain-containing protein, putative
PF3D7_0705300.1	15.6498	1.15693	82.494	68.1331	41.8584	8.40335	75.3135	9.00553	3.17081	0.00113054	0.0105967	Name=ORC2
PF3D7_0809400.1	15.6504	5.78386	74.4871	71.7235	41.9112	10.7171	73.1053	6.83902	2.77379	0.00114035	0.0106687	conserved protein, unknown function
PF3D7_1104800.1	581.555	268.248	146.586	103.125	274.879	424.902	124.856	0.294026	-1.76598	0.00115005	0.0107395	metabolite/drug transporter, putative
PF3D7_1424100.1	7879.39	5421.76	2514.94	2702.19	4629.57	6650.58	2608.57	0.392232	-1.35022	0.00115629	0.0107777	Name=RPL5
PF3D7_1424400.1	5275.27	4787.09	2067.98	2059.29	3547.41	5031.18	2063.63	0.410171	-1.2857	0.00117965	0.0109751	60S ribosomal protein L7-3, putative
PF3D7_0616200.1	44.5547	8.09077	173.835	121.08	86.8902	26.3227	147.458	5.61497	2.48928	0.00118275	0.0109836	Name=NDC80
PF3D7_1303800.1	80.6227	17.3776	242.602	214.124	138.682	49.0001	228.363	4.66658	2.22237	0.00119141	0.0110437	conserved Plasmodium protein, unknown function
PF3D7_1324500.1	19.2596	2.31451	99.3068	69.0204	47.4753	10.787	84.1636	7.83386	2.96972	0.00119664	0.0110708	DEAD box helicase, putative
PF3D7_1353100.1	4713.11	4652.36	1685.47	2102.27	3288.3	4682.73	1893.87	0.404423	-1.30606	0.00119875	0.0110708	Plasmodium exported protein, unknown function
PF3D7_0410000.1	863.067	801.984	364.391	237.537	566.745	832.526	300.964	0.361633	-1.4674	0.00120769	0.0111329	Name=EVP1
PF3D7_1331800.1	4326.62	3481.34	1419.52	1700.5	2732	3903.98	1560.01	0.399585	-1.32343	0.00122542	0.0112569	60S ribosomal protein L23, putative
PF3D7_0710600.1	6259.75	5274.35	2214.93	2482.5	4057.88	5767.05	2348.71	0.40726	-1.29598	0.00122563	0.0112569	Name=RPL34
PF3D7_1410600.1	4647.83	3717.59	1599.39	1772.27	2934.27	4182.71	1685.83	0.403043	-1.311	0.00123667	0.0113231	Name=eIF2gamma
PF3D7_0802000.1	2088.18	1377.73	777.561	383.569	1156.76	1732.96	580.565	0.335104	-1.57732	0.00123734	0.0113231	Name=GDH3
PF3D7_0105400.1	1.20498	0	35.2649	32.3208	17.1977	0.602492	33.7929	57.1837	5.83753	0.0012451	0.0113735	conserved Plasmodium protein, unknown function
PF3D7_1220900.1	1226.82	724.013	372.45	320.989	661.067	975.415	346.72	0.355516	-1.49201	0.00124966	0.0113943	Name=HP1
PF3D7_1232600.1	2.40862	0	35.2505	33.1904	17.7124	1.20431	34.2204	28.7941	4.8477	0.00125746	0.0114447	conserved Plasmodium protein, unknown function
PF3D7_1323100.1	2717.37	1926.2	829.288	970.836	1610.93	2321.79	900.062	0.387649	-1.36718	0.00126489	0.0114825	60S ribosomal protein L6, putative
PF3D7_1201000.1	3015.74	1051.48	784.122	361.312	1303.16	2033.61	572.717	0.281693	-1.82781	0.00126618	0.0114825	Plasmodium exported protein (PHISTb), unknown function
PF3D7_1248400.1	1.20517	0	51.3	18.8581	17.8408	0.602583	35.0791	59.4123	5.89269	0.00126991	0.0114955	conserved Plasmodium protein, unknown function
PF3D7_1229300.1	467.098	444.22	173.001	152.409	309.182	455.659	162.705	0.357145	-1.48542	0.00128927	0.0116498	Name=PIC1
PF3D7_0627800.1	837.777	593.704	241.056	279.66	488.049	715.741	260.358	0.363732	-1.45905	0.0012963	0.0116923	Name=ACAS
PF3D7_1205000.1	7.22431	8.09361	69.6888	47.5273	33.1335	7.65896	58.608	7.6529	2.93601	0.00130017	0.0117062	conserved protein, unknown function
PF3D7_1348800.1	3.61078	2.31532	55.2551	26.8867	22.017	2.96305	41.0709	13.8999	3.797	0.0013173	0.0118392	E1-E2 ATPase, putative
PF3D7_0920600.1	4.81464	1.15745	53.6557	30.4741	22.5255	2.98605	42.0649	14.1736	3.82513	0.00132289	0.0118682	conserved Plasmodium protein, unknown function
PF3D7_1204900.1	3.61373	1.15459	40.8651	34.9962	20.1574	2.38416	37.9307	16.0009	4.00008	0.00132653	0.0118796	conserved Plasmodium protein, unknown function
PF3D7_0701600.1	15.6625	9.23102	129.023	40.3918	48.5772	12.4467	84.7076	6.82098	2.76998	0.00135034	0.0120714	Name=MC-2TM
PF3D7_0220200.1	4012.31	2157.76	1305.48	870.473	2086.5	3085.03	1087.97	0.352699	-1.50349	0.00135498	0.0120834	Plasmodium exported protein, unknown function
PF3D7_0312800.1	5271.43	3700.71	1633.32	1909.41	3128.72	4486.07	1771.37	0.394855	-1.34061	0.00135649	0.0120834	60S ribosomal protein L26, putative
PF3D7_0322900.1	6440.05	5205.9	2225.74	2529.1	4100.2	5822.97	2377.42	0.408278	-1.29237	0.00137287	0.0122076	Name=RPS3A
PF3D7_1104200.1	510.334	422.517	160.162	173.873	316.722	466.426	167.017	0.358056	-1.48174	0.00137824	0.0122337	Name=SNF2L
PF3D7_1306200.1	14.4467	2.31345	80.8954	56.4834	38.5347	8.38008	68.6894	8.23318	3.04145	0.00139214	0.0123353	conserved protein, unknown function
PF3D7_1454400.1	2031.86	1210.54	603.043	604.141	1112.4	1621.2	603.592	0.372327	-1.42536	0.00139758	0.0123617	Name=APP
PF3D7_1407000.1	6.01873	0	44.8489	44.8198	23.9218	3.00937	44.8343	15.0274	3.90952	0.00140026	0.0123636	Name=CCp3
PF3D7_0624000.1	6101.24	3537.43	1786.89	1874.67	3325.06	4819.34	1830.78	0.379885	-1.39637	0.00141673	0.012469	Name=HK
PF3D7_1428900.1	38.515	9.26127	130.53	120.99	74.8241	23.8881	125.76	5.27547	2.3993	0.00141716	0.012469	conserved Plasmodium protein, unknown function
PF3D7_1222600.1	13.2383	18.5282	94.4877	75.2719	50.3815	15.8833	84.8798	5.34124	2.41718	0.00142105	0.0124814	Name=AP2-G
PF3D7_0411900.1	38.512	16.2114	170.56	92.2998	79.3958	27.3617	131.43	4.81201	2.26664	0.00142542	0.0124979	DNA polymerase alpha catalytic subunit A
PF3D7_1357400.1	16.8505	12.7339	108.909	59.1515	49.4113	14.7922	84.0304	5.68807	2.50794	0.00143798	0.0125861	conserved Plasmodium protein, unknown function
PF3D7_0926600.1	0	0	28.0299	12.5489	10.1447	0	20.2894	93.5341	6.54742	0.00144386	0.0126127	conserved Plasmodium membrane protein, unknown function
PF3D7_1435700.2	45.7509	17.3473	155.39	127.324	86.4532	31.5491	141.357	4.48768	2.16597	0.00144604	0.0126127	ataxin-2 like protein, putative
PF3D7_0303400.1	7.2228	3.47104	49.6557	49.3051	27.4137	5.34692	49.4804	9.27818	3.21384	0.00146279	0.012728	Name=DHHC1
PF3D7_1211900.1	4579.54	3399.21	1636	1589.83	2801.14	3989.38	1612.91	0.404308	-1.30647	0.00146433	0.012728	Name=ATP4
PF3D7_0100100.1	19.2567	12.736	77.675	92.3048	50.4931	15.9964	84.9899	5.31706	2.41063	0.00147135	0.0127669	Name=VAR
PF3D7_0902100.1	1.20433	1.15537	40.0577	24.2204	16.6595	1.17985	32.1391	27.2641	4.76893	0.00147406	0.0127685	Name=FIKK9.2
PF3D7_0505300.1	0	0	25.6313	14.3462	9.99437	0	19.9887	92.1507	6.52592	0.00148097	0.0128062	UDP-N-acetylglucosamine transporter, putative
PF3D7_0936800.1	44194.5	59517.9	18381.8	23480.1	36393.6	51856.2	20930.9	0.403633	-1.30888	0.0014861	0.0128285	Plasmodium exported protein (PHISTc), unknown function
PF3D7_0827900.1	5644.57	3319.58	1705.37	1728.91	3099.61	4482.07	1717.14	0.383118	-1.38414	0.00149547	0.0128872	Name=PDI8
PF3D7_0210200.1	103.498	81.064	329.103	247.318	190.246	92.2811	288.21	3.12447	1.64361	0.00149979	0.0129023	conserved Plasmodium protein, unknown function
PF3D7_0304600.1	27.6969	50.8521	113.756	214.365	101.667	39.2745	164.06	4.17178	2.06066	0.00150835	0.0129537	Name=CSP
PF3D7_1221900.1	1970.41	2629.67	931.371	914.234	1611.42	2300.04	922.803	0.401208	-1.31758	0.00152188	0.0130477	conserved Plasmodium membrane protein, unknown function
PF3D7_0414700.1	28.8931	8.09739	117.738	87.8614	60.6474	18.4952	102.8	5.57201	2.4782	0.00152918	0.0130879	GTP-binding protein, putative
PF3D7_1359700.1	2.4068	4.63308	58.4514	27.776	23.3168	3.51994	43.1137	12.2271	3.61201	0.00153263	0.0130951	conserved Plasmodium protein, unknown function
PF3D7_1369400.1	22.8655	26.6367	148.935	79.749	69.5466	24.7511	114.342	4.62113	2.20825	0.00153957	0.013132	conserved Plasmodium protein, unknown function
PF3D7_0501000.1	3496.24	2756.49	1428.48	1050.49	2182.93	3126.37	1239.49	0.396494	-1.33463	0.00154759	0.0131781	Plasmodium exported protein, unknown function
PF3D7_0716800.1	939.318	1123.24	373.322	433.237	717.279	1031.28	403.279	0.391	-1.35476	0.00155196	0.0131877	Name=EIF3I
PF3D7_0507400.1	1.2046	2.309	39.2632	28.7158	17.8732	1.7568	33.9895	19.283	4.26926	0.00155396	0.0131877	Name=SUB1-ProM
PF3D7_0915400.1	16174.5	16784.7	5554.98	7874.64	11597.2	16479.6	6714.81	0.407457	-1.29528	0.00156117	0.0132265	Name=PFK9
PF3D7_0814600.1	0	0	18.4343	20.6503	9.77116	0	19.5423	90.1117	6.49364	0.00157	0.0132738	Name=PIMMS22
PF3D7_1403700.1	3.61231	2.31213	40.8534	36.7688	20.8867	2.96222	38.8111	13.1313	3.71493	0.00157203	0.0132738	Name=TRAM
PF3D7_1214100.1	14.4438	4.62996	77.68	57.3622	38.529	9.53687	67.5211	7.10242	2.82831	0.00157479	0.0132747	Name=PIGO
PF3D7_0813400.1	5675.39	5828.5	2381.71	2470.28	4088.97	5751.94	2426	0.421768	-1.24548	0.00158287	0.0133205	conserved protein, unknown function
PF3D7_1364600.1	10.8343	5.78487	53.6606	66.3388	34.1547	8.30959	59.9997	7.23227	2.85445	0.00159445	0.0133919	aldehyde reductase, putative
PF3D7_0905100.1	577.694	532.617	196.188	219.556	381.514	555.156	207.872	0.374397	-1.41736	0.00159669	0.0133919	Name=NUP221
PF3D7_0724800.1	21.673	4.62489	86.5104	82.5004	48.8272	13.1489	84.5054	6.44665	2.68855	0.00161475	0.0135209	kelch domain-containing protein, putative
PF3D7_0929200.1	1134.35	1091.05	386.927	490.607	775.735	1112.7	438.767	0.39427	-1.34274	0.00163158	0.0136342	RNA-binding protein, putative
PF3D7_0411800.1	21.6633	8.10532	92.8882	77.0675	49.9311	14.8843	84.9779	5.72204	2.51653	0.00163372	0.0136342	conserved Plasmodium protein, unknown function
PF3D7_1120100.1	12532.4	13282.5	4749.09	6024.77	9147.18	12907.4	5386.93	0.417346	-1.26069	0.00164522	0.0137074	Name=PGM1
PF3D7_1410700.1	10.837	0	71.2935	49.3245	32.8638	5.4185	60.309	11.2056	3.48615	0.00167197	0.0139073	conserved protein, unknown function
PF3D7_1403600.1	6.02435	4.61468	49.688	45.7813	26.5271	5.31952	47.7346	8.98415	3.16738	0.0016823	0.0139588	Name=Sel1
PF3D7_0414600.1	9.63671	2.3091	60.8975	46.6622	29.8764	5.97291	53.7798	9.04666	3.17739	0.00168373	0.0139588	Name=APH
PF3D7_0612700.1	26.4918	23.1171	116.157	99.5534	66.3297	24.8044	107.855	4.35017	2.12107	0.00168774	0.0139656	Name=P12
PF3D7_1365900.1	4693.57	3292.09	1515.86	1700.99	2800.63	3992.83	1608.42	0.402825	-1.31177	0.0016901	0.0139656	ubiquitin-60S ribosomal protein L40
PF3D7_1359600.1	258.738	156.353	594.934	574.36	396.096	207.545	584.647	2.81768	1.49451	0.00170388	0.0140563	conserved Plasmodium protein, unknown function
PF3D7_0416300.1	30.0895	10.4193	122.521	86.932	62.4905	20.2544	104.727	5.18166	2.37341	0.0017146	0.0141215	Name=MCM9
PF3D7_1346100.1	1743.62	1036.84	576.772	456.502	953.434	1390.23	516.637	0.371677	-1.42788	0.00173582	0.0142709	Name=SEC61A
PF3D7_1218800.1	0	0	23.2363	15.2537	9.62249	0	19.245	88.754	6.47174	0.00173842	0.0142709	Name=PSOP17
PF3D7_1444800.1	14386.1	10940.3	5768.26	4632.31	8931.73	12663.2	5200.28	0.410669	-1.28395	0.00174389	0.0142723	Name=FBPA
PF3D7_1126200.1	3404.38	2565.54	1168.02	1269.19	2101.78	2984.96	1218.6	0.408246	-1.29249	0.00174427	0.0142723	Name=RPS18
PF3D7_1239800.1	7.22018	9.26704	73.6631	44.7981	33.7371	8.24361	59.2306	7.18399	2.84479	0.00175315	0.0143096	conserved Plasmodium protein, unknown function
PF3D7_1012400.1	14713.7	8039.68	4431.03	4295.48	7869.98	11376.7	4363.25	0.383529	-1.38259	0.00175699	0.0143096	Name=HGPRT
PF3D7_0105700.1	6.01715	1.15818	49.6445	36.7375	23.3893	3.58766	43.191	12.1086	3.59796	0.00175737	0.0143096	asparagine-rich antigen Pfa35-2
PF3D7_0907500.1	4.81692	4.62268	64.0887	29.5991	25.7819	4.7198	46.8439	9.93535	3.31257	0.00179376	0.0145823	conserved protein, unknown function
PF3D7_1409200.2	3.62374	1.14426	34.5237	37.8476	19.2848	2.384	36.1857	15.2836	3.93391	0.00179792	0.0145925	conserved Plasmodium protein, unknown function
PF3D7_1321500.1	20.4624	3.47224	95.2996	68.1197	46.8385	11.9673	81.7096	6.85188	2.7765	0.00181457	0.0147039	Name=PDEbeta
PF3D7_0927900.1	2317.31	1489.09	647.926	819.358	1318.42	1903.2	733.642	0.385459	-1.37535	0.00181913	0.0147171	Name=PSD
PF3D7_0726600.1	8.42716	5.78383	64.075	44.8273	30.7783	7.1055	54.4511	7.67604	2.94036	0.00182474	0.0147388	conserved Plasmodium protein, unknown function
PF3D7_1242700.1	4335.61	3171.43	1379.36	1667.26	2638.42	3753.52	1523.31	0.405826	-1.30107	0.00183111	0.0147664	40S ribosomal protein S17, putative
PF3D7_0529800.1	58.972	18.5268	199.389	137.107	103.499	38.7494	168.248	4.34871	2.12059	0.00185017	0.0148962	conserved Plasmodium protein, unknown function
PF3D7_1452900.1	8.43616	3.45826	56.911	44.9003	28.4264	5.94721	50.9056	8.58996	3.10265	0.00187102	0.01504	conserved protein, unknown function
PF3D7_0605700.1	0	0	25.6607	12.5834	9.56103	0	19.1221	88.3251	6.46475	0.00187886	0.0150789	conserved Plasmodium protein, unknown function
PF3D7_1341300.1	4030.7	2651.96	1211.31	1445.05	2334.76	3341.33	1328.18	0.397494	-1.331	0.00189454	0.0151805	60S ribosomal protein L18-2, putative
PF3D7_0320900.1	2344.91	1172.56	560.023	706.918	1196.1	1758.73	633.47	0.360172	-1.47324	0.00190195	0.0152156	Name=H2A.Z
PF3D7_0217000.1	0	0	22.4257	15.2405	9.41655	0	18.8331	86.7954	6.43955	0.0019262	0.0153851	conserved Plasmodium membrane protein, unknown function
PF3D7_0406400.1	446.847	375.38	76.9162	179.436	269.645	411.114	128.176	0.311465	-1.68286	0.0019487	0.0155206	Name=cGLO2
PF3D7_1134700.1	1523.76	1640.38	636.637	674.859	1118.91	1582.07	655.748	0.414474	-1.27065	0.00195233	0.0155206	Name=RPA2
PF3D7_1407100.1	3372.71	2273.96	1022.94	1230.42	1975	2823.33	1126.68	0.39905	-1.32536	0.00195244	0.0155206	Name=NOP1
PF3D7_1234600.1	12.0374	1.15719	58.4636	60.0583	32.9291	6.59732	59.261	9.02717	3.17427	0.00198259	0.0157134	Name=TOC75
PF3D7_1420100.1	1.2036	1.15764	34.4344	25.9906	15.6966	1.18062	30.2125	25.6055	4.67838	0.00198294	0.0157134	conserved Plasmodium protein, unknown function
PF3D7_0517300.1	6023.24	4570.47	1905.21	2441.59	3735.13	5296.86	2173.4	0.410308	-1.28522	0.0019871	0.0157216	Name=SR1
PF3D7_0311800.1	24.0811	2.31244	100.929	82.5004	52.4557	13.1968	91.7146	6.97481	2.80215	0.00201132	0.0158881	ATP synthase F0 subunit d-like protein, putative
PF3D7_1431900.1	2.40767	3.47073	41.6476	33.1703	20.1741	2.9392	37.4089	12.7102	3.66792	0.00202268	0.0159104	Name=ISC3
PF3D7_1115300.1	1199.12	912.562	329.997	478.787	730.115	1055.84	404.392	0.382932	-1.38484	0.00202361	0.0159104	Name=FP2B
PF3D7_1359400.1	1863.46	2396.27	896.999	860.582	1504.33	2129.87	878.79	0.412603	-1.27718	0.00202364	0.0159104	Name=CELF1
PF3D7_0317600.1	5298.85	3575.61	1724.61	1891.3	3122.59	4437.23	1807.96	0.407451	-1.2953	0.00205906	0.0161637	Name=RPS11
PF3D7_1474400.1	9.62772	6.94839	75.2691	42.1156	33.4902	8.28805	58.6923	7.09303	2.8264	0.00206507	0.0161855	conserved Plasmodium protein, unknown function
PF3D7_1112600.1	4.81577	0	49.6601	28.6918	20.7919	2.40789	39.1759	16.4324	4.03847	0.00206973	0.0161967	ATPase, putative
PF3D7_0208600.1	24.0835	6.93506	83.3125	91.4819	51.4532	15.5093	87.3972	5.6486	2.49789	0.00207783	0.0162349	Name=RRF1
PF3D7_1402200.1	51.7919	24.2538	173.865	128.301	94.5529	38.0229	151.083	3.97887	1.99236	0.00209376	0.016334	Name=ApiCOX19
PF3D7_1128600.1	4.81618	0	39.2499	37.6628	20.4322	2.40809	38.4563	16.1237	4.01111	0.00209787	0.0163406	Name=NOT2
PF3D7_0821800.1	873.21	682.636	278.018	328.364	540.557	777.923	303.191	0.389707	-1.35954	0.00211995	0.0164871	Name=SEC61B
PF3D7_1446200.1	9028.44	9573.33	2551.65	4687.52	6460.24	9300.89	3619.59	0.38915	-1.3616	0.00212627	0.0165107	Name=LAP
PF3D7_0424300.1	37.3144	35.8781	172.983	107.56	88.4337	36.5962	140.271	3.83488	1.93918	0.00214864	0.0166586	#N/A
PF3D7_0828700.1	1.20373	0	32.0345	27.7875	15.2564	0.601863	29.911	50.5603	5.65993	0.00215278	0.016665	conserved protein, unknown function
PF3D7_0211500.1	2.4074	1.15733	45.6485	20.6159	17.4573	1.78236	33.1322	18.6753	4.22306	0.0021722	0.0167707	GAF domain-related protein, putative
PF3D7_0423800.1	7.22601	5.77672	55.28	45.7502	28.5082	6.50136	50.5151	7.77798	2.9594	0.00217311	0.0167707	Name=CyRPA
PF3D7_0401600.2	319.406	309.972	114.633	108.678	213.172	314.689	111.656	0.354852	-1.49471	0.00219698	0.0169289	Name=RIF
PF3D7_1319600.1	2.40702	1.15793	33.6318	30.4683	16.9163	1.78247	32.05	18.0498	4.17391	0.00220734	0.0169827	ACDC domain-containing protein, putative
PF3D7_0508300.1	501.963	344.838	161.777	141.631	287.552	423.401	151.704	0.358397	-1.48037	0.00221381	0.0170064	Name=TPT
PF3D7_0627500.1	2849.67	1878.14	906.961	996.749	1657.88	2363.9	951.855	0.402662	-1.31236	0.00222145	0.017039	Name=DJ1
PF3D7_1310200.1	0	0	26.4451	10.7705	9.30391	0	18.6078	85.8747	6.42416	0.00223463	0.017114	conserved Plasmodium protein, unknown function
PF3D7_1328200.1	12.0346	32.4261	118.509	94.0876	64.2642	22.2303	106.298	4.77485	2.25546	0.00225279	0.0172269	conserved Plasmodium protein, unknown function
PF3D7_1033400.1	3471.41	3153.7	1257.96	1548.68	2357.94	3312.56	1403.32	0.42362	-1.23916	0.00229744	0.0175139	Name=HAD1
PF3D7_1243900.1	12.0356	3.47334	64.8632	51.0822	32.8636	7.75445	57.9727	7.50226	2.90733	0.00230417	0.0175139	Name=DOC2
PF3D7_1105000.1	5673.18	4899.74	1760.3	2591.42	3731.16	5286.46	2175.86	0.411573	-1.28078	0.00230483	0.0175139	Name=H4
PF3D7_0204700.1	632.088	501.904	221.873	214.301	392.541	566.996	218.087	0.38467	-1.37831	0.00230772	0.0175139	Name=HT1
PF3D7_1437700.1	7.22283	0	52.0586	39.4443	24.6814	3.61142	45.7515	12.7695	3.67463	0.00230776	0.0175139	succinyl-CoA ligase, putative
PF3D7_1414000.1	69.8507	42.7492	185.867	193.762	123.057	56.2999	189.815	3.37348	1.75424	0.0023153	0.0175446	Name=RPN13
PF3D7_1016400.1	1811.84	1278.23	659.972	588.133	1084.54	1545.03	624.052	0.403941	-1.30778	0.002319	0.0175462	Name=FIKK10.1
PF3D7_1103100.1	8856.04	5903.66	3069	3042.07	5217.69	7379.85	3055.54	0.414042	-1.27215	0.00232294	0.0175496	Name=RPP1
PF3D7_1346300.1	8826.21	6430.27	2730.52	3573.98	5390.25	7628.24	3152.25	0.413228	-1.27499	0.00233011	0.0175773	Name=ALBA2
PF3D7_1316600.1	1492.59	851.785	518.952	331.648	798.744	1172.19	425.3	0.362924	-1.46226	0.00234082	0.017618	Name=CCT
PF3D7_0805300.1	0	0	27.2289	9.85974	9.27215	0	18.5443	85.504	6.41792	0.00234316	0.017618	zinc finger protein, putative
PF3D7_1206100.1	6.02244	3.46459	46.4716	41.2729	24.3079	4.74352	43.8722	9.27043	3.21264	0.00234603	0.017618	Name=ISN1
PF3D7_0528300.1	1.20382	1.15695	29.6336	28.6874	15.1704	1.18039	29.1605	24.7112	4.62709	0.00235263	0.0176412	conserved protein, unknown function
PF3D7_1427000.1	26.4802	5.78746	101.705	82.4581	54.1076	16.1339	92.0814	5.72295	2.51676	0.00236161	0.0176822	conserved Plasmodium protein, unknown function
PF3D7_1019300.1	18.0522	34.7407	145.735	86.9209	71.3622	26.3964	116.328	4.40438	2.13894	0.00237712	0.0177718	zinc finger protein, putative
PF3D7_0932300.1	1252.11	898.64	331.602	494.04	744.097	1075.37	412.821	0.383813	-1.38152	0.00239275	0.0178621	Name=M18AAP
PF3D7_0220600.1	1383.33	459.16	355.63	196.359	598.619	921.244	275.994	0.299708	-1.73837	0.00239907	0.0178827	Plasmodium exported protein (hyp9), unknown function
PF3D7_0917400.1	2.40716	0	29.6293	31.3672	15.8509	1.20358	30.4982	25.6418	4.68043	0.00241576	0.0179804	conserved Plasmodium protein, unknown function
PF3D7_0306900.1	6597.46	5524.36	2550.58	2694.1	4341.62	6060.91	2622.34	0.432664	-1.20868	0.00246583	0.0183259	40S ribosomal protein S23, putative
PF3D7_1115700.1	3718.44	2861.55	1367.91	1422.62	2342.63	3290	1395.26	0.424094	-1.23754	0.00249439	0.0185108	Name=FP2A
PF3D7_1019400.1	1791.3	1343.71	595.372	691.904	1105.57	1567.5	643.638	0.410598	-1.2842	0.00250275	0.0185455	60S ribosomal protein L30e, putative
PF3D7_0621800.1	3148.25	3135.23	1318.74	1404.88	2251.77	3141.74	1361.81	0.433452	-1.20606	0.00251802	0.0186311	nascent polypeptide-associated complex subunit alpha, putative
PF3D7_1216200.1	1631.61	1391.75	587.182	677.119	1071.92	1511.68	632.15	0.418156	-1.25789	0.0025404	0.0187691	glycerol-3-phosphate dehydrogenase [NAD(+)], putative
PF3D7_1205900.1	497.157	540.37	169.787	225.898	358.303	518.764	197.843	0.38124	-1.39123	0.00256136	0.0188961	conserved protein, unknown function
PF3D7_1109900.1	4033.31	2783.23	1429.27	1411.97	2414.45	3408.27	1420.62	0.416824	-1.26249	0.00257426	0.0189635	Name=RPL36
PF3D7_0614700.1	1.20409	0	43.2563	16.1422	15.1506	0.602047	29.6992	50.2477	5.65099	0.00258331	0.0190023	F-box protein FBXO6, putative
PF3D7_0405400.1	5997.92	5362.28	2489.44	2485.62	4083.81	5680.1	2487.53	0.43794	-1.1912	0.00262843	0.0193059	Name=PRPF8
PF3D7_1305100.1	3.6123	0	33.6439	33.1815	17.6094	1.80615	33.4127	18.6981	4.22482	0.00263308	0.0193118	Name=AMR3
PF3D7_0206900.1	15.6582	0	64.8994	78.0583	39.654	7.82909	71.4789	9.17622	3.1979	0.00266919	0.0195286	Name=MSP5
PF3D7_0311700.1	2.40944	2.30827	40.0674	26.9251	17.9275	2.35886	33.4962	14.2107	3.8289	0.00267041	0.0195286	Name=PM6
PF3D7_0917000.1	31.2923	18.5248	108.105	102.164	65.0214	24.9085	105.134	4.22504	2.07897	0.00268736	0.0196155	Name=MOP
PF3D7_0700800.1	9.63733	13.8517	106.576	38.5899	42.1636	11.7445	72.5828	6.18029	2.62768	0.00269044	0.0196155	Name=MC-2TM
PF3D7_1013400.1	8.42776	3.4695	59.2725	38.5557	27.4313	5.94863	48.9141	8.25044	3.04447	0.00270402	0.0196155	conserved Plasmodium protein, unknown function
PF3D7_1434700.1	384.128	114.432	78.5054	49.3278	156.598	249.28	63.9166	0.256681	-1.96195	0.00270449	0.0196155	Name=TIM17
PF3D7_1134000.1	5721.55	2741.15	1617.79	1598.33	2919.7	4231.35	1608.06	0.380044	-1.39576	0.00270552	0.0196155	Name=HSP70-3
PF3D7_0213700.1	412.056	190.37	96.9702	92.457	197.963	301.213	94.7136	0.314533	-1.66872	0.00270573	0.0196155	conserved protein, unknown function
PF3D7_1319000.1	7.22205	4.62962	69.6729	29.5784	27.7757	5.92584	49.6257	8.39438	3.06942	0.00273246	0.0197808	conserved Plasmodium protein, unknown function
PF3D7_0203700.1	1298.13	2032.98	539.938	764.169	1158.8	1665.56	652.053	0.39143	-1.35317	0.00274196	0.019821	Name=MAK16
PF3D7_0729400.1	1906.12	1468.16	595.182	789.196	1189.66	1687.14	692.189	0.410239	-1.28546	0.00274895	0.019843	ribosome biogenesis protein BRX1, putative
PF3D7_1104400.1	1143.88	625.463	290.777	365.886	606.502	884.672	328.331	0.371105	-1.4301	0.00276128	0.0199034	Name=Trx-mero
PF3D7_1017500.1	31.3077	31.2105	137.783	102.24	75.6355	31.2591	120.012	3.8405	1.94129	0.00277198	0.0199519	Name=ELC
PF3D7_1028200.1	2.40862	0	28.0402	31.3962	15.4612	1.20431	29.7182	24.9862	4.64306	0.00278311	0.0199735	RING zinc finger protein, putative
PF3D7_1467900.1	92.6729	39.3658	280.271	182.818	148.782	66.0193	231.544	3.5108	1.8118	0.00278524	0.0199735	rab GTPase activator, putative
PF3D7_0313800.1	25.2803	2.31389	84.0955	97.7165	52.3516	13.7971	90.906	6.60951	2.72454	0.0027869	0.0199735	conserved Plasmodium protein, unknown function
PF3D7_0321400.1	0	0	22.4338	12.5605	8.74857	0	17.4971	80.7006	6.33451	0.00280097	0.0200457	Name=pPK1
PF3D7_0605600.1	4.81438	0	45.6455	28.6791	19.7848	2.40719	37.1623	15.5842	3.96202	0.00280889	0.0200738	nucleoside diphosphate kinase, putative
PF3D7_0307200.1	8658.95	7006.88	3123.18	3675	5616	7832.91	3399.09	0.433946	-1.20441	0.00285885	0.0203986	60S ribosomal protein L7, putative
PF3D7_1142500.1	1200.61	805.185	365.573	431.191	700.641	1002.9	398.382	0.397211	-1.33202	0.00286246	0.0203986	Name=RPL28
PF3D7_0925700.1	1251.93	897.9	402.046	468.833	755.177	1074.91	435.439	0.405071	-1.30375	0.00289159	0.0205769	Name=HDAC1
PF3D7_1108100.1	3.61095	1.15749	36.838	30.4737	18.02	2.38422	33.6558	14.1884	3.82664	0.0028979	0.0205927	conserved Plasmodium protein, unknown function
PF3D7_0511800.1	1746.94	1822.67	627.164	866.15	1265.73	1784.81	746.657	0.418289	-1.25743	0.00290544	0.0206171	Name=INO1
PF3D7_0802300.1	1484.15	1371.46	506.936	682.109	1011.17	1427.81	594.523	0.416335	-1.26418	0.00292882	0.02071	Name=PWP2
PF3D7_1420700.1	6596.79	5680.95	2931.69	2414.36	4405.95	6138.87	2673.02	0.435438	-1.19946	0.0029299	0.02071	Name=P113
PF3D7_0823800.1	675.33	423.471	201.025	211.563	377.847	549.401	206.294	0.375503	-1.4131	0.0029309	0.02071	DnaJ protein, putative
PF3D7_1477700.1	9.63324	2.31181	47.2632	52.0178	27.8065	5.97253	49.6405	8.34515	3.06094	0.00294198	0.0207591	Name=Pfg14-748
PF3D7_1143400.1	1335.56	825.019	414.989	438.638	753.55	1080.29	426.813	0.395102	-1.3397	0.00295166	0.0207982	translation initiation factor eIF-1A, putative
PF3D7_0902600.1	273.379	203.352	64.0919	92.395	158.305	238.366	78.2434	0.328032	-1.60809	0.0029633	0.020851	Name=FIKK9.7
PF3D7_1309100.1	6394.39	5832.78	2541.44	2860.23	4407.21	6113.58	2700.84	0.441772	-1.17863	0.00300408	0.0211084	60S ribosomal protein L24, putative
PF3D7_1241400.1	2.40695	0	33.6311	25.0905	15.2822	1.20348	29.3608	24.6905	4.62588	0.00302524	0.0211939	RNA-binding protein, putative
PF3D7_0307600.1	9.63152	1.15658	56.0677	43.0375	27.4733	5.39405	49.5526	9.2373	3.20747	0.00302824	0.0211939	conserved Plasmodium protein, unknown function
PF3D7_0308200.1	2700.21	1932.01	875.403	1060.56	1642.05	2316.11	967.981	0.417919	-1.2587	0.0030289	0.0211939	Name=CCT7
PF3D7_1456500.1	38.5116	2.31598	155.345	101.26	74.358	20.4138	128.302	6.3016	2.65572	0.00304655	0.0212622	STAG domain-containing protein, putative
PF3D7_1308900.1	586.181	378.49	169.776	190.014	331.115	482.336	179.895	0.372952	-1.42294	0.00304713	0.0212622	Name=DCP2
PF3D7_0422400.1	5166.17	4680.39	2031.62	2307.85	3546.51	4923.28	2169.74	0.440703	-1.18212	0.00305401	0.0212806	Name=RPS19
PF3D7_1001500.1	36772.1	39663.6	13662.6	19378.9	27369.3	38217.8	16520.8	0.432277	-1.20997	0.00310054	0.0215537	Name=ETRAMP10
PF3D7_0528200.1	2675.39	2839.75	1017.29	1348.69	1970.28	2757.57	1182.99	0.428967	-1.22106	0.00310178	0.0215537	Name=EIF3E
PF3D7_1421200.1	3961.44	3506.5	1468.96	1785.35	2680.56	3733.97	1627.15	0.435757	-1.19841	0.00311283	0.0215801	Name=RPS25
PF3D7_1020900.1	1568.9	811.635	468.602	436.723	821.465	1190.27	452.662	0.380339	-1.39464	0.00311417	0.0215801	Name=ARF1
PF3D7_1303700.1	0	3.47124	53.6596	15.2394	18.0925	1.73562	34.4495	19.6753	4.29831	0.00315004	0.0217986	tetratricopeptide repeat protein, putative
PF3D7_1324900.1	13926.3	11884.1	5270.45	6151.89	9308.18	12905.2	5711.17	0.442545	-1.1761	0.00318269	0.0219943	Name=LDH
PF3D7_0831300.1	62.5916	34.7213	177.787	155.961	107.765	48.6564	166.874	3.43255	1.77928	0.00322729	0.0222457	Name=GEXP13
PF3D7_1426600.1	0	0	18.4191	15.2371	8.41405	0	16.8281	77.5251	6.27659	0.00322793	0.0222457	conserved Plasmodium protein, unknown function
PF3D7_1019500.1	20.4628	0	72.0763	97.7006	47.5599	10.2314	84.8885	8.32844	3.05805	0.00326442	0.0224664	TMEM94 domain-containing protein, putative
PF3D7_0423700.1	84.289	12.7159	268.355	173.088	134.612	48.5024	220.721	4.5576	2.18827	0.00329611	0.0226534	Name=ETRAMP4
PF3D7_1358600.1	3.61165	10.4108	65.677	39.4482	29.7869	7.01123	52.5626	7.47895	2.90284	0.0033185	0.0227761	zinc finger protein, putative
PF3D7_1229900.1	0	2.31246	32.0408	25.1088	14.8655	1.15623	28.5748	24.4233	4.61019	0.00336765	0.0230819	conserved Plasmodium protein, unknown function
PF3D7_0505800.1	1849.53	1164.09	571.954	654.681	1060.07	1506.81	613.318	0.407023	-1.29682	0.00338427	0.0231643	Name=SUMO
PF3D7_0312100.1	12.0375	4.62872	63.269	48.4054	32.0851	8.3331	55.8372	6.71995	2.74845	0.00341845	0.0233664	E3 ubiquitin-protein ligase
PF3D7_1124900.1	2008.49	1947.83	877.16	864.544	1424.51	1978.16	870.852	0.440237	-1.18365	0.00344206	0.0234818	Name=RPL35
PF3D7_0103000.1	9.63497	1.15523	52.0765	44.8552	26.9305	5.3951	48.4659	9.03342	3.17527	0.00344883	0.0234818	vacuolar protein sorting-associated protein VTA1, putative
PF3D7_0811400.1	3986.71	4112.94	1644.96	1948.69	2923.33	4049.83	1796.83	0.443667	-1.17245	0.00345737	0.0234818	conserved protein, unknown function
PF3D7_0611700.1	1329.1	785.354	386.266	448.066	737.196	1057.23	417.166	0.394583	-1.3416	0.00345859	0.0234818	Name=RPL39
PF3D7_1215400.1	21.6715	1.15648	96.9189	67.2488	46.7489	11.414	82.0839	7.22024	2.85205	0.00346127	0.0234818	conserved Plasmodium protein, unknown function
PF3D7_1348500.1	8.42943	0	58.48	35.8766	25.6965	4.21472	47.1783	11.2783	3.49548	0.00346338	0.0234818	TBC domain protein, putative
PF3D7_1117700.1	7781.17	7097.51	2995.98	3630.42	5376.27	7439.34	3313.2	0.445356	-1.16697	0.00352438	0.0238632	Name=RAN
PF3D7_0510800.1	4.81707	0	38.4541	32.2915	18.8907	2.40854	35.3728	14.8277	3.89023	0.00358338	0.0241655	WD repeat-containing protein, putative
PF3D7_0921700.1	32.5191	30.0326	137.806	96.8923	74.3125	31.2759	117.349	3.75399	1.90843	0.00358548	0.0241655	conserved protein, unknown function
PF3D7_1130700.1	51.7528	17.3668	152.949	125.465	86.8833	34.5598	139.207	4.0341	2.01225	0.00358816	0.0241655	Name=SMC1
PF3D7_1437900.1	5151.95	4789.82	2061.42	2381.67	3596.22	4970.89	2221.54	0.446903	-1.16197	0.00358828	0.0241655	Name=HSP40
PF3D7_0805100.1	6.01971	0	52.8639	26.8985	21.4455	3.00986	39.8812	13.3668	3.74058	0.00360724	0.024214	conserved protein, unknown function
PF3D7_1209500.1	6.01879	0	52.858	26.8923	21.4423	3.0094	39.8751	13.3651	3.74039	0.00361008	0.024214	Name=PDEalpha
PF3D7_1476200.1	1168.98	790.046	474.959	134.484	642.117	979.512	304.722	0.311273	-1.68375	0.00361359	0.024214	Plasmodium exported protein (PHISTb), unknown function
PF3D7_0418300.1	5631.48	5704.22	2411.96	2689.47	4109.28	5667.85	2550.72	0.450026	-1.15192	0.00361474	0.024214	conserved Plasmodium protein, unknown function
PF3D7_0730900.1	11473.7	5195.22	4007.66	1437.29	5528.47	8334.48	2722.47	0.326673	-1.61408	0.00362512	0.0242355	Name=PTP4
PF3D7_0724600.1	32.4949	31.2636	104.899	129.939	74.6493	31.8792	117.419	3.68263	1.88074	0.00362761	0.0242355	protein kinase, putative
PF3D7_1444200.1	0	0	18.4323	14.3621	8.19859	0	16.3972	75.6283	6.24085	0.00363768	0.0242705	calmodulin-like protein
PF3D7_1135400.1	774.503	707.882	189.895	367.879	510.04	741.192	278.887	0.376093	-1.41084	0.0036564	0.024363	HotDog domain-containing protein, putative
PF3D7_1368200.1	1300.07	1149.01	556.615	498.411	876.026	1224.54	527.513	0.430816	-1.21486	0.00370138	0.0246301	Name=ABCE1
PF3D7_0932000.1	19.2781	2.30726	97.774	50.2705	42.4075	10.7927	74.0222	6.88841	2.78417	0.0037305	0.024791	conserved Plasmodium protein, unknown function
PF3D7_0626800.1	12718.5	12373.2	4585.24	6451.17	9032.02	12545.8	5518.2	0.439836	-1.18496	0.00378063	0.025091	Name=PyrK
PF3D7_0417700.1	0	0	20.0316	12.5624	8.1485	0	16.297	75.1648	6.23199	0.00381466	0.0252834	conserved Plasmodium protein, unknown function
PF3D7_1327500.1	0	0	20.0223	12.5501	8.14309	0	16.2862	75.0605	6.22998	0.003832	0.0253649	conserved protein, unknown function
PF3D7_1320700.1	7.22169	2.31519	54.455	31.3686	23.8401	4.76844	42.9118	9.03733	3.1759	0.00383782	0.0253679	conserved protein, unknown function
PF3D7_0801800.1	1423.93	1273.21	592.614	584.384	968.533	1348.57	588.499	0.436397	-1.19629	0.00384698	0.0253679	mannose-6-phosphate isomerase, putative
PF3D7_1127900.1	334.747	187.271	96.1269	78.0239	174.042	261.009	87.0754	0.333802	-1.58293	0.00385136	0.0253679	conserved Plasmodium protein, unknown function
PF3D7_0201600.1	2589.77	1954.39	1132.6	764.853	1610.4	2272.08	948.725	0.41761	-1.25977	0.00385264	0.0253679	Name=RLP1
PF3D7_0109500.1	308.438	297.675	104.182	122.078	208.093	303.056	113.13	0.373197	-1.42199	0.0038925	0.0255967	N-acetyltransferase, GNAT family, putative
PF3D7_1370500.1	8.45133	13.7526	32.1039	106.256	40.1409	11.102	69.1797	6.21548	2.63587	0.00391042	0.0256123	#N/A
PF3D7_0721600.1	6859.99	6256.93	2908.61	3047.31	4768.21	6558.46	2977.96	0.454063	-1.13904	0.00391738	0.0256123	40S ribosomal protein S5, putative
PF3D7_1032400.1	31.3085	8.09098	103.339	88.7908	57.8824	19.6997	96.065	4.88792	2.28922	0.00391958	0.0256123	Name=PIGA
PF3D7_0717300.1	481.574	294.932	172.207	94.1439	260.714	388.253	133.176	0.34331	-1.54242	0.00392176	0.0256123	transcription initiation factor IIE subunit alpha, putative
PF3D7_1351400.1	6308.86	5591.4	2414.39	2915.8	4307.61	5950.13	2665.09	0.447897	-1.15876	0.00392307	0.0256123	60S ribosomal protein L17, putative
PF3D7_1121800.1	2.40712	0	33.6329	22.4046	14.6112	1.20356	28.0188	23.5604	4.5583	0.00392545	0.0256123	peptidase M16, putative
PF3D7_0503300.1	1327.84	1790.86	591.078	732.442	1110.55	1559.35	661.76	0.424335	-1.23673	0.00393071	0.0256133	Name=SRSF12
PF3D7_1203400.1	34.9065	32.4077	130.536	110.246	77.0242	33.6571	120.391	3.57809	1.83919	0.0039571	0.0257519	Name=MFS4
PF3D7_1207500.1	7.22944	2.30712	42.4762	41.2948	23.3269	4.76828	41.8855	8.82041	3.14085	0.00396757	0.0257577	RNA-binding protein, putative
PF3D7_1252200.1	3.6153	14.9884	77.7486	45.7946	35.5367	9.30184	61.7716	6.62115	2.72708	0.00396824	0.0257577	Name=CHT1
PF3D7_1356300.1	43.3565	3.46592	148.215	113.929	77.2416	23.4112	131.072	5.61265	2.48868	0.00400228	0.0259377	ubiquitin-conjugating enzyme E2, putative
PF3D7_1135100.1	660.89	780.972	316.356	285.972	511.047	720.931	301.164	0.417767	-1.25923	0.00400629	0.0259377	Name=PPM8
PF3D7_1234800.1	1429.85	1007.2	470.866	551.168	864.772	1218.53	511.017	0.419354	-1.25376	0.00402456	0.0260224	Name=SF3B3
PF3D7_1206700.1	1906.43	1771.41	904.079	699.914	1320.46	1838.92	801.997	0.436166	-1.19705	0.00405625	0.0261936	Name=EIF5
PF3D7_0418600.1	7.22111	4.63158	61.6587	30.4687	25.995	5.92635	46.0637	7.79006	2.96163	0.0040934	0.0263848	regulator of chromosome condensation, putative
PF3D7_1336400.1	9.63018	8.09969	61.6682	46.6141	31.5031	8.86494	54.1412	6.11259	2.61178	0.00409636	0.0263848	RanBPM and CLTH-like protein, putative
PF3D7_0322000.1	8403.14	7091.45	3262.8	3732.03	5622.36	7747.29	3497.42	0.451434	-1.14741	0.00412379	0.0265275	Name=CYP19A
PF3D7_0715300.1	4.81533	1.15691	45.6521	25.1018	19.1815	2.98612	35.377	11.9172	3.57497	0.00413267	0.0265506	calcium/calmodulin-dependent protein kinase, putative
PF3D7_0511000.1	3178.3	2221.15	1093.9	1242.29	1933.91	2699.73	1168.1	0.432668	-1.20867	0.00417845	0.0268056	Name=TCTP
PF3D7_1326500.1	8.4247	8.10506	59.2567	44.8074	30.1485	8.26488	52.0321	6.29856	2.65502	0.00418473	0.0268056	conserved Plasmodium protein, unknown function
PF3D7_0812400.1	1940.6	1362.8	674.375	739.617	1179.35	1651.7	706.996	0.428039	-1.22419	0.00418837	0.0268056	Name=KARalpha
PF3D7_1137200.1	1.20405	11.5625	63.2805	42.1466	29.5484	6.38325	52.7135	8.22164	3.03943	0.00420453	0.0268747	Name=AEP
PF3D7_1342000.1	4346.55	6890.36	2375	2457.01	4017.23	5618.45	2416	0.430006	-1.21757	0.00421979	0.026938	40S ribosomal protein S6
PF3D7_0529400.1	173.314	27.7856	442.835	344.139	247.019	100.55	393.487	3.9164	1.96953	0.00425428	0.0271238	conserved Plasmodium protein, unknown function
PF3D7_1035600.1	4.81764	1.15511	44.0658	26.0173	19.014	2.98637	35.0416	11.8056	3.5614	0.0042655	0.0271608	Name=H101
PF3D7_1246900.1	15.6498	1.15691	82.4942	45.7211	36.2555	8.40337	64.1077	7.66487	2.93826	0.00427182	0.0271666	Name=PKB
PF3D7_1033700.1	398.518	410.538	149.785	171.262	282.526	404.528	160.524	0.396739	-1.33374	0.0043057	0.0273474	Name=BDP1
PF3D7_1206600.1	1292.66	1648.49	635.035	648.868	1056.26	1470.58	641.951	0.436517	-1.19589	0.00432411	0.0274121	Name=RPC2
PF3D7_1218600.1	929.384	566.837	238.677	342.475	519.343	748.111	290.576	0.388337	-1.36462	0.0043349	0.0274121	Name=RRS
PF3D7_0304800.1	0	0	12.8132	18.822	7.9088	0	15.8176	72.8203	6.18627	0.00433522	0.0274121	conserved Plasmodium membrane protein, unknown function
PF3D7_0307100.1	3128.3	2297.02	1126.92	1254.33	1951.64	2712.66	1190.62	0.43891	-1.188	0.00434197	0.0274121	Name=RPS12
PF3D7_1128700.1	3.61162	1.15679	28.8336	34.0685	16.9176	2.3842	31.4511	13.2526	3.72821	0.00434317	0.0274121	Name=GPI8
PF3D7_1410200.1	2838.26	3168.99	1148.4	1510.29	2166.48	3003.63	1329.34	0.442551	-1.17608	0.00435433	0.0274481	Name=CTPS
PF3D7_1308500.1	10.8373	1.15593	64.8865	36.7709	28.4127	5.99663	50.8287	8.52321	3.0914	0.00438395	0.0276002	conserved Plasmodium protein, unknown function
PF3D7_1440400.1	6.01814	0	36.8375	38.5392	20.3487	3.00907	37.6883	12.6237	3.65806	0.00440858	0.0277205	zinc finger protein, putative
PF3D7_0818900.1	51606.4	33306.5	18797.3	18426.5	30534.2	42456.5	18611.9	0.438377	-1.18976	0.00442847	0.0278108	Name=HSP70
PF3D7_1457000.1	1266.76	932.831	496.663	439.457	783.929	1099.8	468.06	0.425633	-1.23232	0.00443779	0.0278345	Name=SPP
PF3D7_0908400.1	8.42986	3.46668	41.6585	48.4371	25.498	5.94827	45.0478	7.59356	2.92478	0.00445148	0.0278856	conserved Plasmodium protein, unknown function
PF3D7_1420000.1	1274.05	1759.04	524.718	746.235	1076.01	1516.55	635.477	0.418959	-1.25512	0.00447889	0.0280223	Name=SF3B4
PF3D7_0419600.1	3463.33	3687.87	1407.54	1798.35	2589.27	3575.6	1602.94	0.448279	-1.15753	0.00448612	0.0280327	Name=RANBP1
PF3D7_0406200.1	4973.13	3277.05	11215.8	8101.25	6891.8	4125.09	9658.5	2.34146	1.22741	0.00449894	0.0280679	Name=Pfs16
PF3D7_0218600.1	438.066	531.532	221.806	162.193	338.399	484.799	191.999	0.396164	-1.33583	0.00450293	0.0280679	patatin-like phospholipase, putative
PF3D7_1229100.1	6101.39	10868.3	3969.16	3076.99	6003.96	8484.85	3523.07	0.415224	-1.26804	0.00451239	0.028092	Name=MRP2
PF3D7_1478100.1	0	5.7703	28.8489	45.774	20.0983	2.88515	37.3115	12.8144	3.6797	0.00455337	0.0283121	Plasmodium exported protein (hyp13), unknown function
PF3D7_1143600.1	2.40968	0	36.0632	18.8504	14.3308	1.20484	27.4568	23.0958	4.52956	0.00457901	0.0284233	conserved Plasmodium protein, unknown function
PF3D7_1357900.1	943.075	377.692	297.249	98.6898	429.176	660.383	197.969	0.300007	-1.73693	0.00458257	0.0284233	pyrroline-5-carboxylate reductase, putative
PF3D7_1144000.1	3131.69	2483.61	1123.97	1367.21	2026.62	2807.65	1245.59	0.443627	-1.17258	0.00461603	0.0285955	Name=RPS21
PF3D7_1328000.1	9.62792	6.94791	61.6576	42.1169	30.0876	8.28791	51.8873	6.26938	2.64832	0.0046326	0.0286628	conserved Plasmodium protein, unknown function
PF3D7_1455300.1	15.6485	8.10066	66.4717	60.0572	37.5695	11.8746	63.2645	5.33685	2.41599	0.00465198	0.0287386	conserved protein, unknown function
PF3D7_0526500.1	629.51	763.934	233.041	336.108	490.648	696.722	284.575	0.408312	-1.29226	0.0046563	0.0287386	conserved Plasmodium protein, unknown function
PF3D7_1358000.1	7.22101	16.2113	76.8724	51.9749	38.0699	11.7161	64.4236	5.49111	2.4571	0.00467289	0.0287934	patatin-like phospholipase, putative
PF3D7_0717600.1	15.6486	1.15721	61.6669	61.8507	35.0809	8.40291	61.7588	7.38109	2.88383	0.00468003	0.0287934	Name=IMC32
PF3D7_1004400.1	1440.92	823.851	517.373	387.257	792.35	1132.38	452.315	0.399515	-1.32368	0.00468236	0.0287934	RNA-binding protein, putative
PF3D7_1250200.1	633.107	494.28	257.862	198.969	396.054	563.693	228.416	0.405339	-1.3028	0.00472092	0.028995	CSC1-like protein, putative
PF3D7_1028900.1	1.20435	0	32.0467	17.9417	12.7982	0.602176	24.9942	42.27	5.40156	0.00473449	0.0290428	Name=IMC1m
PF3D7_1327800.1	557.45	396.645	153.791	216.996	331.221	477.048	185.394	0.388506	-1.36399	0.00476294	0.0291494	ribose-phosphate pyrophosphokinase, putative
PF3D7_0616600.1	9.6336	2.31153	56.8776	36.7733	26.399	5.97256	46.8255	7.87541	2.97735	0.00476347	0.0291494	conserved protein, unknown function
PF3D7_0218500.1	699.571	421.989	173.825	253.787	387.293	560.78	213.806	0.381165	-1.39151	0.004776	0.0291906	Name=SNRPD2
PF3D7_1322300.1	33.7021	8.1025	109.713	87.8355	59.8382	20.9023	98.7741	4.7362	2.24373	0.00479466	0.029269	BRCT domain-containing protein, putative
PF3D7_0416500.1	1.20422	0	24.0331	25.1142	12.5879	0.602111	24.5736	41.5256	5.37593	0.00483889	0.0295031	Name=MAF1
PF3D7_0524600.1	31.3146	11.5511	100.951	87.0232	57.7099	21.4329	93.9869	4.39363	2.13541	0.00485069	0.0295392	50S ribosomal protein L12, apicoplast, putative
PF3D7_1006800.1	4488.11	4105.23	1782.1	2137.4	3128.21	4296.67	1959.75	0.456098	-1.13259	0.0048696	0.0296185	Name=GBP2
PF3D7_1132200.1	2592.25	2516.18	1071.74	1248.21	1857.1	2554.22	1159.98	0.454125	-1.13884	0.00487887	0.029639	Name=TCP1
PF3D7_1433800.1	7.22078	1.15807	48.0441	32.2587	22.1704	4.18942	40.1514	9.63698	3.26858	0.00490963	0.0297898	conserved Plasmodium protein, unknown function
PF3D7_1310900.1	178.305	114.246	32.0547	53.8531	94.6148	146.276	42.9539	0.293286	-1.76962	0.00497953	0.0301775	ribosomal protein S15, mitochondrial, putative
PF3D7_1417300.1	3.61098	2.3149	38.4399	26.8889	17.8137	2.96294	32.6644	11.05	3.46598	0.00500075	0.0302606	Name=ATG4
PF3D7_1116900.1	0	0	16.0501	14.4035	7.61339	0	15.2268	70.3681	6.13685	0.00500529	0.0302606	conserved protein, unknown function
PF3D7_0806800.1	2693.85	2293.9	1128.39	1141.92	1814.52	2493.88	1135.16	0.455181	-1.13549	0.00507206	0.0306071	V-type proton ATPase subunit a, putative
PF3D7_0218100.1	0	0	16.0256	14.3575	7.59577	0	15.1915	70.0394	6.1301	0.00508003	0.0306071	conserved protein, unknown function
PF3D7_0219200.1	3006.35	2023.12	1073.95	1130.28	1808.42	2514.73	1102.12	0.438269	-1.19011	0.00508214	0.0306071	Name=RPS30
PF3D7_0516100.1	9.62798	3.47388	54.4511	39.429	26.7455	6.55093	46.9401	7.1886	2.84571	0.00508697	0.0306071	Name=ATPase1
PF3D7_1204300.1	5869.9	5678.09	2184.1	3022.98	4188.77	5774	2603.54	0.450892	-1.14915	0.00511383	0.0307099	Name=EIF5A
PF3D7_1408100.1	2948.71	3038.6	1377.75	1382.77	2186.96	2993.65	1380.26	0.461062	-1.11697	0.00511629	0.0307099	Name=PMIII
PF3D7_0527000.1	302.129	82.1698	686.33	524.362	398.748	192.15	605.346	3.15186	1.6562	0.00520823	0.0311932	Name=MCM3
PF3D7_0711500.1	2237.91	1434.61	733.633	842.692	1312.21	1836.26	788.163	0.429216	-1.22022	0.00520921	0.0311932	regulator of chromosome condensation, putative
PF3D7_1003500.1	2832.59	2681.8	1218.98	1318.72	2013.03	2757.2	1268.85	0.46019	-1.1197	0.00525805	0.031414	40S ribosomal protein S20e, putative
PF3D7_1248700.1	1681.28	3143.92	1019.35	984.82	1707.34	2412.6	1002.09	0.415347	-1.26761	0.00525859	0.031414	conserved protein, unknown function
PF3D7_1422600.1	7.22519	2.31154	46.4634	34.0825	22.5206	4.76836	40.2729	8.48081	3.0842	0.00532419	0.0317681	conserved Plasmodium protein, unknown function
PF3D7_0215700.1	3179.99	2433.16	1088.31	1405.34	2026.7	2806.57	1246.83	0.444233	-1.17061	0.00535858	0.0319354	Name=RPB2
PF3D7_0318200.1	5316.88	5868.01	2797.76	2373.69	4089.08	5592.45	2585.72	0.462368	-1.11289	0.00538607	0.0320611	Name=RPB1
PF3D7_1341200.1	5168.42	4810.31	2139.72	2483.54	3650.5	4989.37	2311.63	0.463303	-1.10997	0.0054118	0.0321486	60S ribosomal protein L18, putative
PF3D7_1332200.1	2.40771	0	28.0324	24.2061	13.6616	1.20386	26.1193	21.9532	4.45636	0.00541356	0.0321486	conserved protein, unknown function
PF3D7_0516800.1	40.918	8.10633	108.9	114.699	68.1558	24.5122	111.799	4.5697	2.1921	0.00544235	0.0322814	Name=ApiAP2
PF3D7_1108000.1	709.173	997.888	349.24	378.414	608.679	853.531	363.827	0.426216	-1.23034	0.00544931	0.0322846	IWS1-like protein, putative
PF3D7_1446700.1	34.9225	5.77847	121.768	81.6211	61.0225	20.3505	101.695	5.01051	2.32496	0.00547972	0.0324265	conserved Plasmodium protein, unknown function
PF3D7_0923900.1	1170.52	1129.06	366.91	601.858	817.087	1149.79	484.384	0.421179	-1.2475	0.00550532	0.0325245	Name=PABP2
PF3D7_0306300.1	947.55	640.635	263.528	383.782	558.874	794.093	323.655	0.407495	-1.29515	0.00551228	0.0325245	Name=GRX1
PF3D7_1466300.1	2175.06	1569.39	770.411	885.571	1350.11	1872.23	827.991	0.442239	-1.1771	0.00551571	0.0325245	Name=RPN2
PF3D7_0309500.1	2776.03	3064.71	1363.15	1342.04	2136.48	2920.37	1352.6	0.463159	-1.11042	0.00558487	0.032893	Name=AS
PF3D7_0215400.1	771.527	1049.9	418.026	365.675	651.281	910.711	391.851	0.430289	-1.21662	0.00559129	0.032893	conserved Plasmodium protein, unknown function
PF3D7_0723900.1	1168.73	1643.69	594.208	641.73	1012.09	1406.21	617.969	0.439429	-1.1863	0.00567559	0.0333499	RNA-binding protein, putative
PF3D7_0619700.1	7.22544	4.62255	47.2657	37.6721	24.1965	5.924	42.4689	7.18193	2.84437	0.00577204	0.033877	F-box protein FBXO1, putative
PF3D7_0813300.1	5536.39	5245.32	2525.67	2543.27	3962.66	5390.86	2534.47	0.470143	-1.08883	0.00578765	0.033929	NPL domain-containing protein, putative
PF3D7_1370800.1	34.955	39.1748	76.1567	199.402	87.4222	37.0649	137.78	3.7139	1.89293	0.00584687	0.0342362	#N/A
PF3D7_1231400.1	16.8496	13.8938	87.2844	54.6662	43.1735	15.3717	70.9753	4.62178	2.20845	0.00589456	0.0344448	Name=ICM1
PF3D7_1325100.1	4613.17	5069.28	2019.13	2469.91	3542.87	4841.23	2244.52	0.463613	-1.10901	0.00589621	0.0344448	phosphoribosylpyrophosphate synthetase
PF3D7_1339300.1	2859.72	2876.84	1581.57	825.414	2035.89	2868.28	1203.49	0.419639	-1.25278	0.00592801	0.0345904	conserved protein, unknown function
PF3D7_1122900.1	1.20338	1.15834	28.0242	20.6075	12.7484	1.18086	24.3158	20.6044	4.36488	0.00597271	0.0348108	dynein heavy chain, putative
PF3D7_1121600.1	9687.56	5500.53	3482.46	3096.64	5441.8	7594.05	3289.55	0.433184	-1.20695	0.0060093	0.0349835	Name=EXP1
PF3D7_1035100.1	1.20422	0	24.0331	22.4233	11.9152	0.60211	23.2282	39.2524	5.29471	0.00603549	0.0350953	probable protein, unknown function
PF3D7_1434600.1	1726.17	1753.15	738.403	857.846	1268.89	1739.66	798.124	0.458756	-1.1242	0.00610015	0.0354302	Name=METAP2
PF3D7_0410600.1	785.273	311.883	222.732	167.766	371.913	548.578	195.249	0.356054	-1.48983	0.00611323	0.0354652	Name=ATRP
PF3D7_1417500.1	434.615	517.018	156.187	229.528	334.337	475.816	192.857	0.405129	-1.30355	0.00615715	0.0356788	Name=CBF5
PF3D7_1036400.1	1.20379	4.62813	43.2484	22.4112	17.8729	2.91596	32.8298	11.2132	3.48712	0.00619411	0.0358516	Name=LSA1
PF3D7_1358800.1	2574	3140.03	1136.15	1463.4	2078.4	2857.02	1299.78	0.454913	-1.13634	0.0062181	0.0359308	Name=RPS15
PF3D7_1348700.1	0	0	18.4247	10.7623	7.29675	0	14.5935	67.2881	6.07228	0.00622209	0.0359308	Name=WDR16
PF3D7_0929900.1	0	0	12.8224	16.1573	7.24492	0	14.4898	66.7928	6.06162	0.00625343	0.0360703	conserved Plasmodium protein, unknown function
PF3D7_0316800.1	4734.01	3606.4	1729.64	2087.31	3039.34	4170.21	1908.47	0.457637	-1.12772	0.00630475	0.0363102	40S ribosomal protein S15A, putative
PF3D7_1142300.1	32.4954	21.9992	128.924	77.0692	65.1219	27.2473	102.996	3.78446	1.92009	0.00630948	0.0363102	conserved Plasmodium membrane protein, unknown function
PF3D7_1340600.1	1202.69	1028.32	454.136	544.215	807.341	1115.51	499.175	0.447452	-1.16019	0.00633304	0.0364041	Name=DBR1
PF3D7_1004000.1	4548.93	3836.61	1808.61	2097.4	3072.89	4192.77	1953	0.465795	-1.10223	0.00636286	0.0365337	60S ribosomal protein L13, putative
PF3D7_0720300.1	1.21376	0	28.2965	17.3246	11.7087	0.606879	22.8106	38.9319	5.28288	0.00637308	0.0365506	conserved Plasmodium protein, unknown function
PF3D7_1030900.1	1.20697	1.14717	21.6655	26.1017	12.5303	1.17707	23.8836	20.2931	4.34292	0.00638631	0.0365847	Name=P28
PF3D7_0106500.1	4.81463	6.94479	59.2613	26.8888	24.4774	5.87971	43.0751	7.32458	2.87275	0.00645917	0.03696	conserved Plasmodium protein, unknown function
PF3D7_1010600.1	3008.63	3444.35	1488.19	1538.58	2369.94	3226.49	1513.38	0.469044	-1.0922	0.0064784	0.0370278	Name=eIF2beta
PF3D7_1124700.1	711.698	346.705	184.254	219.75	365.602	529.201	202.002	0.381698	-1.3895	0.00652324	0.0372418	Name=MGE1
PF3D7_0519800.1	1534.7	1013.85	567.799	548.554	916.226	1274.28	558.177	0.438059	-1.1908	0.00653791	0.0372832	EELM2 domain-containing protein, putative
PF3D7_0423400.1	7.22851	0	52.0885	26.9261	21.5608	3.61426	39.5073	11.0212	3.46222	0.00654578	0.0372857	Name=AARP
PF3D7_0318700.1	7.23148	2.305	48.8978	29.6373	22.0179	4.76824	39.2675	8.27331	3.04846	0.00658495	0.0374663	conserved Plasmodium protein, unknown function
PF3D7_0930100.1	18.0563	8.10014	95.3042	41.2345	40.6738	13.0782	68.2694	5.2331	2.38766	0.00659545	0.0374836	heptatricopeptide repeat-containing protein, putative
PF3D7_0214700.1	7.22869	3.46184	44.0757	35.9028	22.6673	5.34527	39.9893	7.50261	2.90739	0.00666794	0.0378528	conserved Plasmodium protein, unknown function
PF3D7_0503200.1	7.22265	6.94256	60.8674	31.375	26.6019	7.08261	46.1212	6.51799	2.70443	0.00671778	0.038091	Name=CDC6
PF3D7_0527500.1	3444.64	3059.82	1465.02	1595.2	2391.17	3252.23	1530.11	0.470475	-1.08781	0.00672507	0.038091	Name=HIP
PF3D7_1472600.1	7.22616	1.15527	32.0468	43.9574	21.0964	4.19071	38.0021	9.11368	3.18803	0.00673536	0.038093	Name=PDI-14
PF3D7_1123900.1	1969.63	1635.66	705.963	926.156	1309.35	1802.64	816.06	0.452667	-1.14348	0.00674396	0.038093	Name=SNU13
PF3D7_0604000.1	1.20353	1.15786	24.8238	22.4037	12.3972	1.1807	23.6138	20.0069	4.32243	0.00675235	0.038093	conserved Plasmodium protein, unknown function
PF3D7_0216000.1	2.40705	3.47365	32.8313	28.6765	16.8471	2.94035	30.7539	10.4455	3.38481	0.00675575	0.038093	DEAD/DEAH box helicase, putative
PF3D7_1425900.1	615.46	450.476	203.505	243.131	378.143	532.968	223.318	0.418962	-1.25511	0.00677448	0.0381558	conserved Plasmodium protein, unknown function
PF3D7_0220100.1	610.276	732.587	285.904	302.964	482.933	671.432	294.434	0.43848	-1.18942	0.00682696	0.0384083	DnaJ protein, putative
PF3D7_0925300.1	10.8395	3.46551	46.4688	47.5477	27.0804	7.15251	47.0082	6.59302	2.72094	0.00684655	0.0384755	Name=aPRS
PF3D7_0404800.1	6.0205	17.3411	64.8846	58.2918	36.6345	11.6808	61.5882	5.26082	2.39529	0.00687532	0.038594	sporozoite-specific protein S10, putative
PF3D7_0608800.1	1828.14	390.533	433.42	249.375	725.368	1109.34	341.398	0.307834	-1.69977	0.00690073	0.0386637	Name=OAT
PF3D7_0202400.1	5949.16	3796.39	2608.14	604.919	3239.65	4872.78	1606.53	0.329733	-1.60063	0.00690313	0.0386637	Name=PTEF
PF3D7_0728700.1	1.20374	0	33.6366	12.5495	11.8475	0.601872	23.0931	39.0428	5.28699	0.00695109	0.0388584	alpha/beta hydrolase, putative
PF3D7_1438900.1	3415.95	2629.58	1072.86	1616.83	2183.8	3022.76	1344.84	0.444876	-1.16853	0.00695337	0.0388584	Name=Trx-Px1
PF3D7_0801000.1	10292.9	6456.65	4072.81	3450.36	6068.19	8374.8	3761.58	0.449164	-1.15469	0.00696704	0.0388916	Plasmodium exported protein (PHISTc)
PF3D7_1227300.1	0	1.15703	28.8323	16.1361	11.5313	0.578516	22.4842	38.2264	5.2565	0.00708158	0.0394871	conserved Plasmodium protein, unknown function
PF3D7_0917500.1	50.5626	4.62717	153.779	114.757	80.9314	27.5949	134.268	4.87595	2.28568	0.00714081	0.0397439	conserved protein, unknown function
PF3D7_1347900.1	16.8496	4.63127	62.4604	56.4584	35.0999	10.7404	59.4594	5.55149	2.47288	0.00714453	0.0397439	conserved Plasmodium protein, unknown function
PF3D7_1201100.1	991.895	358.718	314.745	69.9197	433.819	675.306	192.332	0.285035	-1.81079	0.00715341	0.0397439	RESA-like protein with PHIST and DnaJ domains
PF3D7_0911000.1	3.61317	0	28.0415	27.8109	14.8664	1.80659	27.9262	15.6162	3.96497	0.00715927	0.0397439	phosphatidylinositol N-acetylglucosaminyltransferase, putative
PF3D7_1203000.1	61.3885	31.2482	168.178	130.865	97.9201	46.3183	149.522	3.23148	1.69219	0.00717143	0.0397674	Name=ORC1
PF3D7_1211400.1	2907.86	2183.94	1134.27	1220.51	1861.64	2545.9	1177.39	0.462464	-1.11259	0.00722712	0.0399767	Name=PfJ4
PF3D7_0520000.1	5418.27	4957.55	2229.18	2686.69	3822.92	5187.91	2457.93	0.473772	-1.07774	0.00722968	0.0399767	Name=RPS9
PF3D7_1149100.2	2899.87	1882.17	1194.84	921.787	1724.67	2391.02	1058.31	0.44266	-1.17573	0.00723305	0.0399767	Plasmodium exported protein, unknown function
PF3D7_0421700.1	0	0	13.6134	14.3392	6.98816	0	13.9763	64.3638	6.00818	0.00724851	0.0400182	conserved Plasmodium protein, unknown function
PF3D7_1234200.1	42.1244	21.9978	132.929	94.995	73.0117	32.0611	113.962	3.55905	1.83149	0.00731674	0.0403505	#N/A
PF3D7_0408900.2	36.1257	3.46738	98.5339	104.937	60.766	19.7965	101.736	5.15185	2.36509	0.00737502	0.040515	Name=KAE1
PF3D7_1038100.1	243.161	261.51	99.3094	97.7095	175.422	252.335	98.5094	0.390393	-1.357	0.00737753	0.040515	GDP dissociation inhibitor, putative
PF3D7_1461300.1	1406.9	946.868	455.915	575.163	846.211	1176.88	515.539	0.438025	-1.19092	0.00738623	0.040515	40S ribosomal protein S28e, putative
PF3D7_0811900.1	48.1467	24.306	143.349	105.764	80.3916	36.2264	124.557	3.44249	1.78345	0.00738664	0.040515	RNA-binding protein, putative
PF3D7_0624100.1	14.4505	9.24592	52.0713	65.4751	35.3107	11.8482	58.7732	4.96462	2.31168	0.0073869	0.040515	conserved protein, unknown function
PF3D7_1351600.1	8.42993	3.46658	45.6645	37.6739	23.8087	5.94826	41.6692	7.02645	2.8128	0.00743981	0.0407608	Name=GK
PF3D7_1465900.1	5645.08	4883.83	2369.51	2648.36	3886.7	5264.46	2508.93	0.476575	-1.06922	0.00746248	0.0408178	40S ribosomal protein S3
PF3D7_1406400.1	7.22463	3.46819	41.6545	36.7689	22.279	5.34641	39.2117	7.35316	2.87836	0.00746647	0.0408178	Name=PPR1
PF3D7_1247000.2	3.61558	0	31.2615	24.247	14.781	1.80779	27.7542	15.524	3.95642	0.007493	0.040858	Name=FBXO9
PF3D7_1103400.1	27.6831	20.8368	112.113	71.6996	58.0831	24.2599	91.9063	3.79218	1.92303	0.00749697	0.040858	Name=SufD
PF3D7_1148200.1	1.20812	1.14358	16.863	29.7454	12.24	1.17585	23.3042	19.8123	4.30833	0.00749823	0.040858	#N/A
PF3D7_1018300.1	583.837	816.878	286.72	321.823	502.315	700.358	304.271	0.434387	-1.20295	0.00752938	0.0409833	peptidase, putative
PF3D7_1453700.1	7795.54	6049.99	3164.63	3389.22	5099.84	6922.76	3276.92	0.473355	-1.07901	0.00754473	0.0410224	Name=P23
PF3D7_0602000.1	16.8491	8.10548	73.6697	50.1831	37.2018	12.4773	61.9264	4.97333	2.31421	0.00755468	0.0410321	zinc finger protein, putative
PF3D7_0216700.1	0	5.78791	42.443	25.9913	18.5555	2.89395	34.2171	11.7406	3.55343	0.00757142	0.0410786	Name=ATG11
PF3D7_0504600.1	16.861	2.31055	59.2866	58.3107	34.1922	9.58577	58.7986	6.15715	2.62226	0.00770611	0.0417361	Name=BCKDHB
PF3D7_1012900.1	1190.51	955.82	474.118	504.674	781.28	1073.16	489.396	0.456027	-1.13281	0.00770921	0.0417361	Name=ATG18
PF3D7_1356400.1	16.8522	0	80.8872	48.4041	36.5359	8.42609	64.6457	7.70755	2.94627	0.00773734	0.0417603	phosphatase 2A regulatory subunit-related protein, putative
PF3D7_1120600.1	33.6978	17.3697	111.304	81.5456	60.9793	25.5337	96.4248	3.78164	1.91901	0.00773825	0.0417603	DDRGK domain-containing protein, putative
PF3D7_1313500.1	1.2036	0	24.8249	18.8209	11.2123	0.601801	21.8229	36.8663	5.20423	0.00773863	0.0417603	conserved Plasmodium membrane protein, unknown function
PF3D7_1022300.1	2.40815	0	18.4237	30.49	12.8305	1.20407	24.4569	20.5334	4.3599	0.00774892	0.041771	Name=ZIPCO
PF3D7_0627300.1	1393.27	1140.72	592.812	576.718	925.879	1266.99	584.765	0.461554	-1.11543	0.0077836	0.0418726	Name=RNF5
PF3D7_1213400.1	0	0	16.825	10.7656	6.89764	0	13.7953	63.6159	5.99132	0.00778443	0.0418726	kelch domain-containing protein, putative
PF3D7_1143800.1	488.702	547.418	224.238	228.567	372.231	518.06	226.402	0.437	-1.1943	0.00783213	0.0420841	Name=CAP93
PF3D7_1477900.1	2.40808	1.15627	36.0457	16.1411	13.9378	1.78217	26.0934	14.7077	3.87849	0.00784442	0.0421051	#N/A
PF3D7_0709900.1	7.22103	0	44.8423	30.4682	20.6329	3.61052	37.6552	10.5045	3.39294	0.00790053	0.042361	hydrolase, putative
PF3D7_1236900.1	19.2597	1.15722	71.2771	60.0575	37.9379	10.2085	65.6673	6.45753	2.69098	0.00795028	0.0425823	conserved Plasmodium protein, unknown function
PF3D7_1247700.1	0	1.15496	22.4341	20.6356	11.0562	0.577481	21.5349	36.6198	5.19455	0.00797718	0.0426809	conserved Plasmodium protein, unknown function
PF3D7_1350100.1	3446.85	2684.48	1234.28	1607.61	2243.31	3065.67	1420.95	0.463485	-1.10941	0.00805374	0.0430229	Name=KRS1
PF3D7_0612900.1	2760.53	3333.68	1314.35	1561.81	2242.59	3047.1	1438.08	0.471929	-1.08336	0.00805824	0.0430229	Name=NOG1
PF3D7_1416600.1	2.40687	1.15815	36.8332	15.2327	13.9077	1.78251	26.033	14.6687	3.87467	0.00814219	0.043425	conserved Plasmodium protein, unknown function
PF3D7_1243500.1	13.2506	15.0087	58.494	68.1996	38.7382	14.1297	63.3468	4.48096	2.16381	0.00817117	0.0435334	Name=SNF7
PF3D7_1408000.1	1300.19	657.038	451.73	352.344	690.326	978.616	402.037	0.410904	-1.28313	0.00818056	0.0435372	Name=PMII
PF3D7_1244800.1	2451.49	1970.11	818.654	1192.7	1608.24	2210.8	1005.68	0.454854	-1.13653	0.00823819	0.0437823	translation machinery-associated protein 46, putative
PF3D7_1109400.1	1240.17	1192.07	536.684	599.023	891.988	1216.12	567.853	0.466914	-1.09877	0.00824405	0.0437823	Name=ENP1
PF3D7_1103800.1	122.748	72.9687	361.12	191.747	187.146	97.8583	276.434	2.82687	1.49921	0.00826937	0.0438704	Name=NOT1
PF3D7_0729600.1	8.43533	2.30624	44.8843	35.017	22.6607	5.37079	39.9507	7.47123	2.90135	0.00829831	0.0439775	Name=CMC1
PF3D7_0622800.1	2789.87	4060.21	1492.66	1680.36	2505.77	3425.04	1586.51	0.463194	-1.11031	0.0083291	0.0440745	leucine--tRNA ligase, putative
PF3D7_0719100.1	15.6674	13.8324	67.332	61.9637	39.6989	14.7499	64.6478	4.38482	2.13252	0.00833416	0.0440745	ATP synthase F0 subunit a-like protein, putative
PF3D7_0207300.1	0	0	21.6296	6.27843	6.97702	0	13.954	64.3826	6.0086	0.00836924	0.0442042	Name=SERA8
PF3D7_0707700.1	512.794	679.275	254.677	268.021	428.692	596.034	261.349	0.438434	-1.18957	0.00837628	0.0442042	E3 ubiquitin-protein ligase, putative
PF3D7_0214800.1	504.285	679.638	219.412	289.462	423.199	591.962	254.437	0.429689	-1.21864	0.00840448	0.0443065	conserved Plasmodium membrane protein, unknown function
PF3D7_0810200.1	8.42646	3.47123	48.0533	34.0645	23.5039	5.94885	41.0589	6.92309	2.79142	0.00841676	0.0443101	Name=ABCK1
PF3D7_0305500.1	1965.16	2062.86	944.832	980.231	1488.27	2014.01	962.531	0.477912	-1.06518	0.0084228	0.0443101	protein dopey homolog, putative
PF3D7_1358400.1	0	0	15.2271	11.6699	6.72425	0	13.4485	62.0323	5.95495	0.0085209	0.0447793	conserved Plasmodium protein, unknown function
PF3D7_1227600.1	66.2008	4.62994	174.58	157.746	100.789	35.4153	166.163	4.69945	2.23249	0.0085341	0.0448018	Name=SPC24
PF3D7_0422700.1	496.107	402.269	175.433	208.965	320.693	449.188	192.199	0.427817	-1.22494	0.0085493	0.0448127	Name=EIF4A3
PF3D7_0817300.1	1816.02	516.506	550.904	159.5	760.732	1166.26	355.202	0.304691	-1.71458	0.00856028	0.0448127	conserved Plasmodium protein, unknown function
PF3D7_1024300.1	9.64486	0	47.3049	39.5344	24.121	4.82243	43.4196	9.06806	3.18079	0.00856556	0.0448127	Name=ATPTG10
PF3D7_0522100.1	9.63032	8.09933	60.8679	37.6507	29.0621	8.86483	49.2593	5.56277	2.4758	0.00857185	0.0448127	conserved Plasmodium protein, unknown function
PF3D7_0404900.1	62.6118	110.991	237.106	234.953	161.415	86.8015	236.029	2.71781	1.44244	0.00858561	0.0448379	Name=P41
PF3D7_1206300.1	57.7664	88.0122	228.21	176.528	137.629	72.8893	202.369	2.77582	1.47291	0.00861035	0.0449205	conserved Plasmodium protein, unknown function
PF3D7_0608700.1	3625.74	2607.01	1217.34	1644.03	2273.53	3116.37	1430.68	0.459067	-1.12322	0.00863565	0.0449968	Name=CCT6
PF3D7_1465000.1	20.476	3.46474	78.5202	52.9359	38.8492	11.9704	65.728	5.51041	2.46216	0.00864533	0.0449968	Name=COX6A
PF3D7_1015400.1	19.2616	19.6666	100.916	56.4803	49.0812	19.4641	78.6983	4.04577	2.01642	0.00865185	0.0449968	RMI1 domain-containing protein, putative
PF3D7_0320300.1	3030.05	2473.47	1074.83	1481.9	2015.06	2751.76	1278.37	0.464536	-1.10614	0.00866854	0.0450153	Name=CCT5
PF3D7_0105300.1	13.2549	2.3066	62.5152	38.6057	29.1706	7.78074	50.5605	6.52792	2.70662	0.00867333	0.0450153	Name=CAP
PF3D7_1404100.1	756.52	311.677	182.699	221.663	368.14	534.099	202.181	0.378538	-1.40149	0.00877405	0.0454575	cytochrome c, putative
PF3D7_0217800.1	2642.23	2153.15	1026.14	1237.81	1764.83	2397.69	1131.98	0.472097	-1.08285	0.00879162	0.0454575	Name=RPS26
PF3D7_0826900.1	39.7302	32.3837	177.014	74.4195	80.8869	36.057	125.717	3.49011	1.80327	0.00879273	0.0454575	conserved Plasmodium protein, unknown function
PF3D7_1224200.1	2.40776	0	25.63	21.5171	12.3887	1.20388	23.5735	19.8059	4.30786	0.00880361	0.0454575	BRO1 domain-containing protein, putative
PF3D7_1331300.1	27.7083	2.30835	72.9221	91.5438	48.6206	15.0083	82.2329	5.49539	2.45822	0.00880376	0.0454575	Name=SEC11
PF3D7_1430800.1	1.20418	0	30.4411	12.5564	11.0504	0.602089	21.4988	36.3499	5.18388	0.00884341	0.0456102	Name=PIP3
PF3D7_1423100.1	9.62957	4.62937	49.6526	38.5425	25.6135	7.12947	44.0976	6.19996	2.63226	0.0088515	0.0456102	ankyrin-repeat protein, putative
PF3D7_0201800.1	4202.19	4357.64	1764.67	2321.71	3161.55	4279.92	2043.19	0.47737	-1.06682	0.00887206	0.0456693	Name=KAHsp40
PF3D7_1362100.1	4.82232	9.21171	50.5111	36.8376	25.3457	7.01702	43.6744	6.21337	2.63538	0.008947	0.0460079	Name=14-3-3II
PF3D7_0817900.1	672.499	350.409	202.799	211.039	359.187	511.454	206.919	0.40461	-1.3054	0.00897852	0.0460986	Name=HMGB2
PF3D7_1317800.1	4902.01	5108.23	2249.38	2615.32	3718.73	5005.12	2432.35	0.485962	-1.04108	0.00898299	0.0460986	Name=RPS19
PF3D7_1015200.2	84.2949	76.2778	22.4308	0	45.7509	80.2864	11.2154	0.140694	-2.82937	0.00901961	0.0462393	Name=CysRS
PF3D7_0728300.1	0	0	9.61843	17.0609	6.66983	0	13.3397	61.483	5.94212	0.00902938	0.0462422	conserved protein, unknown function
PF3D7_1344500.1	0	0	10.4203	16.1642	6.64614	0	13.2923	61.277	5.93727	0.00904135	0.0462563	Name=USB1
PF3D7_1100700.1	0	0	11.2263	15.2792	6.62637	0	13.2527	61.1419	5.93409	0.00905398	0.0462738	#N/A
PF3D7_1429300.1	59.0111	13.8651	173.849	104.953	87.9194	36.4381	139.401	3.83267	1.93835	0.00923683	0.0471396	CPW-WPC family protein
PF3D7_1319800.1	2.40984	0	23.2419	23.3409	12.2481	1.20492	23.2914	19.567	4.29035	0.00924478	0.0471396	Name=Pfg17
PF3D7_1413900.1	630.905	381.59	193.042	229.556	358.773	506.248	211.299	0.417355	-1.26065	0.00925152	0.0471396	DnaJ protein, putative
PF3D7_1354400.1	443.113	313.286	159.409	156.942	268.188	378.2	158.175	0.418283	-1.25745	0.00928973	0.0472767	V-type proton ATPase 21 kDa proteolipid subunit, putative
PF3D7_1439400.1	61.4075	6.93706	181.033	117.476	91.7132	34.1723	149.254	4.37594	2.12959	0.00929725	0.0472767	cytochrome b-c1 complex subunit Rieske, putative
PF3D7_1249600.1	4.81553	0	36.8432	23.3103	16.2422	2.40776	30.0767	12.6029	3.65568	0.00932124	0.04734	Name=LRR12
PF3D7_1019500.2	22.8714	2.31429	103.313	43.9241	43.1058	12.5929	73.6187	5.86731	2.5527	0.00932855	0.04734	TMEM94 domain-containing protein, putative
PF3D7_1113300.1	14.4507	6.93407	46.4642	62.7859	32.6587	10.6924	54.625	5.11609	2.35504	0.00934997	0.0474008	Name=UGT
PF3D7_0919800.1	72.2227	146.976	357.982	240.223	204.351	109.599	299.103	2.72836	1.44803	0.009367	0.0474393	TLD domain-containing protein
PF3D7_0518200.1	6.02323	13.8524	68.9127	38.5889	31.8443	9.93784	53.7508	5.40103	2.43324	0.00942352	0.0476775	Name=MDM2
PF3D7_1324600.1	7.22146	3.47314	55.2545	23.3013	22.3126	5.3473	39.2779	7.36874	2.88142	0.00948204	0.0479253	conserved Plasmodium protein, unknown function
PF3D7_1338300.1	7032.03	6626.59	2634.33	3840.95	5033.47	6829.31	3237.64	0.474065	-1.07684	0.00949358	0.0479354	Name=EF-1gamma
PF3D7_1320100.1	3.61299	1.15536	24.0347	30.5	14.8258	2.38417	27.2673	11.4877	3.52201	0.00955285	0.0481717	Name=ClpS
PF3D7_1469200.1	0	9.24355	52.8755	31.3959	23.3787	4.62177	42.1357	9.06446	3.18022	0.00955955	0.0481717	Name=SHLP1
PF3D7_1464900.1	1297.7	1448.58	649.529	659.793	1013.9	1373.14	654.661	0.476754	-1.06868	0.00961243	0.0483783	ATP-dependent zinc metalloprotease FTSH, putative
PF3D7_0315100.1	822.558	631.98	270.791	373.176	524.626	727.269	321.984	0.442645	-1.17578	0.00961982	0.0483783	Name=eIF4E
PF3D7_1105400.1	4314.83	3900.24	1988.77	2042.42	3061.57	4107.54	2015.6	0.490707	-1.02706	0.00978538	0.0491447	Name=RPS4
PF3D7_0212300.1	2418.58	2069.49	1066.04	1102.74	1664.21	2244.03	1084.39	0.483235	-1.0492	0.00979177	0.0491447	Name=ERF1
PF3D7_0605500.1	1.2041	1.15608	25.6334	17.9359	11.4824	1.18009	21.7847	18.4734	4.20738	0.00986079	0.0494417	cyclin dependent kinase binding protein, putative
PF3D7_1122600.1	1.20356	0	19.2187	21.5083	10.4826	0.601778	20.3635	34.3777	5.1034	0.00992047	0.0496914	conserved Plasmodium protein, unknown function
PF3D7_1239500.1	7.22234	11.5726	56.0603	43.0257	29.4702	9.39745	49.543	5.2674	2.39709	0.0100151	0.0501155	Name=GyrB
PF3D7_1457100.1	516.436	639.807	310.751	172.122	409.779	578.121	241.437	0.417813	-1.25907	0.0100572	0.0502693	conserved Plasmodium protein, unknown function
PF3D7_0909500.1	3.61208	2.31261	37.6474	20.6244	16.0491	2.96235	29.1359	9.86107	3.30174	0.0100659	0.0502693	Name=SPM1
PF3D7_0719700.1	2323.53	2610.66	1114.92	1277.61	1831.68	2467.1	1196.27	0.484869	-1.04433	0.0100969	0.0503269	Name=RPS10
PF3D7_0501200.1	2896.62	993.563	976.365	409.741	1319.07	1945.09	693.053	0.356384	-1.48849	0.0100974	0.0503269	Name=PIESP2
PF3D7_0913300.1	1604.81	1586.94	579.089	892.1	1165.74	1595.88	735.595	0.460864	-1.11759	0.0101186	0.0503823	conserved protein, unknown function
PF3D7_0816400.1	15.6608	1.15428	67.3113	43.0776	31.801	8.40754	55.1945	6.59601	2.72159	0.0101468	0.050473	EF-hand calcium-binding domain-containing protein, putative
PF3D7_1349200.1	789.745	975.152	380.445	436.618	645.49	882.449	408.532	0.462897	-1.11124	0.0101774	0.050575	glutamate--tRNA ligase, putative
PF3D7_0920700.1	12.0394	5.78296	68.082	32.2779	29.5456	8.91116	50.18	5.64627	2.4973	0.0102131	0.05068	CRAL/TRIO domain-containing protein, putative
PF3D7_1421300.1	3.61163	2.31356	31.2365	25.9997	15.7903	2.96259	28.6181	9.67974	3.27497	0.0102235	0.05068	conserved Plasmodium protein, unknown function
PF3D7_0719600.1	3852.69	3769.04	1859.07	1904.47	2846.32	3810.86	1881.77	0.49379	-1.01803	0.0102473	0.05068	60S ribosomal protein L11a, putative
PF3D7_1145600.1	1.20403	0	26.4333	14.3474	10.4962	0.602014	20.3904	34.4614	5.10691	0.0102499	0.05068	TMEM65 domain-containing protein, putative
PF3D7_1033900.1	10.8374	16.1827	73.6986	48.4304	37.2873	13.51	61.0645	4.51814	2.17573	0.0102507	0.05068	ubiquitin-conjugating enzyme E2, putative
PF3D7_1341500.1	2.40823	1.15604	24.8326	23.3171	12.9285	1.78213	24.0748	13.558	3.76108	0.0102591	0.05068	Name=ISC1
PF3D7_0619400.1	2591.78	1299.34	876.182	822.047	1397.34	1945.56	849.114	0.436462	-1.19607	0.0103105	0.0508666	cell division cycle protein 48 homologue, putative
PF3D7_1426900.1	28.9263	6.9147	96.9949	63.7663	49.1505	17.9205	80.3806	4.49814	2.16933	0.0103283	0.0508666	Name=QCR6
PF3D7_0625300.1	40.9235	11.5754	108.911	94.1079	63.8795	26.2494	101.51	3.87403	1.95383	0.0103362	0.0508666	DNA polymerase 1, putative
PF3D7_0404300.1	594.769	1273.24	328.405	440.263	659.168	934.003	384.334	0.411398	-1.28139	0.0103373	0.0508666	conserved Plasmodium protein, unknown function
PF3D7_0809600.1	19.2538	12.7422	77.6665	56.4455	41.527	15.998	67.056	4.19668	2.06925	0.0103845	0.0510485	peptidase family C50, putative
PF3D7_0813900.1	4492.32	4153	1945.26	2297.5	3222.02	4322.66	2121.38	0.490748	-1.02695	0.010421	0.0511781	Name=RPS16
PF3D7_0821700.1	2300.4	2125.46	1027.13	1131.29	1646.07	2212.93	1079.21	0.487672	-1.03602	0.0104764	0.0513998	60S ribosomal protein L22, putative
PF3D7_1342300.1	9.63634	0	44.0693	39.4812	23.2967	4.81817	41.7752	8.72593	3.12531	0.0105431	0.0515686	tetratricopeptide repeat protein, putative
PF3D7_1460700.1	3262.27	2920.19	1322.9	1672.05	2294.35	3091.23	1497.48	0.484408	-1.04571	0.0105445	0.0515686	Name=RPL27
PF3D7_0517700.1	2480.09	2527.22	1086.1	1344	1859.35	2503.65	1215.05	0.485285	-1.04309	0.0105469	0.0515686	Name=EIF3B
PF3D7_0824300.1	4.81634	1.15613	36.0467	23.3162	16.3338	2.98623	29.6814	9.99458	3.32115	0.0105519	0.0515686	Name=Obg2
PF3D7_1339400.1	12.048	4.61554	60.9054	35.0061	28.1438	8.33178	47.9557	5.77438	2.52967	0.0105912	0.0517108	Name=ApiCOX14
PF3D7_1337800.1	1.20374	10.415	42.446	42.13	24.0487	5.80935	42.288	7.24627	2.85724	0.0106266	0.0517988	Name=CDPK5
PF3D7_0314400.1	665.809	513.444	266.731	265.417	427.85	589.626	266.074	0.451285	-1.14789	0.0106307	0.0517988	Name=PPP6
PF3D7_0400200.1	101.219	43.8256	252.465	170.583	142.023	72.5223	211.524	2.91969	1.54582	0.0106475	0.0517988	#N/A
PF3D7_0504500.1	0	0	12.8228	12.5676	6.34759	0	12.6952	58.5403	5.87136	0.0106505	0.0517988	MOLO1 domain-containing protein, putative
PF3D7_1129600.1	1.2037	1.15734	24.8263	17.9268	11.2785	1.18052	21.3765	18.1197	4.17948	0.0106755	0.05187	phosphatidylinositol-4-phosphate 5-kinase, putative
PF3D7_0820600.1	0	0	12.8175	12.5568	6.34357	0	12.6871	58.4661	5.86953	0.0106888	0.0518843	conserved protein, unknown function
PF3D7_0306800.1	998.155	715.715	445.367	322.825	620.515	856.935	384.096	0.448332	-1.15736	0.0107093	0.0519337	Name=CCT2
PF3D7_0210100.1	3860.52	3814.83	1731.1	2048.58	2863.76	3837.67	1889.84	0.492431	-1.02201	0.0108017	0.052329	Name=RPL37A
PF3D7_0611500.1	0	0	13.627	11.6748	6.32543	0	12.6509	58.3635	5.86699	0.0108116	0.052329	conserved protein, unknown function
PF3D7_0518900.1	0	1.14512	26.4906	13.5122	10.287	0.572559	20.0014	34.1695	5.09464	0.0108296	0.0523658	conserved protein, unknown function
PF3D7_1347100.1	12.0401	0	57.672	38.5578	27.0675	6.02004	48.1149	8.03729	3.00671	0.0108446	0.0523659	Name=TOP3
PF3D7_1403400.1	3.61278	4.62231	28.0393	36.7761	18.2626	4.11755	32.4077	7.86038	2.9746	0.0108607	0.0523659	conserved Plasmodium protein, unknown function
PF3D7_0531100.1	2.40692	6.94845	50.4462	22.4018	20.5509	4.67768	36.424	7.77016	2.95794	0.0108729	0.0523659	conserved Plasmodium protein, unknown function
PF3D7_0800400.1	127.775	64.5084	20.0423	33.2373	61.3908	96.1419	26.6398	0.276721	-1.8535	0.0108746	0.0523659	Name=RIF
PF3D7_1409900.1	982.201	697.911	373.992	396.172	612.569	840.056	385.082	0.458406	-1.1253	0.0108909	0.0523659	Name=CDS
PF3D7_1218700.1	2.40921	2.309	30.449	21.5369	14.176	2.35911	25.9929	11.0256	3.46279	0.0108926	0.0523659	conserved Plasmodium protein, unknown function
PF3D7_1434000.1	321.749	157.975	100.189	74.5239	163.609	239.862	87.3562	0.364466	-1.45614	0.0109026	0.0523659	Name=CAF16
PF3D7_0806500.1	836.657	635.161	328.373	347.835	537.007	735.909	338.104	0.459439	-1.12205	0.0109797	0.0526794	DnaJ protein, putative
PF3D7_1036800.1	13.2437	9.2519	52.0638	54.6955	32.3137	11.2478	53.3796	4.74971	2.24784	0.0110038	0.0526794	Name=ACT
PF3D7_0206200.1	15.6517	8.09523	54.467	57.386	33.9	11.8735	55.9265	4.71715	2.23792	0.0110109	0.0526794	Name=PAT
PF3D7_0819800.1	9.62958	10.416	59.2628	41.2316	30.135	10.0228	50.2472	5.01472	2.32617	0.0110166	0.0526794	conserved Plasmodium protein, unknown function
PF3D7_0413500.1	15.6594	2.30922	64.9032	42.1745	31.2616	8.98432	53.5389	5.98416	2.58115	0.0110203	0.0526794	Name=PGM2
PF3D7_1031400.1	0	2.31497	24.8256	19.7183	11.7147	1.15748	22.2719	19.0418	4.2511	0.0110527	0.0527838	Name=OTU
PF3D7_0309200.1	28.8845	23.1577	98.4939	80.6528	57.7972	26.0211	89.5734	3.44447	1.78428	0.0111441	0.0531701	Name=ARK2
PF3D7_0719500.1	13.2456	2.31189	48.865	46.6359	27.7646	7.77873	47.7505	6.16209	2.62342	0.0111891	0.0533084	Name=CDC50A
PF3D7_0820500.1	280.51	397.901	151.379	133.59	240.845	339.205	142.485	0.420085	-1.25125	0.0111943	0.0533084	Name=YIF1
PF3D7_1462800.1	37837	30664.7	13510.9	19450.8	25365.8	34250.8	16480.9	0.48118	-1.05535	0.011218	0.0533471	Name=GAPDH
PF3D7_1308100.1	31.3299	2.30657	112.207	64.6425	52.6215	16.8182	88.4248	5.27485	2.39913	0.0112237	0.0533471	CCAAT-binding transcription factor, putative
PF3D7_1211300.1	34.905	38.2002	130.532	96.7951	75.1081	36.5526	113.664	3.11021	1.63701	0.0112462	0.0534033	Name=MCM8
PF3D7_0817500.1	2417.55	1863.59	1014.41	1056.14	1587.92	2140.57	1035.27	0.483648	-1.04797	0.0112702	0.0534326	Name=HINT1
PF3D7_1245100.1	9.62886	1.15762	43.2435	36.7457	22.6939	5.39324	39.9946	7.4515	2.89753	0.0112736	0.0534326	Name=KLP8
PF3D7_0319600.1	3690.48	3059.43	1269.94	1916.44	2484.07	3374.95	1593.19	0.472034	-1.08304	0.0113042	0.053527	Name=EF-1delta
PF3D7_1361100.1	1048.47	1454.56	548.599	625.687	919.329	1251.51	587.143	0.469103	-1.09202	0.011329	0.053555	Name=SEC24A
PF3D7_0910900.1	21.6719	5.78206	80.0993	51.1105	39.6659	13.727	65.6049	4.79298	2.26092	0.0113314	0.053555	DNA primase large subunit, putative
PF3D7_1326300.1	1242.58	1144.67	525.469	618.75	882.868	1193.63	572.11	0.47927	-1.06109	0.0113465	0.0535761	RNA-binding protein, putative
PF3D7_0310800.1	325.021	221.782	104.395	117.198	192.099	273.402	110.797	0.405245	-1.30313	0.0113783	0.0536759	conserved Plasmodium protein, unknown function
PF3D7_1234900.1	80.724	5.76889	219.584	157.086	115.791	43.2465	188.335	4.36186	2.12494	0.0114599	0.0539659	CHCH domain-containing protein, putative
PF3D7_1461900.1	2330.33	2334.45	1009.06	1266.5	1735.08	2332.39	1137.78	0.487789	-1.03567	0.0114613	0.0539659	valine--tRNA ligase, putative
PF3D7_1455800.1	2.40728	1.15752	26.4271	20.6143	12.6515	1.7824	23.5207	13.2448	3.72736	0.011569	0.0543959	Name=CCp2
PF3D7_1113400.1	1351.67	1030.72	525.675	601.306	877.342	1191.19	563.491	0.473033	-1.07999	0.0115743	0.0543959	Name=DSK2
PF3D7_1034700.1	6.02242	1.15488	40.8628	23.328	17.842	3.58865	32.0954	8.99622	3.16932	0.0115887	0.0544126	ADP-ribosylation factor, putative
PF3D7_1368800.1	24.0713	2.31549	95.2934	49.2905	42.7427	13.1934	72.292	5.4981	2.45893	0.0115995	0.0544126	Name=ERCC4
PF3D7_1316300.1	0	0	13.744	10.9419	6.17147	0	12.3429	57.6297	5.84874	0.0116808	0.054718	conserved Plasmodium protein, unknown function
PF3D7_1338400.1	4.81695	0	32.0445	25.1147	15.494	2.40848	28.5796	11.9708	3.58145	0.0116864	0.054718	SprT-like domain-containing protein, putative
PF3D7_0913200.1	3205.46	3130.98	1306.11	1775.9	2354.61	3168.22	1541	0.486366	-1.03988	0.0117572	0.0549985	Name=EF-1beta
PF3D7_0934500.1	1461.54	747.222	444.527	518.219	792.877	1104.38	481.373	0.435874	-1.19802	0.0118428	0.0553128	V-type proton ATPase subunit E, putative
PF3D7_1108700.1	1736.86	1180.64	760.783	595.131	1068.36	1458.75	677.957	0.46481	-1.10529	0.0118707	0.0553128	Name=Pfj2
PF3D7_1100800.1	8.43753	1.15214	52.9094	23.3539	21.4633	4.79484	38.1317	8.00209	3.00038	0.0118732	0.0553128	Name=MC-2TM
PF3D7_0904000.1	896.753	849.49	415.64	418.589	645.118	873.121	417.115	0.47773	-1.06573	0.0118733	0.0553128	GTPase-activating protein, putative
PF3D7_1037300.1	4542.95	7106.18	2549.18	2985.91	4296.06	5824.57	2767.55	0.475139	-1.07358	0.0118795	0.0553128	Name=AAC1
PF3D7_0610000.1	18.0667	2.30998	68.9044	46.6539	33.9838	10.1883	57.7792	5.69347	2.50931	0.0119397	0.0555419	ribosomal protein L19, mitochondrial, putative
PF3D7_0706400.1	2606.01	2654.4	1198.48	1403.76	1965.66	2630.2	1301.12	0.494665	-1.01548	0.0119638	0.0555878	Name=RPL37
PF3D7_0530300.1	3.61073	0	28.0276	22.405	13.5108	1.80536	25.2163	14.0982	3.81743	0.0119717	0.0555878	Name=PIC6
PF3D7_0415300.1	2088.31	2724.82	1055.48	1271.81	1785.1	2406.56	1163.64	0.4835	-1.04841	0.0119949	0.0556439	Name=CRK3
PF3D7_0830700.1	603.277	327.129	191.455	199.1	330.24	465.203	195.278	0.419807	-1.2522	0.0120524	0.0558592	Plasmodium exported protein (hyp9), unknown function
PF3D7_0412000.1	81.8553	16.2002	187.405	156.871	110.583	49.0278	172.138	3.51569	1.81381	0.0120933	0.0559972	LITAF-like zinc finger protein, putative
PF3D7_0524000.1	3665.96	5365.5	2143.66	2230.52	3351.41	4515.73	2187.09	0.484319	-1.04597	0.0122324	0.0565891	Name=KASbeta
PF3D7_0113200.1	241.992	85.5867	68.8832	25.1052	105.392	163.789	46.9942	0.287537	-1.79818	0.0122806	0.0567595	Plasmodium exported protein, unknown function
PF3D7_1209400.1	71.0225	11.571	204.226	112.949	99.9421	41.2968	158.588	3.84659	1.94358	0.0122988	0.0567738	Name=CIA1
PF3D7_1330700.1	6.02003	3.46911	34.443	33.1775	19.2774	4.74457	33.8102	7.1397	2.83586	0.0123063	0.0567738	GPI transamidase subunit PIG-U, putative
PF3D7_0303500.1	7.22109	3.47372	44.0418	28.6763	20.8532	5.3474	36.359	6.81807	2.76936	0.0123426	0.0568637	spindle pole body protein, putative
PF3D7_0730400.1	4.83695	2.28031	46.6053	16.2476	17.4925	3.55863	31.4265	8.87605	3.14992	0.0123592	0.0568637	Name=IMP2
PF3D7_1038000.2	1362.58	1383.2	619.703	719.494	1021.24	1372.89	669.598	0.487695	-1.03595	0.0123597	0.0568637	antigen UB05
PF3D7_1441200.1	2525.68	1841.7	736.851	1252.43	1589.17	2183.69	994.642	0.455437	-1.13468	0.0123971	0.0569834	60S ribosomal protein L1, putative
PF3D7_0936200.1	687.486	366.573	281.15	118.363	363.393	527.029	199.756	0.379302	-1.39858	0.0125162	0.0574785	Plasmodium exported protein (hyp11), unknown function
PF3D7_0525200.1	73.4148	65.9995	237.026	139.798	129.06	69.7072	188.412	2.70435	1.43528	0.012556	0.0576083	Name=SMC6
PF3D7_1019100.1	2.40709	6.94691	33.6325	34.9504	19.4842	4.677	34.2915	7.30846	2.86957	0.0125711	0.0576253	conserved Plasmodium protein, unknown function
PF3D7_0526200.1	33.7099	0	107.329	95.0392	59.0194	16.8549	101.184	6.01901	2.58953	0.0125995	0.0577027	Name=ARFGAP2
PF3D7_0209800.1	5967.77	5450.28	2655.95	3077.05	4287.76	5709.02	2866.5	0.502094	-0.993971	0.0126258	0.0577706	Name=UAP56
PF3D7_1253400.1	43.3402	3.47015	134.559	85.1736	66.6357	23.4052	109.866	4.70528	2.23428	0.0127274	0.0581826	Name=ACS3
PF3D7_1345900.1	28.9143	6.92403	76.1299	77.1893	47.2894	17.9192	76.6596	4.28814	2.10035	0.0127547	0.0582543	Name=SPC25
PF3D7_1222900.1	7.22429	0	40.051	28.6956	18.9927	3.61215	34.3733	9.58469	3.26073	0.0127844	0.0583223	conserved Plasmodium protein, unknown function
PF3D7_0307400.1	14.4541	1.15479	44.8697	54.7331	28.8029	7.80447	49.8014	6.40787	2.67985	0.0128038	0.0583223	Name=ClpP
PF3D7_1346800.1	0	0	14.4193	9.86549	6.0712	0	12.1424	55.9771	5.80677	0.0128044	0.0583223	Name=P47
PF3D7_0526800.1	1299.17	1445.29	622.393	718.289	1021.29	1372.23	670.341	0.48847	-1.03366	0.0128587	0.0585163	conserved Plasmodium protein, unknown function
PF3D7_0709100.1	72.2219	12.7307	169.78	139.829	98.6404	42.4763	154.805	3.64986	1.86784	0.0128966	0.0586359	Cg1 protein
PF3D7_1221800.1	28.8909	15.0417	96.1072	66.3368	51.5941	21.9663	81.222	3.70327	1.8888	0.0130425	0.059217	conserved protein, unknown function
PF3D7_0501800.1	105.923	25.4634	260.271	165.817	139.369	65.6931	213.044	3.24678	1.69901	0.013048	0.059217	Name=CAF1A
PF3D7_0519400.1	5911.39	4914.8	2338.28	3014.57	4044.76	5413.1	2676.42	0.494424	-1.01618	0.0130728	0.0592762	Name=RPS24
PF3D7_0703700.1	1116.52	890.5	382.98	551.772	735.444	1003.51	467.376	0.465664	-1.10264	0.0131371	0.0595138	conserved protein, unknown function
PF3D7_1147400.1	6.02915	0	30.4713	31.4567	16.9893	3.01458	30.964	10.3601	3.37297	0.0131516	0.0595257	conserved Plasmodium protein, unknown function
PF3D7_0309100.1	1.20592	0	23.2556	14.3818	9.71084	0.60296	18.8187	31.8315	4.99239	0.0133156	0.060214	Name=OMD
PF3D7_0826300.1	42.1363	3.47016	133.758	79.7941	64.7896	22.8032	106.776	4.69393	2.2308	0.0133311	0.0602296	SPRY domain, putative
PF3D7_1226400.1	334.682	222.093	119.34	111.173	196.822	278.387	115.257	0.414121	-1.27188	0.013361	0.0603104	regulator of MON1-CCZ1 complex, putative
PF3D7_1235500.1	376.864	339.942	169.014	148.857	258.669	358.403	158.936	0.443547	-1.17284	0.013377	0.0603286	Name=MT-A70.2
PF3D7_1147600.1	3.612	2.31278	26.4329	27.7972	15.0387	2.96239	27.115	9.16881	3.19673	0.0134164	0.0604519	conserved Plasmodium protein, unknown function
PF3D7_0629900.1	355.134	354.005	163.388	152.406	256.233	354.57	157.897	0.445364	-1.16694	0.0134367	0.0604891	CRAL/TRIO domain-containing protein, putative
PF3D7_1003800.1	1608.02	1429.67	655.058	827.225	1129.99	1518.84	741.142	0.487927	-1.03526	0.0134514	0.0605013	Name=EFTUD2
PF3D7_0904700.1	8.43267	1.1543	35.2581	36.7951	20.41	4.79349	36.0266	7.55408	2.91726	0.0134806	0.0605016	Name=HU
PF3D7_0814000.1	6839.03	7680.76	3231.33	4052.39	5450.88	7259.9	3641.86	0.50163	-0.995304	0.0134974	0.0605016	60S ribosomal protein L13-2, putative
PF3D7_0828500.1	12.0442	1.15509	45.6683	42.1662	25.2584	6.59962	43.9173	6.68589	2.74112	0.013509	0.0605016	translation initiation factor eIF-2B subunit alpha, putative
PF3D7_0927600.1	32.502	0	116.129	78.8858	56.8791	16.251	97.5073	6.01669	2.58897	0.0135105	0.0605016	RNA-binding protein, putative
PF3D7_1113000.1	0	1.15839	18.4157	18.8151	9.59731	0.579196	18.6154	31.6163	4.9826	0.0135117	0.0605016	conserved Plasmodium protein, unknown function
PF3D7_1361700.1	27.6977	1.15561	84.9184	72.6541	46.6065	14.4267	78.7862	5.47841	2.45376	0.0136344	0.0609965	Name=COX2A
PF3D7_1446500.1	2033.81	2933.61	1146.63	1268.8	1845.71	2483.71	1207.72	0.486235	-1.04027	0.0137885	0.0616313	Name=NUP313
PF3D7_1018700.1	2073.91	1973.44	954.592	1070.18	1518.03	2023.68	1012.39	0.500256	-0.999261	0.0138153	0.061696	conserved Plasmodium protein, unknown function
PF3D7_0105900.1	2.40793	0	28.8353	14.3463	11.3974	1.20397	21.5908	18.1417	4.18124	0.0138326	0.0617184	3'-5' exonuclease, putative
PF3D7_1347200.1	5284.91	3589.36	2107.58	2240.27	3305.53	4437.14	2173.93	0.489942	-1.02932	0.0139165	0.0620379	Name=NT1
PF3D7_1249100.1	1480	1294.36	495.885	803.66	1018.47	1387.18	649.773	0.468334	-1.09439	0.0139636	0.0621925	conserved protein, unknown function
PF3D7_1003400.1	9.62824	11.5786	54.4522	44.8075	30.1166	10.6034	49.6299	4.67971	2.22642	0.0140411	0.0624822	conserved Plasmodium protein, unknown function
PF3D7_1342400.1	1362.83	1259.61	679.208	617.745	979.848	1311.22	648.477	0.494586	-1.01571	0.0141239	0.0627349	Name=CK2beta2
PF3D7_0503800.1	2212.71	1682.96	942.645	977.944	1454.06	1947.83	960.295	0.493012	-1.02031	0.0141352	0.0627349	Name=RPL31
PF3D7_1032800.1	0	0	12.8216	10.77	5.8979	0	11.7958	54.3951	5.7654	0.0141353	0.0627349	Name=LRR1
PF3D7_0113700.1	1013.72	1178.55	487.789	579.213	814.818	1096.13	533.501	0.486659	-1.03902	0.0142449	0.0631653	Name=HSP40
PF3D7_0323000.1	326.442	187.041	108.173	97.8105	179.866	256.741	102.992	0.401294	-1.31727	0.0142882	0.0633013	Name=TMA7
PF3D7_1246200.1	377.995	62.478	838.544	532.498	452.879	220.236	685.521	3.11398	1.63876	0.0143775	0.0636409	Name=ACT1
PF3D7_1206200.1	6202.4	8551.55	3022.31	4174.89	5487.79	7376.97	3598.6	0.487801	-1.03564	0.0144464	0.0638639	Name=EIF3C
PF3D7_0820700.1	83.0565	28.9319	181.795	154.174	111.989	55.9942	167.985	3.00327	1.58653	0.0144533	0.0638639	Name=KDH
PF3D7_1453200.1	3.61098	0	28.8299	19.7186	13.0399	1.80549	24.2743	13.5714	3.7625	0.0145126	0.0640695	conserved Plasmodium protein, unknown function
PF3D7_1128200.1	339.907	241.962	94.5946	145.51	205.493	290.934	120.052	0.412428	-1.27779	0.0145842	0.0643293	Name=MBF1
PF3D7_1034500.1	48.1424	11.5777	110.508	106.646	69.2184	29.86	108.577	3.64209	1.86476	0.0146098	0.06435	armadillo repeat protein, putative
PF3D7_0220300.1	586.319	244.037	213.057	84.2819	281.924	415.178	148.67	0.358415	-1.4803	0.0146145	0.06435	Plasmodium exported protein, unknown function
PF3D7_1425400.1	7.22227	0	35.2377	31.3725	18.4581	3.61114	33.3051	9.28493	3.21489	0.0146715	0.0645445	DEAD/DEAH box helicase, putative
PF3D7_1367100.1	673.094	515.604	293.183	261.866	435.937	594.349	277.525	0.467011	-1.09847	0.014762	0.0648858	Name=SNP1
PF3D7_0718300.1	1.2035	0	18.4173	17.9223	9.38578	0.60175	18.1698	30.6699	4.93875	0.014794	0.0649695	Name=CRMP2
PF3D7_1421900.1	13.2574	1.1526	44.8888	46.6992	26.4995	7.20498	45.794	6.38581	2.67487	0.0148132	0.0649969	Name=CTR2
PF3D7_0526600.1	26.4741	89.1947	156.134	199.8	117.901	57.8344	177.967	3.07375	1.62	0.0148388	0.0649996	conserved Plasmodium protein, unknown function
PF3D7_1016300.1	23199.6	42873.5	13599.6	17383.9	24264.1	33036.5	15491.7	0.468926	-1.09257	0.0148397	0.0649996	Name=GBP130
PF3D7_1203900.1	403.981	341.683	178.827	156.401	270.223	372.832	167.614	0.449676	-1.15304	0.0148569	0.0650182	Name=UBC
PF3D7_0405200.1	101.128	60.1485	176.208	242.074	144.89	80.6381	209.141	2.59416	1.37527	0.0149888	0.0655385	Name=MAg-1
PF3D7_1243600.1	1563.95	1613.32	864.256	720.004	1190.38	1588.63	792.13	0.498656	-1.00388	0.0150199	0.0656026	translation initiation factor SUI1, putative
PF3D7_1212300.1	10.8329	8.10217	47.249	44.8149	27.7497	9.46756	46.0319	4.86603	2.28274	0.0150339	0.0656026	WD repeat-containing protein, putative
PF3D7_0312400.1	185.372	39.3479	380.406	297.59	225.679	112.36	338.998	3.01926	1.5942	0.015055	0.0656026	Name=GSK3
PF3D7_1019000.1	1574.15	2716.74	1141.06	855.764	1571.93	2145.44	998.41	0.465382	-1.10351	0.0150557	0.0656026	eukaryotic translation initiation factor subunit eIF2A, putative
PF3D7_1460300.1	1213.47	1100.02	504.502	629.453	861.863	1156.75	566.978	0.490102	-1.02885	0.0150925	0.065706	Name=RPL29
PF3D7_0107500.1	5107.6	5763.32	2888.29	2684.72	4110.99	5435.46	2786.51	0.512656	-0.963936	0.0152168	0.0661334	Name=NCR1
PF3D7_0311400.1	4.8139	0	28.0259	25.9865	14.7066	2.40695	27.0062	11.3085	3.49933	0.015217	0.0661334	Name=PKRP
PF3D7_0614100.1	7.22242	3.47163	40.0434	29.5807	20.0795	5.34703	34.8121	6.52755	2.70654	0.0152651	0.066285	filamin domain-containing protein, putative
PF3D7_0617900.1	2409.15	1635.26	929.941	1041.01	1503.84	2022.2	985.477	0.487326	-1.03704	0.0152819	0.0663007	Name=H3.3
PF3D7_1219600.1	1654.95	1171.53	651.853	723.258	1050.4	1413.24	687.555	0.486506	-1.03947	0.015421	0.0668466	Name=ATP2
PF3D7_0404000.1	2.40986	3.46044	26.4478	26.0345	14.5882	2.93515	26.2412	8.92654	3.1581	0.0154872	0.0670754	conserved Plasmodium protein, unknown function
PF3D7_0400400.1	3.61031	1.15816	20.8188	28.6734	13.5651	2.38423	24.7461	10.4182	3.38104	0.0155283	0.0671958	Name=VAR
PF3D7_1122500.1	1.20355	0	21.6209	14.3387	9.2908	0.601773	17.9798	30.3631	4.92425	0.0155675	0.0673075	Name=KIC10
PF3D7_0509400.1	3542.95	5296.08	2037.85	2319.89	3299.19	4419.51	2178.87	0.492998	-1.02035	0.015608	0.0674245	Name=RNAPI
PF3D7_0802400.1	374.487	416.144	174.632	188.337	288.4	395.316	181.484	0.459029	-1.12334	0.0157136	0.0678084	cyclin-like protein, putative
PF3D7_1313400.1	15.65	13.8826	54.4625	63.6518	36.9117	14.7663	59.0572	3.99967	1.99988	0.0157239	0.0678084	DEAD box helicase, putative
PF3D7_1336200.1	95.1192	10.4064	193.846	197.28	124.163	52.7628	195.563	3.71087	1.89176	0.0157729	0.0679614	conserved Plasmodium protein, unknown function
PF3D7_0703300.1	91.6167	40.3118	15.2326	17.9673	41.2821	65.9642	16.6	0.251605	-1.99077	0.0158168	0.0680922	conserved Plasmodium protein, unknown function
PF3D7_0202800.1	2.40755	0	23.2257	17.9285	10.8904	1.20377	20.5771	17.28	4.11103	0.0159295	0.0685189	conserved Plasmodium protein, unknown function
PF3D7_0909100.1	2.40766	3.47074	28.032	24.2053	14.5289	2.9392	26.1187	8.87542	3.14982	0.0159688	0.0686289	conserved Plasmodium membrane protein, unknown function
PF3D7_0504400.1	24.0802	6.93815	77.6971	54.6984	40.8535	15.5092	66.1977	4.2791	2.09731	0.0160278	0.0688235	ATP-dependent helicase, putative
PF3D7_1229500.1	3149.3	3040.13	1423.25	1730.29	2335.74	3094.72	1576.77	0.509487	-0.972883	0.0161436	0.0692618	Name=CCT3
PF3D7_0727400.1	1084.29	559.696	361.416	376.97	595.592	821.991	369.193	0.449174	-1.15465	0.0161968	0.0694307	proteasome subunit alpha type-5, putative
PF3D7_1245500.1	4.81854	0	27.2444	26.0247	14.5219	2.40927	26.6345	11.1503	3.47901	0.0162435	0.0695715	conserved Plasmodium protein, unknown function
PF3D7_0319500.1	901.983	1037.74	407.769	535.489	720.745	969.86	471.629	0.486202	-1.04037	0.0163103	0.0697981	RNA-binding protein, putative
PF3D7_0324900.1	27.6814	23.1565	96.0927	71.693	54.6559	25.419	83.8929	3.30259	1.7236	0.0163436	0.0698811	Name=VAR
PF3D7_1122700.1	1.20458	0	20.032	15.2548	9.12284	0.60229	17.6434	29.8072	4.89759	0.016401	0.0700495	conserved Plasmodium protein, unknown function
PF3D7_0514000.1	2.40966	0	19.2336	21.543	10.7966	1.20483	20.3883	17.1151	4.09719	0.0164221	0.0700495	Name=TTL
PF3D7_0321800.1	800.297	1284.33	531.685	451.616	766.982	1042.31	491.651	0.471705	-1.08404	0.0164248	0.0700495	WD repeat-containing protein, putative
PF3D7_1119100.1	286.695	192.803	76.1225	117.555	168.294	239.749	96.8388	0.40368	-1.30871	0.0165133	0.0703671	tRNA m(1)G methyltransferase, putative
PF3D7_0926800.1	10.8337	33.5589	105.715	62.7471	53.2136	22.1963	84.231	3.79059	1.92242	0.0165497	0.0704624	conserved Plasmodium protein, unknown function
PF3D7_0114100.1	26.5054	11.5392	137.838	29.6202	51.3756	19.0223	83.7289	4.41185	2.14138	0.0165832	0.0705452	Name=MC-2TM
PF3D7_1407800.1	3253.67	2694.07	1521.64	1518.45	2246.96	2973.87	1520.05	0.51114	-0.968211	0.016611	0.0706037	Name=PM4
PF3D7_0217900.1	56.5811	46.274	155.379	122.823	95.2643	51.4275	139.101	2.70614	1.43624	0.0166605	0.0706924	thioesterase/thiol ester dehydrase-isomerase, putative
PF3D7_1432200.1	4.81442	3.47287	41.6418	19.7172	17.4116	4.14365	30.6795	7.4192	2.89126	0.0166635	0.0706924	conserved Plasmodium protein, unknown function
PF3D7_1306000.1	1.20366	1.15744	23.2241	15.2371	10.2056	1.18055	19.2306	16.3023	4.027	0.0166741	0.0706924	conserved Plasmodium protein, unknown function
PF3D7_0903900.1	2700.79	3006.84	1347.49	1570.07	2156.3	2853.82	1458.78	0.511148	-0.968187	0.016693	0.070713	Name=RPL32
PF3D7_1212700.1	15385.7	29750.1	9714.82	11621.9	16618.2	22567.9	10668.4	0.472721	-1.08094	0.0167793	0.0710186	Name=EIF3A
PF3D7_1445900.1	1896.04	2383.23	1118.08	1046.21	1610.89	2139.63	1082.14	0.505763	-0.983466	0.0168265	0.0711584	Name=DDX17
PF3D7_0815200.1	1659.79	1932.01	735.143	1037.86	1341.2	1795.9	886.5	0.493567	-1.01868	0.0168672	0.0712707	importin subunit beta, putative
PF3D7_0807200.1	285.386	144.486	73.6988	92.3771	148.987	214.936	83.038	0.386274	-1.3723	0.0168883	0.0712975	conserved Plasmodium membrane protein, unknown function
PF3D7_1125400.1	1144.86	1009.95	498.173	573.766	806.686	1077.4	535.969	0.497436	-1.00742	0.0169019	0.0712975	Name=TIM44
PF3D7_1458500.1	24.0723	23.152	93.6945	65.4259	51.5862	23.6121	79.5602	3.37119	1.75326	0.0169447	0.0714181	Name=SAS4
PF3D7_1364800.1	1016.63	795.582	383.804	492.618	672.16	906.109	438.211	0.483566	-1.04822	0.0169899	0.0715486	Name=RPB5
PF3D7_0934100.1	601.855	580.962	301.122	269.803	438.435	591.409	285.462	0.482733	-1.0507	0.0170744	0.0718013	Name=XPD
PF3D7_1213800.1	1593.72	1487.1	791.248	776.25	1162.08	1540.41	783.749	0.5088	-0.974828	0.0170785	0.0718013	Name=PRS
PF3D7_1104700.1	755.766	233.881	236.49	127.55	338.422	494.823	182.02	0.368074	-1.44193	0.0171264	0.0718973	Name=RPC25
PF3D7_0418900.1	8.42954	1.1557	38.453	30.4957	19.6335	4.79262	34.4743	7.23007	2.85401	0.0171527	0.0718973	conserved protein, unknown function
PF3D7_1031800.1	8.43024	0	34.4495	35.8818	19.6904	4.21512	35.1657	8.39534	3.06959	0.0171644	0.0718973	conserved protein, unknown function
PF3D7_0918500.1	155.336	46.236	243.526	317.489	190.647	100.786	280.507	2.78476	1.47755	0.0171684	0.0718973	#N/A
PF3D7_1023800.1	2.40798	5.78212	34.4426	26.0034	17.159	4.09505	30.223	7.3621	2.88012	0.0171729	0.0718973	conserved Plasmodium protein, unknown function
PF3D7_0909300.1	734.794	476.84	255.608	305.096	443.085	605.817	280.352	0.46274	-1.11173	0.0172028	0.0719625	Name=ARP
PF3D7_1413700.1	30.0914	41.6686	120.124	93.2146	71.2748	35.88	106.67	2.97241	1.57163	0.0172349	0.0720367	conserved Plasmodium protein, unknown function
PF3D7_1432400.1	2.40727	1.15753	27.2278	16.1328	11.7314	1.7824	21.6803	12.2113	3.61015	0.0172576	0.0720715	Name=LRR5
PF3D7_0807300.1	431.217	376.456	178.678	196.502	295.713	403.837	187.59	0.464485	-1.1063	0.0172838	0.0721209	Name=RAB18
PF3D7_0917300.1	1.20414	0	22.4298	12.5558	9.04745	0.602071	17.4928	29.554	4.88528	0.0173012	0.0721338	conserved protein, unknown function
PF3D7_1463300.1	4.8167	0	25.6346	26.9064	14.3394	2.40835	26.2705	10.9967	3.459	0.0173159	0.0721351	DNA polymerase alpha subunit B, putative
PF3D7_1137500.1	18.0688	0	46.4744	69.9933	33.6341	9.03441	58.2339	6.47048	2.69387	0.0174892	0.0727969	ribosomal protein S14, apicoplast, putative
PF3D7_0810700.1	109.629	66.9413	31.2524	23.3348	57.7894	88.2851	27.2936	0.309557	-1.69172	0.0175752	0.0730943	conserved Plasmodium protein, unknown function
PF3D7_1223000.1	1.20508	1.15302	21.6411	16.1623	10.0404	1.17905	18.9017	16.0421	4.00379	0.0175937	0.0731107	conserved Plasmodium protein, unknown function
PF3D7_1207400.1	1.20501	3.45973	22.4416	25.1392	13.0614	2.33237	23.7904	10.1528	3.34381	0.0176537	0.0732992	conserved Plasmodium protein, unknown function
PF3D7_1469700.1	3.61332	0	25.6387	20.6351	12.4718	1.80666	23.1369	12.9308	3.69273	0.0176867	0.073351	Name=MED6
PF3D7_1469800.1	42.2065	25.3107	113.871	91.6817	68.2675	33.7586	102.776	3.04788	1.6078	0.0176954	0.073351	conserved Plasmodium protein, unknown function
PF3D7_1149200.1	221.475	1061.35	1915.6	1561.37	1189.95	641.415	1738.49	2.71008	1.43833	0.017765	0.0735215	Name=RESA3
PF3D7_0605800.1	80.6326	135.491	264.244	252.695	183.266	108.062	258.47	2.39102	1.25763	0.0177658	0.0735215	Name=RAD50
PF3D7_1034600.1	13.2503	1.15461	62.4993	28.7145	26.4047	7.20243	45.6069	6.364	2.66993	0.0177891	0.0735578	Name=IF3b
PF3D7_0110400.1	426.503	365.774	184.32	184.906	290.376	396.138	184.613	0.466052	-1.10144	0.0179622	0.0742122	Name=RPB9
PF3D7_1230700.1	3151.46	3454.02	1453.6	1914.74	2493.46	3302.74	1684.17	0.509906	-0.971697	0.0179771	0.0742129	Name=SEC13
PF3D7_0403900.1	1.2037	0	20.0213	14.3416	8.89164	0.601852	17.1814	29.0117	4.85856	0.0180119	0.0742956	Name=SET8
PF3D7_0628200.1	1098.73	1316.86	683.011	508.946	901.886	1207.79	595.978	0.493499	-1.01888	0.0180353	0.0743122	Name=PK4
PF3D7_0301700.1	1524	479.017	531.794	203.493	684.576	1001.51	367.643	0.367234	-1.44523	0.0180456	0.0743122	Plasmodium exported protein, unknown function
PF3D7_0102900.1	2796.64	2632.73	1183.79	1577.04	2047.55	2714.68	1380.42	0.508473	-0.975758	0.0180944	0.0744522	aspartate--tRNA ligase
PF3D7_0914100.1	22.8709	3.47167	70.4763	53.7828	37.6504	13.1713	62.1295	4.73136	2.24226	0.0181858	0.0747673	conserved Plasmodium protein, unknown function
PF3D7_0731100.1	4107.79	5330.17	2291.86	2555.96	3571.44	4718.98	2423.91	0.51364	-0.96117	0.018297	0.0751629	Name=PTP2
PF3D7_1440000.1	4.81406	0	23.222	28.6763	14.1781	2.40703	25.9492	10.8605	3.44102	0.0184622	0.0757226	conserved Plasmodium protein, unknown function
PF3D7_1314200.1	10.8314	3.47392	44.842	34.9483	23.5239	7.15268	39.8951	5.59458	2.48403	0.0184634	0.0757226	Name=TERT
PF3D7_1331600.1	8.43476	1.15337	33.6616	34.1156	19.3413	4.79407	33.8886	7.10504	2.82884	0.018484	0.0757451	Name=DEH
PF3D7_1140500.1	3.61084	1.1576	23.2234	24.1986	13.0476	2.38422	23.711	9.98636	3.31996	0.0185213	0.0758362	Name=MyoK
PF3D7_1357200.1	9.6324	10.4061	56.8724	35.8696	28.1951	10.0193	46.371	4.63018	2.21107	0.0185797	0.0760132	Name=GluRS
PF3D7_0922200.1	5418.98	3981.39	2649.18	2110.84	3540.1	4700.19	2380.01	0.506384	-0.981695	0.0186118	0.0760826	Name=SAMS
PF3D7_1455000.1	3.61213	0	23.2295	22.4183	12.315	1.80606	22.8239	12.7527	3.67273	0.0186372	0.0761248	Name=PPM3
PF3D7_1332800.1	694.721	548.095	273.944	324.609	460.342	621.408	299.277	0.481566	-1.05419	0.0186525	0.0761254	eukaryotic translation initiation factor 6, putative
PF3D7_0216800.1	1.20376	0	16.8185	17.0318	8.76351	0.60188	16.9251	28.5664	4.83625	0.0187465	0.0764466	TMEM121 domain-containing protein, putative
PF3D7_1340700.1	30.1231	8.0745	72.1302	76.3074	46.6588	19.0988	74.2188	3.89424	1.96134	0.0187635	0.076454	Name=RAB11b
PF3D7_0617200.1	4100.85	6017.7	2279.96	2803.6	3800.53	5059.27	2541.78	0.502383	-0.99314	0.0188003	0.0765417	BFR1 domain-containing protein, putative
PF3D7_0204000.1	4.81573	0	26.4318	25.105	14.0881	2.40786	25.7684	10.7874	3.43127	0.0189061	0.0769103	Name=CAPH2
PF3D7_0627100.1	1185.46	1929.1	807.164	708.837	1157.64	1557.28	758	0.48675	-1.03875	0.0191411	0.0777642	ankyrin-repeat protein, putative
PF3D7_1251500.1	666.977	953.047	265.118	474.303	589.861	810.012	369.711	0.456257	-1.13208	0.019147	0.0777642	Name=DRS1
PF3D7_1021200.1	16.8563	2.31264	52.0654	48.4222	29.9141	9.58447	50.2438	5.26053	2.39521	0.019217	0.0779856	conserved Plasmodium protein, unknown function
PF3D7_1305000.1	25.2757	27.7832	113.714	60.0476	56.7051	26.5294	86.8808	3.27671	1.71225	0.0192937	0.0782335	MCL1 domain-containing protein, putative
PF3D7_0318500.1	6.01688	4.63338	45.6394	21.5034	19.4483	5.32513	33.5714	6.31531	2.65885	0.019325	0.0782534	conserved Plasmodium protein, unknown function
PF3D7_1028800.1	6.0253	1.15308	38.4726	19.7535	16.3511	3.58919	29.113	8.16004	3.02858	0.0193297	0.0782534	conserved protein, unknown function
PF3D7_0932500.1	4.81673	1.15582	28.839	23.3191	14.5327	2.98627	26.0791	8.77734	3.13378	0.0193462	0.0782571	Name=DHHC6
PF3D7_0708400.1	21323.3	17177.6	10727.3	9416.84	14661.3	19250.5	10072.1	0.523216	-0.934523	0.0195208	0.0788997	Name=HSP90
PF3D7_1454700.1	1523.06	1106.67	507.831	764.87	975.607	1314.86	636.351	0.483906	-1.0472	0.0195551	0.0789748	Name=6PGD
PF3D7_1123200.1	9.63051	2.31394	48.0543	25.9977	21.4991	5.97223	37.026	6.22557	2.63821	0.0196729	0.0793453	Name=LRR11
PF3D7_0107300.1	0	1.15477	24.0375	9.86998	8.76555	0.577386	16.9537	28.871	4.85155	0.0196864	0.0793453	conserved Plasmodium protein, unknown function
PF3D7_0628900.1	13.2406	4.62947	46.4489	42.1274	26.6116	8.93502	44.2882	4.96908	2.31298	0.0196969	0.0793453	RAP protein, putative
PF3D7_1105800.1	817.789	589.117	322.88	359.753	522.385	703.453	341.317	0.485193	-1.04337	0.0197176	0.0793453	conserved Apicomplexan protein, unknown function
PF3D7_1431700.1	3434.95	3092.24	1608.4	1803.31	2484.73	3263.6	1705.86	0.522685	-0.935987	0.0197258	0.0793453	60S ribosomal protein L14, putative
PF3D7_1216900.1	1541.75	2446.39	1039.41	932.922	1490.12	1994.07	986.167	0.494549	-1.01581	0.0197532	0.079392	DNA-binding chaperone, putative
PF3D7_1412100.1	36.114	15.0413	100.112	72.6128	55.9701	25.5776	86.3625	3.38202	1.75789	0.0198748	0.079817	Name=MCMBP
PF3D7_0208100.1	63.7887	25.4708	145.742	116.504	87.8765	44.6298	131.123	2.94149	1.55655	0.0199056	0.0798416	conserved Plasmodium protein, unknown function
PF3D7_1323400.1	6123.84	7737.02	3173.31	3986.35	5255.13	6930.43	3579.83	0.516526	-0.953087	0.0199127	0.0798416	Name=RPL23
PF3D7_0818200.1	7804.99	5598.68	3160.22	3716.38	5070.07	6701.84	3438.3	0.513036	-0.962869	0.020001	0.080107	Name=14-3-3I
PF3D7_1321700.1	2250.83	3707.41	1286.13	1637.52	2220.47	2979.12	1461.82	0.490659	-1.02721	0.0200108	0.080107	Name=SF1
PF3D7_0528500.1	4.81821	4.61865	29.6468	31.4059	17.6224	4.71843	30.5263	6.47	2.69377	0.0200416	0.0801662	Name=CPalpha
PF3D7_0810900.1	6.0205	2.31216	32.0418	26.9039	16.8196	4.16633	29.4728	7.09755	2.82732	0.0200614	0.0801816	conserved Plasmodium protein, unknown function
PF3D7_1118500.1	2554.59	3292.33	1358.37	1642.43	2211.93	2923.46	1500.4	0.513204	-0.962396	0.0201525	0.0804625	Name=NOP56
PF3D7_0523000.1	6151.17	5307.83	3106.95	2933.05	4374.75	5729.5	3020	0.527102	-0.923846	0.0201637	0.0804625	Name=MDR1
PF3D7_0615500.1	21.6681	1.15706	70.4785	51.0971	36.1002	11.4126	60.7878	5.34521	2.41825	0.0201954	0.0805251	Name=CRK5
PF3D7_0919000.1	3320.05	3766.37	1606.22	2062.06	2688.68	3543.21	1834.14	0.517626	-0.950019	0.0202356	0.0806216	Name=NAPS
PF3D7_1446600.1	50.5916	2.30926	139.421	96.9107	72.3082	26.4504	118.166	4.47713	2.16257	0.0202939	0.0807898	Name=CEN2
PF3D7_0830400.1	2493.97	1689.58	995.779	1109.52	1572.21	2091.77	1052.65	0.503234	-0.990699	0.0203243	0.0808464	CRA domain-containing protein, putative
PF3D7_0106000.1	4.81516	8.09931	44.8501	27.7898	21.3886	6.45723	36.3199	5.62019	2.49062	0.020358	0.0809167	conserved protein, unknown function
PF3D7_0905500.1	1.20385	0	21.625	11.6547	8.62089	0.601927	16.6398	28.1054	4.81277	0.0204496	0.0812163	conserved protein, unknown function
PF3D7_0530800.1	10.8435	0	38.4673	40.3934	22.4261	5.42176	39.4303	7.31362	2.87059	0.0206061	0.0817735	CPW-WPC family protein
PF3D7_0522300.1	934.616	776.25	354.127	487.146	638.035	855.433	420.637	0.491644	-1.02431	0.0206245	0.0817817	18S rRNA (guanine-N(7))-methyltransferase, putative
PF3D7_0703500.1	4681.41	7721.19	3449.53	2705.19	4639.33	6201.3	3077.36	0.49625	-1.01086	0.0207341	0.0821166	erythrocyte membrane-associated antigen
PF3D7_0304200.1	151.713	123.709	40.0516	63.6704	94.7861	137.711	51.861	0.376197	-1.41044	0.0207416	0.0821166	Name=EHD
PF3D7_0422900.1	6.02587	1.15273	35.2689	21.5524	16	3.5893	28.4107	7.96183	2.9931	0.0208286	0.082396	methyltransferase, putative
PF3D7_0315500.1	13.25	0	51.2807	38.584	25.7787	6.625	44.9324	6.81734	2.76921	0.0209525	0.0828211	ribosomal protein L47, mitochondrial, putative
PF3D7_1150400.1	1.20346	6.94857	24.8227	35.8426	17.2043	4.07601	30.3326	7.40556	2.88861	0.0209943	0.0829207	Name=VAR
PF3D7_1113800.1	16.8541	8.09776	63.2734	42.1367	32.5905	12.4759	52.705	4.23324	2.08176	0.0210899	0.0832331	conserved Plasmodium membrane protein, unknown function
PF3D7_1224800.1	7.22552	8.08917	43.2605	34.0849	23.165	7.65735	38.6727	5.05052	2.33643	0.0211928	0.0835736	conserved protein, unknown function
PF3D7_0905200.1	440.536	620.411	219.426	283.227	390.9	530.473	251.326	0.473637	-1.07815	0.0212529	0.0837447	mitochondrial carrier protein, putative
PF3D7_1362200.1	765.728	567.825	279.543	365.835	494.733	666.777	322.689	0.483884	-1.04727	0.0213518	0.0840685	Name=RUVB3
PF3D7_1456400.1	1.20388	0	23.2271	9.86197	8.57325	0.601938	16.5446	27.9497	4.80476	0.0214082	0.0842247	conserved Plasmodium protein, unknown function
PF3D7_1215200.1	14.4523	0	60.8891	34.9866	27.582	7.22617	47.9378	6.66704	2.73705	0.0214849	0.0844603	Name=CYP32
PF3D7_1450100.1	681.503	790.822	392.505	345.253	552.521	736.163	368.879	0.501116	-0.996783	0.0217084	0.0852721	Name=SRP54
PF3D7_1331700.1	339.44	300.915	128.936	165.821	233.778	320.177	147.378	0.460159	-1.1198	0.0217393	0.0853203	glutamine--tRNA ligase, putative
PF3D7_0618300.1	3291.08	3033.88	1506.06	1818.04	2412.26	3162.48	1662.05	0.525536	-0.928137	0.0217665	0.0853203	60S ribosomal protein L27a, putative
PF3D7_1320600.1	546.665	440.457	225.095	252.899	366.279	493.561	238.997	0.484199	-1.04633	0.0217716	0.0853203	Name=RAB11a
PF3D7_0408000.1	4.82756	2.29485	35.3049	18.8993	15.3317	3.5612	27.1021	7.64113	2.93379	0.0219268	0.0858162	conserved Plasmodium protein, unknown function
PF3D7_0614300.1	2752.57	2688.26	1702.47	1011.8	2038.78	2720.41	1357.14	0.498922	-1.00311	0.0219323	0.0858162	Name=MFR1
PF3D7_1330600.1	20.4718	1.15568	59.2819	54.7133	33.9057	10.8138	56.9976	5.28966	2.40317	0.0220415	0.0861761	elongation factor Tu, putative
PF3D7_0828900.1	16.8602	25.4197	72.9041	69.0711	46.0638	21.14	70.9876	3.35562	1.74658	0.0221589	0.0865479	conserved protein, unknown function
PF3D7_0926300.1	30.0918	10.4167	84.0879	62.7418	46.8346	20.2543	73.4149	3.63174	1.86066	0.022171	0.0865479	protein kinase, putative
PF3D7_0401600.1	277.054	192.814	105.769	98.7077	168.586	234.934	102.238	0.435296	-1.19993	0.0222037	0.0865556	Name=RIF
PF3D7_1449400.1	36.1106	5.78685	96.9021	69.0172	51.9542	20.9487	82.9597	3.96949	1.98895	0.0222074	0.0865556	Name=MUS81
PF3D7_0718600.1	37.3161	27.7724	113.724	78.8827	64.4238	32.5443	96.3033	2.9617	1.56643	0.0222447	0.0866337	conserved Plasmodium protein, unknown function
PF3D7_1368600.1	139.749	105.024	45.6771	46.6707	84.2801	122.386	46.1739	0.37732	-1.40614	0.0222828	0.0867148	Name=TIM9
PF3D7_1238700.1	42.1351	3.47048	111.329	80.6872	59.4054	22.8028	96.0081	4.22008	2.07727	0.0224136	0.0871508	BTB/POZ domain-containing protein, putative
PF3D7_0902300.1	1017.26	1193.84	617.516	511.917	835.134	1105.55	564.717	0.510838	-0.969062	0.0224324	0.0871508	Name=FIKK9.4
PF3D7_1025800.1	1.20531	0	17.636	14.3708	8.30301	0.602656	16.0034	27.0378	4.75691	0.0224469	0.0871508	Name=C4AP2
PF3D7_0717000.1	4.81725	1.15541	28.0402	22.426	14.1097	2.98633	25.2331	8.49244	3.08618	0.0225111	0.0873328	conserved Plasmodium membrane protein, unknown function
PF3D7_0102600.1	1462.63	328.585	469.329	73.5101	583.513	895.606	271.42	0.303218	-1.72157	0.0225404	0.0873787	Name=FIKK1
PF3D7_0419200.1	60.2516	70.3434	14.427	23.3442	42.0915	65.2975	18.8856	0.288631	-1.7927	0.0225665	0.087401	Name=GOT1
PF3D7_1135700.1	589.81	397.793	182.863	274.235	361.176	493.802	228.549	0.46271	-1.11182	0.0225949	0.087401	conserved Plasmodium protein, unknown function
PF3D7_0511400.1	6.02542	4.61202	33.664	29.6312	18.4832	5.31872	31.6476	5.9568	2.57454	0.0225983	0.087401	conserved Plasmodium protein, unknown function
PF3D7_1004300.1	929.165	1697.18	601.395	667.676	973.855	1313.17	634.535	0.483165	-1.04941	0.0227191	0.0878005	E3 ubiquitin-protein ligase, putative
PF3D7_1423000.1	718.85	924.85	370.885	451.091	616.419	821.85	410.988	0.499996	-1.00001	0.0227705	0.0879317	Name=NOG2
PF3D7_0829100.1	613.152	771.175	271.64	400.234	514.05	692.163	335.937	0.485193	-1.04337	0.0228512	0.0881753	Name=CCDC124
PF3D7_1105300.1	31.2999	18.5101	112.93	53.7903	54.1325	24.905	83.36	3.35239	1.74519	0.0229259	0.0883598	conserved Plasmodium protein, unknown function
PF3D7_0709000.1	541.873	410.339	218.693	241.257	353.041	476.106	229.975	0.48302	-1.04985	0.0229342	0.0883598	Name=CRT
PF3D7_0717700.1	3349.84	4784.85	1774.33	2376.55	3071.39	4067.34	2075.44	0.510243	-0.970743	0.0230241	0.0886099	serine--tRNA ligase, putative
PF3D7_0307500.1	10.8377	1.15579	37.6512	36.7729	21.6044	5.99676	37.212	6.23324	2.63998	0.0230403	0.0886099	Name=SKA2
PF3D7_0316000.1	2.40822	3.46815	24.0315	24.2138	13.5304	2.93819	24.1226	8.19832	3.03533	0.0230646	0.0886099	Name=MA
PF3D7_0413600.1	1291.06	757.883	470.284	526.583	761.452	1024.47	498.433	0.486532	-1.03939	0.0230696	0.0886099	Name=RPT3
PF3D7_0515500.1	0	1.15666	19.2229	12.5522	8.23294	0.57833	15.8875	27.023	4.75611	0.0231027	0.0886693	Name=GEP1
PF3D7_0215000.1	37.3107	18.5237	104.102	72.592	58.1322	27.9172	88.3472	3.16907	1.66406	0.0231319	0.0887134	Name=ACS9
PF3D7_0605100.1	1314.34	1187.73	751.955	508.165	940.545	1251.03	630.06	0.503719	-0.98931	0.0231907	0.0888711	Name=KH1
PF3D7_0517000.1	3915.9	4063.06	2052.34	2223.3	3063.65	3989.48	2137.82	0.535858	-0.900077	0.0233878	0.0895566	60S ribosomal protein L12, putative
PF3D7_0610800.1	3916.44	3370.21	1682.04	2147.41	2779.02	3643.32	1914.72	0.525527	-0.928163	0.0234052	0.0895566	Name=TK
PF3D7_1325600.1	1.20615	0	20.0507	11.6886	8.23638	0.603076	15.8697	26.8338	4.74598	0.0234676	0.089727	Name=FIS1
PF3D7_0401400.1	19.287	10.3672	0.801695	0.898314	7.83854	14.8271	0.850004	0.0572658	-4.12618	0.0235514	0.0899434	Name=RIF
PF3D7_0200100.1	0	0	8.80891	11.6512	5.11504	0	10.2301	47.1004	5.55767	0.02356	0.0899434	Name=VAR
PF3D7_1343800.1	10.83	48.6554	100.885	102.136	65.6267	29.7427	101.511	3.40764	1.76877	0.0235896	0.0899881	VPS13 domain-containing protein, putative
PF3D7_1128400.1	507.119	229.774	155.446	162.414	263.688	368.447	158.93	0.431412	-1.21286	0.0236383	0.0900594	Name=FPPS/GGPPS
PF3D7_1348100.1	0	0	9.61962	10.7781	5.09943	0	10.1989	47.0405	5.55583	0.0236442	0.0900594	GTPase, putative
PF3D7_0831600.1	7.22212	3.47211	27.2287	36.7494	18.6681	5.34711	31.9891	5.99257	2.58318	0.023689	0.0901618	Name=CLAG8
PF3D7_1014700.1	470.967	160.512	101.759	145.358	219.649	315.74	123.558	0.391265	-1.35378	0.0237953	0.0904262	Name=PHB2
PF3D7_0820000.1	1548.9	1983.59	932.875	911.347	1344.18	1766.25	922.111	0.522068	-0.93769	0.0238004	0.0904262	Name=SRCAP
PF3D7_1015700.1	2.41043	0	20.0397	17.0632	9.87832	1.20521	18.5514	15.5722	3.9609	0.0238125	0.0904262	tubulin binding cofactor c, putative
PF3D7_0705700.1	3053.86	2563.63	1403.92	1571.44	2148.21	2808.75	1487.68	0.529654	-0.916877	0.0238793	0.0904788	40S ribosomal protein S29, putative
PF3D7_0814200.1	13263.9	27184.8	8504.37	11042.4	14998.9	20224.3	9773.4	0.483245	-1.04917	0.0238828	0.0904788	Name=ALBA1
PF3D7_1117000.1	7.22245	0	29.6322	30.4773	16.833	3.61123	30.0547	8.37476	3.06605	0.0238963	0.0904788	MFS domain-containing protein P115, putative
PF3D7_0903800.1	4.81465	1.15744	26.4275	23.3038	13.9259	2.98605	24.8657	8.36605	3.06455	0.0238983	0.0904788	Name=CCp4
PF3D7_1409500.1	3.61127	3.47147	25.6281	25.9957	14.6766	3.54137	25.8119	7.28954	2.86583	0.0239719	0.0906888	conserved Plasmodium protein, unknown function
PF3D7_0625200.1	1.20427	0	16.0225	15.2488	8.11889	0.602134	15.6356	26.3938	4.72213	0.0241409	0.0912531	conserved Plasmodium protein, unknown function
PF3D7_1304900.1	507.062	442.391	209.915	254.794	353.541	474.727	232.355	0.48937	-1.031	0.024174	0.0912531	Name=RPB11
PF3D7_1422700.1	364.715	501.149	192.202	222.288	320.088	432.932	207.245	0.478588	-1.06314	0.024186	0.0912531	conserved Plasmodium protein, unknown function
PF3D7_0724900.1	0	0	10.4102	9.85808	5.06707	0	10.1341	46.675	5.54458	0.0241937	0.0912531	kinesin-20, putative
PF3D7_1434300.1	1923.44	2525.6	1074.71	1246.74	1692.62	2224.52	1160.73	0.52176	-0.938541	0.0242652	0.0914543	Name=HOP
PF3D7_1342500.1	8.43153	1.15481	34.4534	29.6094	18.4123	4.79317	32.0314	6.71609	2.74762	0.0243892	0.091828	Name=SPECT1
PF3D7_0934700.1	440.601	593.503	239.473	266.257	384.959	517.052	252.865	0.488971	-1.03218	0.024401	0.091828	UBX domain-containing protein, putative
PF3D7_1129100.1	4964.53	3292.73	2125.6	2156.91	3134.95	4128.63	2141.26	0.518643	-0.947187	0.0244508	0.0919466	Name=PV1
PF3D7_0815600.1	1083.06	1317.96	556.141	682.117	909.82	1200.51	619.129	0.515663	-0.955499	0.0246167	0.0925012	Name=EIF3G
PF3D7_1462700.1	60.2153	1.15543	148.212	128.275	84.4645	30.6854	138.244	4.51288	2.17405	0.0247083	0.0927594	Name=CYT1
PF3D7_0510000.1	16.8533	3.471	45.6514	50.2019	29.0444	10.1621	47.9266	4.72929	2.24162	0.0247223	0.0927594	conserved Plasmodium protein, unknown function
PF3D7_0210000.1	1060.36	1128.02	621.935	513.526	830.961	1094.19	567.73	0.518903	-0.946463	0.0247703	0.0928703	Name=Sec61-gamma
PF3D7_1247400.1	996.718	748.657	405.246	477.791	657.103	872.688	441.519	0.505902	-0.983069	0.0248157	0.0929113	Name=FKBP35
PF3D7_0607000.1	4069.28	9457.43	3307.26	3109.81	4985.95	6763.36	3208.54	0.474396	-1.07583	0.0248346	0.0929113	translation initiation factor IF-2, putative
PF3D7_1474500.1	181.767	239.532	85.6938	98.6044	151.399	210.649	92.1491	0.437288	-1.19334	0.0248398	0.0929113	Name=SF3A1
PF3D7_1138500.1	552.545	996.188	245.075	455.4	562.302	774.366	350.238	0.452111	-1.14525	0.0248553	0.0929113	Name=PPM2
PF3D7_0425800.1	4.81373	4.63267	22.4201	36.7376	17.151	4.7232	29.5789	6.25881	2.64589	0.0249236	0.0930298	Name=VAR
PF3D7_0620400.1	2.40842	0	25.6351	11.66	9.92588	1.20421	18.6475	15.6606	3.96907	0.024924	0.0930298	Name=MSP10
PF3D7_0517900.1	16.858	17.3392	69.6926	51.12	38.7525	17.0986	60.4063	3.5341	1.82134	0.0249467	0.0930453	zinc finger protein, putative
PF3D7_0725600.1	894.709	1313	614.433	495.085	829.307	1103.86	554.759	0.502592	-0.992539	0.0249745	0.09308	#N/A
PF3D7_0512600.1	1158.61	780.93	419.817	544.544	725.975	969.769	482.181	0.497172	-1.00818	0.0250314	0.0932229	Name=RAB1b
PF3D7_1317100.1	247.961	19.6749	497.326	394.388	289.838	133.818	445.857	3.33365	1.7371	0.0250674	0.093288	Name=MCM4
PF3D7_1222300.1	1019.6	666.473	404.45	434.771	631.324	843.038	419.61	0.497745	-1.00652	0.0250992	0.0932909	Name=GRP94
PF3D7_0310100.1	1.20443	0	18.4277	12.5604	8.04812	0.602214	15.494	26.1671	4.70968	0.0251053	0.0932909	Name=CDPK3
PF3D7_1420400.1	2261.92	2970.14	1243.79	1497.96	1993.45	2616.03	1370.87	0.524001	-0.932359	0.0251776	0.0934901	Name=GlyRS
PF3D7_1116400.1	445.43	408.355	212.247	207.995	318.507	426.892	210.121	0.492234	-1.02259	0.0253135	0.0938918	Name=SEC12
PF3D7_1455600.1	3.61064	0	25.6248	17.0272	11.5657	1.80532	21.326	11.9176	3.57502	0.0253231	0.0938918	Name=FER2
PF3D7_0616800.1	398.476	106.43	114.532	66.3423	171.445	252.453	90.4373	0.358563	-1.4797	0.0258209	0.0956354	Name=MQO
PF3D7_1353700.1	236.198	125.675	77.7482	69.1401	127.19	180.937	73.4441	0.406116	-1.30003	0.0258315	0.0956354	Name=ROMO1
PF3D7_0523600.1	19.2851	3.45685	52.1064	51.1962	31.5111	11.371	51.6513	4.5571	2.18812	0.0258861	0.0957673	conserved protein, unknown function
PF3D7_1202200.1	34.92	8.09171	96.9287	60.9851	50.2314	21.5059	78.9569	3.68006	1.87973	0.025975	0.0960253	Name=PIC
PF3D7_0301600.1	2091.17	1681.84	991.573	1007.74	1443.08	1886.51	999.659	0.529905	-0.916193	0.0260217	0.096127	Name=GEXP21
PF3D7_1141800.1	2.40818	0	24.0312	12.555	9.74858	1.20409	18.2931	15.3603	3.94113	0.0262197	0.0966986	EELM2 domain-containing protein, putative
PF3D7_1361000.1	281.738	259.026	122.553	130.02	198.334	270.382	126.287	0.467039	-1.09839	0.0262209	0.0966986	Name=PRMT5
PF3D7_1318800.1	2622.64	1875.4	1133.13	1223.35	1713.63	2249.02	1178.24	0.523892	-0.932658	0.0262341	0.0966986	Name=SEC63
PF3D7_0727800.1	400.78	326.505	165.76	184.61	269.414	363.643	175.185	0.481715	-1.05375	0.0263109	0.0969105	cation transporting ATPase, putative
PF3D7_0525100.1	1391.69	1161.37	572.673	750.416	969.038	1276.53	661.544	0.518189	-0.948451	0.0264519	0.0973335	Name=ACS10
PF3D7_0306600.1	4.82253	2.3026	28.8644	22.4634	14.6133	3.56256	25.6639	7.22711	2.85342	0.0264645	0.0973335	Name=ATPTG17
PF3D7_0422300.1	298.531	181.674	691.156	371.111	385.618	240.103	531.133	2.21299	1.14599	0.0265485	0.097571	alpha tubulin 2
PF3D7_1104000.1	664.561	783.054	343.61	397.188	547.103	723.808	370.399	0.51167	-0.966715	0.0265683	0.0975726	phenylalanine--tRNA ligase beta subunit
PF3D7_1369000.1	8.42695	13.8823	50.4581	42.1361	28.7259	11.1546	46.2971	4.14684	2.05201	0.0266309	0.0976812	Name=GPAA1
PF3D7_1014200.1	0	0	13.6167	6.27653	4.9733	0	9.94661	45.8658	5.51935	0.0266368	0.0976812	Name=HAP2
PF3D7_1428700.1	160.117	129.556	70.4828	44.8276	101.246	144.836	57.6552	0.39853	-1.32724	0.0266754	0.0977516	heme/steroid binding domain containing protein, putative
PF3D7_0527200.1	1138.99	1100.85	483.004	672.521	848.843	1119.92	577.762	0.515818	-0.955065	0.0266955	0.0977537	Name=USP14
PF3D7_1412600.1	201.108	187.214	57.6801	104.944	137.736	194.161	81.3119	0.418341	-1.25725	0.0267543	0.0978979	Name=DHS
PF3D7_0321100.1	16.8496	2.31565	55.2533	39.4311	28.4624	9.58261	47.3422	4.95781	2.3097	0.0268776	0.0981929	conserved Plasmodium protein, unknown function
PF3D7_0214100.1	2170.11	3575.87	1411.02	1535.26	2173.06	2872.99	1473.14	0.512736	-0.963711	0.026881	0.0981929	Name=SEC31
PF3D7_1227800.1	1071.32	1412.97	550.996	725.172	940.115	1242.15	638.084	0.513623	-0.961219	0.0268936	0.0981929	Name=ELP3
PF3D7_0106400.1	461.754	476.65	221.293	247.993	351.922	469.202	234.643	0.500026	-0.999925	0.0269452	0.0983098	pre-rRNA-processing protein TSR2, putative
PF3D7_1206900.1	6.02091	4.62328	38.4521	23.3191	18.1039	5.32209	30.8856	5.81214	2.53907	0.0269907	0.0984046	conserved Plasmodium protein, unknown function
PF3D7_0514100.1	15.6476	2.31489	44.8466	44.815	26.906	8.98125	44.8308	5.00793	2.32422	0.0270523	0.0984618	Name=UvrD
PF3D7_1447700.1	116.832	38.1146	17.6267	26.9158	49.8722	77.4731	22.2712	0.287231	-1.79972	0.0270612	0.0984618	conserved protein, unknown function
PF3D7_1364400.1	756.953	1049.33	461.212	464.142	682.908	903.14	462.677	0.512274	-0.965011	0.0270652	0.0984618	conserved Plasmodium protein, unknown function
PF3D7_0717400.1	1131.57	1265.77	636.715	633.796	916.963	1198.67	635.256	0.529961	-0.916042	0.02727	0.0991349	queuine tRNA-ribosyltransferase, putative
PF3D7_1037100.1	250.409	164.256	73.6867	104.001	148.088	207.333	88.8437	0.428315	-1.22326	0.027358	0.0993307	Name=PyKII
PF3D7_1426100.1	1254.85	1728.68	685.767	858.423	1131.93	1491.77	772.095	0.517516	-0.950324	0.0273691	0.0993307	Name=BTF3
PF3D7_1466000.1	0	0	9.62113	9.88317	4.87608	0	9.75215	44.9958	5.49172	0.0274015	0.0993307	conserved protein, unknown function
PF3D7_0909400.1	893.063	1265.34	562.959	549.38	817.686	1079.2	556.17	0.515338	-0.956408	0.0274073	0.0993307	exoribonuclease, putative
PF3D7_1033100.1	2690.99	5990.35	2177.23	2022.49	3220.26	4340.67	2099.86	0.483759	-1.04764	0.0274227	0.0993307	Name=AdoMetDC/ODC
PF3D7_1315500.1	676.992	444.473	253.209	296.135	417.702	560.733	274.672	0.489825	-1.02966	0.0275279	0.0996397	conserved protein, unknown function
PF3D7_1213900.1	486.287	659.712	229.841	330.742	426.646	572.999	280.292	0.488996	-1.0321	0.0277342	0.100315	W2 domain-containing protein, putative
PF3D7_1404400.1	3.61439	2.3078	34.4595	13.4638	13.4614	2.9611	23.9617	8.11614	3.02079	0.0277779	0.1004	ribosomal protein L16, mitochondrial, putative
PF3D7_0800600.1	0	0	10.4243	8.9872	4.85287	0	9.70574	44.8005	5.48544	0.0278516	0.100594	Plasmodium exported protein (PHISTa), unknown function
PF3D7_0104100.1	3.61107	2.31473	28.8304	17.9266	13.1707	2.9629	23.3785	7.90845	2.9834	0.0278898	0.100625	protein E140, putative
PF3D7_1438700.1	42.1575	6.92899	100.956	77.1634	56.8015	24.5432	89.0598	3.63676	1.86265	0.0279048	0.100625	DNA primase small subunit
PF3D7_0409000.1	0	1.15801	22.4208	8.06486	7.91092	0.579005	15.2428	25.9326	4.6967	0.0279202	0.100625	conserved Plasmodium protein, unknown function
PF3D7_1330800.1	4933.36	6178.85	2866.5	3146.74	4281.36	5556.11	3006.62	0.54113	-0.885953	0.0279938	0.100818	RNA-binding protein, putative
PF3D7_0607200.1	12.042	0	37.6515	41.2581	22.7379	6.02102	39.4548	6.58453	2.71908	0.0282057	0.101487	RING zinc finger protein, putative
PF3D7_1019700.1	15.6493	1.15703	56.8636	34.0651	26.9338	8.40318	45.4644	5.43298	2.44174	0.0282445	0.101487	conserved Plasmodium protein, unknown function
PF3D7_0415200.1	18.0525	19.6853	71.2669	54.6629	40.9169	18.8689	62.9649	3.33764	1.73883	0.0282604	0.101487	conserved Plasmodium protein, unknown function
PF3D7_0822800.1	317.919	241.53	107.349	149.791	204.147	279.724	128.57	0.459452	-1.12201	0.0282605	0.101487	Name=SNRNP40
PF3D7_0620100.1	3.61504	1.15323	23.2432	19.7523	11.9409	2.38413	21.4977	9.06027	3.17955	0.0282964	0.101544	Name=ATPTG12
PF3D7_0204200.1	360.466	320.115	165.163	166.216	252.99	340.29	165.689	0.486924	-1.03823	0.028484	0.102144	Name=SEC66
PF3D7_1427100.1	2929.66	4177.49	1688.13	2064.12	2714.85	3553.57	1876.12	0.527932	-0.921577	0.0288706	0.103456	lipase, putative
PF3D7_1304000.1	32.4993	5.78697	88.0924	58.2607	46.1599	19.1432	73.1766	3.83206	1.93812	0.0290356	0.103927	Name=CAPH
PF3D7_0914800.1	12.0399	4.62571	53.6663	26.9001	24.308	8.33279	40.2832	4.84899	2.27768	0.0290432	0.103927	GINS complex subunit Psf3, putative
PF3D7_1348300.1	315.351	399.353	188.192	157.742	265.16	357.352	172.967	0.484097	-1.04663	0.0290777	0.103976	elongation factor Tu, putative
PF3D7_1441100.1	2773.23	3986.29	1728.19	1864.29	2588	3379.76	1796.24	0.531457	-0.911975	0.0291505	0.104162	conserved Plasmodium protein, unknown function
PF3D7_0519500.1	215.419	516.504	130.519	184.59	261.758	365.962	157.555	0.430302	-1.21658	0.0292181	0.104329	Name=CCR4-1
PF3D7_1140600.1	1.20355	9.26245	33.6326	31.3659	18.8661	5.233	32.4993	6.185	2.62877	0.0292842	0.104491	conserved Plasmodium protein, unknown function
PF3D7_0829600.1	1.20461	1.15449	24.8401	8.97375	9.04323	1.17955	16.9069	14.3553	3.84351	0.029314	0.104496	Name=ETRAMP8
PF3D7_1439600.1	16.8671	2.30781	57.6996	35.9034	28.1945	9.58747	46.8015	4.90091	2.29305	0.0293272	0.104496	Name=NDUFA4
PF3D7_0305700.1	456.595	439.709	201.941	246.818	336.266	448.152	224.379	0.500577	-0.998336	0.0293637	0.104522	ubiquitin-conjugating enzyme E2, putative
PF3D7_1420900.1	15.6561	3.4662	46.4667	42.161	26.9375	9.56116	44.3139	4.64915	2.21697	0.0294031	0.104522	mannose-1-phosphate guanyltransferase, putative
PF3D7_1243300.1	0	0	11.4774	7.43377	4.7278	0	9.45559	44.8925	5.4884	0.0294076	0.104522	conserved Plasmodium protein, unknown function
PF3D7_1411900.1	925.935	983.883	487.83	524.611	730.565	954.909	506.22	0.530098	-0.915669	0.0294175	0.104522	p1/s1 nuclease, putative
PF3D7_0401800.1	2824.38	672.022	1001.19	211.594	1177.3	1748.2	606.393	0.346955	-1.52718	0.0294571	0.104564	Name=PfD80
PF3D7_0106300.1	2415.62	2271.32	1171.57	1370.33	1807.21	2343.47	1270.95	0.542319	-0.882786	0.0294711	0.104564	Name=ATP6
PF3D7_0617300.1	10.848	5.76107	48.0988	29.6407	23.5872	8.30456	38.8698	4.69179	2.23014	0.0295022	0.104601	conserved Plasmodium protein, unknown function
PF3D7_1024400.1	0	1.15534	17.6255	11.6618	7.61066	0.577672	14.6437	24.9225	4.63938	0.0296006	0.104876	conserved Plasmodium protein, unknown function
PF3D7_0826400.1	1.20554	1.15159	18.4401	14.3749	8.79303	1.17857	16.4075	13.9303	3.80016	0.0296679	0.10504	Name=CPT
PF3D7_1320500.1	221.662	105.037	64.1063	66.412	114.304	163.349	65.2592	0.399604	-1.32336	0.0298256	0.105524	Name=SNAP23
PF3D7_0728200.1	2.40826	0	15.2201	19.7303	9.33968	1.20413	17.4752	14.6559	3.87341	0.029851	0.105539	Name=ALP3
PF3D7_0108300.1	5930.57	13136.7	5073.39	4276.85	7104.38	9533.63	4675.12	0.490382	-1.02802	0.0299027	0.105554	Name=ARP
PF3D7_1142600.1	2576.59	2788.69	1206.33	1662.16	2058.44	2682.64	1434.25	0.534603	-0.90346	0.0299134	0.105554	60S ribosomal protein L35ae, putative
PF3D7_0313700.1	14.453	1.15508	45.6684	38.5778	24.9636	7.80405	42.1231	5.42036	2.43839	0.0299181	0.105554	conserved Plasmodium protein, unknown function
PF3D7_1316200.1	10.8397	3.46536	39.2585	33.1943	21.6895	7.15251	36.2264	5.08032	2.34492	0.0299755	0.105682	ADP-ribosylation factor, putative
PF3D7_0416700.1	108.42	54.253	24.8409	28.7179	54.0579	81.3363	26.7794	0.329219	-1.60288	0.0300725	0.10595	CDGSH iron-sulfur domain-containing protein, putative
PF3D7_1465700.1	0	0	12.8242	6.28522	4.77736	0	9.55471	44.1015	5.46275	0.0301207	0.106045	Name=PM8
PF3D7_0605300.1	15.6558	4.62194	52.0739	37.6745	27.5065	10.1389	44.8742	4.43892	2.15021	0.0301724	0.106153	Name=ARK1
PF3D7_0403700.1	834.273	1065.45	478.954	518.189	724.216	949.86	498.572	0.52485	-0.930023	0.0302111	0.106215	Name=CLF1
PF3D7_0932200.1	149.307	5.7806	320.415	254.686	182.547	77.5437	287.551	3.71129	1.89192	0.0302662	0.106334	Name=PFN
PF3D7_1347600.1	1.20596	0	12.831	16.1804	7.55433	0.60298	14.5057	24.4935	4.61433	0.0304092	0.106744	conserved protein, unknown function
PF3D7_0603800.1	31.2931	4.63082	77.6768	62.7344	44.0838	17.9619	70.2056	3.91809	1.97015	0.0304253	0.106744	Name=CEP76
PF3D7_1365100.1	103.706	41.4192	21.6513	22.4706	47.3118	72.5627	22.0609	0.304158	-1.71711	0.0304926	0.106905	Name=mtRPS17
PF3D7_0408400.1	3.61209	0	21.6273	18.8311	11.0176	1.80605	20.2292	11.2988	3.4981	0.0306114	0.107156	conserved protein, unknown function
PF3D7_1332500.1	498.952	608.599	251.696	310.723	417.493	553.775	281.21	0.507688	-0.977986	0.0306119	0.107156	SAM-dependent RNA methyltransferase, putative
PF3D7_1317400.1	242.157	71.5488	72.9244	34.1068	105.184	156.853	53.5156	0.341751	-1.54898	0.0306282	0.107156	zinc finger protein, putative
PF3D7_1252500.1	2.40838	2.31159	23.2316	17.938	11.4724	2.35999	20.5848	8.72722	3.12552	0.0308771	0.107952	Plasmodium exported protein, unknown function
PF3D7_1230300.1	1.20495	0	14.4262	14.3641	7.49883	0.602474	14.3952	24.3011	4.60295	0.0310282	0.108404	Name=SPM2
PF3D7_1317000.1	453.887	503.104	241.092	247.467	361.388	478.496	244.28	0.510489	-0.970048	0.0311483	0.108749	Name=USP39
PF3D7_1123500.1	391.178	399.36	199.403	198.073	297.003	395.269	198.738	0.502792	-0.991965	0.0312796	0.109131	Name=GP2
PF3D7_1015200.1	174.569	145.735	59.271	78.0039	114.395	160.152	68.6375	0.428356	-1.22312	0.0313277	0.109223	Name=CysRS
PF3D7_1319700.1	6.0193	1.15682	28.0325	23.3097	14.6296	3.58806	25.6711	7.18871	2.84573	0.0315468	0.109802	protein phosphatase PP2A regulatory subunit A, putative
PF3D7_1136100.1	0	0	8.81279	9.86778	4.67014	0	9.34029	43.0413	5.42765	0.0315561	0.109802	conserved Plasmodium protein, unknown function
PF3D7_0420600.1	7.225	2.31174	33.6452	24.2155	16.8494	4.76837	28.9304	6.08942	2.6063	0.0315593	0.109802	conserved Plasmodium protein, unknown function
PF3D7_1224300.1	11592.1	28955.9	9532.95	10059.8	15035.2	20274	9796.36	0.483196	-1.04932	0.0316118	0.109908	Name=PABP1
PF3D7_0107000.1	50.6212	4.60974	120.242	86.2197	65.4231	27.6155	103.231	3.74651	1.90555	0.0317025	0.110147	Name=CEN1
PF3D7_0513900.1	1.20522	0	16.0318	12.573	7.45252	0.602612	14.3024	24.1551	4.59426	0.031743	0.110147	conserved protein, unknown function
PF3D7_1370300.1	10387	12705	5332.25	7190.56	8903.7	11546	6261.41	0.542292	-0.882857	0.0317463	0.110147	Name=MAHRP1
PF3D7_1227100.1	814.964	491.749	318.755	333.476	489.736	653.356	326.116	0.499166	-1.00241	0.031811	0.110276	Name=DH60
PF3D7_1357800.1	3300.87	3949.84	1689.12	2230.44	2792.57	3625.35	1959.78	0.54055	-0.8875	0.0318274	0.110276	Name=CCT4
PF3D7_1423700.1	2234.92	4668.72	1931.43	1485.78	2580.21	3451.82	1708.61	0.494993	-1.01452	0.0321101	0.111143	conserved Plasmodium protein, unknown function
PF3D7_1008900.1	1341.88	991.831	568.1	663.12	891.233	1166.86	615.61	0.527564	-0.922583	0.0321355	0.111143	Name=AK1
PF3D7_0319000.1	87.8561	20.8427	183.373	129.042	105.279	54.3494	156.208	2.87775	1.52494	0.0321437	0.111143	Name=ATPase7
PF3D7_0610900.1	938.841	1347.34	522.136	665.934	868.563	1143.09	594.035	0.519601	-0.944525	0.0322401	0.111344	Name=SPT5
PF3D7_0409400.1	762.088	899.841	448.539	432.163	635.658	830.964	440.351	0.529926	-0.916137	0.0322464	0.111344	Name=DnaJ
PF3D7_0419300.1	20.4678	2.31286	56.8703	46.6267	31.5694	11.3903	51.7485	4.55804	2.18841	0.0322967	0.111441	conserved Plasmodium protein, unknown function
PF3D7_0214400.1	509.301	876.492	293.97	388.274	517.009	692.896	341.122	0.492186	-1.02273	0.0323324	0.111449	conserved protein, unknown function
PF3D7_0304400.1	2536.51	2991.65	1429.34	1600.53	2139.51	2764.08	1514.94	0.548063	-0.867587	0.0323432	0.111449	Name=RPL44
PF3D7_0501300.1	16044.6	36955.1	12744	13457.8	19800.4	26499.8	13100.9	0.494375	-1.01632	0.0324202	0.111562	Name=SBP1
PF3D7_0727200.1	927.058	683.48	302.771	500.331	603.41	805.269	401.551	0.498538	-1.00422	0.0324204	0.111562	Name=NFS1
PF3D7_0207900.1	7.22255	0	36.0395	20.6174	15.9699	3.61127	28.3285	7.89631	2.98118	0.0325443	0.111874	Name=SERA2
PF3D7_1003100.1	8.43391	1.15375	30.4535	29.6222	17.4158	4.79383	30.0378	6.29624	2.65449	0.0325557	0.111874	Name=C4AP3
PF3D7_0515600.1	3.61103	0	24.826	15.2374	10.9186	1.80552	20.0317	11.1924	3.48444	0.0326043	0.111964	Name=GEP
PF3D7_0520900.1	5418.83	3280.26	2309.96	2282.72	3322.94	4349.54	2296.34	0.527958	-0.921505	0.0327385	0.112348	Name=SAHH
PF3D7_1465800.1	8.42349	6.95045	51.2437	22.3988	22.2541	7.68697	36.8212	4.79741	2.26226	0.0328262	0.112516	dynein beta chain, putative
PF3D7_0704100.1	16.8479	52.1191	85.6764	120.068	68.6777	34.4835	102.872	2.97866	1.57467	0.0328321	0.112516	Name=BTP2
PF3D7_1248500.1	2156.15	1310.61	958.723	843.652	1317.28	1733.38	901.187	0.519939	-0.943586	0.0329645	0.112893	bax inhibitor 1, putative
PF3D7_0531300.1	12.0483	6.9228	36.8644	43.9836	24.9548	9.48555	40.424	4.26658	2.09308	0.033099	0.113276	conserved Plasmodium protein, unknown function
PF3D7_0310200.1	1107.11	1627.44	738.242	706.931	1044.93	1367.28	722.587	0.528477	-0.920088	0.0331378	0.113283	phd finger protein, putative
PF3D7_1305600.1	6.0219	0	27.2402	23.325	14.1468	3.01095	25.2826	8.45703	3.08015	0.0331461	0.113283	Name=S2P
PF3D7_0606700.1	1195.17	1570.93	502.902	894.433	1040.86	1383.05	698.667	0.505059	-0.985476	0.0332448	0.113543	coatomer alpha subunit, putative
PF3D7_1008800.1	3437.03	4168.02	1923.83	2253.87	2945.69	3802.52	2088.85	0.549317	-0.86429	0.0332679	0.113545	Name=NOP5
PF3D7_1210700.1	4.81575	0	26.4319	18.8288	12.5191	2.40787	22.6303	9.472	3.24367	0.0333039	0.11359	conserved Plasmodium protein, unknown function
PF3D7_1458000.1	722.355	870.939	398.077	444.712	609.021	796.647	421.395	0.528908	-0.918913	0.0333656	0.113724	Name=FP1
PF3D7_1335700.1	33.7012	15.0487	72.8736	77.9734	49.8992	24.375	75.4235	3.09777	1.63123	0.0334429	0.11391	Name=COG3
PF3D7_1320000.1	630.691	1016.39	391.594	448.119	621.697	823.538	419.857	0.509749	-0.972141	0.0334659	0.113911	Name=GP1
PF3D7_1148900.1	971.817	910.658	427.793	568.666	719.733	941.238	498.229	0.529259	-0.917953	0.0335493	0.114118	Plasmodium exported protein, unknown function
PF3D7_1342700.1	224.349	102.317	57.7469	73.7306	114.536	163.333	65.7388	0.402434	-1.31318	0.0335894	0.114177	Name=RPB12
PF3D7_0803200.1	24.0773	20.8225	63.2736	73.5156	45.4222	22.4499	68.3946	3.0467	1.60725	0.0338543	0.114972	filament assembling protein, putative
PF3D7_1468100.1	5079.59	4884.28	3322.14	1915.68	3800.42	4981.94	2618.91	0.52571	-0.927661	0.0338693	0.114972	Name=MORC
PF3D7_1238100.1	625.137	389.175	243.577	261.101	379.747	507.156	252.339	0.49758	-1.007	0.0340063	0.11536	calcyclin binding protein, putative
PF3D7_0525900.1	1.2052	0	14.4284	13.4706	7.27606	0.602598	13.9495	23.5514	4.55774	0.0340468	0.115418	Name=NEK2
PF3D7_0102700.1	21.6798	39.2713	92.94	80.7457	58.6592	30.4755	86.8428	2.8475	1.5097	0.0340695	0.115418	Name=MaTrA
PF3D7_1132800.1	156.54	32.3658	274.767	234.079	174.438	94.4526	254.423	2.69587	1.43075	0.0341189	0.115508	Name=AQP
PF3D7_1362600.1	4.82008	0	23.2433	21.5482	12.4029	2.41004	22.3957	9.369	3.2279	0.0342382	0.115805	conserved protein, unknown function
PF3D7_0703600.1	54.1951	41.5923	113.765	123.795	83.3367	47.8937	118.78	2.4807	1.31075	0.0342827	0.115805	conserved protein, unknown function
PF3D7_1360200.1	190.392	143.001	50.4937	89.783	118.417	166.696	70.1383	0.420335	-1.25039	0.0342909	0.115805	Name=EMC3
PF3D7_1147200.1	1.20346	0	14.4132	13.4411	7.26446	0.601732	13.9272	23.492	4.5541	0.0343212	0.115805	tubulin--tyrosine ligase, putative
PF3D7_1322600.1	0	1.15605	15.2199	12.5553	7.23282	0.578025	13.8876	23.6241	4.56219	0.0343219	0.115805	conserved Plasmodium protein, unknown function
PF3D7_1115400.1	1005.38	654.44	358.856	486.029	626.175	829.908	422.442	0.508969	-0.97435	0.0343879	0.115915	Name=FP3
PF3D7_1420200.1	14.444	9.25951	55.2575	36.7484	28.9273	11.8517	46.0029	3.88738	1.9588	0.0344008	0.115915	Name=UNC
PF3D7_0308300.1	2.40873	1.15524	24.0353	12.5594	10.0397	1.78199	18.2973	10.31	3.36597	0.0344808	0.116052	Name=PIC4
PF3D7_1242800.1	1919.08	1936.1	1086.91	1046.35	1497.11	1927.59	1066.63	0.553355	-0.853722	0.0344875	0.116052	Name=rabGDI
PF3D7_0303800.1	18.0583	5.7837	53.6631	42.1381	29.9108	11.921	47.9006	4.02804	2.01008	0.0345223	0.116091	IBR domain protein, putative
PF3D7_0504800.1	28.8808	8.10862	76.866	53.7578	41.9033	18.4947	65.3119	3.53907	1.82337	0.0346786	0.116539	conserved Plasmodium protein, unknown function
PF3D7_1010300.1	136.052	485.686	684.05	760.385	516.543	310.869	722.218	2.32255	1.21571	0.0347117	0.116572	Name=SDH4
PF3D7_1233300.1	28.8882	9.25922	64.8679	65.4311	42.1116	19.0737	65.1495	3.4215	1.77463	0.0348749	0.116992	Name=PPR2
PF3D7_0625000.1	0	1.15607	20.0262	8.0712	7.31336	0.578034	14.0487	23.9193	4.5801	0.0348833	0.116992	Name=SMS1
PF3D7_1021000.1	20.4776	5.77313	51.2813	51.1475	32.1699	13.1254	51.2144	3.91113	1.96758	0.0350144	0.117353	conserved protein, unknown function
PF3D7_0203100.1	19.2556	13.8963	70.4653	43.0124	36.6574	16.576	56.7388	3.42723	1.77704	0.0350723	0.117469	protein kinase, putative
PF3D7_0111500.1	79.4743	6.93542	163.419	130.941	95.1924	43.2048	147.18	3.41151	1.77041	0.0351632	0.117695	UMP-CMP kinase, putative
PF3D7_0923600.1	3.61428	0	19.2328	19.746	10.6483	1.80714	19.4894	10.881	3.44374	0.0352042	0.117754	Name=LipL2
PF3D7_1345100.1	658.297	438.599	286.246	271.372	413.628	548.448	278.809	0.508432	-0.975873	0.0352511	0.117779	Name=TRX2
PF3D7_1121000.1	6.02591	3.4581	29.6581	25.1447	16.0717	4.74201	27.4014	5.79066	2.53373	0.0352588	0.117779	Name=DHHC3
PF3D7_1008600.1	0	0	12.8248	5.38784	4.55316	0	9.10631	42.0413	5.39373	0.0353988	0.118168	zinc finger (CCCH type) protein, putative
PF3D7_1245200.1	1.20362	1.15756	16.8171	14.3401	8.3796	1.18059	15.5786	13.2011	3.72259	0.035466	0.118313	conserved Plasmodium membrane protein, unknown function
PF3D7_1441400.1	514.11	260.185	192.24	172.164	284.675	387.147	182.202	0.470754	-1.08695	0.0354892	0.118313	Name=FACT-S
PF3D7_0513600.1	264.8	130.8	537.35	325.347	314.574	197.8	431.349	2.18178	1.12551	0.0357274	0.119028	deoxyribodipyrimidine photo-lyase, putative
PF3D7_1333300.1	291.425	211.484	130.581	106.737	185.057	251.455	118.659	0.472097	-1.08284	0.0357925	0.119166	transmembrane emp24 domain-containing protein, putative
PF3D7_1465100.1	6.01913	13.8832	45.652	37.6524	25.8017	9.95116	41.6522	4.17921	2.06323	0.0358411	0.119241	Name=COG6
PF3D7_1448000.1	745.037	1224.74	447.652	563.738	745.291	984.888	505.695	0.513371	-0.961926	0.0358626	0.119241	Name=UTP12
PF3D7_0831800.1	0	0	7.20797	10.7571	4.49127	0	8.98253	41.3565	5.37004	0.0359525	0.119461	Name=HRP2
PF3D7_0720200.1	300.218	223.314	114.66	135.69	193.471	261.766	125.175	0.47813	-1.06452	0.0363384	0.120664	conserved protein, unknown function
PF3D7_0629300.1	13.2421	4.62777	44.851	34.0663	24.1968	8.93491	39.4587	4.42786	2.14661	0.0364152	0.120839	Name=PL
PF3D7_0924300.1	7.22696	1.15485	28.0433	26.02	15.6113	4.1909	27.0317	6.48094	2.6962	0.0364574	0.120899	Name=TPK
PF3D7_1224500.1	24.0783	8.09664	61.6734	52.8985	36.6867	16.0874	57.2859	3.56811	1.83516	0.0365005	0.120911	Name=ASF1
PF3D7_1348000.1	3.61109	0	21.6229	17.0304	10.5661	1.80554	19.3266	10.7944	3.43221	0.036527	0.120911	conserved Plasmodium protein, unknown function
PF3D7_1366200.1	34.9486	12.6817	96.9867	55.6735	50.0726	23.8151	76.3301	3.21197	1.68346	0.0365333	0.120911	conserved protein, unknown function
PF3D7_1311400.1	575.506	567.806	265.929	333.561	435.7	571.656	299.745	0.524248	-0.931678	0.0366578	0.121216	Name=AP1M1
PF3D7_0106200.1	0	0	8.81514	8.9757	4.44771	0	8.89542	41.0129	5.35801	0.0366737	0.121216	EF hand domain-containing protein, putative
PF3D7_0706500.1	1089.18	3150.65	965.717	1025.18	1557.68	2119.92	995.448	0.469546	-1.09066	0.0367503	0.12139	conserved Plasmodium protein, unknown function
PF3D7_1250400.1	0	2.31278	19.2239	13.4502	8.74673	1.15639	16.3371	13.9967	3.80701	0.0367867	0.12143	conserved Plasmodium protein, unknown function
PF3D7_0111300.1	67.402	10.4186	146.547	100.379	81.1866	38.9103	123.463	3.17811	1.66817	0.0369827	0.121997	P-loop containing nucleoside triphosphate hydrolase, putative
PF3D7_0302300.1	104.722	162.024	255.472	305.654	206.968	133.373	280.563	2.10273	1.07227	0.0372278	0.122725	#N/A
PF3D7_1125100.1	4.8167	1.15584	33.6454	12.5563	13.0436	2.98627	23.1009	7.77861	2.95951	0.0372942	0.122863	Name=ICAP2
PF3D7_0209700.1	869.264	1290.65	548.671	598.062	826.661	1079.96	573.367	0.530872	-0.913563	0.0373716	0.123037	RING zinc finger protein, putative
PF3D7_1350400.1	2.40787	15.0358	41.6501	40.3473	24.8603	8.72183	40.9987	4.68578	2.22829	0.0374266	0.123137	ubiquitin-activating enzyme E1, putative
PF3D7_1120300.1	12.0397	15.0345	59.2725	38.5557	31.2256	13.5371	48.9141	3.61382	1.85352	0.0374508	0.123137	Name=MIT1
PF3D7_0315300.1	16.8505	2.31524	45.6459	42.1231	26.7337	9.58287	43.8845	4.59411	2.19978	0.0375384	0.123344	conserved Plasmodium protein, unknown function
PF3D7_0912500.1	982.799	822.436	495.139	482.666	695.76	902.617	488.903	0.541673	-0.884505	0.0376011	0.123394	SAP domain-containing protein, putative
PF3D7_0935390.1	16.8555	2.313	50.4617	37.659	26.8223	9.58425	44.0603	4.6133	2.2058	0.0376027	0.123394	#N/A
PF3D7_1431300.1	766.762	916.586	403.63	497.475	646.113	841.674	450.553	0.535226	-0.901779	0.037674	0.12347	Name=LSG1
PF3D7_1011000.1	13.2488	3.46505	41.6629	34.9901	23.3417	8.35694	38.3265	4.60056	2.20181	0.0376751	0.12347	Name=ISP1
PF3D7_0110800.1	762.171	746.904	381.288	432.235	580.649	754.537	406.762	0.539045	-0.891522	0.0377254	0.123555	transcription initiation factor TFIIB, putative
PF3D7_0518800.1	0	0	10.434	7.20402	4.4095	0	8.81899	40.7777	5.34971	0.0377704	0.123621	Name=PSOP13
PF3D7_1335800.1	9.63301	1.15599	32.8434	29.5953	18.3069	5.3945	31.2193	5.8131	2.53931	0.0378264	0.123724	conserved Plasmodium protein, unknown function
PF3D7_1202300.1	7.22018	10.4255	40.0343	34.9425	23.1556	8.82282	37.4884	4.24625	2.08619	0.0379102	0.123917	dynein heavy chain, putative
PF3D7_1364300.1	293.709	396.934	137.749	199.891	257.071	345.322	168.82	0.488624	-1.0332	0.0380122	0.124142	Name=PRP16
PF3D7_1329000.1	1051.84	1229.81	610.167	640.709	883.131	1140.82	625.438	0.548211	-0.867196	0.0380282	0.124142	DNA-directed RNA polymerase III subunit RPC1, putative
PF3D7_1006700.1	444.409	581.099	268.392	265.539	389.86	512.754	266.966	0.520622	-0.941692	0.0381456	0.124319	conserved Plasmodium protein, unknown function
PF3D7_0728800.1	44.551	26.5912	104.936	85.1935	65.3178	35.5711	95.0646	2.6751	1.41959	0.0381458	0.124319	conserved Plasmodium protein, unknown function
PF3D7_1439800.1	605.722	604.433	330.054	316.617	464.207	605.078	323.336	0.534389	-0.904037	0.0381567	0.124319	vesicle-associated membrane protein, putative
PF3D7_0408500.1	16.8558	1.15644	55.2682	34.0733	26.8384	9.00611	44.6707	4.97988	2.31611	0.0382221	0.124451	Name=FEN1
PF3D7_0314500.1	694.575	1048.34	415.659	498.41	664.247	871.459	457.034	0.524368	-0.931349	0.0383963	0.124937	conserved Plasmodium protein, unknown function
PF3D7_1461100.1	3.61158	2.31365	23.2269	19.7235	12.2189	2.96262	21.4752	7.26203	2.86037	0.0384284	0.124961	conserved Plasmodium protein, unknown function
PF3D7_0629500.1	760.775	696.602	386.824	400.695	561.224	728.688	393.76	0.540363	-0.887998	0.0385851	0.125389	Name=AAT1
PF3D7_1114800.1	2.40903	0	12.0187	20.6371	8.76621	1.20451	16.3279	13.6841	3.77443	0.0386152	0.125406	Name=G3PDH
PF3D7_1479500.1	2.41142	0	26.4603	7.18899	9.01517	1.20571	16.8246	14.1266	3.82034	0.0389984	0.126506	stevor
PF3D7_1445100.1	256.395	308.978	159.373	115.633	210.095	282.687	137.503	0.486603	-1.03918	0.0390044	0.126506	histidine--tRNA ligase, putative
PF3D7_1128000.1	181.737	325.336	113.711	121.88	185.666	253.537	117.796	0.464476	-1.10632	0.0391103	0.126768	conserved Plasmodium protein, unknown function
PF3D7_0518500.1	769.17	767.291	402.83	432.042	592.833	768.23	417.436	0.543349	-0.880049	0.0391381	0.126776	Name=DDX23
PF3D7_1226300.1	1473.72	1229.19	661.629	817.791	1045.58	1351.45	739.71	0.547312	-0.869565	0.0392196	0.126958	Name=HAD2
PF3D7_0928000.1	192.76	131.562	81.7387	60.1346	116.549	162.161	70.9366	0.437805	-1.19164	0.0393026	0.127125	Name=COX6B
PF3D7_0811700.1	0	0	11.2113	6.27369	4.37125	0	8.74249	40.2919	5.33242	0.0393219	0.127125	conserved Plasmodium protein, unknown function
PF3D7_0614400.1	341.863	249.953	174.59	105.774	218.045	295.908	140.182	0.474079	-1.0768	0.0393471	0.127125	Name=CWF7
PF3D7_1360800.1	3128.31	4074.23	2007.68	2017.57	2806.95	3601.27	2012.62	0.558859	-0.839445	0.0394054	0.127232	Name=FLN
PF3D7_0606600.1	710.038	1551.85	462.021	647.854	842.941	1130.94	554.938	0.490597	-1.02739	0.0395387	0.12758	conserved Plasmodium protein, unknown function
PF3D7_1345300.1	3.61602	1.15221	22.4461	17.0659	11.0701	2.38411	19.756	8.32714	3.05782	0.0397116	0.128056	Name=ApiCOX16
PF3D7_0709400.1	14.4441	1.15741	35.2369	43.9194	23.6894	7.80075	39.5781	5.09108	2.34797	0.0397607	0.128132	Cg7 protein
PF3D7_1318300.1	170.899	165.582	95.2903	50.1833	120.489	168.24	72.7368	0.432867	-1.208	0.0398237	0.128253	conserved Plasmodium protein, unknown function
PF3D7_0623100.1	2533.81	3460.29	1519.22	1790.02	2325.84	2997.05	1654.62	0.55206	-0.857102	0.0398894	0.128331	Name=NAB2
PF3D7_1106000.1	859.623	821.139	358.035	533.495	643.073	840.381	445.765	0.530319	-0.915068	0.039899	0.128331	Name=RUVB2
PF3D7_0624600.1	3953.26	8386.39	2935.43	3410.3	4671.35	6169.82	3172.87	0.514244	-0.959474	0.0401678	0.129008	Name=ISWI
PF3D7_0506700.1	358.749	195.506	120.94	138.96	203.539	277.128	129.95	0.468918	-1.09259	0.0401846	0.129008	GTPase-activating protein, putative
PF3D7_1227000.1	1.20441	0	17.6263	8.97149	6.95055	0.602205	13.2989	22.4558	4.48902	0.0401867	0.129008	conserved Plasmodium protein, unknown function
PF3D7_0607800.1	25.2838	1.15642	64.8803	52.9037	36.0561	13.2201	58.892	4.46837	2.15975	0.0402673	0.129185	GTP-binding protein, putative
PF3D7_1222800.1	0	0	12.0166	5.3816	4.34954	0	8.69908	40.1241	5.3264	0.0404513	0.129678	conserved Plasmodium protein, unknown function
PF3D7_0917600.1	437.003	610.797	306.756	232.201	396.689	523.9	269.479	0.514454	-0.958887	0.0404973	0.129678	Name=PRP43
PF3D7_1025200.1	7.22722	1.15471	30.4478	22.4323	15.3155	4.19097	26.4401	6.34057	2.66461	0.0404985	0.129678	Name=ATP12
PF3D7_0519200.1	804.824	358.835	252.44	306.986	430.771	581.829	279.713	0.480749	-1.05664	0.0405416	0.129733	V-type proton ATPase 16 kDa proteolipid subunit
PF3D7_1216600.1	0	0	6.4236	10.8157	4.30982	0	8.61964	39.8387	5.3161	0.0407171	0.130148	Name=CelTOS
PF3D7_0702200.1	1074.94	1167.62	750.415	415.027	852	1121.28	582.721	0.519809	-0.943947	0.0407232	0.130148	Name=LPL20
PF3D7_1236600.1	0	0	7.2338	9.93436	4.29204	0	8.58408	39.7436	5.31265	0.0407973	0.130302	p25-alpha family protein, putative
PF3D7_0921800.1	613.129	574.987	276.44	355.345	454.975	594.058	315.893	0.531657	-0.911434	0.0410046	0.130878	Name=RPF1
PF3D7_0418400.1	141.226	33.2608	29.6913	25.2038	57.3455	87.2434	27.4476	0.314965	-1.66674	0.0410425	0.130878	conserved Plasmodium protein, unknown function
PF3D7_1443600.1	4.81433	0	33.6333	10.7545	12.3005	2.40716	22.1939	9.29334	3.2162	0.0410724	0.130878	gamma-tubulin complex component, putative
PF3D7_0923200.1	535.664	519.586	241.862	314.632	402.936	527.625	278.247	0.527242	-0.923463	0.0410957	0.130878	Name=NOS
PF3D7_0934200.1	0	0	6.41486	10.7843	4.2998	0	8.5996	39.6619	5.30968	0.0411078	0.130878	conserved protein, unknown function
PF3D7_0932400.1	18.0656	2.31045	40.0589	50.2379	27.6682	10.188	45.1484	4.4447	2.15209	0.0411494	0.130927	Name=RF1
PF3D7_1026300.1	19.2596	4.62902	48.8525	45.7148	29.614	11.9443	47.2837	3.96855	1.98861	0.041222	0.131058	conserved Plasmodium protein, unknown function
PF3D7_1142400.1	516.564	586.114	264.347	321.057	422.02	551.339	292.702	0.530791	-0.913783	0.0412426	0.131058	Name=CPO
PF3D7_0625000.2	0	0	6.41078	10.77	4.2952	0	8.5904	39.5807	5.30673	0.0412886	0.131068	Name=SMS1
PF3D7_0408300.1	737.083	539.474	310.859	364.23	487.911	638.279	337.544	0.528808	-0.919184	0.0412978	0.131068	Name=ZRANB2
PF3D7_0809000.1	4.48561	11.6328	0	0	4.0296	8.05921	0	0.0227284	-5.45936	0.0413853	0.131262	#N/A
PF3D7_1458700.1	21.6675	4.62869	55.2603	46.6127	32.0423	13.1481	50.9365	3.88413	1.95759	0.0415045	0.131558	exonuclease V, mitochondrial, putative
PF3D7_0926200.1	144.531	99.3347	54.4819	47.5499	86.4744	121.933	51.0159	0.418625	-1.25627	0.0416134	0.131819	conserved Plasmodium protein, unknown function
PF3D7_0513300.1	5861.16	2767.57	2630.09	1724	3245.71	4314.36	2177.05	0.504635	-0.986688	0.0417229	0.132083	Name=PNP
PF3D7_1338200.1	3361.39	4296.74	1981.59	2316.84	2989.14	3829.06	2149.21	0.561272	-0.833227	0.0417683	0.132143	Name=RPL6
PF3D7_1023000.1	14.4503	28.8947	61.6839	70.8552	43.971	21.6725	66.2696	3.0537	1.61056	0.0418098	0.132191	conserved Plasmodium protein, unknown function
PF3D7_0202100.1	8.42674	16.1973	72.8827	24.2049	30.4279	12.312	48.5438	3.94268	1.97918	0.0418845	0.132345	Name=LSAP2
PF3D7_1308600.1	1.20367	1.15743	15.2158	14.3409	7.97946	1.18055	14.7784	12.5216	3.64635	0.042134	0.133049	conserved Plasmodium protein, unknown function
PF3D7_0108700.1	547.66	882.01	399.611	346.861	544.035	714.835	373.236	0.522138	-0.937498	0.0423305	0.133502	Name=PSOP24
PF3D7_0931100.1	771.595	1984.62	668.725	677.667	1025.65	1378.11	673.196	0.488462	-1.03368	0.0423335	0.133502	nucleolar protein Nop52, putative
PF3D7_1369100.1	26.488	12.7202	63.2788	60.0779	40.6412	19.6041	61.6783	3.15033	1.6555	0.0423572	0.133502	conserved Plasmodium protein, unknown function
PF3D7_1348400.1	30.0853	3.4747	61.6546	66.3051	40.3799	16.78	63.9798	3.82141	1.9341	0.0424025	0.133533	conserved Plasmodium membrane protein, unknown function
PF3D7_1461400.1	4.81883	9.23346	41.6697	24.2321	19.9885	7.02614	32.9509	4.68519	2.22811	0.0424302	0.133533	MORN repeat protein, putative
PF3D7_1405000.1	30.099	30.0693	88.1075	73.5243	55.45	30.0842	80.8159	2.68697	1.42598	0.0424466	0.133533	conserved Plasmodium protein, unknown function
PF3D7_0807800.1	929.677	1193.76	447.022	683.484	813.486	1061.72	565.253	0.532283	-0.909736	0.0428337	0.134608	Name=RPN10
PF3D7_0728900.1	186.634	216.194	99.3288	93.2654	148.855	201.414	96.2971	0.478131	-1.06452	0.0428419	0.134608	RNA-binding protein, putative
PF3D7_0716200.1	641.647	1085.16	377.233	515.488	654.883	863.405	446.36	0.516863	-0.952146	0.0429065	0.134726	PDCD2 domain-containing protein, putative
PF3D7_1010200.1	714.903	1333.82	542.923	520.67	778.079	1024.36	531.797	0.519126	-0.945844	0.0430008	0.134926	DNA2/NAM7 helicase, putative
PF3D7_1353800.1	377.058	205.471	110.582	162.435	213.887	291.265	136.508	0.468539	-1.09376	0.0430238	0.134926	proteasome subunit alpha type-4, putative
PF3D7_0604700.1	37.3415	8.0824	82.5309	66.4019	48.5892	22.7119	74.4664	3.2858	1.71625	0.0430741	0.135	Name=GILP
PF3D7_1015200.3	417.913	336.182	197.889	192.875	286.215	377.047	195.382	0.51824	-0.948307	0.0432977	0.135616	Name=CysRS
PF3D7_0301300.1	234.809	301.695	115.354	148.878	200.184	268.252	132.116	0.492279	-1.02245	0.0435746	0.136271	Name=EH1
PF3D7_0917200.1	0	0	9.62057	7.18689	4.20187	0	8.40373	38.7858	5.27746	0.0435807	0.136271	conserved protein, unknown function
PF3D7_1411400.1	14.4422	3.47367	44.042	34.0533	24.0028	8.95796	39.0476	4.372	2.12829	0.0435882	0.136271	Name=PREX
PF3D7_1427200.1	8.43049	8.08695	31.2456	38.5747	21.5844	8.25872	34.9102	4.22617	2.07935	0.0436347	0.136331	Name=Sel4
PF3D7_1403000.1	0	0	9.61577	7.17939	4.19879	0	8.39758	38.7275	5.27529	0.0437173	0.136504	radial spoke protein 3, putative
PF3D7_1334200.1	604.423	1252.27	432.546	508.439	699.419	928.346	470.492	0.506731	-0.980707	0.0441688	0.137787	chaperone binding protein, putative
PF3D7_0625400.1	446.691	611.697	293.168	266.321	404.47	529.194	279.745	0.52863	-0.919669	0.0441827	0.137787	conserved Plasmodium protein, unknown function
PF3D7_1213700.1	183.202	116.392	57.7165	73.6471	107.74	149.797	65.6818	0.438347	-1.18986	0.0442353	0.137865	Name=RPB8
PF3D7_1206000.1	32.5074	31.2244	82.5015	84.2858	57.6298	31.8659	83.3937	2.61711	1.38797	0.0444182	0.138335	Name=SHLP2
PF3D7_1245800.1	349.403	325.363	144.253	199.275	254.574	337.383	171.764	0.508918	-0.974495	0.0444412	0.138335	Name=EpsL
PF3D7_0100300.1	3.61118	1.15725	16.8181	21.5129	10.7749	2.38421	19.1655	8.06671	3.01198	0.0444923	0.138408	Name=VAR
PF3D7_0524200.1	1.20555	1.15156	18.4402	10.7813	7.89467	1.17855	14.6108	12.4101	3.63344	0.0445436	0.138447	conserved Plasmodium membrane protein, unknown function
PF3D7_1205300.1	1.2044	0	12.8191	12.5599	6.64584	0.6022	12.6895	21.4069	4.42001	0.0445739	0.138447	conserved Plasmodium protein, unknown function
PF3D7_0419800.1	239.671	465.552	116.972	210.821	258.254	352.611	163.896	0.464471	-1.10634	0.0445875	0.138447	60S ribosomal protein L7ae/L30e, putative
PF3D7_0415800.1	1.20379	2.31412	19.2214	14.343	9.27059	1.75895	16.7822	9.51978	3.25093	0.0447118	0.138748	PhIL1-interacting candidate PIC3
PF3D7_1455900.1	6.02243	0	17.6271	29.6087	13.3146	3.01121	23.6179	7.89149	2.9803	0.0448418	0.139034	Name=PPRD
PF3D7_1404800.1	3465.27	3667.04	1889.13	2196.76	2804.55	3566.15	2042.95	0.572857	-0.803752	0.0448596	0.139034	conserved Plasmodium protein, unknown function
PF3D7_1107500.1	462.636	237.714	157.07	182.207	259.907	350.175	169.638	0.484448	-1.04559	0.0450197	0.139444	prefoldin, putative
PF3D7_0602200.1	343.279	264.463	118.583	181.242	226.892	303.871	149.912	0.493121	-1.01999	0.0451115	0.139643	MYND-type zinc finger protein, putative
PF3D7_0416100.1	83.0615	41.6538	182.604	115.641	105.74	62.3576	149.122	2.39386	1.25934	0.0453047	0.140154	Name=GATA
PF3D7_0405800.1	0	0	11.2402	5.40671	4.16173	0	8.32346	38.5216	5.2676	0.0455796	0.140904	conserved protein, unknown function
PF3D7_1356900.1	158.941	129.48	73.6962	54.7046	104.206	144.211	64.2004	0.445527	-1.16641	0.045603	0.140904	Name=PK5
PF3D7_0203800.1	6.02067	0	23.2308	23.3177	13.1423	3.01033	23.2742	7.78218	2.96017	0.0456884	0.141081	conserved Plasmodium protein, unknown function
PF3D7_0420700.1	25.2744	17.3673	68.8666	57.3546	42.2157	21.3208	63.1106	2.96265	1.56689	0.045839	0.141392	Name=VAR
PF3D7_0909800.1	510.926	369.032	182.74	267.554	332.563	439.979	225.147	0.511584	-0.966958	0.0458454	0.141392	Name=SNRPD3
PF3D7_1022500.1	83.0672	104.111	211.447	181.101	144.931	93.5891	196.274	2.09706	1.06837	0.0462294	0.142489	Name=CS
PF3D7_0521800.1	3.61284	0	20.0283	16.146	9.94679	1.80642	18.0872	10.0986	3.33608	0.0462587	0.142492	AFG1-like ATPase, putative
PF3D7_1331000.1	4.81639	8.09259	40.0522	21.5231	18.6211	6.45449	30.7876	4.76761	2.25327	0.0462902	0.142501	protein kinase, putative
PF3D7_1344800.1	544.203	659.162	264.327	375.705	460.849	601.682	320.016	0.531712	-0.911284	0.0463877	0.142707	Name=ATCase
PF3D7_0732900.1	50.625	24.1952	8.81822	9.88048	23.3797	37.4101	9.34935	0.249911	-2.00051	0.0464139	0.142707	Name=RIF
PF3D7_1007900.1	1466.27	1529.44	754.462	935.043	1171.3	1497.85	844.752	0.563933	-0.826405	0.0464692	0.14279	Name=EIF3D
PF3D7_1017400.1	1917.12	1605.27	848.368	1121.16	1372.98	1761.2	984.766	0.559111	-0.838794	0.0465108	0.14283	Name=PMM
PF3D7_0925000.1	6.02356	3.4625	28.047	23.3348	15.217	4.74303	25.6909	5.42748	2.44028	0.0465491	0.142842	conserved Plasmodium protein, unknown function
PF3D7_1218400.1	1196.62	1136.05	683.986	632.934	912.398	1166.34	658.46	0.564577	-0.824758	0.0465715	0.142842	triose or hexose phosphate/phosphate translocator, putative
PF3D7_0609000.1	892.889	1559.22	590.102	714.073	939.071	1226.05	652.088	0.531796	-0.911054	0.0468436	0.143589	Name=NUP637
PF3D7_0512700.1	398.705	363.726	148.233	239.58	287.561	381.215	193.907	0.508413	-0.975928	0.0469312	0.14377	Name=OPRT
PF3D7_1329700.1	3.61168	0	20.8245	15.2415	9.91944	1.80584	18.033	10.0698	3.33196	0.0469665	0.14379	Name=ACBP1
PF3D7_0205100.1	14.4478	0	50.4623	29.59	23.625	7.22391	40.0262	5.56581	2.47659	0.0470005	0.143807	conserved Plasmodium protein, unknown function
PF3D7_0419700.1	25.2843	34.6904	91.3143	69.0458	55.0837	29.9873	80.1801	2.67347	1.41872	0.0470863	0.143847	Name=Pf34
PF3D7_0808600.1	122.756	129.693	44.0412	65.416	90.4766	126.225	54.7286	0.433161	-1.20703	0.0470997	0.143847	Name=VAR
PF3D7_0310300.1	1110.92	2164.79	791.192	932.078	1249.75	1637.86	861.635	0.52603	-0.926784	0.0471341	0.143847	phosphoglycerate mutase, putative
PF3D7_1465400.1	560.091	634.006	316.489	336.468	461.763	597.048	326.478	0.546779	-0.87097	0.0471465	0.143847	conserved protein, unknown function
PF3D7_1037600.1	716.274	758.957	417.274	401.623	573.532	737.616	409.449	0.555106	-0.849165	0.04716	0.143847	Name=XPB
PF3D7_1139700.1	28.8945	6.9395	57.6696	63.6595	39.2908	17.917	60.6645	3.39229	1.76226	0.0471928	0.143847	adrenodoxin reductase, putative
PF3D7_1122800.1	56.5679	90.3026	186.584	140.703	118.539	73.4353	163.643	2.22803	1.15577	0.047214	0.143847	Name=CDPK6
PF3D7_1328100.1	642.921	527.352	264.324	361.351	448.987	585.137	312.838	0.534535	-0.903643	0.0473806	0.14426	proteasome subunit beta type-7, putative
PF3D7_0820300.1	1076.09	1167.81	637.468	631.008	878.094	1121.95	634.238	0.565297	-0.822919	0.047407	0.14426	conserved Plasmodium protein, unknown function
PF3D7_1328500.1	1422.64	936.558	755.952	499.193	903.586	1179.6	627.572	0.532124	-0.910165	0.0474831	0.144404	alpha/beta-hydrolase, putative
PF3D7_1017000.1	140.829	23.1488	221.03	217.801	150.702	81.9887	219.416	2.67833	1.42134	0.0475694	0.144579	DNA polymerase delta catalytic subunit
PF3D7_0202500.1	23946.2	30105.9	11922.5	18272.2	21061.7	27026	15097.4	0.558619	-0.840063	0.0476267	0.144665	Name=ETRAMP2
PF3D7_1318600.1	2.4087	0	16.0233	14.3533	8.19633	1.20435	15.1883	12.7366	3.67091	0.0477035	0.144811	thioredoxin, putative
PF3D7_0623600.1	728.329	770.469	444.512	386.397	582.427	749.399	415.455	0.554429	-0.850926	0.0477808	0.144958	splicing factor-like protein 1, putative
PF3D7_1221400.1	2.40812	1.1562	16.8215	16.1415	9.13185	1.78216	16.4815	9.27649	3.21358	0.0478502	0.145081	Name=IMC1h
PF3D7_0914700.1	434.601	573.752	227.467	304.827	385.162	504.177	266.147	0.52772	-0.922156	0.0479168	0.145162	Name=MFR4
PF3D7_1302600.1	196.386	251.534	88.9549	127.461	166.084	223.96	108.208	0.482829	-1.05042	0.0479346	0.145162	Name=DOHH
PF3D7_1218100.1	0	0	6.41075	9.87243	4.07079	0	8.14159	37.5162	5.22944	0.0480397	0.145393	conserved Plasmodium protein, unknown function
PF3D7_1345000.1	2.40917	0	20.8333	9.87083	8.27833	1.20459	15.3521	12.8827	3.68736	0.0480983	0.145482	RING zinc finger protein, putative
PF3D7_0906600.1	547.697	572.83	332.359	277.877	432.691	560.264	305.118	0.544672	-0.87654	0.0482646	0.14577	zinc finger protein, putative
PF3D7_0813800.1	6.02361	8.07893	40.0674	23.3351	19.3763	7.05127	31.7012	4.49573	2.16856	0.0482684	0.14577	Name=GMD
PF3D7_1422100.1	15.6547	4.62295	47.2648	34.0829	25.4063	10.1388	40.6739	4.02302	2.00828	0.048309	0.14577	ribosomal protein L21, mitochondrial, putative
PF3D7_0106700.1	1586.36	2775.96	1246.05	1122.09	1682.62	2181.16	1184.07	0.54286	-0.881349	0.0483094	0.14577	Name=AARP2
PF3D7_0704800.1	3.61107	2.31472	21.6228	18.823	11.5929	2.96289	20.2229	6.8372	2.77341	0.0484471	0.146097	Name=PPM12
PF3D7_0404200.1	1.20494	0	12.0218	12.5685	6.44879	0.602468	12.2951	20.7431	4.37456	0.0485321	0.146266	conserved Plasmodium protein, unknown function
PF3D7_1466200.1	86.6457	128.563	286.654	172.035	168.475	107.604	229.345	2.13156	1.09191	0.0486269	0.146396	Name=EGXP
PF3D7_1315300.1	0	0	7.21013	8.96983	4.04499	0	8.08998	37.2722	5.22003	0.0486335	0.146396	conserved protein, unknown function
PF3D7_1012300.1	21.6822	6.92772	53.6852	46.6609	32.239	14.305	50.1731	3.51523	1.81362	0.0488182	0.146864	Name=QCR7
PF3D7_0612000.1	19.2711	23.1003	68.9041	54.7282	41.5009	21.1857	61.8161	2.91781	1.54488	0.0489103	0.147053	conserved Plasmodium protein, unknown function
PF3D7_0418700.1	1099.28	963.185	451.771	677.024	797.816	1031.23	564.398	0.547214	-0.869822	0.0489987	0.14723	RNA-binding protein NOB1, putative
PF3D7_1038000.1	2150.88	2322.46	1100.77	1444.21	1754.58	2236.67	1272.49	0.568882	-0.813798	0.0491325	0.147488	antigen UB05
PF3D7_1118200.1	1015.94	700.134	527.769	398.886	660.683	858.039	463.327	0.54009	-0.888728	0.0491432	0.147488	heat shock protein 90, putative
PF3D7_1336900.1	381.693	280.943	180.233	161.419	251.072	331.318	170.826	0.515716	-0.955352	0.0491917	0.147546	Name=cTrpRS
PF3D7_1451800.1	798.133	266.099	290.73	197.225	388.047	532.116	243.978	0.458679	-1.12444	0.049305	0.147797	Name=SORTLR
PF3D7_0704200.1	349.071	445.579	182.593	233.944	302.797	397.325	208.268	0.524006	-0.932344	0.0494717	0.148077	tRNA m5C-methyltransferase, putative
PF3D7_1350000.1	0	3.46225	24.842	10.7703	9.76863	1.73113	17.8061	10.2094	3.35183	0.0494778	0.148077	conserved Plasmodium protein, unknown function
PF3D7_1326400.1	483.994	361.985	165.002	267.199	319.545	422.989	216.1	0.510697	-0.96946	0.0494866	0.148077	translation initiation factor eIF-2B subunit gamma, putative
PF3D7_1010400.1	1.20519	1.15269	18.4362	9.87833	7.6681	1.17894	14.1573	12.0222	3.58762	0.0495782	0.148262	MORN repeat protein, putative
PF3D7_1408800.1	1.20431	1.15543	18.4264	9.86734	7.66336	1.17987	14.1468	12.0034	3.58537	0.0497623	0.148724	conserved Plasmodium protein, unknown function
PF3D7_0311900.1	1.204	0	13.6169	10.7602	6.39529	0.602001	12.1886	20.5609	4.36183	0.0498784	0.148965	heptatricopeptide repeat-containing protein, putative
PF3D7_1253800.1	4.82351	9.20447	0	0	3.50699	7.01399	0	0.0222553	-5.48971	0.0499159	0.148965	Plasmodium exported protein (PHISTa), unknown function
PF3D7_1149100.1	538.081	474.426	301.932	245.617	390.014	506.254	273.774	0.5409	-0.886567	0.0499318	0.148965	Plasmodium exported protein, unknown function
PF3D7_0927100.1	8.43225	2.30898	30.4491	25.1264	16.5792	5.37062	27.7878	5.1927	2.37649	0.0501196	0.149408	conserved protein, unknown function
PF3D7_1428300.1	1177.59	1623.24	658.449	889.594	1087.22	1400.41	774.021	0.552638	-0.855594	0.0501452	0.149408	proliferation-associated protein 2g4, putative
PF3D7_0219500.1	28.9037	3.46615	64.0922	55.617	38.0198	16.1849	59.8546	3.70792	1.89061	0.0501779	0.149408	pseudouridine synthase, putative
PF3D7_1460900.2	2.412	0	10.4254	19.777	8.15359	1.206	15.1012	12.6493	3.66099	0.0501991	0.149408	Name=ARPS10
PF3D7_1356200.1	262.624	130.425	82.5376	96.9274	143.129	196.525	89.7325	0.4566	-1.131	0.0503027	0.149627	Name=TIM23
PF3D7_1434400.1	3.61279	2.31113	24.0337	16.1457	11.5258	2.96196	20.0897	6.79742	2.76499	0.050467	0.150027	conserved protein, unknown function
PF3D7_0913000.1	1195.85	1080.33	563.61	717.803	889.398	1138.09	640.707	0.562916	-0.829008	0.0505425	0.150074	conserved protein, unknown function
PF3D7_1313600.1	0	2.31575	15.2145	14.3383	7.96715	1.15787	14.7764	12.6482	3.66086	0.0505425	0.150074	Clu domain-containing protein, putative
PF3D7_1474800.1	844.247	652.749	337.29	474.553	577.21	748.498	405.922	0.542229	-0.883027	0.05061	0.150158	proteasome subunit alpha type-1, putative
PF3D7_1464600.1	3783.98	3735	2299.84	2088.1	2976.73	3759.49	2193.97	0.58359	-0.776973	0.0506306	0.150158	Name=UIS2
PF3D7_1441000.1	215.491	268.384	107.324	134.479	181.419	241.937	120.901	0.499506	-1.00143	0.0507047	0.150289	Name=NCS2
PF3D7_0214000.1	1332.78	1495.38	688.84	908.293	1106.32	1414.08	798.566	0.564665	-0.824533	0.0508718	0.15041	Name=CCT8
PF3D7_1115200.1	1151.89	1044.07	696.715	536.871	857.386	1097.98	616.793	0.561825	-0.831808	0.0509299	0.15041	Name=SET7
PF3D7_1039900.1	24.1124	26.4808	7.21605	0	14.4523	25.2966	3.60803	0.144377	-2.79209	0.0509488	0.15041	Name=EPF4
PF3D7_0618100.1	10.8353	3.4699	36.8441	27.7944	19.7359	7.1526	32.3193	4.53186	2.1801	0.0509579	0.15041	conserved Plasmodium protein, unknown function
PF3D7_1124600.1	155.278	45.1352	283.502	191.818	168.933	100.207	237.66	2.37369	1.24713	0.0509707	0.15041	Name=EK
PF3D7_1322000.1	40.927	3.47164	86.4937	70.8143	50.4267	22.1993	78.654	3.55072	1.82811	0.0510115	0.15041	nucleoside-diphosphatase, putative
PF3D7_1363700.1	21.6688	5.78474	48.8555	49.3064	31.4039	13.7268	49.0809	3.5832	1.84125	0.0510197	0.15041	Name=AMR1
PF3D7_0529900.1	819.816	807.505	371.627	525.351	631.075	813.661	448.489	0.551093	-0.859633	0.0510346	0.15041	RING zinc finger protein, putative
PF3D7_1459100.1	14.4468	13.8805	50.4596	43.0352	30.4555	14.1636	46.7474	3.30158	1.72315	0.051044	0.15041	GTP-binding protein, putative
PF3D7_0302600.1	14.4437	2.31502	43.2444	31.3697	22.8432	8.37936	37.307	4.46774	2.15955	0.051045	0.15041	Name=ABCB4
PF3D7_0931300.1	26.5198	38.0119	95.4023	71.8661	57.95	32.2659	83.6342	2.59145	1.37376	0.0510746	0.15041	conserved Plasmodium protein, unknown function
PF3D7_0708800.1	5000.99	10460.3	3787.01	4465.95	5928.55	7730.62	4126.48	0.533774	-0.905699	0.0514832	0.151393	Name=HSP110c
PF3D7_1347500.1	9336	14746.6	5797.65	7646.22	9381.61	12041.3	6721.94	0.558233	-0.84106	0.0514955	0.151393	Name=ALBA4
PF3D7_1436500.1	7.22643	0	25.6382	24.2228	14.2719	3.61321	24.9305	6.94211	2.79538	0.0515238	0.151393	GTP-binding protein, putative
PF3D7_1237200.1	897.841	1360.45	514.897	712.449	871.408	1129.14	613.673	0.543393	-0.879931	0.051541	0.151393	conserved Plasmodium protein, unknown function
PF3D7_1037500.1	8.428	0	30.4379	24.2104	15.7691	4.214	27.3242	6.52091	2.70507	0.0515591	0.151393	Name=DYN2
PF3D7_1223400.1	2948.64	5051.78	2017.13	2399.88	3104.36	4000.21	2208.5	0.552077	-0.857058	0.0516619	0.151593	phospholipid-transporting ATPase, putative
PF3D7_1111100.1	75.857	11.5614	134.574	118.374	85.0916	43.7092	126.474	2.89756	1.53484	0.0516875	0.151593	Name=RFC5
PF3D7_0407200.1	280.881	187.729	109.836	121.282	174.932	234.305	115.559	0.493209	-1.01973	0.0517494	0.151686	Name=PTH2
PF3D7_1144800.1	4.81656	2.3119	24.833	18.8337	12.6988	3.56423	21.8333	6.14258	2.61885	0.0518356	0.15185	conserved Plasmodium protein, unknown function
PF3D7_1344900.1	1118.09	1311.82	787.96	571.751	947.405	1214.95	679.855	0.559634	-0.837445	0.0519445	0.152045	conserved Plasmodium protein, unknown function
PF3D7_1148700.1	3206.79	6799.57	2916.78	2395.17	3829.58	5003.18	2655.98	0.530859	-0.913598	0.0519627	0.152045	Name=GEXP12
PF3D7_1421150.1	9.18671	19.7185	1.80301	1.02874	7.93424	14.4526	1.41588	0.098429	-3.34477	0.0520571	0.152143	#N/A
PF3D7_1469900.1	40.9598	15.0047	95.359	63.7208	53.7611	27.9822	79.5399	2.84766	1.50978	0.0520693	0.152143	Name=MGET
PF3D7_0529500.1	241.027	247.864	86.5671	151.757	181.804	244.445	119.162	0.487084	-1.03776	0.0520873	0.152143	cell cycle regulator protein, putative
PF3D7_1140700.1	1320.17	1931.78	1018.52	789.418	1264.97	1625.98	903.969	0.555979	-0.846898	0.0522417	0.152476	chromo domain-containing protein, putative
PF3D7_1221500.1	8.42697	2.3137	28.0324	26.8955	16.4171	5.37033	27.4639	5.13023	2.35902	0.0522618	0.152476	heptatricopeptide repeat-containing protein, putative
PF3D7_1247900.1	503.434	657.296	286.824	345.392	448.237	580.365	316.108	0.544563	-0.87683	0.0523069	0.152519	Name=UTP11
PF3D7_0216200.1	249.454	261.726	104.199	152.647	192.006	255.59	128.423	0.502168	-0.993759	0.052384	0.152655	Alba domain-containing protein, putative
PF3D7_0522900.1	14.443	9.26162	62.4618	25.0938	27.815	11.8523	43.7778	3.70091	1.88788	0.0524557	0.152775	zinc finger protein, putative
PF3D7_0927700.1	14.4541	10.3933	56.087	31.404	28.0846	12.4237	43.7455	3.52648	1.81823	0.0526032	0.153041	Name=PPP4
PF3D7_0110600.1	588.54	1603.51	351.543	685.579	807.294	1096.03	518.561	0.473004	-1.08008	0.0526077	0.153041	Name=PIP5K
PF3D7_0628800.1	24.0741	8.10115	63.2674	43.9211	34.841	16.0876	53.5943	3.33864	1.73926	0.0527077	0.153212	Name=GATB
PF3D7_1033800.1	0	0	10.4178	5.38529	3.95077	0	7.90153	36.4588	5.1882	0.0527275	0.153212	plasmepsin VII
PF3D7_0614500.1	5639.52	6179.8	3025.36	3849.44	4673.53	5909.66	3437.4	0.581645	-0.78179	0.0528659	0.153525	Name=RPL19
PF3D7_0526300.1	456.44	397.447	233.136	229.646	329.167	426.943	231.391	0.542001	-0.883632	0.0529195	0.153592	Name=WDR55
PF3D7_0632400.1	31.3328	14.9881	4.80921	3.59176	13.6805	23.1605	4.20048	0.181822	-2.4594	0.052959	0.153618	Name=RIF
PF3D7_0410400.1	284.27	263.276	144.226	139.977	207.937	273.773	142.102	0.519088	-0.945949	0.0530443	0.153776	Name=RRP4
PF3D7_1146100.1	3.61518	9.22465	27.2514	32.3239	18.1038	6.41991	29.7877	4.62714	2.21012	0.0530986	0.153845	PH-like domain-containing protein, putative
PF3D7_0817800.1	16.8639	1.15464	54.4863	28.7142	25.3048	9.00924	41.6003	4.63678	2.21312	0.053226	0.154077	Name=C3AP3
PF3D7_1103500.1	3.61314	0	25.6378	9.86827	9.77981	1.80657	17.753	9.91693	3.30989	0.0532489	0.154077	CPW-WPC family protein
PF3D7_0701400.1	1.20562	23.0268	56.9266	45.8247	31.7459	12.1162	51.3757	4.22684	2.07958	0.0532894	0.154077	#N/A
PF3D7_0408700.1	0	1.15635	16.821	7.17357	6.28774	0.578177	11.9973	20.4279	4.35247	0.0533226	0.154077	Name=PLP1
PF3D7_1235100.1	1.20601	0	12.0294	11.6865	6.23048	0.603004	11.858	20.0153	4.32303	0.053332	0.154077	conserved protein, unknown function
PF3D7_0911600.1	13.2423	1.15689	39.245	30.4811	21.0313	7.19957	34.8631	4.8618	2.28149	0.0534448	0.154314	conserved Plasmodium protein, unknown function
PF3D7_1478000.1	122.864	315.228	426.271	479.16	335.881	219.046	452.716	2.06595	1.0468	0.0536763	0.154894	Name=GEXP17
PF3D7_0731300.1	1291.72	1401	932.268	541.485	1041.62	1346.36	736.877	0.547403	-0.869325	0.0537812	0.155087	Name=PfG174
PF3D7_0902200.1	239.563	163.124	104.92	90.546	149.538	201.343	97.733	0.485605	-1.04214	0.0538052	0.155087	Name=FIKK9.3
PF3D7_1464500.1	187.732	72.9685	330.693	235.652	206.762	130.35	283.173	2.17379	1.12021	0.0538366	0.155089	conserved Plasmodium membrane protein, unknown function
PF3D7_1471300.1	22.8779	2.31216	36.047	65.466	31.6758	12.595	50.7565	4.03881	2.01393	0.0540091	0.155497	RAP protein, putative
PF3D7_1474200.1	2.40678	1.1583	18.4161	13.4398	8.85525	1.78254	15.928	8.96454	3.16423	0.0541429	0.155793	conserved Plasmodium membrane protein, unknown function
PF3D7_1464700.1	327.505	323.736	151.394	191.905	248.635	325.62	171.649	0.526993	-0.924145	0.0542727	0.155862	ATP synthase (C/AC39) subunit, putative
PF3D7_0408800.1	0	0	11.2245	4.49225	3.9292	0	7.85839	36.2962	5.18175	0.0542901	0.155862	conserved Plasmodium protein, unknown function
PF3D7_0801400.1	0	0	11.2245	4.49223	3.92919	0	7.85837	36.296	5.18174	0.0542907	0.155862	conserved Plasmodium protein, unknown function
PF3D7_0807500.1	1240.22	658.964	418.946	580.227	724.59	949.594	499.587	0.52607	-0.926673	0.0542911	0.155862	proteasome subunit alpha type-6, putative
PF3D7_1220300.1	4.81389	2.31608	22.4207	20.61	12.5402	3.56498	21.5153	6.0492	2.59674	0.0543312	0.155888	cell cycle associated protein, putative
PF3D7_1033300.1	260.241	147.691	85.7492	107.713	150.349	203.966	96.7313	0.474187	-1.07647	0.0544232	0.156063	conserved protein, unknown function
PF3D7_1343500.1	18.0636	3.46692	51.2712	34.0843	26.7215	10.7653	42.6778	3.97718	1.99175	0.0545754	0.15641	conserved protein, unknown function
PF3D7_0527100.1	779.37	654.628	330.129	460.342	556.117	716.999	395.235	0.551139	-0.859511	0.0548605	0.15697	Name=UBC13
PF3D7_0721700.1	28.8992	12.7157	80.1062	45.7386	41.8649	20.8074	62.9224	3.02989	1.59927	0.0548741	0.15697	Name=PSOP1
PF3D7_0311300.1	38.5143	3.4732	65.6645	81.5538	47.3015	20.9937	73.6092	3.51276	1.8126	0.0548853	0.15697	phosphatidylinositol 3- and 4-kinase, putative
PF3D7_0717900.1	239.612	115.613	79.3026	82.5034	129.258	177.613	80.903	0.455601	-1.13416	0.0548958	0.15697	thioredoxin-like protein
PF3D7_1120800.1	2.41328	0	12.8362	16.1943	7.86095	1.20664	14.5153	12.1634	3.60448	0.0551512	0.157611	conserved Plasmodium protein, unknown function
PF3D7_1401400.1	5286.14	6928.92	2964.73	4038.44	4804.56	6107.53	3501.58	0.573305	-0.802625	0.0552163	0.157707	Name=ETRAMP14
PF3D7_1219100.1	777.475	1091.89	472.45	569.049	727.715	934.68	520.75	0.557067	-0.844076	0.0552731	0.157779	Name=CHC
PF3D7_1023400.1	13.2478	1.1553	37.6548	31.3978	20.8639	7.20157	34.5263	4.81388	2.2672	0.0553164	0.157783	HORMA domain protein, putative
PF3D7_0909000.1	3.61163	1.15677	20.8244	15.2413	10.2085	2.3842	18.0328	7.59573	2.92519	0.0553637	0.157783	conserved Plasmodium protein, unknown function
PF3D7_1429400.1	754.57	811.81	440.404	449.828	614.153	783.19	445.116	0.568323	-0.815217	0.0553686	0.157783	rRNA (adenosine-2'-O-)-methyltransferase, putative
PF3D7_1361900.1	161.347	12.7175	289.174	217.917	170.289	87.0322	253.545	2.91565	1.54382	0.0554384	0.157892	Name=PCNA1
PF3D7_1110400.1	6171.46	14457.7	5251.28	5666.02	7886.62	10314.6	5458.65	0.529212	-0.918084	0.0555059	0.157995	RNA-binding protein, putative
PF3D7_1204400.1	0	0	6.41297	8.98143	3.8486	0	7.6972	35.4913	5.14939	0.055934	0.159036	Name=G37
PF3D7_1116200.1	38.6177	30.9876	6.41874	11.6983	21.9306	34.8027	9.05851	0.259559	-1.94586	0.0559372	0.159036	Name=PDX2
PF3D7_0418200.1	1500.08	1635.49	785.739	1016.73	1234.51	1567.79	901.237	0.574796	-0.798879	0.0559663	0.159036	Name=EIF3M
PF3D7_0417300.1	697.046	938.14	475.757	441.1	638.011	817.593	458.428	0.560704	-0.83469	0.0560301	0.159067	LETM1-like protein, putative
PF3D7_0804300.1	385.231	596.945	225.86	294.951	375.747	491.088	260.406	0.530096	-0.915673	0.0560424	0.159067	zinc finger protein, putative
PF3D7_1345800.1	622.287	641.247	318.729	388.092	492.589	631.767	353.41	0.559317	-0.838263	0.0560723	0.159067	conserved Plasmodium protein, unknown function
PF3D7_0504100.1	12.0497	1.15335	40.0735	25.138	19.6036	6.60154	32.6058	4.96236	2.31103	0.0562718	0.159543	AN1-type zinc finger protein, putative
PF3D7_1236300.1	9.63365	8.09023	52.0713	19.7322	22.3818	8.86194	35.9017	4.05788	2.02073	0.0563095	0.159545	conserved protein, unknown function
PF3D7_1349100.1	4.82083	3.45787	24.8491	20.6552	13.4458	4.13935	22.7522	5.50439	2.46058	0.0563362	0.159545	nucleoside diphosphate hydrolase, putative
PF3D7_1431500.1	39.7239	20.8288	90.4991	69.0232	55.0188	30.2764	79.7612	2.63763	1.39924	0.0564144	0.159636	Name=MAPK1
PF3D7_0603300.1	546.611	263.665	149.785	246.584	301.661	405.138	198.185	0.489047	-1.03196	0.0564317	0.159636	Name=DHODH
PF3D7_1114600.1	0	0	7.21504	8.08434	3.82485	0	7.64969	35.2852	5.14099	0.0566352	0.160121	conserved Plasmodium protein, unknown function
PF3D7_1428400.1	13.2388	8.10503	42.4407	34.9498	24.6836	10.6719	38.6952	3.63066	1.86023	0.0567016	0.160219	Name=WDTC1
PF3D7_0620200.1	0	0	7.21161	8.07632	3.82198	0	7.64397	35.2329	5.13885	0.0567992	0.160375	conserved Plasmodium protein, unknown function
PF3D7_0624200.1	48.1899	4.61621	92.9578	80.7779	56.6355	26.4031	86.8679	3.29679	1.72106	0.0568206	0.160375	SURP domain-containing protein, putative
PF3D7_0623800.1	4616.31	8450.33	4090.04	3106.51	5065.8	6533.32	3598.27	0.550762	-0.860499	0.0569417	0.160626	Name=TKL4
PF3D7_1118800.1	4.81853	2.30883	25.6417	17.0506	12.4549	3.56368	21.3462	6.00802	2.58689	0.0570208	0.160692	Name=ARC40
PF3D7_1140000.1	0	1.15531	7.21048	16.1474	6.12829	0.577654	11.6789	19.8526	4.31125	0.0570291	0.160692	Name=CA
PF3D7_1362400.1	108.316	295.268	68.8652	107.536	144.996	201.792	88.2004	0.436694	-1.19531	0.0571338	0.160897	Name=Pcalp
PF3D7_0422500.1	885.744	1290.11	641.386	583.34	850.145	1087.93	612.363	0.56287	-0.829126	0.0574327	0.161648	Name=BRR2
PF3D7_1403500.1	2.41112	0	16.0351	12.5783	7.75613	1.20556	14.3067	11.9959	3.58446	0.0576088	0.162053	dynein light chain, putative
PF3D7_1446800.1	26.4947	2.31086	50.4722	59.204	34.6204	14.4028	54.8381	3.81715	1.9325	0.0576512	0.162081	Name=HDP
PF3D7_0603400.1	161.283	314.873	114.515	116.511	176.796	238.078	115.513	0.485073	-1.04373	0.0578631	0.162586	Name=TEX1
PF3D7_1243100.1	302.519	292.728	153.909	162.558	227.928	297.623	158.233	0.531623	-0.911524	0.0579085	0.162623	zinc finger protein, putative
PF3D7_1338900.1	9.63075	0	30.435	26.8951	16.7402	4.81537	28.6651	5.9829	2.58085	0.0581849	0.163308	serine/threonine protein kinase, putative
PF3D7_0516700.1	451.344	522.118	299.497	234.808	376.942	486.731	267.152	0.54897	-0.865201	0.0582476	0.163392	ubiquitin carboxyl-terminal hydrolase 2, putative
PF3D7_1242500.1	8.43035	5.7767	29.6429	30.5002	18.5875	7.10353	30.0715	4.23733	2.08316	0.058348	0.163508	conserved protein, unknown function
PF3D7_1011700.1	838.015	1074.16	571.126	518.312	750.402	956.086	544.719	0.569746	-0.81161	0.0583539	0.163508	Name=RAD23
PF3D7_1316000.1	1.20466	1.15432	16.8277	9.87178	7.26461	1.17949	13.3497	11.3295	3.50202	0.0587075	0.164407	protein kinase, putative
PF3D7_1041300.1	3.61061	4.63134	22.4216	22.404	13.2669	4.12098	22.4128	5.43469	2.4422	0.0589654	0.165037	Name=VAR
PF3D7_1314700.1	73.4476	19.6555	142.582	98.6425	83.582	46.5515	120.612	2.59463	1.37553	0.0590581	0.165159	pinin/SDK/MemA domain-containing protein, putative
PF3D7_1468500.1	30.1177	10.3876	62.5045	59.234	40.561	20.2527	60.8693	3.01074	1.59012	0.0590746	0.165159	Name=DER1-1
PF3D7_0731400.1	102.382	45.0386	176.272	151.635	118.832	73.7104	163.954	2.22615	1.15455	0.0591346	0.165235	#N/A
PF3D7_0218400.1	360.061	422.991	202.679	224.232	302.491	391.526	213.455	0.545103	-0.875399	0.0591864	0.165288	Name=DDX47
PF3D7_1433000.1	186.86	234.92	101.822	111.406	158.752	210.89	106.614	0.505411	-0.984472	0.0592979	0.16546	Name=NOP10
PF3D7_0722400.1	1547.5	1246.8	679.361	915.838	1097.37	1397.15	797.599	0.570831	-0.808864	0.059314	0.16546	Name=OLA1
PF3D7_1449800.1	201.143	143.219	80.1214	87.0275	127.878	172.181	83.5744	0.485391	-1.04278	0.05993	0.167086	conserved protein, unknown function
PF3D7_0111800.1	637.957	369.196	320.338	200.779	382.067	503.576	260.559	0.517646	-0.949963	0.0599649	0.16709	eukaryotic translation initiation factor 4E, putative
PF3D7_0807100.1	103.515	72.9193	34.4357	38.5408	62.3527	88.2171	36.4883	0.413572	-1.27379	0.0599997	0.167095	Name=PSH3
PF3D7_1343700.1	1180.96	1404.5	692.79	805.945	1021.05	1292.73	749.368	0.579635	-0.786782	0.060149	0.167263	Name=Kelch13
PF3D7_0707400.1	508.034	348.194	249.891	210.686	329.201	428.114	230.289	0.538053	-0.894179	0.0601598	0.167263	AAA family ATPase, putative
PF3D7_1122000.1	1.20426	0	12.818	9.86681	5.97227	0.602132	11.3424	19.132	4.25792	0.0601601	0.167263	conserved protein, unknown function
PF3D7_1204100.1	18.0565	13.8855	64.0705	35.8567	32.9673	15.971	49.9636	3.13237	1.64726	0.0604335	0.16793	conserved Plasmodium protein, unknown function
PF3D7_1353300.1	233.485	206.098	126.521	96.7845	165.722	219.791	111.653	0.508241	-0.976415	0.0605229	0.168086	conserved Plasmodium protein, unknown function
PF3D7_0911300.1	3.61033	0	20.0181	13.4408	9.26731	1.80517	16.7295	9.34075	3.22354	0.0605669	0.168115	Name=CRMP1
PF3D7_1460400.1	709.672	288.413	160.285	315.983	368.588	499.043	238.134	0.477046	-1.0678	0.0606298	0.168197	Name=UCHL3
PF3D7_0713300.1	9.63958	28.8358	44.0802	75.4118	39.4918	19.2377	59.746	3.09841	1.63153	0.0607431	0.168418	#N/A
PF3D7_0928100.1	2.40824	10.4041	38.4507	21.5237	18.1967	6.40616	29.9872	4.67005	2.22344	0.0610117	0.16903	conserved Plasmodium protein, unknown function
PF3D7_1108400.1	1732.58	1773.83	861.88	1172.88	1385.29	1753.2	1017.38	0.580249	-0.785256	0.0610346	0.16903	Name=CK2alpha
PF3D7_0422800.1	6.02345	0	23.2386	19.7442	12.2516	3.01172	21.4914	7.1844	2.84487	0.0610647	0.16903	Name=SR12
PF3D7_1334100.1	49.3518	21.9891	110.517	71.7075	63.3915	35.6705	91.1125	2.55789	1.35495	0.0614862	0.170103	conserved protein, unknown function
PF3D7_1145700.1	0	1.15482	14.4223	8.07527	5.9131	0.577412	11.2488	19.1606	4.26007	0.061605	0.17026	bicoid-interacting protein BIN3, putative
PF3D7_0322500.1	6.0227	4.61881	27.2428	23.3297	15.3035	5.32076	25.2862	4.75726	2.25013	0.0616107	0.17026	Name=IscA2
PF3D7_0619300.1	26.4753	20.8475	76.8686	51.9696	44.0403	23.6614	64.4191	2.72499	1.44625	0.0619232	0.170984	conserved Plasmodium protein, unknown function
PF3D7_0712800.1	8.42473	5.78926	22.4215	37.6384	18.5685	7.10699	30.03	4.22597	2.07928	0.0619409	0.170984	Name=VAR
PF3D7_0109800.1	415.41	396.549	181.035	259.17	313.041	405.979	220.102	0.541965	-0.883728	0.0619927	0.171033	Name=cPheRS
PF3D7_1340100.1	86.7092	97.0593	43.2615	34.9837	65.5034	91.8843	39.1226	0.426009	-1.23104	0.0620851	0.171194	Name=RRP42
PF3D7_1310600.1	61.4224	33.5026	120.977	99.5773	78.8698	47.4625	110.277	2.32562	1.21761	0.0622575	0.171575	Name=RAB5b
PF3D7_1015600.1	1169.08	291.413	342.025	335.358	534.469	730.247	338.691	0.463862	-1.10823	0.0624133	0.171885	Name=HSP60
PF3D7_1426500.1	0	0	10.4134	4.48384	3.72432	0	7.44864	34.3533	5.10238	0.0624385	0.171885	Name=ABCG2
PF3D7_1333600.1	1243.36	1759.41	800.823	926.752	1182.59	1501.39	863.787	0.575284	-0.797655	0.0625947	0.172208	Name=UTP4
PF3D7_1430100.1	30.1077	4.62172	58.4836	58.307	37.88	17.3647	58.3953	3.37059	1.753	0.0626242	0.172208	Name=PTPA
PF3D7_1471500.1	2.40958	0	15.2262	12.5661	7.55048	1.20479	13.8962	11.6496	3.54221	0.0627473	0.172452	Name=TMEM43
PF3D7_0827000.1	560.917	1187.47	446.07	484.016	669.617	874.191	465.043	0.531906	-0.910756	0.0628286	0.172581	Name=DBP10
PF3D7_0405500.1	158.096	92.9543	54.5605	58.4939	91.0261	125.525	56.5272	0.450407	-1.1507	0.0629063	0.172598	conserved Plasmodium protein, unknown function
PF3D7_1435100.1	6.02284	1.15461	23.2369	19.7412	12.5389	3.58873	21.4891	6.01581	2.58876	0.0629192	0.172598	ribonuclease H2 subunit B, putative
PF3D7_0519000.1	20.4724	5.77792	57.6808	34.0851	29.504	13.1252	45.8829	3.50546	1.8096	0.0630347	0.172598	Name=SLBP
PF3D7_1107000.1	445.766	244.643	150.658	202.849	260.979	345.205	176.753	0.511953	-0.965918	0.0630444	0.172598	Name=LSM4
PF3D7_1239400.1	2.41637	0	16.0602	11.7188	7.54883	1.20819	13.8895	11.6442	3.54154	0.0630625	0.172598	conserved protein, unknown function
PF3D7_1118600.1	733.23	898.539	509.43	423.229	641.107	815.885	466.33	0.571605	-0.80691	0.0630634	0.172598	Name=MYST
PF3D7_1358900.1	856.233	899.026	382.137	601.876	684.818	877.629	492.007	0.56048	-0.835266	0.0630752	0.172598	GTP-binding protein, putative
PF3D7_0732200.1	21.6931	8.06909	0.801567	2.69405	8.31446	14.8811	1.74781	0.11639	-3.10297	0.0631947	0.172764	Name=RIF
PF3D7_0410900.1	180.561	189.782	101.71	84.2604	139.078	185.171	92.9854	0.502322	-0.993315	0.0632046	0.172764	conserved Plasmodium protein, unknown function
PF3D7_1246700.1	33.717	13.8699	68.0921	64.5758	45.0637	23.7935	66.334	2.79175	1.48117	0.0632904	0.172836	conserved Plasmodium protein, unknown function
PF3D7_1340300.1	1468.6	3379.9	1173.3	1416.35	1859.54	2424.25	1294.82	0.534079	-0.904876	0.0632999	0.172836	nucleolar complex protein 2, putative
PF3D7_1002400.1	2749.52	3037	1532.94	1895.16	2303.66	2893.26	1714.05	0.592402	-0.755351	0.0634218	0.173075	Name=TRA2B
PF3D7_0206500.1	275.626	513.981	200.201	212.409	300.554	394.804	206.305	0.522447	-0.936643	0.063662	0.173636	conserved Plasmodium protein, unknown function
PF3D7_1431800.1	13.2427	9.25408	41.6488	35.8619	25.0019	11.2484	38.7554	3.44883	1.78611	0.0637001	0.173646	Name=E-NTPDase
PF3D7_1367700.1	2183.39	2809.33	1236.46	1664.37	1973.39	2496.36	1450.42	0.580973	-0.783457	0.0637731	0.173743	Name=AlaRS
PF3D7_1212800.1	45.7488	49.736	141.769	78.8997	79.0384	47.7424	110.334	2.31227	1.20931	0.0638049	0.173743	Name=SDHB
PF3D7_1015800.1	63.8334	2.31025	133.799	92.4056	73.0871	33.0718	113.102	3.42574	1.77642	0.063906	0.173924	ribonucleoside-diphosphate reductase small chain, putative
PF3D7_0603600.1	24.0696	9.26419	63.2586	41.2202	34.4531	16.6669	52.2394	3.14068	1.65108	0.0640906	0.174332	AT-rich interactive domain-containing protein, putative
PF3D7_1020100.1	0	1.15187	16.034	6.28831	5.86855	0.575934	11.1612	19.0426	4.25116	0.0642039	0.174546	flagellar outer arm dynein-associated protein, putative
PF3D7_1435500.1	279.379	307.415	122.569	185.665	223.757	293.397	154.117	0.524994	-0.929627	0.0644418	0.175055	Name=CLC
PF3D7_1123000.1	536.728	1034.26	407.565	442.64	605.298	785.493	425.102	0.541125	-0.885967	0.0644824	0.175055	conserved Plasmodium protein, unknown function
PF3D7_1322200.1	101.088	24.3215	140.927	166.663	108.25	62.7049	153.795	2.45464	1.29551	0.0644959	0.175055	TOG domain-containing protein, putative
PF3D7_0208200.1	439.649	491.931	205.12	305.072	360.443	465.79	255.096	0.547458	-0.869179	0.0645521	0.17509	Name=KRR1
PF3D7_0929300.1	19.2647	8.09376	44.857	44.8366	29.263	13.6792	44.8468	3.2837	1.71532	0.0645783	0.17509	conserved Plasmodium protein, unknown function
PF3D7_0627700.1	1937.64	2225.58	1159.49	1311.02	1658.43	2081.61	1235.26	0.593391	-0.752945	0.064634	0.175146	transportin
PF3D7_1440500.1	235.988	92.5061	75.2946	71.7365	118.881	164.247	73.5155	0.44778	-1.15914	0.0646747	0.175162	allantoicase, putative
PF3D7_0308000.1	26.4883	4.62536	68.8863	38.5581	34.6395	15.5569	53.7222	3.46308	1.79206	0.0648047	0.17542	DNA polymerase delta small subunit, putative
PF3D7_0114300.1	1.20552	0	16.0347	6.28887	5.88227	0.60276	11.1618	18.8503	4.23652	0.0648531	0.175456	#N/A
PF3D7_0622600.1	13.2777	2.2938	30.4939	36.0058	20.5178	7.78577	33.2499	4.28676	2.09989	0.0651856	0.176261	Name=QCR9
PF3D7_1470400.1	2.40958	3.46178	27.2469	10.7709	10.9723	2.93568	19.0089	6.47514	2.69491	0.0652531	0.176348	Name=MPC2
PF3D7_0322200.1	0	2.31211	13.6178	13.4521	7.3455	1.15605	13.5349	11.6017	3.53626	0.0656522	0.177332	conserved protein, unknown function
PF3D7_1338800.1	10.8374	0	36.8493	23.3183	17.7513	5.4187	30.0838	5.58018	2.48031	0.0657319	0.177451	CPW-WPC family protein
PF3D7_0409300.1	249.164	319.431	135.343	166.718	217.664	284.298	151.03	0.531049	-0.913084	0.0659934	0.178062	methyltransferase, putative
PF3D7_1003700.1	24.0719	35.8873	128.929	37.6414	56.6323	29.9796	83.2851	2.77972	1.47494	0.0660417	0.178096	MKT1 domain-containing protein, putative
PF3D7_1241300.1	2.40835	0	17.6238	9.86569	7.47446	1.20417	13.7447	11.5273	3.52698	0.0660859	0.17812	ribosome-binding factor A, putative
PF3D7_0508600.1	165.109	142.939	72.1409	79.0252	114.803	154.024	75.5831	0.49067	-1.02717	0.0661754	0.178265	conserved protein, unknown function
PF3D7_0904800.1	155.315	38.1615	246.706	200.855	160.26	96.7384	223.781	2.31513	1.21109	0.0662677	0.178419	Name=RPA1
PF3D7_0504200.1	24.0826	2.31196	64.0848	35.8732	31.5881	13.1973	49.979	3.79928	1.92572	0.0665343	0.179038	Name=DDX27
PF3D7_0626400.1	4.81501	0	29.6324	8.96401	10.8528	2.4075	19.2982	8.07741	3.01389	0.0665691	0.179038	CRAL/TRIO domain-containing protein, putative
PF3D7_1214000.1	14.4469	3.47002	39.2466	31.3803	22.136	8.95847	35.3135	3.95347	1.98312	0.0667533	0.179304	conserved protein, unknown function
PF3D7_1020200.1	0	0	7.20903	7.1736	3.59566	0	7.19131	33.133	5.0502	0.0667556	0.179304	conserved Plasmodium protein, unknown function
PF3D7_0823100.1	211.893	297.242	85.7033	166.77	190.402	254.568	126.237	0.495426	-1.01326	0.0667751	0.179304	RWD domain-containing protein, putative
PF3D7_0210700.1	0	1.15325	13.6253	8.08043	5.71473	0.576624	10.8528	18.4975	4.20926	0.0670526	0.179953	Name=SYN17
PF3D7_0818600.1	26.5001	55.4243	110.574	86.1414	69.6601	40.9622	98.3579	2.39969	1.26285	0.0671167	0.179985	Name=PBLP
PF3D7_0505000.1	324.928	522.328	177.76	270.605	323.905	423.628	224.183	0.528951	-0.918794	0.0671362	0.179985	MMS19-like protein, putative
PF3D7_1456200.1	3.61135	1.15707	21.624	12.5501	9.73564	2.38421	17.0871	7.19861	2.84772	0.0674903	0.180838	conserved Plasmodium protein, unknown function
PF3D7_1115900.1	30.0975	41.6412	86.5024	84.2776	60.6297	35.8693	85.39	2.3796	1.25072	0.0676279	0.18111	Name=DHHC9
PF3D7_0920000.1	1.20394	1.15658	13.6164	11.656	6.90824	1.18026	12.6362	10.7108	3.421	0.0677101	0.181234	Name=ELO3
PF3D7_1003000.1	6.01791	2.31539	20.8206	23.3014	13.1138	4.16665	22.061	5.30733	2.40799	0.0679489	0.181776	guanylate cyclase organizer UGO, putative
PF3D7_1343200.1	749.943	627.169	376.413	417.728	542.813	688.556	397.07	0.576651	-0.794229	0.0680922	0.182062	tRNA guanosine-2'-O-methyltransferase, putative
PF3D7_0822300.1	296.458	220.206	137.865	135.59	197.53	258.332	136.727	0.529349	-0.91771	0.0682445	0.182373	Name=SNRPG
PF3D7_1302800.1	2334.85	3732.45	1553.27	1943.48	2391.02	3033.65	1748.38	0.576298	-0.795113	0.0684119	0.182723	40S ribosomal protein S7, putative
PF3D7_0425400.1	6.03343	24.1091	35.3006	65.6806	32.7809	15.0713	50.4906	3.33945	1.73961	0.0685251	0.182928	Plasmodium exported protein (PHISTa), unknown function
PF3D7_1422000.1	1.20844	0	8.03132	13.526	5.69143	0.604221	10.7786	18.1916	4.1852	0.0686608	0.183193	Name=COX14
PF3D7_1006000.1	4.81733	2.31071	26.4382	14.353	11.9798	3.56402	20.3956	5.74079	2.52125	0.0687234	0.183262	Name=IMP4
PF3D7_1366100.1	14.4622	18.4433	72.1413	29.6347	33.6704	16.4527	50.888	3.09495	1.62992	0.0687971	0.183362	Name=DIP13
PF3D7_1450600.1	113.211	112.057	49.673	54.7235	82.4161	112.634	52.1982	0.463323	-1.10991	0.0690216	0.183862	S-adenosylmethionine-dependent methyltransferase, putative
PF3D7_0909200.1	0	0	8.81467	5.38482	3.54987	0	7.09974	32.7511	5.03347	0.0695114	0.185069	Name=POFUT2
PF3D7_1366800.1	352.8	122.545	128.968	90.576	173.722	237.673	109.772	0.462182	-1.11347	0.06959	0.185141	phosphatidylserine synthase, putative
PF3D7_0112300.1	0	0	8.81179	5.38116	3.54824	0	7.09648	32.7195	5.03208	0.0696324	0.185141	#N/A
PF3D7_1343100.1	9.63127	2.31335	30.4362	24.2076	16.6471	5.97231	27.3219	4.59035	2.1986	0.0697263	0.185141	conserved Plasmodium protein, unknown function
PF3D7_1430900.1	19.295	0	50.5215	37.7532	26.8924	9.64752	44.1373	4.59361	2.19963	0.0697762	0.185141	Name=COX2B
PF3D7_1306500.1	9.62707	12.7415	34.4299	41.2153	24.5034	11.1843	37.8226	3.37891	1.75656	0.0697772	0.185141	MORN repeat protein, putative
PF3D7_1336300.1	1.20523	0	8.81753	12.5731	5.64897	0.602615	10.6953	18.029	4.17225	0.0697818	0.185141	conserved Plasmodium membrane protein, unknown function
PF3D7_1403800.1	7.22195	11.5746	46.4481	23.3037	22.1371	9.39826	34.8759	3.71077	1.89172	0.0697963	0.185141	Name=MISFIT
PF3D7_1117100.1	13.2464	3.46715	36.8506	29.5986	20.7907	8.35676	33.2246	3.98757	1.99551	0.0698827	0.185272	Name=UCH54
PF3D7_1031600.1	587.351	880.995	385.983	446.315	575.161	734.173	416.149	0.566744	-0.819231	0.0700453	0.185605	Name=GEXP15
PF3D7_1014000.1	3.61272	1.15564	19.2267	14.3513	9.58658	2.38418	16.789	7.07172	2.82206	0.0700856	0.185614	Name=FS
PF3D7_0705400.1	121.588	9.25496	232.267	142.545	126.414	65.4217	187.406	2.86768	1.51988	0.0702037	0.185829	Name=MCM7
PF3D7_0417600.1	2.408	0	22.4279	5.38011	7.55401	1.204	13.904	11.6665	3.54431	0.0703858	0.186213	conserved Plasmodium protein, unknown function
PF3D7_1367500.1	36.1252	47.3898	116.958	76.2347	69.1769	41.7575	96.5962	2.31364	1.21017	0.0705667	0.186419	NADH-cytochrome b5 reductase, putative
PF3D7_1111200.1	151.711	101.748	68.0868	49.3208	92.7165	126.729	58.7038	0.463649	-1.1089	0.0705671	0.186419	conserved protein, unknown function
PF3D7_1359300.1	259.999	432.841	167.378	201.677	265.474	346.42	184.527	0.532491	-0.909171	0.0705751	0.186419	Name=DIS3
PF3D7_1427600.1	27.6924	9.25066	64.0804	46.6286	36.913	18.4715	55.3545	3.00284	1.58633	0.0706356	0.186481	Name=MIT3
PF3D7_0809200.1	131.196	297.49	96.0979	111.137	158.98	214.343	103.617	0.483196	-1.04932	0.0709616	0.187228	Name=pfa55-14
PF3D7_1027400.1	487.807	262.173	213.926	182.133	286.51	374.99	198.03	0.52826	-0.92068	0.0709933	0.187228	Name=RPB7
PF3D7_1216400.1	170.947	254.509	97.7127	120.133	160.825	212.728	108.923	0.511782	-0.9664	0.0711402	0.187487	conserved Plasmodium membrane protein, unknown function
PF3D7_1473900.1	237.139	477.912	176.993	195.415	271.865	357.525	186.204	0.520676	-0.941542	0.071166	0.187487	conserved Plasmodium protein, unknown function
PF3D7_1415500.1	9.62948	3.47212	26.4278	29.5787	17.277	6.5508	28.0033	4.2839	2.09892	0.0712866	0.187706	conserved Plasmodium membrane protein, unknown function
PF3D7_0202700.1	12.0392	3.46987	31.2374	31.3809	19.5319	7.75456	31.3092	4.04779	2.01713	0.0713584	0.187797	Name=OPP
PF3D7_1352400.1	255.159	336.892	156.154	164.902	228.277	296.025	160.528	0.54219	-0.883128	0.0714059	0.187824	conserved Plasmodium protein, unknown function
PF3D7_1235000.1	2.40952	0	16.8287	9.87298	7.27779	1.20476	13.3508	11.1948	3.48475	0.0715465	0.188095	Name=PIH1
PF3D7_0423600.1	519.958	956.195	338.74	466.939	570.458	738.076	402.84	0.545662	-0.87392	0.0716899	0.188373	conserved Plasmodium protein, unknown function
PF3D7_1144500.1	172.175	143.384	72.0906	85.1873	118.209	157.779	78.6389	0.498291	-1.00494	0.0717952	0.188552	Name=AOS1
PF3D7_1321600.1	1.20409	1.15611	8.01039	17.0389	6.85237	1.1801	12.5246	10.6035	3.40646	0.0719507	0.188861	Name=PDEgamma
PF3D7_1110600.1	21.6823	2.30919	58.4931	32.3041	28.6972	11.9958	45.3986	3.79767	1.92511	0.0720377	0.188991	ribosomal protein L11, mitochondrial, putative
PF3D7_1225900.1	1.20388	4.62704	20.8244	16.1379	10.6983	2.91546	18.4811	6.31709	2.65926	0.0721416	0.189118	conserved Plasmodium protein, unknown function
PF3D7_1454200.1	69.8113	137.743	40.842	49.2953	74.4229	103.777	45.0686	0.433938	-1.20444	0.072167	0.189118	conserved Plasmodium protein, unknown function
PF3D7_0310900.1	10.8354	3.46982	35.2424	24.2083	18.439	7.1526	29.7253	4.16827	2.05945	0.0721992	0.189118	conserved Plasmodium protein, unknown function
PF3D7_1443100.1	195.027	156.168	100.117	77.1019	132.103	175.597	88.6092	0.50491	-0.985903	0.0727029	0.190257	conserved Plasmodium protein, unknown function
PF3D7_1344200.1	2175.03	4468.8	1771.45	1955.75	2592.76	3321.92	1863.6	0.560981	-0.833975	0.0727096	0.190257	Name=GRP170
PF3D7_0618200.1	1274.47	1096.79	542.472	829.165	935.723	1185.63	685.818	0.578363	-0.789953	0.0731512	0.191313	conserved protein, unknown function
PF3D7_0804400.1	21.6685	9.25595	48.855	45.7197	31.3748	15.4622	47.2873	3.06297	1.61493	0.0733376	0.1917	Name=METAP1c
PF3D7_0102400.1	2.41015	0	12.8243	13.4685	7.17574	1.20507	13.1464	11.0147	3.46136	0.0734475	0.191888	#N/A
PF3D7_0700700.1	0	0	10.4244	3.5951	3.50489	0	7.00977	32.3897	5.01746	0.0736997	0.19229	#N/A
PF3D7_1207700.1	6.0256	2.30579	22.4431	20.6529	12.8569	4.1657	21.548	5.18841	2.37529	0.0737	0.19229	41-3 protein
PF3D7_1445200.1	1620.2	2650.18	1395.89	1062.18	1682.11	2135.19	1229.04	0.575627	-0.796793	0.073738	0.19229	Name=MAK5
PF3D7_0907700.1	1665.4	1704.78	869.183	1141.76	1345.28	1685.09	1005.47	0.596639	-0.74507	0.0737544	0.19229	Name=PA28
PF3D7_1358100.1	1124.41	2481.34	894.641	1083.91	1396.08	1802.88	989.274	0.548674	-0.86598	0.0737995	0.192307	Sas10 domain-containing protein, putative
PF3D7_1012100.1	39.7363	3.46793	76.9018	63.6751	45.9453	21.6021	70.2884	3.26094	1.70529	0.0738555	0.192346	conserved protein, unknown function
PF3D7_1323500.1	251.58	236.075	142.554	119.218	187.357	243.828	130.886	0.536955	-0.897127	0.0738908	0.192346	Name=PMV
PF3D7_0606800.1	43.3428	25.4429	93.7146	71.7315	58.558	34.3928	82.7231	2.40775	1.26768	0.0740945	0.192776	Name=VFT1
PF3D7_1471000.1	220.363	235.797	88.9196	147.087	173.042	228.08	118.003	0.516988	-0.951796	0.0742622	0.192971	Name=RCL1
PF3D7_0612100.1	1557.77	1864.91	838.561	1179.79	1360.26	1711.34	1009.18	0.589638	-0.762097	0.07429	0.192971	Name=EIF3L
PF3D7_1249700.1	1.20367	0	12.8134	8.06679	5.52096	0.601836	10.4401	17.6046	4.13788	0.0743024	0.192971	conserved Plasmodium protein, unknown function
PF3D7_0212500.1	1022.89	1399.18	593.323	812.677	957.017	1211.03	703	0.580411	-0.784852	0.0743231	0.192971	conserved Plasmodium protein, unknown function
PF3D7_1033600.1	912.484	1336.34	624.703	687.585	890.277	1124.41	656.144	0.583498	-0.7772	0.0745471	0.193453	Name=CEF1
PF3D7_1411200.1	415.275	602.976	308.326	265.316	397.973	509.125	286.821	0.563383	-0.827813	0.0746616	0.193568	Name=ROM8
PF3D7_0615300.1	3.61192	2.31294	13.6167	22.4163	10.4895	2.96243	18.0165	6.08592	2.60548	0.0746817	0.193568	Name=GWT1
PF3D7_0911200.1	7.22781	3.46322	27.2444	21.5377	14.8683	5.34552	24.391	4.57378	2.19339	0.0747069	0.193568	conserved Plasmodium protein, unknown function
PF3D7_0717500.1	208.272	263.74	595.899	294.965	340.719	236.006	445.432	1.88775	0.916669	0.074892	0.193947	Name=CDPK4
PF3D7_0423500.1	10.8369	1.15608	21.6282	34.9751	17.1491	5.99649	28.3016	4.73505	2.24338	0.0752524	0.19478	Name=GAPM2
PF3D7_1319300.1	613.94	989.237	392.441	513.672	627.323	801.588	453.057	0.565084	-0.823462	0.0754223	0.195119	Name=TRM1
PF3D7_0102300.1	136.11	19.6312	203.517	185.735	136.248	77.8708	194.626	2.50165	1.32288	0.0756829	0.195629	Plasmodium exported protein, unknown function
PF3D7_1233700.1	10.8364	1.15625	26.4336	29.5922	17.0046	5.99633	28.0129	4.68902	2.22929	0.0756972	0.195629	homocysteine S-methyltransferase, putative
PF3D7_0718000.1	8.42356	5.79188	37.6323	19.7112	17.8897	7.10772	28.6717	4.04113	2.01476	0.0759141	0.196035	dynein heavy chain, putative
PF3D7_1439500.1	7.22167	8.10324	32.8331	25.991	18.5373	7.66245	29.4121	3.83884	1.94067	0.0759322	0.196035	Name=ORP2
PF3D7_1419700.1	1331.6	3102.77	1167.04	1268.77	1717.54	2217.19	1217.9	0.549274	-0.864402	0.0760669	0.196281	Name=EIF3H
PF3D7_0916500.1	46.9697	17.3294	96.14	67.2811	56.9301	32.1495	81.7106	2.54565	1.34804	0.0763448	0.196873	Name=UFD1
PF3D7_1332900.1	2159.31	3428.67	1231.65	1961.02	2195.16	2793.99	1596.34	0.571297	-0.807686	0.0763746	0.196873	Name=cyto-IRS
PF3D7_0105400.2	0	0	7.24231	6.33595	3.39456	0	6.78913	31.5045	4.97749	0.0766356	0.197408	conserved Plasmodium protein, unknown function
PF3D7_1131800.1	765.451	318.403	363.551	177.44	406.211	541.927	270.495	0.499389	-1.00176	0.0766986	0.197408	oxysterol-binding protein, putative
PF3D7_0318300.1	465.839	604.095	298.72	317.313	421.492	534.967	308.017	0.575707	-0.796593	0.0767376	0.197408	conserved Plasmodium protein, unknown function
PF3D7_1248200.1	231.284	245.91	116.187	140.887	183.567	238.597	128.537	0.538548	-0.892853	0.0767393	0.197408	Name=RBM22
PF3D7_0602100.1	834.094	1378.75	512.513	739.389	866.187	1106.42	625.951	0.56564	-0.822045	0.0768431	0.197574	Name=MTR4
PF3D7_0824100.1	12.0425	1.15559	27.2381	32.291	18.1818	6.59907	29.7645	4.52664	2.17844	0.0770076	0.197804	3'-5' exonuclease, putative
PF3D7_0920900.1	491.276	393.057	239.514	264.558	347.101	442.167	252.036	0.569983	-0.811009	0.0770111	0.197804	Name=PRP24
PF3D7_0106100.1	139.697	120.173	55.2782	70.8633	96.5027	129.935	63.0708	0.485177	-1.04342	0.0771623	0.198062	V-type proton ATPase subunit C, putative
PF3D7_1478700.1	1.20513	0	8.81701	11.6736	5.42393	0.602565	10.2453	17.2687	4.11008	0.0771904	0.198062	#N/A
PF3D7_1237600.1	225.151	328.403	145.782	153.335	213.168	276.777	149.559	0.540253	-0.888294	0.0773856	0.198461	Name=PWP1
PF3D7_0630800.1	1.20461	1.15448	15.2246	8.97377	6.63936	1.17955	12.0992	10.2678	3.36005	0.0774366	0.19849	TPH domain-containing protein, putative
PF3D7_0316300.1	31.32	3.4634	55.2894	59.2272	37.325	17.3917	57.2583	3.29992	1.72243	0.0780848	0.20005	Name=PPase
PF3D7_0722600.1	1081.09	1423.94	684.005	805.108	998.537	1252.52	744.556	0.594395	-0.750506	0.0782294	0.20017	Name=UTP7
PF3D7_0527400.1	91.495	148.065	51.2601	60.9653	87.9464	119.78	56.1127	0.468163	-1.09492	0.0782334	0.20017	conserved Plasmodium protein, unknown function
PF3D7_0920200.1	38.5211	5.78531	77.6865	56.4757	44.6171	22.1532	67.0811	3.03463	1.60152	0.0782512	0.20017	CS domain protein, putative
PF3D7_1405600.1	121.653	17.3231	189.091	160.605	122.168	69.4881	174.848	2.51884	1.33276	0.0785248	0.200673	Name=RNR
PF3D7_1231600.1	351.457	406.309	213.016	217.79	297.143	378.883	215.403	0.568483	-0.814811	0.0785275	0.200673	Name=PRP2
PF3D7_1241700.1	83.0742	3.46942	158.595	109.392	88.6325	43.2718	133.993	3.10075	1.63262	0.078583	0.200694	Name=RFC4
PF3D7_0819500.1	352.879	122.457	146.615	70.8706	173.205	237.668	108.743	0.458013	-1.12654	0.0786157	0.200694	conserved protein, unknown function
PF3D7_0800200.1	1.20345	0	4.00363	17.0251	5.55803	0.601723	10.5143	17.6841	4.14438	0.0786904	0.200782	Name=VAR
PF3D7_1011400.1	419.196	199.739	168.269	153.447	235.163	309.467	160.858	0.519949	-0.943557	0.0787834	0.200918	proteasome subunit beta type-5
PF3D7_0919100.1	674.19	628.07	386.86	382.841	517.99	651.13	384.851	0.591063	-0.758615	0.0789035	0.201122	DnaJ protein, putative
PF3D7_0928700.1	13.2395	1.15766	36.0359	26.8867	19.3299	7.19859	31.4613	4.38714	2.13328	0.078961	0.201166	conserved Plasmodium protein, unknown function
PF3D7_0107800.1	55.3692	30.0924	107.312	86.9428	69.9292	42.7308	97.1276	2.27517	1.18597	0.0793352	0.202017	Name=MRE11
PF3D7_0918400.1	8.42531	3.47277	28.8291	22.4062	15.7834	5.94904	25.6177	4.31677	2.10995	0.0795268	0.202403	conserved Plasmodium protein, unknown function
PF3D7_1439900.1	2897.32	3283.47	1670.29	2096.99	2487.02	3090.39	1883.64	0.609489	-0.714327	0.0800779	0.203573	Name=TIM
PF3D7_1468800.1	882.365	1152.47	636.704	573.711	811.314	1017.42	605.207	0.594853	-0.749395	0.0800819	0.203573	Name=U2AF2
PF3D7_1321800.1	543.001	589.769	305.178	357.774	448.93	566.385	331.476	0.585167	-0.77308	0.0801083	0.203573	protein transport protein SFT2, putative
PF3D7_0611200.1	33.7259	0	72.1114	60.1155	41.4882	16.8629	66.1134	3.93012	1.97457	0.0803114	0.203953	Name=ApiAP2
PF3D7_1471400.1	36.1158	9.25458	70.4817	57.3777	43.3075	22.6852	63.9297	2.82344	1.49745	0.0803392	0.203953	diacylglycerol kinase, putative
PF3D7_1014600.1	4255.34	5808.17	3419.88	2638.84	4030.56	5031.76	3029.36	0.602058	-0.732025	0.080507	0.204276	Name=ADA2
PF3D7_1454500.1	346.884	254.092	159.442	172.263	233.17	300.488	165.853	0.551953	-0.857383	0.0806434	0.204396	Name=ISCU
PF3D7_1145500.1	15.6503	3.47036	32.8383	37.6546	22.4034	9.56035	35.2465	3.69559	1.88581	0.0806499	0.204396	Name=ABCB3
PF3D7_1362000.1	14.4526	2.31037	37.6556	28.7079	20.7816	8.3815	33.1818	3.97272	1.99013	0.0807021	0.204396	Name=ApiCOX24
PF3D7_1409800.1	393.621	101.835	132.944	91.431	179.958	247.728	112.187	0.453161	-1.1419	0.0807659	0.204396	Name=CELF2
PF3D7_0632300.1	3.61565	8.06812	0	0	2.92094	5.84189	0	0.0267024	-5.22689	0.0807739	0.204396	Name=RIF
PF3D7_0803300.1	16.8638	4.61858	32.0507	43.0712	24.1511	10.7412	37.561	3.50383	1.80893	0.0807996	0.204396	Name=MORG1
PF3D7_0724100.1	504.315	873.982	410.014	371.046	539.839	689.148	390.53	0.56667	-0.819419	0.0808793	0.204396	conserved Plasmodium protein, unknown function
PF3D7_1238300.1	1124.29	2034.35	732.797	1058.64	1237.52	1579.32	895.717	0.567078	-0.818382	0.0808796	0.204396	Name=CWC22
PF3D7_1367600.1	542.084	368.259	155.453	326.653	348.112	455.172	241.053	0.529349	-0.917709	0.080996	0.204587	ribosome biogenesis protein MRT4, putative
PF3D7_1474900.1	27.685	1.15734	48.8518	57.3657	33.765	14.4212	53.1087	3.6914	1.88417	0.0810617	0.204604	Name=CITH
PF3D7_1106300.1	170.947	74.0385	261.902	225.025	182.978	122.493	243.464	1.98873	0.991844	0.081084	0.204604	Name=XRN1
PF3D7_0921000.2	133.083	122.906	45.823	76.7951	94.6516	127.994	61.309	0.478486	-1.06345	0.0811568	0.204685	ubiquitin-conjugating enzyme E2, putative
PF3D7_1457300.1	1345.81	1849.09	777.655	1104.38	1269.23	1597.45	941.019	0.589005	-0.763648	0.0812564	0.204738	MA3 domain-containing protein, putative
PF3D7_1329500.1	1736.63	2337.98	1446.15	948.077	1617.21	2037.31	1197.11	0.587638	-0.766999	0.0812595	0.204738	conserved protein, unknown function
PF3D7_1230800.1	800.585	1814.93	573.474	849.037	1009.51	1307.76	711.256	0.543786	-0.87889	0.0813147	0.204775	Name=WTAP
PF3D7_1009500.1	48.1624	5.78099	80.1026	78.0174	53.0159	26.9717	79.06	2.93642	1.55406	0.0815927	0.205372	metalloprotease, putative
PF3D7_1147900.1	329.957	307.415	169.033	190.15	249.139	318.686	179.592	0.563472	-0.827584	0.0816544	0.205424	Name=PEX22
PF3D7_1146000.1	515.297	595.599	292.357	355.967	439.805	555.448	324.162	0.583499	-0.777199	0.0817337	0.20552	Name=RSA4
[truncated: 3,806 more rows]
