# Supplementary material for: Ectopic Expression of Plasmodium vivax vir Genes in P. falciparum Affects Cytoadhesion via Increased Expression of Specific var Genes
Source: Microorganisms. 2022 Jun 9;10(6):1183. doi: 10.3390/microorganisms10061183 (PMC9230084; doi:10.3390/microorganisms10061183)
Supplement: Supplementary file 1 [file microorganisms-10-01183-s001.zip › Table S3_PVX_060690-3D7.xlsx]

## Sheet: Sheet1
Table S3	Normalised read counts of var genes of the P. falciparum 3D7 isolate and the P. falciparum transfectant PVX_060690-3D7 (two biological replicates each).
	PVX_060690-3D7-1	PVX_060690-3D7-2	3D7-1	3D7-2	baseMean	baseMeanA	baseMeanB	foldChange	log2FoldChange	pvalue	padj	name
PF3D7_0115700.1	0	0	0	0	0	0	0	#N/A	#N/A	#N/A	#N/A	Name=VAR
PF3D7_0600600.1	0	0	0	0	0	0	0	#N/A	#N/A	#N/A	#N/A	Name=VAR
PF3D7_0833500.1	0	0	0	0	0	0	0	#N/A	#N/A	#N/A	#N/A	Name=VAR
PF3D7_1100100.1	0	0	0	0	0	0	0	#N/A	#N/A	#N/A	#N/A	Name=VAR
PF3D7_1300100.1	0	0	0	0	0	0	0	#N/A	#N/A	#N/A	#N/A	Name=VAR
PF3D7_1300300.1	0	0	0	0	0	0	0	#N/A	#N/A	#N/A	#N/A	Name=VAR
PF3D7_1373500.1	0	0	0	0	0	0	0	#N/A	#N/A	#N/A	#N/A	Name=VAR
PF3D7_0900100.1	1.42193	0	1261.98	91.3598	338.692	0.710965	676.672	955.905	9.90072	6.93035e-09	5.52643e-07	Name=VAR
PF3D7_0712600.1	15.6414	21.1108	5515.02	1161.14	1678.23	18.3761	3338.08	181.606	7.50467	2.78426e-22	4.88453e-19	Name=VAR
PF3D7_0700100.1	2.84385	1.40741	349.697	29.6302	95.8946	2.12563	189.664	89.234	6.47952	3.77776e-07	1.57796e-05	Name=VAR
PF3D7_0600200.1	0	0	28.3318	17.9011	11.5582	0	23.1164	88.7482	6.47165	0.00133843	0.00887171	Name=VAR
PF3D7_0800200.1	1.42176	0	17.8085	20.9873	10.0544	0.710878	19.3979	27.4078	4.77651	0.0186293	0.0576065	Name=VAR
PF3D7_1255200.1	1.42193	2.81482	48.569	41.3588	23.5411	2.11837	44.9639	21.1975	4.40582	0.000766657	0.00598652	Name=VAR
PF3D7_1000100.1	2.84388	8.44439	130.327	88.8907	57.6265	5.64413	109.609	19.3873	4.27704	6.60067e-06	0.000159661	Name=VAR
PF3D7_0200100.1	0	0	7.28542	0.61732	1.97569	0	3.95137	15.1241	3.91877	0.269154	0.378354	Name=VAR
PF3D7_0400100.1	21.3277	11.2602	205.608	177.161	103.839	16.2939	191.384	11.7489	3.55446	2.20237e-06	6.73898e-05	Name=VAR
PF3D7_0421300.1	17.0634	22.5181	274.415	87.6564	100.413	19.7908	181.036	9.1373	3.19177	8.43827e-05	0.00114166	Name=VAR
PF3D7_0223500.1	4.26587	7.03688	76.0916	22.8401	27.5586	5.65137	49.4658	8.73106	3.12616	0.00611101	0.0262978	Name=VAR
PF3D7_0632800.1	7.10969	11.2592	130.327	21.6054	42.5753	9.18444	75.9661	8.25277	3.04488	0.00411855	0.019941	Name=VAR
PF3D7_0632500.1	27.0121	38.0089	435.497	101.231	150.437	32.5105	268.364	8.24739	3.04394	0.000145824	0.00172079	Name=VAR
PF3D7_0733000.1	7.10929	8.44504	86.6144	40.1236	35.5731	7.77717	63.369	8.13548	3.02423	0.00250976	0.0139041	Name=VAR
PF3D7_1200100.1	12.7976	26.7401	178.087	106.175	80.9499	19.7689	142.131	7.18228	2.84444	0.000335837	0.00326711	Name=VAR
PF3D7_1041300.1	4.26585	5.62953	42.0932	26.5438	19.6331	4.94769	34.3185	6.92664	2.79216	0.0197286	0.0598533	Name=VAR
PF3D7_0100300.1	4.26705	1.40684	24.285	14.8164	11.1938	2.83695	19.5507	6.88921	2.78434	0.0676065	0.143184	Name=VAR
PF3D7_0400400.1	4.2652	1.40768	25.0937	13.58	11.0866	2.83644	19.3368	6.81228	2.76814	0.0708627	0.147586	Name=VAR
PF3D7_0413100.1	0	4.22228	6.47586	19.1361	7.45856	2.11114	12.806	6.0713	2.60201	0.173078	0.276808	Name=VAR
PF3D7_0600400.1	2.84424	1.40715	14.5708	9.2598	7.02051	2.1257	11.9153	5.6009	2.48566	0.167621	0.270361	Name=VAR
PF3D7_0100100.1	22.7513	15.4811	115.756	65.4337	54.8556	19.1162	90.595	4.73552	2.24352	0.00748631	0.030543	Name=VAR
PF3D7_0800100.1	2.84394	5.62941	21.0466	16.6671	11.5468	4.23668	18.8569	4.44544	2.15233	0.131435	0.226653	Name=VAR
PF3D7_0712800.1	9.95357	7.03699	44.5216	12.3459	18.4645	8.49528	28.4338	3.3377	1.73885	0.154553	0.255697	Name=VAR
PF3D7_1150400.1	1.42177	8.44572	25.9033	6.79003	10.6402	4.93375	16.3467	3.2997	1.72233	0.269237	0.37837	Name=VAR
PF3D7_0712900.1	7.10976	2.81476	22.6656	8.02488	10.1537	4.96226	15.3452	3.08457	1.62507	0.283376	0.392475	Name=VAR
PF3D7_1100200.1	0	0	1.61896	0	0.404739	0	0.809478	3.07638	1.62123	0.73975	#N/A	Name=VAR
PF3D7_0425800.1	5.6869	5.63075	24.2843	9.25904	11.2152	5.65882	16.7716	2.9551	1.56321	0.273463	0.382674	Name=VAR
PF3D7_0420700.1	29.8612	21.1105	106.852	43.211	50.2587	25.4858	75.0315	2.93972	1.55568	0.0738933	0.151677	Name=VAR
PF3D7_0937600.1	0	12.6615	25.0945	8.6429	11.5997	6.33074	16.8687	2.65591	1.4092	0.386437	0.492331	Name=VAR
PF3D7_0500100.1	8.53168	2.81477	17.8087	11.7287	10.2209	5.67323	14.7687	2.601	1.37907	0.350708	0.458236	Name=VAR
PF3D7_0324900.1	32.705	28.1474	65.5683	73.4586	49.9698	30.4262	69.5134	2.28538	1.19244	0.140814	0.238143	Name=VAR
PF3D7_0426000.1	2.84393	12.6663	16.9992	17.2844	12.4484	7.75511	17.1418	2.20917	1.14351	0.406973	0.513276	Name=VAR
PF3D7_0300100.1	18.4853	21.1108	50.9975	36.4206	31.7535	19.7981	43.709	2.20556	1.14115	0.222551	0.329661	Name=VAR
PF3D7_1200400.1	8.53087	7.03784	21.8559	11.1111	12.1339	7.78436	16.4835	2.11269	1.07908	0.42333	0.528585	Name=VAR
PF3D7_0800300.1	27.0132	14.0766	34.8075	41.3572	29.3136	20.5449	38.0823	1.85498	0.891404	0.358229	0.46552	Name=VAR
PF3D7_0421100.1	19.9074	12.6664	38.8553	13.5806	21.2524	16.2869	26.2179	1.60503	0.682598	0.542008	0.639307	Name=VAR
PF3D7_0712400.1	5.68795	8.44398	13.7613	6.79033	8.67088	7.06597	10.2758	1.44966	0.535717	0.726434	0.794849	Name=VAR
PF3D7_1240300.1	44.0773	42.2256	76.0911	38.889	50.3208	43.1514	57.4901	1.33004	0.411468	0.619088	0.706169	Name=VAR
PF3D7_1240400.1	105.219	177.343	250.939	98.1489	157.912	141.281	174.544	1.23415	0.303516	0.671173	0.748703	Name=VAR
PF3D7_0937800.1	108.067	71.7777	94.7096	125.311	99.9663	89.9223	110.01	1.22413	0.291755	0.675295	0.752505	Name=VAR
PF3D7_1240900.1	213.275	235.059	245.272	124.691	204.574	224.167	184.982	0.824489	-0.278428	0.666555	0.744973	Name=VAR
PF3D7_0712300.1	22.7509	25.3333	30.7604	6.17296	21.2544	24.0421	18.4667	0.763839	-0.388659	0.736504	0.803195	Name=VAR
PF3D7_0412700.1	237.445	250.544	185.371	114.815	197.044	243.994	150.093	0.614657	-0.702147	0.264086	0.373418	Name=VAR
PF3D7_0712000.1	122.286	105.556	63.1397	45.6799	84.1653	113.921	54.4098	0.477063	-1.06775	0.132883	0.228029	Name=VAR
PF3D7_0420900.1	291.499	315.254	186.991	51.853	211.399	303.377	119.422	0.392925	-1.34767	0.0616682	0.134303	Name=VAR
PF3D7_0617400.1	135.076	163.272	53.4257	31.4816	95.8138	149.174	42.4536	0.283907	-1.81651	0.0104463	0.0385545	Name=VAR
PF3D7_1240600.1	307.132	501.048	171.61	44.4451	256.059	404.09	108.028	0.266794	-1.9062	0.00945544	0.0360087	Name=VAR
PF3D7_0808600.1	145.029	157.641	55.8542	21.605	95.0324	151.335	38.7296	0.254891	-1.97205	0.00849551	0.033492	Name=VAR
PF3D7_0711700.1	172.055	189.998	55.0449	25.3092	110.602	181.026	40.1771	0.221149	-2.17691	0.00228427	0.0129977	Name=VAR
PF3D7_1200600.1	749.234	1388.02	309.219	117.898	641.092	1068.63	213.558	0.199653	-2.32444	0.000457051	0.004126	Name=VAR2CSA
PF3D7_0412400.1	675.382	889.546	123.041	64.8151	438.196	782.464	93.9281	0.119834	-3.06089	6.21226e-07	2.3188e-05	Name=VAR
PF3D7_0412900.1	2.84384	0	0	0	0.71096	1.42192	0	0.091491	-3.45023	0.480617	#N/A	Name=VAR
PF3D7_1219300.1	826.144	2081.55	17.8086	16.0497	735.388	1453.85	16.9292	0.0116296	-6.42606	4.54655e-22	5.98213e-19	Name=VAR
PF3D7_0809100.1	6956	8595.19	74.4724	76.5444	3925.55	7775.59	75.5084	0.00971211	-6.686	2.40157e-34	1.26394e-30	Name=VAR
PF3D7_0808700.1	1084.94	3163.82	18.6181	21.6054	1072.25	2124.38	20.1118	0.00948128	-6.7207	2.15475e-23	5.67022e-20	Name=VAR
