# Supplementary material for: Ectopic Expression of Plasmodium vivax vir Genes in P. falciparum Affects Cytoadhesion via Increased Expression of Specific var Genes
Source: Microorganisms. 2022 Jun 9;10(6):1183. doi: 10.3390/microorganisms10061183 (PMC9230084; doi:10.3390/microorganisms10061183)
Supplement: Supplementary file 1 [file microorganisms-10-01183-s001.zip › Table S4_PVX_060690-3D7.xlsx]

## Sheet: Sheet1
Table S4	Transcriptome analyses of P. falciparum 3D7 isolate and the P. falciparum transfectant PVX_0606903D7 (two biological replicates each, shown are the normalised reads).
	PVX_060690-3D7-1	PVX_060690-3D7-2	3D7-1	3D7-2	baseMean	baseMeanA	baseMeanB	foldChange	log2FoldChange	pvalue	padj	name
PF3D7_0809100.1	6956	8595.19	74.4724	76.5444	3925.55	7775.59	75.5084	0.00971211	-6.686	2.40157e-34	1.26394e-30	Name=VAR
PF3D7_0808700.1	1084.94	3163.82	18.6181	21.6054	1072.25	2124.38	20.1118	0.00948128	-6.7207	2.15475e-23	5.67022e-20	Name=VAR
PF3D7_0712600.1	15.6414	21.1108	5515.02	1161.14	1678.23	18.3761	3338.08	181.606	7.50467	2.78426e-22	4.88453e-19	Name=VAR
PF3D7_1219300.1	826.144	2081.55	17.8086	16.0497	735.388	1453.85	16.9292	0.0116296	-6.42606	4.54655e-22	5.98213e-19	Name=VAR
PF3D7_1219400.1	2048.43	1737.17	68.8082	32.1033	971.627	1892.8	50.4557	0.0265568	-5.23477	9.0882e-18	9.56624e-15	#N/A
PF3D7_0930300.1	166.372	118.217	2757.11	4774.21	1953.98	142.294	3765.66	26.4664	4.72609	8.99991e-16	7.89442e-13	Name=MSP1
PF3D7_1035800.1	14362.6	11932.9	642.747	238.92	6794.31	13147.8	440.833	0.0335113	-4.89921	3.4577e-15	2.5997e-12	Name=M712
PF3D7_1361800.1	19.9055	18.2983	424.167	1540.73	500.776	19.1019	982.451	51.4471	5.68502	2.76012e-14	1.81582e-11	Name=GAC
PF3D7_0903300.1	15.6383	5.63106	476.779	530.228	257.069	10.6347	503.504	47.3927	5.56659	3.32163e-14	1.94241e-11	conserved protein, unknown function
PF3D7_0808800.1	381.942	171.174	1.61923	3.70623	139.61	276.558	2.66273	0.00989216	-6.6595	4.21876e-14	2.22034e-11	Name=RIF
PF3D7_0808900.1	604.598	178.056	3.23858	7.41365	198.327	391.327	5.32612	0.0138505	-6.17392	9.60507e-14	4.59559e-11	Name=RIF
PF3D7_0315200.1	14.2197	7.03676	395.838	465.445	220.635	10.6282	430.642	40.5518	5.3417	2.2475e-13	9.85718e-11	Name=CTRP
PF3D7_0613900.1	15.6408	26.7418	402.312	1496.93	485.406	21.1913	949.621	44.8096	5.48574	3.91323e-13	1.58426e-10	Name=MyoE
PF3D7_0407800.1	9.95334	11.2595	253.368	1000.01	318.649	10.6064	626.691	59.1008	5.8851	4.6097e-13	1.73292e-10	Name=CINCH
PF3D7_1310700.1	29.8902	39.3541	701.872	658.229	357.336	34.6221	680.051	19.6381	4.29558	2.99934e-12	1.05237e-09	Name=PIC5
PF3D7_1228600.1	54.0703	53.4316	683.238	2132.57	730.827	53.751	1407.9	26.1975	4.71136	4.18973e-12	1.37816e-09	Name=MSP9
PF3D7_1351700.1	18.4868	37.9952	588.498	683.365	332.086	28.241	635.932	22.5105	4.49253	6.08164e-12	1.8828e-09	Name=IMC1f
PF3D7_1308700.1	81.0878	35.1629	982.746	1337.25	609.06	58.1253	1160	19.9635	4.31929	1.15651e-11	3.38152e-09	conserved Plasmodium protein, unknown function
PF3D7_0903600.1	14.2273	12.657	260.664	618.632	226.545	13.4421	439.648	32.7239	5.03227	1.38345e-11	3.83214e-09	conserved protein, unknown function
PF3D7_1035200.1	137.983	46.419	1134.12	6419.4	1934.48	92.2009	3776.76	40.9703	5.35651	1.76407e-11	4.64216e-09	S-antigen
PF3D7_0905400.1	64.0056	16.8821	609.554	2644.72	833.791	40.4439	1627.14	40.2509	5.33095	2.57819e-11	6.46144e-09	Name=RhopH3
PF3D7_1028700.1	19.9131	21.1023	372.371	501.907	228.823	20.5077	437.139	21.3187	4.41405	3.08774e-11	7.38671e-09	Name=MTRAP
PF3D7_0731500.1	145.045	325.088	4153.48	3366.78	1997.6	235.066	3760.13	15.9947	3.99952	3.77419e-11	7.97968e-09	Name=EBA175
PF3D7_1308000.1	8.53426	8.44083	183.757	563.643	191.094	8.48755	373.7	44.0531	5.46117	3.77519e-11	7.97968e-09	conserved Plasmodium membrane protein, unknown function
PF3D7_1125700.1	11.3812	25.3159	372.376	539.596	237.167	18.3486	455.986	24.8409	4.63465	3.79046e-11	7.97968e-09	kelch domain-containing protein, putative
PF3D7_1133400.1	15.6466	28.135	356.991	693.293	273.516	21.8908	525.142	23.9869	4.58417	4.74406e-11	9.37312e-09	Name=AMA1
PF3D7_1223100.1	44.122	8.43345	590.154	1060.81	425.88	26.2777	825.483	31.4419	4.97461	4.80856e-11	9.37312e-09	Name=PKAr
PF3D7_0109000.1	11.3862	19.6783	403.96	341.459	194.121	15.5323	372.709	23.9801	4.58376	5.56466e-11	1.04596e-08	Name=PHIL1
PF3D7_0323400.1	18.49	26.7311	412.035	455.6	228.214	22.6105	433.817	19.1827	4.26174	9.80857e-11	1.78009e-08	Name=RIPR
PF3D7_0414900.1	17.0933	15.4443	294.689	436.654	190.97	16.2688	365.671	22.4855	4.49092	1.08165e-10	1.89757e-08	Name=ARO
PF3D7_1003600.1	52.6498	53.4283	638.716	904.532	412.331	53.0391	771.624	14.55	3.86295	1.51909e-10	2.57902e-08	Name=IMC1c
PF3D7_0214600.1	1.42196	1.40737	229.894	395.689	157.103	1.41467	312.791	221.191	7.78915	1.89868e-10	3.12273e-08	Name=STK2
PF3D7_1232500.1	4.26719	14.0678	275.231	311.764	151.333	9.16749	293.498	31.979	4.99905	2.04362e-10	3.25927e-08	CG2-related protein, putative
PF3D7_0612200.1	15.6418	9.85136	268.749	351.245	161.372	12.7466	309.997	24.3353	4.60498	2.32811e-10	3.60378e-08	Name=LRR6
PF3D7_0113000.1	22085.9	51648.5	2910.99	1121.76	19441.8	36867.2	2016.37	0.0546876	-4.19264	2.67426e-10	3.93157e-08	Name=GARP
PF3D7_0702500.1	11862.2	4941.9	633.86	542.724	4495.18	8402.07	588.292	0.0700129	-3.83624	2.68927e-10	3.93157e-08	Plasmodium exported protein, unknown function
PF3D7_0707300.1	18.4885	7.0353	154.613	1120.45	325.147	12.7619	637.532	50.0031	5.64395	3.26001e-10	4.63714e-08	Name=RAMA
PF3D7_0808200.1	25.6047	30.9465	374.801	605.636	259.247	28.2756	490.219	17.3396	4.116	3.42612e-10	4.74517e-08	Name=PMX
PF3D7_0613800.1	17.06	7.03884	256.603	381.468	165.542	12.0494	319.035	26.5037	4.72812	3.58613e-10	4.83944e-08	Name=ApiAP2
PF3D7_1342600.1	65.432	78.7767	1102.54	784.665	507.855	72.1044	943.605	13.0845	3.70979	3.75663e-10	4.94278e-08	Name=MyoA
PF3D7_1021800.1	29.8597	22.5194	325.412	704.946	270.684	26.1896	515.179	19.6808	4.29872	4.21795e-10	5.41441e-08	Name=SEA1
PF3D7_1035400.1	38.4218	46.3956	483.289	811.31	344.854	42.4087	647.299	15.2652	3.93218	4.90128e-10	6.14177e-08	Name=MSP3
PF3D7_0822900.1	8.53262	21.1076	203.182	792.636	256.365	14.8201	497.909	33.5913	5.07002	5.36344e-10	6.5646e-08	Name=PIC2
PF3D7_1410400.1	17.068	4.22059	140.044	1027.88	297.304	10.6443	583.963	54.9308	5.77954	5.72885e-10	6.85248e-08	Name=RAP1
PF3D7_1477500.1	5053.9	3739.09	448.465	388.937	2407.6	4396.5	418.701	0.0952248	-3.39252	5.90139e-10	6.902e-08	Plasmodium exported protein (PHISTb), unknown function
PF3D7_0730500.1	15.639	5.63072	220.177	393.818	158.816	10.6349	306.998	28.9029	4.85314	6.60779e-10	7.56017e-08	conserved Plasmodium protein, unknown function
PF3D7_1128000.2	92.436	211.079	0	0	75.8786	151.757	0	0.000856778	-10.1888	7.09186e-10	7.94137e-08	conserved Plasmodium protein, unknown function
PF3D7_1035300.1	8.53291	7.03555	104.425	723.504	210.874	7.78423	413.964	53.2177	5.73384	7.33656e-10	8.04423e-08	Name=GLURP
PF3D7_0805200.1	12.8282	19.6391	383.761	271.184	171.853	16.2337	327.472	20.1569	4.3332	8.7913e-10	9.44258e-08	Name=GAMER
PF3D7_0702400.1	9738.86	4680.08	688.9	418.599	3881.61	7209.47	553.749	0.0767907	-3.70293	1.0975e-09	1.15523e-07	Name=SEMP1
PF3D7_0725400.1	4.28488	15.3876	263.975	277.527	140.294	9.83624	270.751	27.4645	4.77949	1.4608e-09	1.50749e-07	conserved Plasmodium protein, unknown function
PF3D7_0319400.1	14.2203	7.03637	203.991	332.112	139.34	10.6283	268.051	25.2469	4.65803	1.76608e-09	1.78748e-07	kinesin-8X
PF3D7_1435300.1	15.639	8.44613	206.416	349.992	145.123	12.0425	278.204	23.1231	4.53126	2.49145e-09	2.43348e-07	glutamate synthase [NADH], putative
PF3D7_0828800.1	7.11167	14.0686	197.518	325.959	136.164	10.5902	261.739	24.7085	4.62693	2.49683e-09	2.43348e-07	Name=GAMA
PF3D7_1322500.1	8.53772	5.62411	151.381	300.686	116.557	7.08092	226.034	31.9581	4.99811	2.6427e-09	2.52882e-07	Name=DHHC5
PF3D7_0919300.1	5.69997	11.2263	141.681	413.231	142.96	8.46313	277.456	32.7731	5.03444	2.8902e-09	2.70129e-07	Name=TrxL1
PF3D7_0601900.1	4972.02	2073.17	246.901	313.63	1901.43	3522.59	280.266	0.0795806	-3.65144	2.92558e-09	2.70129e-07	conserved Plasmodium protein, unknown function
PF3D7_0216700.2	29.8685	19.6965	327.038	437.697	203.575	24.7825	382.367	15.436	3.94822	3.64685e-09	3.3092e-07	Name=ATG11
PF3D7_0214900.1	14.2223	2.814	112.52	708.7	209.564	8.51817	410.61	48.2829	5.59344	4.35208e-09	3.8822e-07	Name=RON6
PF3D7_1035700.1	9.95695	5.62698	130.33	377.823	130.934	7.79197	254.077	32.6506	5.02904	4.91717e-09	4.31318e-07	Name=DBLMSP
PF3D7_0515700.1	24.1872	7.03134	213.713	574.185	204.779	15.6093	393.949	25.2697	4.65934	5.77563e-09	4.98314e-07	Name=GAP40
PF3D7_0317200.1	89.5798	33.7787	747.962	994.458	466.444	61.6793	871.21	14.1294	3.82063	5.89372e-09	5.00301e-07	Name=CRK4
PF3D7_1252300.1	5780.37	4199.48	586.089	516.14	2770.52	4989.92	551.114	0.110437	-3.1787	6.33317e-09	5.29071e-07	conserved Plasmodium protein, unknown function
PF3D7_1371600.1	11.3747	1.40753	110.899	526.543	162.556	6.39112	318.721	49.975	5.64314	6.55859e-09	5.34114e-07	#N/A
PF3D7_1207000.1	48.3406	16.8913	406.358	703.695	293.821	32.6159	555.027	17.0275	4.0898	6.59651e-09	5.34114e-07	conserved Plasmodium protein, unknown function
PF3D7_0900100.1	1.42193	0	1261.98	91.3598	338.692	0.710965	676.672	955.905	9.90072	6.93035e-09	5.52643e-07	Name=VAR
PF3D7_1025400.1	8.53292	2.81422	165.946	216.063	98.3391	5.67357	191.005	33.7205	5.07555	7.15817e-09	5.6229e-07	conserved Plasmodium membrane protein, unknown function
PF3D7_0532300.1	23332.6	19943.8	2910.99	1661.97	11962.4	21638.2	2286.48	0.105661	-3.24248	9.51339e-09	7.36308e-07	Plasmodium exported protein (PHISTb), unknown function
PF3D7_0202000.1	17033.8	10776.7	1610.1	551.907	7493.11	13905.2	1081	0.0777241	-3.68549	1.16584e-08	8.89248e-07	Name=KAHRP
PF3D7_0935800.1	19.909	7.03609	196.706	395.698	154.837	13.4725	296.202	22.0122	4.46023	1.23501e-08	9.28548e-07	Name=CLAG9
PF3D7_0621200.1	1562.95	1020.29	139.242	132.76	713.81	1291.62	136.001	0.105285	-3.24763	1.50886e-08	1.11847e-06	Name=PDX1
PF3D7_1216500.1	22.7773	15.457	191.864	540.935	192.758	19.1172	366.399	19.1818	4.26166	1.6239e-08	1.18702e-06	Name=MDV1
PF3D7_1116000.1	18.4885	7.03527	123.853	674.741	206.029	12.7619	399.297	31.324	4.9692	1.65141e-08	1.1906e-06	Name=RON4
PF3D7_1251200.1	15.6516	36.5594	284.952	555.675	223.209	26.1055	420.313	16.0983	4.00884	2.18994e-08	1.55752e-06	coronin
PF3D7_1133200.1	108.065	15.4819	999.711	1453.11	644.091	61.7733	1226.41	19.8603	4.31181	2.34479e-08	1.64542e-06	conserved Plasmodium protein, unknown function
PF3D7_0509100.1	52.6135	14.0733	423.361	683.972	293.505	33.3434	553.666	16.6156	4.05446	2.40601e-08	1.65049e-06	Name=SMC4
PF3D7_0628100.1	12.7934	4.22403	80.1371	635.139	183.073	8.5087	357.638	42.0874	5.39532	2.41473e-08	1.65049e-06	Name=HECT1
PF3D7_1325400.1	17.0604	4.22317	172.418	342.583	134.071	10.6418	257.5	24.2327	4.59889	2.78686e-08	1.88042e-06	CRWN-like protein, putative
PF3D7_0302500.1	126.562	77.3992	563.404	3375.45	1035.7	101.98	1969.43	19.3154	4.27168	2.91634e-08	1.93937e-06	Name=CLAG3.1
PF3D7_0404700.1	1.42243	1.40673	69.6174	395.11	116.889	1.41458	232.364	164.402	7.36108	2.94793e-08	1.93937e-06	Name=DPAP3
PF3D7_0911100.1	9.9552	37.9913	354.558	455.587	214.523	23.9732	405.073	16.8883	4.07795	3.05107e-08	1.98244e-06	START domain-containing protein, putative
PF3D7_0508900.1	56.8697	43.6376	373.978	974.055	362.135	50.2536	674.016	13.4175	3.74604	3.20783e-08	2.05888e-06	Name=AAP6
PF3D7_0102500.1	17.062	73.192	685.629	717.901	373.446	45.127	701.765	15.5452	3.9584	3.25726e-08	2.05903e-06	Name=EBA181
PF3D7_1321100.1	7.10851	2.81544	59.9011	467.888	134.428	4.96197	263.895	53.2723	5.73531	3.28631e-08	2.05903e-06	protein kinase domain-containing protein, putative
PF3D7_0802800.1	7.11406	2.81244	112.523	228.441	87.7227	4.96325	170.482	34.4176	5.10508	4.0217e-08	2.49015e-06	Name=CNA
PF3D7_0203000.1	1.4219	4.22237	103.614	206.793	79.0126	2.82213	155.203	54.9453	5.77992	4.09754e-08	2.5076e-06	Name=ROPE
PF3D7_1036500.1	18.4939	8.43897	178.902	324.126	132.49	13.4664	251.514	18.6982	4.22483	4.40486e-08	2.64355e-06	conserved Plasmodium protein, unknown function
PF3D7_0817700.1	12.7991	4.22145	104.424	419.778	135.306	8.51027	262.101	30.8488	4.94714	4.42015e-08	2.64355e-06	Name=RON5
PF3D7_1126700.1	2.84422	4.2215	46.9505	426.567	120.146	3.53286	236.759	67.0362	6.06687	4.75342e-08	2.81093e-06	Name=ATG23
PF3D7_0207500.1	17.0686	4.22041	224.232	224.716	117.559	10.6445	224.474	21.113	4.40006	5.21729e-08	3.05096e-06	Name=SERA6
PF3D7_1430200.1	15.6489	4.21939	165.95	279.058	116.219	9.93417	222.504	22.4337	4.4876	5.76827e-08	3.33609e-06	Name=PMIX
PF3D7_0212600.1	14.2375	7.0248	143.292	300.118	116.168	10.6311	221.705	20.8835	4.38429	6.15579e-08	3.52151e-06	Name=SPATR
PF3D7_0220800.1	9.95486	4.22145	87.4251	368.54	117.535	7.08815	227.983	32.2171	5.00975	6.98398e-08	3.95233e-06	Name=CLAG2
PF3D7_0718100.1	27.014	9.85322	253.367	324.071	153.576	18.4336	288.719	15.6749	3.97039	7.06119e-08	3.95351e-06	Name=EST
PF3D7_0604100.1	12.7965	4.22262	102.804	382.716	125.635	8.50956	242.76	28.5746	4.83666	7.81188e-08	4.32778e-06	Name=SIP2
PF3D7_1143100.1	2.84396	2.81469	87.4244	206.179	74.8155	2.82932	146.802	51.933	5.69858	8.24532e-08	4.52032e-06	Name=AP2-O
PF3D7_0728600.1	24.1714	15.4827	229.892	311.112	145.165	19.8271	270.502	13.6506	3.77089	9.0245e-08	4.89649e-06	RING zinc finger protein, putative
PF3D7_1222700.1	19.924	15.4635	174.859	374.792	146.26	17.6937	274.826	15.5443	3.95831	9.60584e-08	5.15873e-06	Name=GAP45
PF3D7_1448500.1	78.1926	15.4852	541.538	981.45	404.166	46.8389	761.494	16.2656	4.02375	9.88107e-08	5.25293e-06	conserved Plasmodium protein, unknown function
PF3D7_0904900.1	76.7764	12.6684	676.723	774.066	385.058	44.7224	725.394	16.2268	4.02031	1.13523e-07	5.9747e-06	Name=CuTP
PF3D7_0302200.1	8.53305	1.40708	59.9025	411.757	120.4	4.97007	235.83	47.5635	5.57178	1.23953e-07	6.45904e-06	Name=CLAG3.2
PF3D7_1335400.1	34.1213	61.9384	373.168	743.192	303.105	48.0299	558.18	11.6227	3.53887	1.28618e-07	6.63643e-06	Name=RH2a
PF3D7_0113300.1	294.503	885.995	53.4281	12.3479	311.569	590.249	32.888	0.0553891	-4.17425	1.36372e-07	6.96821e-06	Plasmodium exported protein (hyp1), unknown function
PF3D7_0918000.1	72.5445	30.9478	477.608	672.306	313.351	51.7462	574.957	11.1157	3.47453	1.49838e-07	7.58267e-06	Name=GAP50
PF3D7_1228700.1	22.7553	7.03516	169.184	377.189	144.041	14.8953	273.187	18.3638	4.19879	1.62331e-07	8.07703e-06	conserved Plasmodium protein, unknown function
PF3D7_0818100.1	15.6493	11.2513	144.093	309.312	120.077	13.4503	226.703	16.8705	4.07643	1.62676e-07	8.07703e-06	zinc finger protein, putative
PF3D7_1116100.1	17.0627	8.44478	152.992	282.719	115.305	12.7537	217.856	17.1003	4.09595	1.82577e-07	8.98042e-06	serine esterase, putative
PF3D7_0201600.1	3060.65	2376.32	426.619	214.862	1519.61	2718.48	320.74	0.117917	-3.08416	1.92518e-07	9.38167e-06	Name=RLP1
PF3D7_0929400.1	59.7234	8.444	341.603	1061.76	367.883	34.0837	701.682	20.6009	4.36463	1.95259e-07	9.42797e-06	Name=RhopH2
PF3D7_0805700.1	11.3759	1.40734	152.183	185.808	87.6936	6.3916	168.996	26.4921	4.72749	2.11707e-07	1.00861e-05	Name=FIKK8
PF3D7_1112100.1	27.0148	23.9282	231.511	366.049	162.126	25.4715	298.78	11.735	3.55275	2.12723e-07	1.00861e-05	conserved Plasmodium protein, unknown function
PF3D7_0722200.1	8.53552	15.4717	71.2369	626.023	180.317	12.0036	348.63	29.0494	4.86044	2.15621e-07	1.01323e-05	Name=RALP1
PF3D7_1013600.1	36.9679	9.85271	297.889	381.482	181.548	23.4103	339.685	14.5209	3.86006	2.23634e-07	1.04158e-05	conserved Plasmodium protein, unknown function
PF3D7_0508100.1	8.53232	5.62897	84.9963	284.581	95.9345	7.08065	184.788	26.1334	4.70782	2.27415e-07	1.04331e-05	Name=SET9
PF3D7_0607600.1	19.9077	4.22203	186.182	270.378	120.172	12.0649	228.28	18.9462	4.24384	2.27971e-07	1.04331e-05	Name=SAS6
PF3D7_1134300.1	14.219	5.6298	143.278	222.842	96.4924	9.9244	183.06	18.4686	4.207	2.91784e-07	1.32384e-05	Name=EMMA1
PF3D7_0802100.1	7.10885	5.63051	96.3278	211.108	80.0438	6.36968	153.718	24.1593	4.59451	2.95346e-07	1.32743e-05	Name=AP2-LT
PF3D7_1413400.1	8.53899	1.40574	128.716	158.685	74.3365	4.97237	143.701	28.9705	4.85651	2.97619e-07	1.32743e-05	30S ribosomal protein S9, putative
PF3D7_0111400.1	15.6487	9.84546	148.141	253.744	106.845	12.7471	200.942	15.7788	3.97991	3.0173e-07	1.33446e-05	Name=GEXP19
PF3D7_1370900.1	22.8867	26.5255	1405.03	72.9665	381.852	24.7061	738.998	29.8998	4.90207	3.31122e-07	1.44349e-05	#N/A
PF3D7_0402200.1	7.10972	30.9626	190.229	488.282	179.146	19.0362	339.256	17.8174	4.15522	3.31869e-07	1.44349e-05	#N/A
PF3D7_1325900.1	15.6399	2.81514	177.276	200.616	99.0868	9.22753	188.946	20.5045	4.35787	3.35868e-07	1.44891e-05	conserved Plasmodium protein, unknown function
PF3D7_1308800.1	98.2004	23.897	799.821	695.256	404.294	61.0487	747.538	12.2487	3.61456	3.53364e-07	1.51133e-05	Name=INT
PF3D7_0829900.1	25.6071	50.6334	903.415	229.049	302.176	38.1202	566.232	14.8447	3.89187	3.56081e-07	1.51133e-05	#N/A
PF3D7_1239200.1	83.8858	22.5215	645.154	619.13	342.673	53.2037	632.142	11.885	3.57108	3.61491e-07	1.52202e-05	Name=ApiAP2
PF3D7_0700100.1	2.84385	1.40741	349.697	29.6302	95.8946	2.12563	189.664	89.234	6.47952	3.77776e-07	1.57796e-05	Name=VAR
PF3D7_1004600.1	7.11227	8.4402	91.4741	253.736	90.1906	7.77624	172.605	22.2127	4.47331	3.809e-07	1.57849e-05	conserved Plasmodium membrane protein, unknown function
PF3D7_0704300.1	44.0781	33.7796	294.651	492.596	216.276	38.9289	393.624	10.1157	3.33853	3.85759e-07	1.58613e-05	conserved Plasmodium membrane protein, unknown function
PF3D7_0715200.1	22.7502	5.62987	181.324	299.386	127.272	14.19	240.355	16.9591	4.08398	3.91688e-07	1.59803e-05	conserved Plasmodium protein, unknown function
PF3D7_0827600.1	32.7062	5.62923	243.656	403.1	171.273	19.1677	323.378	16.8887	4.07798	4.07324e-07	1.64701e-05	conserved Plasmodium protein, unknown function
PF3D7_1136900.1	55.4605	19.7012	310.844	633.98	254.996	37.5809	472.412	12.5787	3.65291	4.09952e-07	1.64701e-05	Name=SUB2
PF3D7_1449100.1	18.49	4.22069	156.233	267.927	111.718	11.3554	212.08	18.705	4.22535	4.14708e-07	1.65349e-05	CLASP domain-containing protein, putative
PF3D7_0621100.1	9.95504	8.44268	96.3296	275.326	97.5134	9.19886	185.828	20.2224	4.33788	4.3144e-07	1.70727e-05	conserved Plasmodium protein, unknown function
PF3D7_0532400.1	4631.91	4094.43	639.513	695.785	2515.41	4363.17	667.649	0.153026	-2.70815	4.50296e-07	1.76859e-05	Name=LyMP
PF3D7_1327400.1	8.54059	4.21615	114.146	168.574	73.8691	6.37837	141.36	22.195	4.47216	4.57597e-07	1.78395e-05	conserved Plasmodium protein, unknown function
PF3D7_1136200.1	2.84584	9.84253	75.2857	287.101	93.7688	6.34418	181.193	28.5492	4.83538	5.02145e-07	1.94266e-05	conserved Plasmodium protein, unknown function
PF3D7_0306400.1	17.0704	9.84619	173.235	208.672	102.206	13.4583	190.953	14.1983	3.82764	5.0569e-07	1.94266e-05	FAD-dependent glycerol-3-phosphate dehydrogenase, putative
PF3D7_1327300.1	126.548	70.373	661.347	1047.54	476.453	98.4607	854.445	8.6802	3.11773	5.45262e-07	2.0795e-05	conserved Plasmodium protein, unknown function
PF3D7_1145200.1	2.84356	2.81523	45.3307	253.083	76.0182	2.82939	149.207	52.7972	5.72239	5.57698e-07	2.10382e-05	serine/threonine protein kinase, putative
PF3D7_1243700.1	42.6677	77.3833	484.889	584.618	297.389	60.0255	534.753	8.90798	3.1551	5.59632e-07	2.10382e-05	ubiquitin-conjugating enzyme E2, putative
PF3D7_0412400.1	675.382	889.546	123.041	64.8151	438.196	782.464	93.9281	0.119834	-3.06089	6.21226e-07	2.3188e-05	Name=VAR
PF3D7_0525800.1	7.11773	9.83661	113.337	195.748	81.5098	8.47717	154.542	18.2346	4.1886	6.3063e-07	2.33733e-05	Name=IMC1g
PF3D7_0313600.1	31.3042	4.21822	226.667	401.324	165.878	17.7612	313.995	17.701	4.14576	6.43567e-07	2.3686e-05	conserved Plasmodium protein, unknown function
PF3D7_1229600.1	35.5568	5.62779	240.421	440.163	180.442	20.5923	340.292	16.5427	4.04812	6.88608e-07	2.51677e-05	conserved Plasmodium protein, unknown function
PF3D7_0503600.1	14.2257	16.8786	169.997	218.551	104.913	15.5521	194.274	12.4935	3.64311	8.51198e-07	3.08956e-05	Name=MyoB
PF3D7_1312100.1	7.1112	1.40699	76.9021	194.461	69.9702	4.25909	135.681	31.9442	4.99748	8.83502e-07	3.18484e-05	GYF domain-containing protein, putative
PF3D7_0208600.1	28.4661	8.43333	211.29	290.211	134.6	18.4497	250.751	13.6055	3.76612	9.11572e-07	3.26368e-05	Name=RRF1
PF3D7_1338600.1	66.8444	7.03508	470.317	742.034	321.558	36.9398	606.175	16.4197	4.03736	9.26526e-07	3.2948e-05	conserved protein, unknown function
PF3D7_1231200.1	2.84693	4.21601	86.6215	136.466	57.5375	3.53147	111.544	31.5831	4.98108	9.82198e-07	3.46933e-05	conserved Plasmodium protein, unknown function
PF3D7_0829400.1	2.84546	1.40633	75.285	143.236	55.6933	2.12589	109.261	51.5071	5.6867	1.04802e-06	3.67714e-05	prolyl 4-hydroxylase subunit alpha, putative
PF3D7_1007200.1	4.26754	0	67.9986	176.568	62.2085	2.13377	122.283	57.5746	5.84736	1.06882e-06	3.72528e-05	rho GTPase-activating protein, putative
PF3D7_1229300.1	551.984	540.078	79.3322	72.8515	311.061	546.031	76.0919	0.13931	-2.84363	1.18802e-06	4.11352e-05	Name=PIC1
PF3D7_0316600.1	9235.13	10142.9	1789.82	1372.42	5635.07	9689.01	1581.12	0.163178	-2.61548	1.23138e-06	4.23577e-05	Name=FNT
PF3D7_1331400.1	1.42432	2.80838	67.1952	152.547	55.9937	2.11635	109.871	51.8869	5.6973	1.26282e-06	4.31572e-05	CPW-WPC family protein
PF3D7_0809400.1	18.4947	7.03204	136.808	243.869	101.551	12.7634	190.338	14.9326	3.90039	1.40507e-06	4.7709e-05	conserved protein, unknown function
PF3D7_1339300.1	3378.8	3496.99	651.638	406.808	1983.56	3437.9	529.223	0.153896	-2.69998	1.44845e-06	4.88665e-05	conserved protein, unknown function
PF3D7_0917000.1	36.9713	22.5176	216.133	400.629	169.063	29.7445	308.381	10.3746	3.37498	1.49067e-06	4.99708e-05	Name=MOP
PF3D7_1312600.1	17.0733	1.40627	166.761	201.891	96.7828	9.23979	184.326	19.9849	4.32084	1.6067e-06	5.35193e-05	Name=BCKDHA
PF3D7_0321700.1	11.3753	16.8892	152.992	203.09	96.0866	14.1323	178.041	12.5985	3.65518	1.6413e-06	5.42494e-05	conserved Plasmodium protein, unknown function
PF3D7_0811000.1	11.3775	2.81413	108.472	177.79	75.1136	7.0958	143.131	20.2088	4.33691	1.64923e-06	5.42494e-05	Name=CUL1
PF3D7_1136000.1	1.42172	2.81539	69.6148	138.885	53.1844	2.11855	104.25	49.1994	5.62057	1.68246e-06	5.49986e-05	conserved Plasmodium protein, unknown function
PF3D7_1227500.1	34.123	5.63039	246.891	328.392	153.759	19.8767	287.641	14.4844	3.85643	1.70982e-06	5.55481e-05	Name=SOC2
PF3D7_1406600.1	31.2857	5.62885	190.23	374.092	150.309	18.4573	282.161	15.305	3.93593	1.74773e-06	5.6302e-05	Name=ClpC
PF3D7_1458300.1	19.9089	0	190.23	276.556	121.674	9.95444	233.393	23.4856	4.5537	1.75442e-06	5.6302e-05	alpha/beta hydrolase, putative
PF3D7_1335100.1	27.0284	14.0657	130.331	447.596	154.755	20.5471	288.964	14.0779	3.81536	1.8119e-06	5.77942e-05	Name=MSP7
PF3D7_1303800.1	95.2402	21.1199	518.868	803.647	359.719	58.1801	661.257	11.3702	3.50719	1.89234e-06	5.97621e-05	conserved Plasmodium protein, unknown function
PF3D7_1141400.1	22.7786	4.21522	195.912	217.366	110.068	13.4969	206.639	15.3306	3.93834	1.89631e-06	5.97621e-05	Name=PIGH
PF3D7_1326600.1	56.8651	12.6704	318.122	531.458	229.779	34.7677	424.79	12.2258	3.61186	1.98583e-06	6.22109e-05	conserved Plasmodium protein, unknown function
PF3D7_1307900.1	1.4224	2.81354	42.9037	196.936	61.019	2.11797	119.92	56.6292	5.82347	2.02238e-06	6.2981e-05	tripartite motif protein, putative
PF3D7_1121300.1	1.42198	1.40734	88.2339	114.818	51.4704	1.41466	101.526	71.7962	6.16584	2.10632e-06	6.52092e-05	Name=TKL2
PF3D7_0919900.1	4.26505	1.40774	77.7094	126.539	52.4803	2.8364	102.124	36.0842	5.1733	2.16385e-06	6.65984e-05	Name=RCC-PIP
PF3D7_0400100.1	21.3277	11.2602	205.608	177.161	103.839	16.2939	191.384	11.7489	3.55446	2.20237e-06	6.73898e-05	Name=VAR
PF3D7_1148000.1	54.0393	11.2576	363.461	413.602	210.59	32.6485	388.531	11.9072	3.57376	2.29009e-06	6.96692e-05	serine/threonine protein kinase, putative
PF3D7_1312800.1	12.7968	2.81499	99.5662	208.026	80.801	7.80589	153.796	19.7404	4.30308	2.30438e-06	6.96747e-05	Name=AAP2
PF3D7_1460500.1	32.7025	23.9278	218.56	315.433	147.656	28.3152	266.996	9.43397	3.23786	2.31675e-06	6.96747e-05	conserved Plasmodium protein, unknown function
PF3D7_0806300.1	4.26627	1.40719	61.5213	154.329	55.3809	2.83673	107.925	38.1472	5.2535	2.37035e-06	7.08816e-05	Name=FLP
PF3D7_0109100.1	5.6894	8.44104	103.616	145.694	65.8602	7.06522	124.655	17.6438	4.14109	2.45494e-06	7.29963e-05	Name=CCp5
PF3D7_0105800.1	51.2015	5.62783	325.418	527.824	227.518	28.4147	426.621	15.0258	3.90937	2.54222e-06	7.51669e-05	cyclin-dependent kinases regulatory subunit, putative
PF3D7_0408600.1	8.53628	1.40635	100.38	138.297	62.1548	4.97131	119.338	24.0625	4.58872	2.62919e-06	7.7304e-05	Name=SIAP1
PF3D7_0308100.1	1.422	2.81463	58.283	146.919	52.3595	2.11831	102.601	48.4359	5.59801	2.65892e-06	7.77439e-05	zinc finger protein, putative
PF3D7_1002800.1	2.84425	5.62858	84.1871	128.403	55.2657	4.23642	106.295	25.0831	4.64864	2.67995e-06	7.79258e-05	DnaJ protein, putative
PF3D7_0410700.1	72.5327	39.3969	319.751	707.462	284.785	55.9648	513.606	9.18194	3.1988	2.72662e-06	7.88474e-05	Name=RbgA
PF3D7_0918500.1	183.601	56.2243	1213.5	920.024	593.337	119.913	1066.76	8.89718	3.15335	2.82211e-06	8.0809e-05	#N/A
PF3D7_1419000.1	36.9765	43.6195	267.942	405.584	188.531	40.298	336.763	8.35881	3.0633	2.82517e-06	8.0809e-05	conserved Plasmodium protein, unknown function
PF3D7_1370800.1	41.348	47.6752	1617.66	104.406	452.772	44.5116	861.033	19.3382	4.27338	2.94504e-06	8.33333e-05	#N/A
PF3D7_0207600.1	61.1668	7.03331	455.752	489.571	253.381	34.1	472.662	13.869	3.79379	2.94509e-06	8.33333e-05	Name=SERA5
PF3D7_1246400.1	55.5024	37.956	367.528	364.295	206.32	46.7292	365.912	7.83173	2.96933	3.09625e-06	8.70307e-05	Name=MTIP
PF3D7_1455700.1	5.68905	2.81392	85.8067	122.85	54.29	4.25149	104.328	24.5758	4.61917	3.10883e-06	8.70307e-05	conserved Plasmodium protein, unknown function
PF3D7_0207400.1	12.8022	4.22006	156.235	122.238	73.8737	8.51112	139.236	16.3718	4.03314	3.14756e-06	8.76486e-05	Name=SERA7
PF3D7_1026600.1	85.3221	223.755	1000.53	1492.65	700.565	154.539	1246.59	8.0663	3.01191	3.25064e-06	9.00427e-05	conserved Plasmodium protein, unknown function
PF3D7_1442200.1	12.8019	9.84713	129.521	165.452	79.4055	11.3245	147.487	13.0311	3.70388	3.46955e-06	9.56034e-05	Name=YihA2
PF3D7_1033200.1	6310.74	2125.94	412.858	629.773	2369.83	4218.34	521.315	0.123607	-3.01617	3.58181e-06	9.81828e-05	Name=ETRAMP10.2
PF3D7_0424100.1	4.26951	1.40574	81.763	108.054	48.8731	2.83762	94.9086	33.524	5.06712	3.65852e-06	9.97657e-05	Name=RH5
PF3D7_0908200.1	8.53247	4.22163	80.949	166.058	64.9402	6.37705	123.503	19.3986	4.27788	3.79554e-06	0.000102969	conserved Plasmodium protein, unknown function
PF3D7_1148700.1	3789.27	8266.22	1022.4	321.642	3349.88	6027.75	672.022	0.111451	-3.16551	3.83606e-06	0.000103534	Name=GEXP12
PF3D7_1014300.1	73.9331	14.076	420.119	580.241	272.092	44.0045	500.18	11.3722	3.50743	3.86816e-06	0.000103868	SPRY domain-containing protein, putative
PF3D7_1436000.1	7465.72	5090.14	1120.35	1055.66	3682.97	6277.93	1088	0.173304	-2.52863	4.07109e-06	0.000108762	Name=GPI
PF3D7_1035500.1	64.0374	73.1065	357.003	702.645	299.198	68.5719	529.824	7.72867	2.95022	4.09266e-06	0.000108786	Name=MSP6
PF3D7_0919200.1	1.4232	5.62281	51.0007	178.445	59.1229	3.523	114.723	32.5416	5.02422	4.39991e-06	0.000116365	PPPDE peptidase, putative
PF3D7_1029900.1	14.2203	5.62911	101.995	200.008	80.4632	9.92469	151.002	15.2374	3.92954	4.60487e-06	0.000120601	ORC3 domain-containing protein, putative
PF3D7_1356100.1	7.11136	5.62779	96.3302	127.789	59.2146	6.36958	112.06	17.6053	4.13794	4.6059e-06	0.000120601	conserved Plasmodium protein, unknown function
PF3D7_1440100.1	28.4461	4.2207	230.707	224.713	122.022	16.3334	227.71	13.9542	3.80262	4.7252e-06	0.000123113	cohesin complex subunit, putative
PF3D7_1214100.1	17.0662	5.62826	130.329	185.198	84.5554	11.3472	157.763	13.9206	3.79915	4.83187e-06	0.000125272	Name=PIGO
PF3D7_0728100.1	9.95112	5.63148	88.2322	168.51	68.0812	7.7913	128.371	16.4982	4.04423	5.01247e-06	0.000129317	anaphase-promoting complex subunit 1, putative
PF3D7_0913600.1	11.3783	2.81384	107.663	144.458	66.5784	7.09609	126.061	17.7948	4.15338	5.24806e-06	0.000134254	conserved Plasmodium protein, unknown function
PF3D7_0411000.1	521.921	688.093	110.091	46.2991	341.601	605.007	78.195	0.12893	-2.95534	5.25485e-06	0.000134254	conserved Plasmodium protein, unknown function
PF3D7_0320400.1	21.3267	11.2609	139.23	231.479	100.824	16.2938	185.354	11.3864	3.50924	5.38312e-06	0.000136866	Name=Cap380
PF3D7_1436600.1	11.3811	5.62585	82.5703	196.946	74.1307	8.50345	139.758	16.4624	4.0411	5.54683e-06	0.000140351	Name=PKG
PF3D7_0511200.1	25.6035	8.44052	174.043	221.014	107.275	17.022	197.529	11.6151	3.53793	5.63162e-06	0.000141643	Name=SCD
PF3D7_0423300.1	1.42316	2.81149	45.3339	151.893	50.3655	2.11733	98.6136	46.5778	5.54157	5.65173e-06	0.000141643	conserved Plasmodium protein, unknown function
PF3D7_1138400.1	8.52984	8.44682	87.4229	172.832	69.308	8.48833	130.128	15.3435	3.93955	5.73018e-06	0.000142929	Name=GCalpha
PF3D7_1427300.1	17.0669	7.03492	130.329	180.262	83.6732	12.0509	155.295	12.9006	3.68936	5.82257e-06	0.000144548	conserved Plasmodium protein, unknown function
PF3D7_1351600.1	9.96464	4.21579	84.193	163.019	65.3482	7.09022	123.606	17.4659	4.12647	6.1434e-06	0.000151797	Name=GK
PF3D7_1438800.1	1.42256	2.81312	53.4276	130.266	46.9824	2.11784	91.847	43.3673	5.43853	6.36551e-06	0.00015655	OST-HTH associated domain protein, putative
PF3D7_0407700.1	34.1279	21.1098	127.089	542.61	181.234	27.6189	334.85	12.1339	3.60097	6.49646e-06	0.000159027	conserved Plasmodium protein, unknown function
PF3D7_1403100.1	98.1125	12.6668	610.35	706.802	356.983	55.3896	658.576	11.8941	3.57218	6.60052e-06	0.000159661	Name=CAPD2
PF3D7_1000100.1	2.84388	8.44439	130.327	88.8907	57.6265	5.64413	109.609	19.3873	4.27704	6.60067e-06	0.000159661	Name=VAR
PF3D7_1473400.1	0	2.8137	48.57	152.485	50.9672	1.40685	100.528	71.2631	6.15508	6.61336e-06	0.000159661	conserved protein, unknown function
PF3D7_1442700.1	5.68739	2.81504	62.33	143.827	53.665	4.25122	103.079	24.2939	4.60252	6.75182e-06	0.00016226	conserved Plasmodium protein, unknown function
PF3D7_1328000.1	11.3748	8.44511	125.469	133.334	69.6557	9.90995	129.402	13.0624	3.70735	6.87913e-06	0.000164567	conserved Plasmodium protein, unknown function
PF3D7_1331500.1	8.53632	7.03172	81.7611	165.462	65.6978	7.78402	123.612	15.898	3.99077	7.03157e-06	0.000167453	conserved Plasmodium protein, unknown function
PF3D7_1222400.1	25.5916	12.6688	156.229	243.206	109.424	19.1302	199.717	10.4487	3.38525	7.07165e-06	0.000167649	Name=ApiAP2
PF3D7_0111000.1	31.282	2.81487	200.752	313.585	137.108	17.0485	257.168	15.1015	3.91662	7.13148e-06	0.000168309	kinesin-8B, putative
PF3D7_0829800.1	11.3826	29.5302	335.141	140.769	129.206	20.4564	237.955	11.6188	3.53839	7.21942e-06	0.000169624	#N/A
PF3D7_1013800.1	21.351	1.40542	68.0017	487.812	144.642	11.3782	277.907	24.4684	4.61285	7.34567e-06	0.000171823	conserved Plasmodium protein, unknown function
PF3D7_1406800.1	28.4532	5.6257	144.903	319.19	124.543	17.0394	232.046	13.6367	3.76942	7.52394e-06	0.000175215	Name=GAPM3
PF3D7_1311800.1	13302.4	17949.8	3378.01	1954.43	9146.17	15626.1	2666.22	0.170616	-2.55118	7.70155e-06	0.000178561	Name=M1AAP
PF3D7_1141300.1	11.378	1.40697	109.282	135.814	64.4703	6.3925	122.548	19.2084	4.26366	7.95277e-06	0.000183577	Name=APR1
PF3D7_0402300.1	4.26524	30.9685	187.798	291.97	128.75	17.6169	239.884	13.6098	3.76657	8.00069e-06	0.000183876	Name=RH1
PF3D7_0809600.1	22.7452	15.4867	131.134	269.121	109.622	19.116	200.128	10.4785	3.38936	8.45778e-06	0.000193536	peptidase family C50, putative
PF3D7_0505400.1	15.649	0	142.474	180.276	84.5999	7.82448	161.375	20.667	4.36926	8.50409e-06	0.000193753	conserved protein, unknown function
PF3D7_1238600.1	7.11295	0	88.2367	114.215	52.3912	3.55647	101.226	28.5562	4.83573	8.87604e-06	0.000201356	Name=NSM
PF3D7_1229800.1	17.0617	7.03787	64.7583	341.973	107.708	12.0498	203.366	16.9016	4.07909	9.21467e-06	0.000207789	Name=MyoJ
PF3D7_1314200.1	12.7967	4.22252	96.3282	164.198	69.3864	8.50962	130.263	15.3318	3.93845	9.23858e-06	0.000207789	Name=TERT
PF3D7_0307700.1	143.616	46.4438	583.638	987.059	440.189	95.0302	785.348	8.26676	3.04732	9.47014e-06	0.000212091	conserved Plasmodium protein, unknown function
PF3D7_1319400.1	199.095	175.896	1002.15	1100.06	619.301	187.496	1051.11	5.60628	2.48704	9.51635e-06	0.000212223	conserved protein, unknown function
PF3D7_0405900.1	12.8036	1.40647	47.7612	308.692	92.6659	7.10505	178.227	25.1437	4.65213	9.70867e-06	0.000215598	Name=ASP
PF3D7_1461800.1	18.4824	19.7076	97.137	365.423	125.188	19.095	231.28	12.122	3.59955	9.81787e-06	0.000216935	conserved Plasmodium protein, unknown function
PF3D7_0419400.1	5.68741	2.81503	82.567	101.852	48.2304	4.25122	92.2096	21.7166	4.44072	9.85131e-06	0.000216935	conserved Plasmodium protein, unknown function
PF3D7_0408900.1	0	0	61.5231	50.6262	28.0373	0	56.0747	215.44	7.75114	9.96232e-06	0.000218465	Name=KAE1
PF3D7_1345600.1	4.26923	4.21759	40.4765	182.763	57.9315	4.24341	111.62	26.3419	4.71929	1.02993e-05	0.000224537	inner membrane complex protein
PF3D7_1353100.1	5570.76	5657.44	1066.97	221.054	3129.06	5614.1	644.013	0.114667	-3.12447	1.03245e-05	0.000224537	Plasmodium exported protein, unknown function
PF3D7_0726600.1	9.95873	7.03201	99.5702	136.443	63.2511	8.49537	118.007	13.9023	3.79726	1.04009e-05	0.000225268	conserved Plasmodium protein, unknown function
PF3D7_0915000.1	9.9633	1.40552	87.4304	138.932	59.4327	5.68441	113.181	19.9623	4.31921	1.08698e-05	0.000234458	Name=NDH2
PF3D7_0310400.1	38.4027	28.1376	301.134	220.392	147.017	33.2701	260.763	7.83669	2.97024	1.12569e-05	0.000241312	Name=PIESP1
PF3D7_0529800.1	69.6727	22.5194	263.082	624.081	244.839	46.096	443.581	9.6291	3.2674	1.12793e-05	0.000241312	conserved Plasmodium protein, unknown function
PF3D7_1362700.1	69.6689	25.3362	280.889	561.726	234.405	47.5025	421.307	8.87441	3.14965	1.14837e-05	0.000243827	conserved Plasmodium protein, unknown function
PF3D7_0926500.1	7.10899	7.03794	123.041	91.3573	57.1362	7.07347	107.199	15.1482	3.92108	1.1522e-05	0.000243827	tetratricopeptide repeat protein, putative
PF3D7_1118700.1	12.803	0	63.9512	267.941	86.1738	6.40152	165.946	25.993	4.70005	1.15358e-05	0.000243827	Name=MLC-B
PF3D7_1306200.1	17.0725	2.81273	167.57	127.801	78.8139	9.94259	147.685	14.8692	3.89425	1.16278e-05	0.000244788	conserved protein, unknown function
PF3D7_0817600.1	27.0238	4.22071	88.2354	451.278	142.689	15.6222	269.757	17.2917	4.11201	1.17797e-05	0.000246997	conserved protein, unknown function
PF3D7_1236100.1	2115.63	2877.28	546.424	281.535	1455.22	2496.46	413.979	0.165754	-2.59289	1.21231e-05	0.00025319	Name=CARP
PF3D7_0930200.1	0	1.40693	74.4738	143.223	54.7759	0.703467	108.848	154.076	7.2675	1.25096e-05	0.00026023	Name=LRR8
PF3D7_0507500.1	12.8041	14.064	87.4275	243.869	89.5412	13.4341	165.648	12.3416	3.62545	1.28264e-05	0.000264525	Name=SUB1
PF3D7_0106500.1	5.68881	8.44225	69.6165	161.123	61.2177	7.06553	115.37	16.339	4.03025	1.28767e-05	0.000264525	conserved Plasmodium protein, unknown function
PF3D7_0510100.1	48.3396	19.7071	257.413	314.809	160.067	34.0233	286.111	8.4134	3.07269	1.29156e-05	0.000264525	KH domain-containing protein, putative
PF3D7_1364100.1	15.6492	4.21929	140.855	129.651	72.5938	9.93425	135.253	13.6285	3.76855	1.29171e-05	0.000264525	Name=P92
PF3D7_0525600.1	39.8251	2.81375	271.992	325.341	159.993	21.3194	298.667	14.0214	3.80955	1.32716e-05	0.00027073	RNA methyltransferase, putative
PF3D7_0613300.1	0	1.40718	23.4752	259.273	71.0389	0.70359	141.374	200.199	7.64529	1.3612e-05	0.00027472	Name=ROP14
PF3D7_0630300.1	29.8566	5.63064	167.562	261.106	116.039	17.7436	214.334	12.0925	3.59604	1.36215e-05	0.00027472	DNA polymerase epsilon catalytic subunit A, putative
PF3D7_1436300.1	9950.38	7404.68	1963.8	1127.17	5111.51	8677.53	1545.49	0.178084	-2.48937	1.36238e-05	0.00027472	Name=PTEX150
PF3D7_1474000.1	5.68707	1.40763	36.4265	181.479	56.25	3.54735	108.953	30.8014	4.94492	1.37511e-05	0.000276229	conserved Plasmodium protein, unknown function
PF3D7_1357000.1	19387.5	14054.9	3797.38	1900.84	9785.16	16721.2	2849.11	0.170378	-2.55319	1.39789e-05	0.000279737	elongation factor 1-alpha
PF3D7_0217000.1	0	0	34.809	74.0856	27.2236	0	54.4473	209.509	7.71087	1.45157e-05	0.000289379	conserved Plasmodium membrane protein, unknown function
PF3D7_1324500.1	22.7575	2.8137	165.948	187.674	94.7982	12.7856	176.811	13.8459	3.79139	1.45842e-05	0.000289648	DEAD box helicase, putative
PF3D7_1477200.1	4.28005	0	12.9548	255.81	68.2612	2.14002	134.382	63.1668	5.9811	1.5709e-05	0.000310814	Plasmodium exported protein (hyp15), unknown function
PF3D7_1228300.1	116.608	23.9231	565.833	714.229	355.148	70.2658	640.031	9.11168	3.18772	1.5819e-05	0.000311419	Name=NEK1
PF3D7_1239800.1	8.52948	11.2631	88.2321	165.423	68.362	9.89627	126.828	12.8233	3.68069	1.58821e-05	0.000311419	conserved Plasmodium protein, unknown function
PF3D7_1232700.1	4.26793	2.81289	68.8086	98.1645	43.5135	3.54041	83.4865	23.6101	4.56133	1.59171e-05	0.000311419	Name=ND9
PF3D7_0307600.1	11.3824	1.40623	106.857	120.394	60.0099	6.39434	113.625	17.8049	4.1542	1.64527e-05	0.000320706	conserved Plasmodium protein, unknown function
PF3D7_1252100.1	15.6403	2.81505	50.1878	324.075	98.1794	9.22768	187.131	20.3171	4.34462	1.66179e-05	0.000320817	Name=RON3
PF3D7_1110700.1	9.96463	0	77.7167	156.227	60.977	4.98231	116.972	23.5574	4.55811	1.66255e-05	0.000320817	Name=ALP1
PF3D7_0414000.1	120.893	39.3944	497.841	748.216	351.586	80.1439	623.028	7.77658	2.95914	1.66413e-05	0.000320817	Name=SMC3
PF3D7_1410800.1	0	0	29.1437	79.039	27.0457	0	54.0914	208.221	7.70197	1.73374e-05	0.000333018	ankyrin-repeat protein, putative
PF3D7_0522400.1	11.372	16.8959	67.1857	324.668	105.031	14.134	195.927	13.8727	3.79418	1.75675e-05	0.00033621	conserved Plasmodium protein, unknown function
PF3D7_1018200.1	25.5945	16.8891	105.233	353.092	125.202	21.2418	229.162	10.7993	3.43287	1.82212e-05	0.000347458	Name=PPP8
PF3D7_0913800.1	2.8543	5.60164	77.7309	94.5462	45.1833	4.22797	86.1386	20.3484	4.34684	1.86115e-05	0.000353618	conserved Plasmodium protein, unknown function
PF3D7_0207100.1	44.0816	5.62934	230.703	359.887	160.075	24.8554	295.295	11.8907	3.57177	1.88899e-05	0.000357617	conserved Plasmodium protein, unknown function
PF3D7_0204100.1	41.2333	9.85274	191.847	334.568	144.375	25.543	263.207	10.3137	3.36649	1.92297e-05	0.000362745	Sel1 repeat-containing protein, putative
PF3D7_1116800.1	4964.77	4891.06	1172.96	564.853	2898.41	4927.92	868.904	0.176282	-2.50404	1.98564e-05	0.000373229	Name=HSP101
PF3D7_0105700.1	7.1086	1.40769	72.0433	111.108	47.917	4.25815	91.5758	21.5544	4.42991	2.01611e-05	0.000377609	asparagine-rich antigen Pfa35-2
PF3D7_0731300.1	1526.44	1703.3	323.804	319.803	968.335	1614.87	321.803	0.199273	-2.32718	2.05641e-05	0.00038379	Name=PfG174
PF3D7_1146600.1	63.9855	23.9267	268.748	441.981	199.66	43.9561	355.365	8.08925	3.01601	2.10664e-05	0.000391775	Name=ORP1
PF3D7_1312500.1	8.53749	2.81216	107.667	85.8215	51.2095	5.67483	96.7441	17.0646	4.09293	2.14957e-05	0.000398351	conserved Plasmodium protein, unknown function
PF3D7_1025900.1	27.02	36.5864	134.375	471.014	167.249	31.8032	302.695	9.52305	3.25142	2.21103e-05	0.000408173	conserved protein, unknown function
PF3D7_0925300.1	12.8139	4.21481	93.0992	143.267	63.3486	8.51434	118.183	13.905	3.79753	2.22394e-05	0.000408173	Name=aPRS
PF3D7_1361500.1	4.27059	1.40525	29.1438	166.107	50.2317	2.83792	97.6255	34.5123	5.10904	2.22583e-05	0.000408173	PH domain-containing protein, putative
PF3D7_1012200.1	5.6957	0	26.7156	198.851	57.8156	2.84785	112.783	39.7876	5.31425	2.25447e-05	0.000411533	Name=RA
PF3D7_0803400.1	36.9724	5.62918	259.845	219.144	130.398	21.3008	239.495	11.2502	3.49187	2.2598e-05	0.000411533	Name=RAD54
PF3D7_0616600.1	11.3869	2.81097	88.2401	132.758	58.7989	7.09891	110.499	15.5969	3.96319	2.2925e-05	0.000416049	conserved protein, unknown function
PF3D7_0810300.1	31.2894	7.03492	157.042	261.75	114.279	19.1622	209.396	10.9398	3.45151	2.30812e-05	0.000417444	Name=PPM5
PF3D7_0316200.1	21.3281	2.81497	112.518	227.779	91.1101	12.0715	170.149	14.1174	3.81941	2.36798e-05	0.000426805	conserved Plasmodium protein, unknown function
PF3D7_0607700.1	2.8435	1.40765	42.9022	114.813	40.4915	2.12558	78.8575	37.1894	5.21682	2.39176e-05	0.000429619	conserved Plasmodium protein, unknown function
PF3D7_1359600.1	305.671	190.038	1306.49	1347.5	787.425	247.854	1327	5.3542	2.42067	2.55079e-05	0.000456627	conserved Plasmodium protein, unknown function
PF3D7_0723800.1	7.10925	2.81503	88.2334	88.8891	46.7617	4.96214	88.5612	17.8659	4.15914	2.56641e-05	0.000457865	conserved Plasmodium protein, unknown function
PF3D7_1015900.1	27369.7	18976.7	4800.53	4739.54	13971.6	23173.2	4770.03	0.205843	-2.28038	2.71769e-05	0.000483217	Name=ENO
PF3D7_1417400.1	11.3738	1.40769	59.0917	188.267	65.0351	6.39074	123.679	19.4003	4.27801	2.73149e-05	0.000484034	#N/A
PF3D7_1147300.1	103.804	15.481	439.55	755.576	328.603	59.6423	597.563	10.0235	3.32531	2.77949e-05	0.000490888	conserved Plasmodium protein, unknown function
PF3D7_1146800.1	2.84341	8.44627	34.8074	214.192	65.0722	5.64484	124.5	22.064	4.46363	2.80096e-05	0.000493025	conserved Plasmodium protein, unknown function
PF3D7_1435700.2	54.069	21.0921	201.571	438.982	178.929	37.5806	320.277	8.52925	3.09242	2.81913e-05	0.000494569	ataxin-2 like protein, putative
PF3D7_1211700.1	150.771	29.5431	667.029	871.701	429.761	90.1572	769.365	8.53598	3.09356	2.94152e-05	0.000514325	Name=MCM5
PF3D7_1239500.1	8.53406	14.0685	102.807	146.929	68.0845	11.3013	124.868	11.0498	3.46594	2.95169e-05	0.000514395	Name=GyrB
PF3D7_1322300.1	39.821	9.84952	179.708	308.046	134.356	24.8353	243.877	9.82905	3.29705	2.96447e-05	0.000514917	BRCT domain-containing protein, putative
PF3D7_0415900.1	6644.61	6228.05	1567.23	1065.65	3876.38	6436.33	1316.44	0.204514	-2.28973	3.0043e-05	0.000520119	60S ribosomal protein L15, putative
PF3D7_0210600.1	2.84732	5.62031	46.1446	136.471	47.7708	4.23382	91.3078	21.5738	4.43121	3.02931e-05	0.00052273	Name=CERLI1
PF3D7_0210200.1	122.275	98.531	514.828	714.192	362.456	110.403	614.51	5.56714	2.47694	3.25523e-05	0.000557935	conserved Plasmodium protein, unknown function
PF3D7_0723300.1	11.381	0	59.0944	198.798	67.3183	5.69052	128.946	22.7274	4.50636	3.26491e-05	0.000557935	conserved protein, unknown function
PF3D7_1425800.1	2.84462	8.44138	68.8074	121.617	50.4275	5.643	95.2121	16.8669	4.07612	3.26513e-05	0.000557935	conserved Plasmodium protein, unknown function
PF3D7_0416300.1	35.551	12.6653	171.611	255.566	118.849	24.1082	213.589	8.86699	3.14844	3.32533e-05	0.000566381	Name=MCM9
PF3D7_0406700.1	0	1.40632	74.4755	99.4011	43.8207	0.70316	86.9383	123.027	6.94283	3.42387e-05	0.000580631	KLRAQ domain-containing protein, putative
PF3D7_0704500.1	0	2.81457	63.9495	79.6326	36.5992	1.40729	71.7911	50.8419	5.66795	3.43105e-05	0.000580631	serine/threonine protein kinase, putative
PF3D7_0819800.1	11.3783	12.6623	81.7593	186.437	73.0593	12.0203	134.098	11.166	3.48103	3.57306e-05	0.000601679	conserved Plasmodium protein, unknown function
PF3D7_1226100.1	25.6169	12.6518	197.526	142.631	94.6066	19.1343	170.079	8.88973	3.15214	3.57829e-05	0.000601679	Name=HAD3
PF3D7_0518600.1	49.7737	36.5864	243.657	323.475	163.373	43.1801	283.566	6.56945	2.71577	3.70381e-05	0.0006208	Name=WDR26
PF3D7_1252400.1	36.967	42.2273	179.704	407.405	166.576	39.5971	293.555	7.41746	2.89093	3.74777e-05	0.000626175	#N/A
PF3D7_1032400.1	37.0057	9.83896	238.814	192.651	119.577	23.4223	215.732	9.2152	3.20402	3.81464e-05	0.000635331	Name=PIGA
PF3D7_1428900.1	45.5062	11.2578	236.371	269.149	140.571	28.382	252.76	8.91109	3.1556	3.82943e-05	0.000635781	conserved Plasmodium protein, unknown function
PF3D7_0922500.1	8714.18	6097.88	1814.13	1056.37	4420.64	7406.03	1435.25	0.193773	-2.36756	3.8439e-05	0.000636177	Name=PGK
PF3D7_1021900.1	257.343	253.37	1012.66	1606.15	782.381	255.356	1309.41	5.12832	2.35849	4.08309e-05	0.000673646	PHAX domain-containing protein, putative
PF3D7_1144300.1	1851.78	1447.32	400.788	225.531	981.353	1649.55	313.16	0.189749	-2.39784	4.13343e-05	0.00067982	Name=RPL41
PF3D7_0717600.1	18.4909	1.4068	149.758	133.348	75.7509	9.94886	141.553	14.2461	3.83249	4.19691e-05	0.00068811	Name=IMC32
PF3D7_0618000.1	2.84451	8.44181	21.0469	256.812	72.2864	5.64316	138.93	24.626	4.62211	4.27458e-05	0.000698669	conserved Plasmodium membrane protein, unknown function
PF3D7_1128900.1	5.69062	0	42.9042	129.652	44.5616	2.84531	86.2779	30.4525	4.92849	4.31024e-05	0.000702316	conserved protein, unknown function
PF3D7_1416200.1	36.9656	22.5224	182.132	256.168	124.447	29.744	219.15	7.37203	2.88206	4.34717e-05	0.000704385	Name=MCA3
PF3D7_0414800.1	0	1.40503	61.5262	106.831	42.4405	0.702516	84.1786	119.19	6.89711	4.34971e-05	0.000704385	conserved Plasmodium protein, unknown function
PF3D7_1130500.1	17.0684	8.44091	112.521	146.93	71.2399	12.7547	129.725	10.1801	3.34768	4.37154e-05	0.000705749	Name=COG2
PF3D7_1426000.1	6280.28	5127.95	1442.63	868.248	3429.78	5704.12	1155.44	0.202536	-2.30375	4.4656e-05	0.000718311	Name=RPL21
PF3D7_1457100.1	610.268	777.845	145.712	125.327	414.788	694.057	135.519	0.195191	-2.35704	4.47665e-05	0.000718311	conserved Plasmodium protein, unknown function
PF3D7_0201900.1	27552.2	21400.4	1785.71	5927.06	14166.4	24476.3	3856.38	0.157566	-2.66597	4.51259e-05	0.000719766	Name=EMP3
PF3D7_1456000.1	28.4442	1.40703	171.613	235.821	109.321	14.9256	203.717	13.6654	3.77245	4.51307e-05	0.000719766	Name=AP2-HC
PF3D7_0927200.1	2.84408	4.22178	63.1401	84.5714	38.6943	3.53293	73.8557	20.9045	4.38574	4.60431e-05	0.000732099	zinc finger protein, putative
PF3D7_1435200.1	4.2693	0	29.1431	141.395	43.7018	2.13465	85.269	40.1463	5.32719	4.69818e-05	0.000744775	conserved protein, unknown function
PF3D7_0919400.1	21.3429	1.40616	130.333	186.459	84.8852	11.3745	158.396	13.9484	3.80203	4.74355e-05	0.000749708	Name=PDI-Trans
PF3D7_0921700.1	38.4429	36.5267	244.487	238.986	139.611	37.4848	241.737	6.44895	2.68907	4.836e-05	0.000762032	conserved protein, unknown function
PF3D7_1409200.2	4.29378	1.39492	61.5492	80.4018	36.9099	2.84435	70.9755	25.0584	4.64722	4.86402e-05	0.000764159	conserved Plasmodium protein, unknown function
PF3D7_1243400.1	0	0	21.8573	69.771	22.9071	0	45.8142	176.394	7.46266	4.89434e-05	0.000766634	conserved Plasmodium protein, unknown function
PF3D7_0614900.1	21.3351	4.22056	117.378	177.796	80.1824	12.7778	147.587	11.5664	3.53187	4.97961e-05	0.000777095	conserved Plasmodium membrane protein, unknown function
PF3D7_1001600.1	191.987	15.4786	1061.24	1163.03	607.936	103.733	1112.14	10.7232	3.42266	4.99065e-05	0.000777095	Name=XL2
PF3D7_1414300.1	5776.6	4187.72	1260.53	648.512	2968.34	4982.16	954.522	0.191552	-2.38419	5.03244e-05	0.00078129	60S ribosomal protein L10, putative
PF3D7_0316500.1	18.4929	4.21981	104.427	164.221	72.84	11.3563	134.324	11.8462	3.56635	5.06601e-05	0.000783823	Name=NUF2
PF3D7_0201800.1	4966.53	5298.7	1320.34	548.905	3033.62	5132.62	934.625	0.182052	-2.45758	5.07854e-05	0.000783823	Name=KAHsp40
PF3D7_0411900.1	45.4998	19.7049	203.989	282.718	137.978	32.6023	243.353	7.46884	2.90088	5.1977e-05	0.000799868	DNA polymerase alpha catalytic subunit A
PF3D7_1120100.1	14811.2	16150.1	4020.1	1623.82	9151.31	15480.7	2821.96	0.182275	-2.45581	5.24552e-05	0.000804874	Name=PGM1
PF3D7_0821800.1	1032.29	830.254	225.058	126.596	553.549	931.27	175.827	0.188637	-2.40632	5.38998e-05	0.000824636	Name=SEC61B
PF3D7_0936600.1	2888.7	3076.99	751.268	267.387	1746.08	2982.84	509.327	0.170673	-2.55069	5.41542e-05	0.000824648	Name=GEXP5
PF3D7_1456800.1	8452.56	6778.53	1977.63	1030.39	4559.78	7615.54	1504.01	0.197468	-2.34031	5.4214e-05	0.000824648	Name=VP1
PF3D7_1038400.1	8.52896	2.816	50.1869	144.434	51.4915	5.67248	97.3105	17.1932	4.10377	5.53373e-05	0.00083903	Name=Pf11-1
PF3D7_0507100.1	8086.32	6716.96	1905.62	1220.02	4482.23	7401.64	1562.82	0.211126	-2.24382	5.54783e-05	0.00083903	Name=RPL4
PF3D7_0309600.1	6362.61	4691.27	1421.58	702.124	3294.4	5526.94	1061.85	0.192089	-2.38015	5.71621e-05	0.000861134	Name=PfP2
PF3D7_0311800.1	28.4609	2.8118	177.287	191.406	99.9913	15.6364	184.346	11.8029	3.56107	5.72671e-05	0.000861134	ATP synthase F0 subunit d-like protein, putative
PF3D7_0415200.1	21.328	23.9275	143.278	200.618	97.288	22.6277	171.948	7.60166	2.92631	5.90912e-05	0.000886031	conserved Plasmodium protein, unknown function
PF3D7_1477100.1	4.27777	0	12.1447	195.843	53.0664	2.13888	103.994	48.9016	5.61181	5.95731e-05	0.000887796	Plasmodium exported protein (hyp6), unknown function
PF3D7_1017100.1	11.3827	1.40618	44.5236	197.572	63.721	6.39445	121.048	18.9821	4.24657	5.96376e-05	0.000887796	Name=RON12
PF3D7_1025500.1	7.10793	1.40787	49.3776	122.833	45.1816	4.2579	86.1054	20.2767	4.34175	5.97149e-05	0.000887796	conserved Plasmodium protein, unknown function
PF3D7_1221000.1	21.3268	4.22282	93.0899	214.812	83.363	12.7748	153.951	12.0703	3.59339	5.99602e-05	0.000888931	Name=SET10
PF3D7_1370500.1	10.0102	16.7589	418.674	29.6789	118.781	13.3845	224.177	16.7252	4.06395	6.0175e-05	0.00088961	#N/A
PF3D7_0908500.1	7.10968	0	33.1888	164.818	51.2792	3.55484	99.0035	27.9509	4.80482	6.23895e-05	0.000919765	conserved Plasmodium protein, unknown function
PF3D7_1468400.1	2.84533	1.40642	25.0949	129.034	39.5952	2.12587	77.0646	36.3557	5.18411	6.30755e-05	0.000927281	Name=D13
PF3D7_1318400.1	103.815	61.9143	412.841	521.019	274.897	82.8648	466.93	5.63625	2.49474	6.46653e-05	0.000946493	Name=SMC2
PF3D7_0304600.1	32.7378	61.8398	502.726	195.741	198.261	47.2888	349.234	7.37972	2.88357	6.48891e-05	0.000946493	Name=CSP
PF3D7_1030200.1	18.4948	9.84482	88.237	195.713	78.0724	14.1698	141.975	10.0331	3.3267	6.50388e-05	0.000946493	Name=CLAMP
PF3D7_0102600.1	1728.37	399.476	127.902	165.456	605.3	1063.92	146.679	0.137916	-2.85814	6.51018e-05	0.000946493	Name=FIKK1
PF3D7_1203000.1	72.5366	37.987	296.276	391.394	199.549	55.2618	343.835	6.22437	2.63793	6.53259e-05	0.000947136	Name=ORC1
PF3D7_1034500.1	56.8798	14.0732	235.561	347.542	163.514	35.4765	291.551	8.2236	3.03977	6.60437e-05	0.000954912	armadillo repeat protein, putative
PF3D7_1036000.1	5.69194	7.02993	52.6192	135.217	50.1396	6.36093	93.9182	14.7802	3.88559	6.64969e-05	0.00095883	Name=MSP11
PF3D7_0933300.1	24.1813	4.22019	114.14	206.198	87.1849	14.2008	160.169	11.2955	3.49767	6.69472e-05	0.000962686	conserved Plasmodium protein, unknown function
PF3D7_1305100.1	4.26944	0	68.0008	67.9195	35.0474	2.13472	67.9602	31.956	4.99801	6.75258e-05	0.000968361	Name=AMR3
PF3D7_1014100.1	1.42201	0	25.0941	155.561	45.5193	0.711005	90.3276	127.831	6.9981	6.78986e-05	0.000971061	Name=MSA180
PF3D7_1347900.1	19.9075	5.62947	106.852	163.584	73.9933	12.7685	135.218	10.6037	3.40649	6.88008e-05	0.000981297	conserved Plasmodium protein, unknown function
PF3D7_1232600.1	2.84719	0	59.0973	70.3959	33.0851	1.4236	64.7466	45.7043	5.51426	6.92405e-05	0.000984899	conserved Plasmodium protein, unknown function
PF3D7_1451100.1	34763.6	32346.9	9080.93	4307.14	20124.7	33555.3	6694.03	0.199487	-2.32563	6.9786e-05	0.000989983	Name=eEF2
PF3D7_0627500.1	3368.79	2284.27	698.651	484.767	1709.12	2826.53	591.709	0.209303	-2.25634	7.0873e-05	0.0010027	Name=DJ1
PF3D7_1019500.1	24.1788	0	144.9	230.885	99.9911	12.0894	187.893	15.5648	3.96021	7.1087e-05	0.00100303	TMEM94 domain-containing protein, putative
PF3D7_1417800.1	145.079	16.8823	642.743	853.792	414.624	80.9805	748.268	9.24281	3.20833	7.24325e-05	0.00101928	Name=MCM2
PF3D7_1221900.1	2328.19	3196.72	683.215	201.868	1602.5	2762.45	442.541	0.16011	-2.64286	7.26418e-05	0.0010195	conserved Plasmodium membrane protein, unknown function
PF3D7_1035900.1	17.0776	30.9273	76.9056	435.919	140.207	24.0024	256.412	10.6884	3.41797	7.30865e-05	0.00102302	Name=MAAP
PF3D7_1103400.1	32.7086	25.329	141.661	285.819	121.379	29.0188	213.74	7.37127	2.88191	7.33207e-05	0.00102357	Name=SufD
PF3D7_1337700.1	1.42277	0	17.8094	171.638	47.7175	0.711383	94.7236	134.045	7.06657	7.46002e-05	0.00103868	Name=PH2
PF3D7_1015200.2	99.637	92.7594	8.09543	11.7321	53.056	96.1982	9.91378	0.103568	-3.27135	7.50453e-05	0.00104212	Name=CysRS
PF3D7_0810200.1	9.95726	4.22006	55.0464	146.315	53.8847	7.08866	100.681	14.2321	3.83108	7.66233e-05	0.00106123	Name=ABCK1
PF3D7_0106900.1	7.11357	2.8127	55.8566	108.662	43.6111	4.96314	82.2591	16.6094	4.05392	7.70543e-05	0.0010644	Name=IspD
PF3D7_1411000.1	0	22.5179	190.229	151.856	91.1506	11.259	171.042	15.1709	3.92324	7.76718e-05	0.00107012	conserved Plasmodium protein, unknown function
PF3D7_0506900.1	21.3373	45.0131	133.569	423.513	155.858	33.1752	278.541	8.39933	3.07027	7.87311e-05	0.00108188	Name=ROM4
PF3D7_1125800.1	45.5236	84.3893	424.184	338.326	223.106	64.9564	381.255	5.86749	2.55274	7.89789e-05	0.00108246	kelch domain-containing protein, putative
PF3D7_1401900.1	2.84673	2.81095	46.9534	87.0644	34.9189	2.82884	67.0089	23.7137	4.56765	7.94671e-05	0.00108527	conserved protein, unknown function
PF3D7_0501500.1	0	1.40567	26.7147	143.868	42.9971	0.702833	85.2914	120.86	6.91719	7.95964e-05	0.00108527	Name=RAP3
PF3D7_0709900.1	8.53129	0	42.9025	153.705	51.2847	4.26565	98.3038	23.1213	4.53115	8.14413e-05	0.00110756	hydrolase, putative
PF3D7_0104800.1	17.0759	7.02986	94.7147	150.653	67.3684	12.0529	122.684	10.1925	3.34943	8.18238e-05	0.00110989	Name=NPT1
PF3D7_0421300.1	17.0634	22.5181	274.415	87.6564	100.413	19.7908	181.036	9.1373	3.19177	8.43827e-05	0.00114166	Name=VAR
PF3D7_0927300.1	12.8052	5.62495	89.0471	116.69	56.0418	9.21507	102.868	11.1763	3.48238	8.57248e-05	0.00115685	Name=FH
PF3D7_1142500.1	1420.29	979.961	302.808	166.809	717.466	1200.12	234.809	0.195523	-2.35459	8.66987e-05	0.00116513	Name=RPL28
PF3D7_0932100.1	27.0196	22.5152	106.043	301.867	114.361	24.7674	203.955	8.24264	3.04311	8.67818e-05	0.00116513	protein MAM3, putative
PF3D7_1019600.1	9.95582	1.40696	51.8078	143.222	51.5982	5.68139	97.5151	17.2104	4.10521	8.81773e-05	0.00118086	conserved Plasmodium protein, unknown function
PF3D7_0524400.1	1732.12	1353.59	403.96	182.77	918.111	1542.86	293.365	0.190015	-2.39582	8.87069e-05	0.00118494	Name=RBG1
PF3D7_1413200.1	24.1972	14.0547	74.4779	312.444	106.293	19.126	193.461	10.1282	3.3403	8.94288e-05	0.00118949	conserved Plasmodium protein, unknown function
PF3D7_0710200.1	166.344	157.658	605.488	1024.67	488.54	162.001	815.08	5.03228	2.33121	8.94999e-05	0.00118949	conserved Plasmodium protein, unknown function
PF3D7_0303500.1	8.53142	4.22234	89.8526	79.6307	45.5592	6.37688	84.7416	13.2955	3.73287	8.97486e-05	0.00118979	spindle pole body protein, putative
PF3D7_0800700.1	31.2799	29.5589	105.232	409.874	143.986	30.4194	257.553	8.47367	3.08299	9.14875e-05	0.00120914	Name=SURF8.3
PF3D7_1445400.1	2537.61	3087.79	705.078	574.761	1726.31	2812.7	639.92	0.227486	-2.13615	9.18345e-05	0.00120914	Name=CLK1
PF3D7_0724800.1	25.6148	5.62361	199.144	116.696	86.7696	15.6192	157.92	10.1144	3.33834	9.18971e-05	0.00120914	kelch domain-containing protein, putative
PF3D7_0929600.1	0	0	12.1438	75.9673	22.0278	0	44.0555	169.723	7.40704	9.27081e-05	0.00121677	G2 protein, putative
PF3D7_0419200.1	71.2564	85.5893	8.09613	6.17702	42.7797	78.4229	7.13658	0.0906038	-3.46429	9.31798e-05	0.00121991	Name=GOT1
PF3D7_0209600.1	9.95606	15.4761	107.663	125.938	64.7583	12.7161	116.801	9.18424	3.19916	9.34182e-05	0.00122	transporter, putative
PF3D7_1116700.1	7152.05	3817.83	1203.73	1118.04	3322.91	5484.94	1160.89	0.211647	-2.24027	9.56298e-05	0.00124579	Name=DPAP1
PF3D7_0503400.1	95.3704	29.5128	358.629	480.405	240.979	62.4416	419.517	6.72158	2.7488	9.66228e-05	0.00125372	Name=ADF1
PF3D7_0719400.1	11.3764	16.887	118.995	126.549	68.4517	14.1317	122.772	8.68599	3.11869	9.6715e-05	0.00125372	conserved Plasmodium protein, unknown function
PF3D7_0317600.1	6265.83	4349.99	1411.13	835.677	3215.66	5307.91	1123.4	0.211618	-2.24046	9.84264e-05	0.00127121	Name=RPS11
PF3D7_1117000.1	8.5343	0	76.0932	91.9857	44.1533	4.26715	84.0394	19.7478	4.30362	9.85469e-05	0.00127121	MFS domain-containing protein P115, putative
PF3D7_0516800.1	48.3414	9.85304	271.985	219.134	137.328	29.0972	245.56	8.44222	3.07762	9.94657e-05	0.00127992	Name=ApiAP2
PF3D7_1320100.1	4.27091	1.40511	73.6693	56.1936	33.8848	2.83801	64.9315	22.9103	4.51792	0.000100565	0.00129091	Name=ClpS
PF3D7_1122900.1	1.42161	1.40785	38.0451	84.5639	31.3596	1.41473	61.3045	43.3912	5.43933	0.000100973	0.001293	dynein heavy chain, putative
PF3D7_0528400.1	7.11299	1.40651	29.1424	156.197	48.4648	4.25975	92.6699	21.8226	4.44775	0.000102959	0.00131522	Name=DHHC7
PF3D7_0305600.1	39.8309	9.84616	203.996	206.202	114.969	24.8385	205.099	8.26233	3.04655	0.000104078	0.0013263	Name=APE1
PF3D7_0507300.1	0	2.81346	55.0463	66.0575	30.9793	1.40673	60.5519	42.8921	5.42264	0.000107807	0.00136576	Name=SOPT
PF3D7_1135400.1	915.65	861.008	214.536	50.6401	510.458	888.329	132.588	0.148981	-2.7468	0.00010787	0.00136576	HotDog domain-containing protein, putative
PF3D7_1342300.1	11.3927	0	78.5284	120.426	52.5868	5.69635	99.4773	17.5169	4.13067	0.000107953	0.00136576	tetratricopeptide repeat protein, putative
PF3D7_1104900.1	25.5938	11.2599	71.2344	311.731	104.955	18.4268	191.483	10.4053	3.37925	0.000109491	0.00138075	calcium/calmodulin-dependent protein kinase, putative
PF3D7_1331800.1	5113.98	4233.48	1295.26	685.394	2832.03	4673.73	990.329	0.211854	-2.23886	0.000109663	0.00138075	60S ribosomal protein L23, putative
PF3D7_0516200.1	3901.6	2694.14	862.975	576.732	2008.86	3297.87	719.853	0.218242	-2.196	0.000110216	0.00138215	Name=RPS11
PF3D7_1125000.1	12.8153	2.80944	103.624	92.0149	52.816	7.81238	97.8196	12.5381	3.64825	0.000110299	0.00138215	conserved protein, unknown function
PF3D7_0702200.1	1270.18	1419.46	363.466	187.058	810.043	1344.82	275.262	0.204548	-2.28949	0.000114345	0.00142945	Name=LPL20
PF3D7_1340900.1	3836.1	4008.84	1095.28	473.559	2353.45	3922.47	784.422	0.199926	-2.32246	0.000115448	0.00143923	Name=PiT
PF3D7_0926300.1	35.5559	12.6629	135.186	254.959	109.591	24.1094	195.073	8.09948	3.01783	0.000115674	0.00143923	protein kinase, putative
PF3D7_1120600.1	39.8118	21.1127	101.185	436.421	149.633	30.4623	268.803	8.83259	3.14284	0.000116412	0.00144074	DDRGK domain-containing protein, putative
PF3D7_0313800.1	29.8737	2.81313	182.949	171.63	96.8166	16.3434	177.29	10.8576	3.44063	0.000116615	0.00144074	conserved Plasmodium protein, unknown function
PF3D7_0302600.1	17.0661	2.81417	81.7588	160.505	65.536	9.94011	121.132	12.2086	3.60983	0.000116617	0.00144074	Name=ABCB4
PF3D7_0823200.1	3952.71	2350.83	828.929	397.573	1882.51	3151.77	613.251	0.194515	-2.36205	0.000117246	0.00144511	RNA-binding protein, putative
PF3D7_1451700.1	8.54269	0	61.5265	106.833	44.2255	4.27134	84.1797	19.779	4.3059	0.000119967	0.0014752	Name=CNB
PF3D7_0824300.1	5.69244	1.40582	72.0483	64.2144	35.8402	3.54913	68.1314	19.2287	4.26519	0.000120656	0.00148022	Name=Obg2
PF3D7_1449200.1	5.69872	4.21111	32.3838	142.058	46.088	4.95492	87.2211	17.64	4.14078	0.000121481	0.00148687	conserved Plasmodium protein, unknown function
PF3D7_0312100.1	14.224	5.62712	90.6643	117.297	56.9532	9.92554	103.981	10.4882	3.3907	0.000122291	0.00149331	E3 ubiquitin-protein ligase
PF3D7_1358000.1	8.53124	19.7048	111.708	139.507	69.8629	14.118	125.608	8.89487	3.15297	0.000123508	0.00150468	patatin-like phospholipase, putative
PF3D7_0614000.1	39.8437	5.62391	211.287	213.014	117.442	22.7338	212.15	9.33911	3.22329	0.000123934	0.00150639	thiamine-phosphate synthase, putative
PF3D7_0724600.1	38.3913	38.0012	207.227	244.448	132.017	38.1962	225.837	5.91363	2.56404	0.000124861	0.00151416	protein kinase, putative
PF3D7_0306500.1	28.4754	5.61971	140.863	179.701	88.6649	17.0476	160.282	9.41345	3.23472	0.00012756	0.00154332	Name=COX6C
PF3D7_0617600.1	220.78	42.1229	2.42875	15.4402	70.193	131.451	8.93448	0.0689793	-3.85769	0.000129854	0.00156749	stevor
PF3D7_1243900.1	14.2199	4.22199	48.5692	196.302	65.8284	9.22094	122.436	13.3052	3.73391	0.000130334	0.00156967	Name=DOC2
PF3D7_0811900.1	56.8891	29.5472	227.468	301.259	153.791	43.2181	264.364	6.11986	2.6135	0.000133852	0.00160836	RNA-binding protein, putative
PF3D7_1212300.1	12.7999	9.84922	55.8552	189.521	67.0062	11.3246	122.688	10.8498	3.4396	0.000138897	0.00166518	WD repeat-containing protein, putative
PF3D7_1347100.1	14.2295	0	89.8573	133.364	59.3627	7.11475	111.611	15.7235	3.97485	0.000140489	0.00168044	Name=TOP3
PF3D7_1016000.1	1.42261	1.4065	38.047	77.1727	29.5122	1.41455	57.6099	40.7779	5.34971	0.000140902	0.00168155	conserved Plasmodium protein, unknown function
PF3D7_0423800.1	8.54186	7.02549	60.7165	120.415	49.1748	7.78368	90.5658	11.6504	3.5423	0.000142241	0.00169001	Name=CyRPA
PF3D7_1336400.1	11.3796	9.84695	101.188	98.7779	55.2981	10.6133	99.983	9.4214	3.23594	0.000142252	0.00169001	RanBPM and CLTH-like protein, putative
PF3D7_1427000.1	31.288	7.03534	110.901	250.018	99.8105	19.1617	180.459	9.43	3.23726	0.000145441	0.00172079	conserved Plasmodium protein, unknown function
PF3D7_0826700.1	13260.6	9511.68	3220.34	1572.07	6891.18	11386.2	2396.21	0.210433	-2.24857	0.00014569	0.00172079	Name=RACK1
PF3D7_0632500.1	27.0121	38.0089	435.497	101.231	150.437	32.5105	268.364	8.24739	3.04394	0.000145824	0.00172079	Name=VAR
PF3D7_1348500.1	9.96358	0	63.1443	116.703	47.4528	4.98179	89.9239	18.1086	4.17861	0.000147506	0.00173674	TBC domain protein, putative
PF3D7_0917500.1	59.7517	5.6257	268.758	354.381	172.129	32.6887	311.57	9.53787	3.25367	0.000149353	0.00175456	conserved protein, unknown function
PF3D7_1016900.1	214.869	53.4281	688.907	1050.86	502.017	134.148	869.885	6.48612	2.69735	0.000150439	0.00176338	Name=ETRAMP10.3
PF3D7_0213100.1	1545.65	764.662	268.766	198.206	694.321	1155.16	233.486	0.202058	-2.30716	0.000151464	0.00176929	Name=SIS1
PF3D7_0526900.1	1792.7	2531.35	598.268	277.278	1299.9	2162.02	437.773	0.202391	-2.30478	0.000151717	0.00176929	transmembrane emp24 domain-containing protein, putative
PF3D7_0828600.1	4.26922	1.40587	35.6193	96.3208	34.4038	2.83754	65.9701	23.3219	4.54361	0.000151951	0.00176929	Name=FT1
PF3D7_0423500.1	12.8083	1.40577	58.2864	149.423	55.4809	7.10704	103.855	14.6515	3.87298	0.000152439	0.00177105	Name=GAPM2
PF3D7_1203400.1	41.2448	39.3959	197.517	269.158	136.829	40.3204	233.337	5.78903	2.53332	0.00015521	0.00179927	Name=MFS4
PF3D7_0422400.1	6106.53	5691.79	1690.33	1047.26	3633.98	5899.16	1368.79	0.232007	-2.10776	0.000156203	0.00180681	Name=RPS19
PF3D7_1142300.1	38.3924	26.7405	169.992	237.042	118.042	32.5665	203.517	6.25251	2.64444	0.000157021	0.00180898	conserved Plasmodium membrane protein, unknown function
PF3D7_0216000.1	2.84384	4.22228	44.5216	87.0385	34.6565	3.53306	65.78	18.6307	4.21961	0.000157078	0.00180898	DEAD/DEAH box helicase, putative
PF3D7_1130200.1	8554.65	7691.15	2341.14	1409.58	4999.13	8122.9	1875.36	0.230854	-2.11495	0.000157938	0.00181114	Name=PfP0
PF3D7_1425300.1	37.0353	1.40403	242.876	203.813	121.282	19.2197	223.344	11.632	3.54003	0.000157954	0.00181114	conserved Plasmodium protein, unknown function
PF3D7_1426600.1	0	0	38.0463	31.4839	17.3825	0	34.7651	133.555	7.06129	0.000158383	0.0018121	conserved Plasmodium protein, unknown function
PF3D7_1423300.1	2.84514	14.0655	51.8086	175.335	61.0136	8.45531	113.572	13.4325	3.74765	0.000161187	0.00184019	Name=PP7
PF3D7_1446200.1	10668.7	11638.6	2911.8	590.82	6452.48	11153.7	1751.31	0.156993	-2.67122	0.000168766	0.00192255	Name=LAP
PF3D7_1130700.1	61.1453	21.11	191.039	382.728	164.005	41.1277	286.883	6.98066	2.80336	0.000172466	0.00196019	Name=SMC1
PF3D7_1138000.1	0	0	23.4748	46.2955	17.4426	0	34.8852	134.229	7.06855	0.000173191	0.00196019	conserved Plasmodium protein, unknown function
PF3D7_1323700.1	22.7703	18.275	103.62	203.141	86.9517	20.5227	153.381	7.48075	2.90318	0.000173329	0.00196019	Name=GAPM1
PF3D7_1136700.1	7.11414	7.03099	59.9045	106.812	45.2154	7.07256	83.3582	11.7976	3.56043	0.00017356	0.00196019	Name=AIP
PF3D7_1206500.1	4.26853	7.03088	40.4761	125.335	44.2775	5.6497	82.9053	14.6881	3.87657	0.000174602	0.00196773	Tat binding protein 1(TBP-1)-interacting protein, putative
PF3D7_1357100.1	15309.4	12302.3	3960.06	2571.22	8535.74	13805.8	3265.64	0.236531	-2.0799	0.000178386	0.00200608	elongation factor 1-alpha
PF3D7_1341800.1	0	0	8.90475	70.3856	19.8226	0	39.6452	152.724	7.25478	0.000182628	0.00204941	Name=IMC1k
PF3D7_0424700.1	8999.26	11251.1	2878.52	1971.02	6274.96	10125.2	2424.77	0.239468	-2.0621	0.000184007	0.00206049	Name=FIKK4.2
PF3D7_0406100.1	3806.95	2710.29	889.678	634.741	2010.41	3258.62	762.209	0.233874	-2.0962	0.000185478	0.00207255	V-type proton ATPase subunit B
PF3D7_1107100.1	18.4966	7.03108	90.6662	143.856	65.0125	12.7638	117.261	9.1993	3.20152	0.000185954	0.00207347	nucleic acid binding protein, putative
PF3D7_1342000.1	5137.02	8378.17	1862.72	1138.54	4129.11	6757.59	1500.63	0.222045	-2.17108	0.000187003	0.00208076	40S ribosomal protein S6
PF3D7_0621800.1	3721.65	3813.09	1067.81	758.321	2340.22	3767.37	913.064	0.242331	-2.04495	0.000188314	0.00209093	nascent polypeptide-associated complex subunit alpha, putative
PF3D7_0613600.1	32.712	8.44178	101.187	270.394	103.184	20.5769	185.791	9.04102	3.17648	0.000191389	0.00212059	conserved Plasmodium protein, unknown function
PF3D7_1409300.1	17.0807	1.40543	83.383	148.813	62.6706	9.24309	116.098	12.5875	3.65392	0.000192519	0.00212863	Name=DDI1
PF3D7_0424200.1	11.3765	29.5519	152.184	154.328	86.8601	20.4642	153.256	7.48539	2.90408	0.000196426	0.00216727	Name=RH4
PF3D7_1311900.1	3126.49	2150.91	675.126	584.021	1634.14	2638.7	629.574	0.238576	-2.06748	0.000197769	0.00217752	Name=vapA
PF3D7_1129300.1	5.68813	5.62908	33.189	137.043	45.3872	5.65861	85.1158	15.0671	3.91333	0.000202346	0.00221533	conserved Plasmodium protein, unknown function
PF3D7_0515400.1	1.42261	0	29.1424	101.868	33.1083	0.711305	65.5052	92.7121	6.53469	0.000202348	0.00221533	conserved protein, unknown function
PF3D7_1028200.1	2.84718	0	40.4776	71.6308	28.7389	1.42359	56.0542	39.5881	5.30699	0.000202465	0.00221533	RING zinc finger protein, putative
PF3D7_1023800.1	2.84582	7.03043	54.2381	89.526	38.4101	4.93813	71.882	14.5531	3.86325	0.000202899	0.00221548	conserved Plasmodium protein, unknown function
PF3D7_1426300.1	1.42293	1.40605	28.3334	83.9696	28.783	1.41449	56.1515	39.7658	5.31346	0.000211167	0.00229979	dynein intermediate chain, putative
PF3D7_0209500.1	0	1.40474	59.0982	59.9021	30.1013	0.70237	59.5001	84.189	6.39556	0.000211495	0.00229979	conserved Plasmodium protein, unknown function
PF3D7_1465400.1	662.155	771.143	191.868	57.4329	420.65	716.649	124.65	0.173613	-2.52605	0.000212041	0.00230026	conserved protein, unknown function
PF3D7_1408600.1	9715.65	6666.75	2244.16	1699.65	5081.55	8191.2	1971.91	0.240725	-2.05454	0.000212506	0.00230026	40S ribosomal protein S8e, putative
PF3D7_1022800.1	46.9417	2.81334	181.329	346.342	144.357	24.8775	263.836	10.6154	3.40809	0.00021285	0.00230026	Name=ISPG
PF3D7_0610000.1	21.3583	2.80954	117.387	134.007	68.8904	12.0839	125.697	10.4174	3.38092	0.000217981	0.00235089	ribosomal protein L19, mitochondrial, putative
PF3D7_1412500.1	1854.42	1082.39	346.481	322.93	901.556	1468.41	334.705	0.227926	-2.13336	0.000219215	0.00235936	Name=ACT2
PF3D7_0710600.1	7401.57	6416.19	2042.59	1267.97	4282.08	6908.88	1655.28	0.239566	-2.0615	0.000221502	0.00237911	Name=RPL34
PF3D7_0917400.1	2.84407	0	25.0941	95.0656	30.751	1.42204	60.0799	42.4671	5.40827	0.000222326	0.00238309	conserved Plasmodium protein, unknown function
PF3D7_1024100.1	15.6457	4.22059	66.379	149.398	58.9108	9.93313	107.889	10.8821	3.44388	0.000224752	0.00240421	conserved Plasmodium protein, unknown function
PF3D7_0801300.1	8.56065	9.80628	89.0647	87.7432	48.7937	9.18347	88.4039	9.62412	3.26665	0.000226907	0.00242233	Name=WARP
PF3D7_1425900.1	727.579	547.888	171.627	97.571	386.166	637.734	134.599	0.210831	-2.24584	0.000229094	0.00244073	conserved Plasmodium protein, unknown function
PF3D7_0909600.1	12.8047	5.62527	89.0468	93.8446	50.3303	9.21496	91.4457	9.93193	3.31207	0.000235953	0.00250873	conserved protein, unknown function
PF3D7_0413500.1	18.5139	2.80884	97.1489	129.074	61.8863	10.6614	113.111	10.6283	3.40983	0.000237899	0.00252432	Name=PGM2
PF3D7_0705300.1	18.4934	1.40655	117.379	114.215	62.8734	9.94996	115.797	11.6532	3.54266	0.000239431	0.00253546	Name=ORC2
PF3D7_1037000.1	39.8127	16.8897	158.658	217.903	108.316	28.3512	188.281	6.64557	2.73239	0.000241538	0.00255263	Name=REV3
PF3D7_1144000.1	3704.65	3022.68	998.294	566.529	2073.04	3363.66	782.412	0.232558	-2.10434	0.000243235	0.00256166	Name=RPS21
PF3D7_0314900.1	4.26915	1.4059	50.1908	65.4484	30.3286	2.83752	57.8196	20.421	4.35198	0.000243365	0.00256166	conserved Plasmodium membrane protein, unknown function
PF3D7_1112600.1	5.69125	0	52.6188	73.4716	32.9454	2.84562	63.0452	22.2347	4.47474	0.000245022	0.00257396	ATPase, putative
PF3D7_1133300.1	4.26938	0	34.8099	85.8252	31.2261	2.13469	60.3176	28.393	4.82747	0.000246161	0.00258077	Name=CDC50B
PF3D7_0530900.1	1.42181	2.81515	25.0938	93.8265	30.7893	2.11848	59.4602	28.0927	4.81212	0.000246843	0.00258278	Name=FRM1
PF3D7_0527000.1	356.997	99.8906	1323.53	1216.17	749.146	228.444	1269.85	5.55908	2.47485	0.000252414	0.00262924	Name=MCM3
PF3D7_0316300.2	79.7842	7.01826	367.557	390.972	211.333	43.4012	379.265	8.74362	3.12823	0.000253048	0.00262924	Name=PPase
PF3D7_1037300.1	5368.15	8638.98	2034.28	804.415	4211.46	7003.56	1419.35	0.20263	-2.30308	0.000253281	0.00262924	Name=AAC1
PF3D7_1440000.1	5.68761	0	59.0922	65.433	32.5532	2.84381	62.2626	21.9562	4.45656	0.000253395	0.00262924	conserved Plasmodium protein, unknown function
PF3D7_1476300.1	2.84448	2.81398	24.2849	104.33	33.5683	2.82923	64.3073	22.7733	4.50927	0.000253782	0.00262924	Plasmodium exported protein (PHISTb), unknown function
PF3D7_1221800.1	34.1396	18.2866	114.95	253.12	105.124	26.2131	184.035	7.0281	2.81314	0.000254588	0.00263241	conserved protein, unknown function
PF3D7_1034600.1	15.6656	1.40443	71.2425	142.043	57.5888	8.535	106.643	12.5257	3.64682	0.000261022	0.00269365	Name=IF3b
PF3D7_0920600.1	5.68884	1.40703	59.0931	64.2025	32.5979	3.54794	61.6478	17.4062	4.12153	0.000265623	0.00273519	conserved Plasmodium protein, unknown function
PF3D7_0106000.1	5.68995	9.84659	49.3799	128.412	48.3322	7.76827	88.8961	11.4529	3.51764	0.000266087	0.00273519	conserved protein, unknown function
PF3D7_0820800.1	12.8042	4.21917	80.1419	98.1653	48.8326	8.51167	89.1536	10.4879	3.39065	0.00026692	0.0027384	conserved Plasmodium protein, unknown function
PF3D7_0308700.1	4.26956	0	29.9528	92.6184	31.7102	2.13478	61.2856	28.8524	4.85062	0.000268497	0.00274922	conserved protein, unknown function
PF3D7_0516100.1	11.3749	4.22249	76.9007	91.3585	45.9642	7.79871	84.1296	10.7996	3.43291	0.000269246	0.00275154	Name=ATPase1
PF3D7_1407000.1	7.11197	0	40.4751	104.333	37.98	3.55598	72.404	20.4363	4.35306	0.000273141	0.00278525	Name=CCp3
PF3D7_1147600.1	4.2688	2.81211	45.3334	75.3256	31.935	3.54045	60.3295	17.0667	4.09311	0.000273604	0.00278525	conserved Plasmodium protein, unknown function
PF3D7_1456500.1	45.4991	2.81505	213.703	260.494	130.628	24.1571	237.098	9.82202	3.29602	0.000279768	0.00284251	STAG domain-containing protein, putative
PF3D7_0919500.1	7.12178	0	29.9545	125.374	40.6125	3.56089	77.6641	21.9095	4.45349	0.000282997	0.00286978	Name=MFS3
PF3D7_1001500.1	43461.6	48230.3	10406.6	890.982	25747.4	45845.9	5648.77	0.123207	-3.02084	0.000284163	0.00287606	Name=ETRAMP10
PF3D7_0503200.1	8.53472	8.44021	45.3323	142.611	51.2295	8.48747	93.9715	11.0881	3.47094	0.000287824	0.00290752	Name=CDC6
PF3D7_0418000.1	11.3729	2.81568	36.4262	159.252	52.4666	7.09428	97.839	13.8239	3.7891	0.000295935	0.00298373	conserved Plasmodium protein, unknown function
PF3D7_1447000.1	6074.65	5056.01	1670.86	1091.61	3473.28	5565.33	1381.24	0.248162	-2.01064	0.00029678	0.00298653	40S ribosomal protein S5
PF3D7_0915700.1	5.69841	1.40381	55.0523	66.7046	32.2148	3.55111	60.8784	17.1871	4.10325	0.000298499	0.00299809	Name=ApiCOX30
PF3D7_0816200.1	4.27437	7.01779	69.6256	69.1778	37.5239	5.64608	69.4017	12.2825	3.61854	0.00029953	0.00300271	Name=VPS2
PF3D7_0408900.2	42.7001	4.21653	228.291	192.652	116.965	23.4583	210.471	8.97816	3.16642	0.000301547	0.00301719	Name=KAE1
PF3D7_0924300.1	8.5439	1.40464	68.0037	74.1068	38.0147	4.97427	71.0552	14.316	3.83956	0.000302568	0.00302166	Name=TPK
PF3D7_0312800.1	6233.69	4502.38	1622.44	897.468	3314	5368.03	1259.96	0.234684	-2.09121	0.000308405	0.00306851	60S ribosomal protein L26, putative
PF3D7_0211500.1	2.84459	1.40692	21.047	97.5401	30.7096	2.12575	59.2935	27.9772	4.80618	0.000308599	0.00306851	GAF domain-related protein, putative
PF3D7_1356800.1	14.2163	30.972	48.5683	415.414	127.293	22.5941	231.991	10.2738	3.3609	0.000309354	0.00306851	Name=ARK3
PF3D7_0924600.1	7.10948	7.03728	44.5215	120.989	44.9143	7.07338	82.7553	11.7166	3.55048	0.000309591	0.00306851	conserved Plasmodium protein, unknown function
PF3D7_1253400.1	51.2176	4.21907	225.855	274.123	138.854	27.7183	249.989	9.02555	3.17402	0.000316804	0.00312846	Name=ACS3
PF3D7_0308000.1	31.3052	5.62404	107.667	219.187	90.9458	18.4646	163.427	8.86318	3.14782	0.000316828	0.00312846	DNA polymerase delta small subunit, putative
PF3D7_1308500.1	12.8092	1.40563	84.1919	90.7671	47.2935	7.10743	87.4795	12.3305	3.62416	0.000317833	0.0031325	conserved Plasmodium protein, unknown function
PF3D7_1469700.1	4.2716	0	42.0973	69.7822	29.0378	2.1358	55.9397	26.316	4.71787	0.000319091	0.00313902	Name=MED6
PF3D7_0303400.1	8.53505	4.21988	57.475	91.988	40.5545	6.37747	74.7315	11.7362	3.5529	0.000321219	0.00315406	Name=DHHC1
PF3D7_1205000.1	8.53825	9.84137	66.3814	108.051	48.2031	9.18981	87.2164	9.49702	3.24748	0.000323656	0.00317207	conserved protein, unknown function
PF3D7_0504400.1	28.4591	8.43616	114.143	173.497	81.1338	18.4476	143.82	7.80516	2.96443	0.000329224	0.00322065	ATP-dependent helicase, putative
PF3D7_1113300.1	17.081	8.43242	100.383	108.06	58.4892	12.7567	104.222	8.17586	3.03137	0.000332306	0.00324476	Name=UGT
PF3D7_1015400.1	22.7618	23.9102	118.998	178.424	86.0235	23.336	148.711	6.37585	2.67262	0.000333033	0.00324584	RMI1 domain-containing protein, putative
PF3D7_1200100.1	12.7976	26.7401	178.087	106.175	80.9499	19.7689	142.131	7.18228	2.84444	0.000335837	0.00326711	Name=VAR
PF3D7_1221400.1	2.84613	1.40588	28.3335	80.8846	28.3675	2.126	54.6091	25.7607	4.6871	0.000337492	0.00327501	Name=IMC1h
PF3D7_1120700.1	5.68844	2.81433	33.9986	101.24	35.9354	4.25139	67.6194	15.9435	3.99489	0.000338325	0.00327501	conserved Plasmodium protein, unknown function
PF3D7_1026300.1	22.7575	5.6274	101.188	144.46	68.508	14.1925	122.824	8.66488	3.11518	0.00033904	0.00327501	conserved Plasmodium protein, unknown function
PF3D7_0930100.1	21.3361	9.84736	80.1408	173.477	71.2003	15.5917	126.809	8.14455	3.02584	0.000339137	0.00327501	heptatricopeptide repeat-containing protein, putative
PF3D7_0616200.1	52.6628	9.83876	189.432	276.628	132.14	31.2508	233.03	7.46307	2.89977	0.000339928	0.00327663	Name=NDC80
PF3D7_1135100.1	780.964	949.463	249.328	77.7887	514.386	865.213	163.559	0.188771	-2.40529	0.000340896	0.00327996	Name=PPM8
PF3D7_0820700.1	98.1408	35.1717	366.704	365.469	216.371	66.6563	366.086	5.49342	2.4577	0.000344134	0.00330507	Name=KDH
PF3D7_1229100.1	7208.12	13209.8	2901.16	772.821	6022.97	10209	1836.99	0.179916	-2.47461	0.000345528	0.00331242	Name=MRP2
PF3D7_0303200.1	96.7066	25.3279	282.513	484.6	222.287	61.0172	383.556	6.28931	2.6529	0.000354701	0.00339338	lipin, putative
PF3D7_0410000.1	1019.82	974.953	220.994	277.189	623.238	997.385	249.091	0.249817	-2.00106	0.000355264	0.00339338	Name=EVP1
PF3D7_0408500.1	19.9206	1.4061	118.19	114.84	63.5893	10.6633	116.515	10.941	3.45167	0.000356742	0.00340133	Name=FEN1
PF3D7_1468700.1	13088.6	14947.4	4454.12	2273.6	8690.93	14018	3363.86	0.239953	-2.05917	0.000364317	0.00346243	Name=eIF4A
PF3D7_0517300.1	7117	5556.08	1944.41	631.537	3812.26	6336.54	1287.97	0.203223	-2.29886	0.000364467	0.00346243	Name=SR1
PF3D7_1455800.1	2.84433	1.40709	19.4278	96.9201	30.1499	2.12571	58.174	27.45	4.77874	0.000371732	0.00352509	Name=CCp2
PF3D7_0809700.1	0	0	30.7637	28.4081	14.793	0	29.5859	113.71	6.82921	0.000372965	0.00353042	Name=RUVB1
PF3D7_0307100.1	3699.72	2794.89	948.059	712.833	2038.88	3247.31	830.446	0.255707	-1.96744	0.000376896	0.00356123	Name=RPS12
PF3D7_0914100.1	27.025	4.22046	67.9981	253.731	88.2437	15.6227	160.865	10.3139	3.36651	0.000383329	0.00361311	conserved Plasmodium protein, unknown function
PF3D7_1330700.1	7.11472	4.21812	60.7144	74.7084	36.6889	5.66642	67.7114	11.9618	3.58037	0.00038376	0.00361311	GPI transamidase subunit PIG-U, putative
PF3D7_0525200.1	86.7369	80.2235	306.794	465.44	234.798	83.4802	386.117	4.62666	2.20997	0.00038682	0.00363542	Name=SMC6
PF3D7_0826900.1	46.9529	39.374	179.713	277.216	135.814	43.1634	228.465	5.2957	2.40482	0.000390613	0.00366156	conserved Plasmodium protein, unknown function
PF3D7_0813400.1	6705.99	7085.42	2198.6	1189.61	4294.9	6895.7	1694.1	0.245649	-2.02533	0.000390993	0.00366156	conserved protein, unknown function
PF3D7_0810800.1	1032.92	1247.38	240.427	327.84	712.142	1140.15	284.133	0.24929	-2.0041	0.00039293	0.00367316	Name=PPPK-DHPS
PF3D7_0307200.1	10236.7	8522.34	2944.39	1786.57	5872.5	9379.51	2365.48	0.252181	-1.98747	0.000393883	0.00367555	60S ribosomal protein L7, putative
PF3D7_0414700.1	34.1442	9.84483	122.237	200.652	91.7194	21.9945	161.444	7.34822	2.8774	0.000399013	0.00371682	GTP-binding protein, putative
PF3D7_0414600.1	11.3935	2.80874	70.4331	88.3143	43.2374	7.10111	79.3737	11.1986	3.48524	0.000402686	0.00374441	Name=APH
PF3D7_0208000.1	5.68976	1.40672	48.5703	69.1444	31.2028	3.54824	58.8573	16.6255	4.05532	0.000404183	0.0037517	Name=SERA1
PF3D7_0418100.1	895.896	1013.21	275.226	198.774	595.777	954.554	237	0.24818	-2.01054	0.000406728	0.00376446	Name=SOC1
PF3D7_0620000.1	5.69664	0	81.767	39.5251	31.7472	2.84832	60.646	21.3434	4.41572	0.000406988	0.00376446	Name=PIMMS43
PF3D7_1249400.1	11.4101	5.60633	64.7727	101.944	45.9334	8.50822	83.3586	9.81461	3.29493	0.000409043	0.00377683	conserved Plasmodium protein, unknown function
PF3D7_1105100.1	7899.23	6667.61	2319.39	905.304	4447.88	7283.42	1612.35	0.221341	-2.17566	0.000410088	0.00377985	Name=H2B
PF3D7_1143200.1	5.69105	0	54.2377	61.7402	30.4172	2.84553	57.9889	20.4441	4.35361	0.000427607	0.00393443	DnaJ protein, putative
PF3D7_0936800.1	52232.3	72370.1	17196.8	2696.34	36123.9	62301.2	9946.58	0.15965	-2.64702	0.00043015	0.00395092	Plasmodium exported protein (PHISTc), unknown function
PF3D7_1408100.1	3485.01	3694.75	1085.58	820.573	2271.48	3589.88	953.076	0.265463	-1.91341	0.000433942	0.00397881	Name=PMIII
PF3D7_0726200.1	1738.02	624.685	135.996	306.818	701.379	1181.35	221.407	0.187559	-2.41459	0.000441179	0.00403813	Name=FIKK7.1
PF3D7_0725300.1	1214.98	1248.86	337.568	308.079	777.373	1231.92	322.823	0.262025	-1.93223	0.00044215	0.00403999	conserved protein, unknown function
PF3D7_0611600.1	7.11389	11.2501	47.7616	136.446	50.6429	9.182	92.1039	10.0409	3.32782	0.000444704	0.00405212	Name=BTP1
PF3D7_0211800.1	4801.1	4106.94	1419.1	808.831	2783.99	4454.02	1113.97	0.250066	-1.99962	0.000445017	0.00405212	Name=AsnRS
PF3D7_0311300.1	45.5046	4.22186	168.373	263.59	120.423	24.8633	215.982	8.69445	3.1201	0.000449954	0.00409	phosphatidylinositol 3- and 4-kinase, putative
PF3D7_0109500.1	364.726	362.144	94.7228	70.412	223.001	363.435	82.5674	0.226972	-2.13942	0.000451554	0.00409746	N-acetyltransferase, GNAT family, putative
PF3D7_1472800.1	76.8875	19.6676	272.822	316.797	171.544	48.2776	294.81	6.1097	2.6111	0.000455625	0.004126	HSP20-like chaperone, putative
PF3D7_1242700.1	5127.42	3858.73	1406.29	850.566	2810.75	4493.07	1128.43	0.251116	-1.99357	0.000456883	0.004126	40S ribosomal protein S17, putative
PF3D7_1200600.1	749.234	1388.02	309.219	117.898	641.092	1068.63	213.558	0.199653	-2.32444	0.000457051	0.004126	Name=VAR2CSA
PF3D7_1407800.1	3844.61	3275.13	1116.3	715.508	2237.89	3559.87	915.905	0.257247	-1.95877	0.00046012	0.00413365	Name=PM4
PF3D7_0709100.1	85.3375	15.4761	305.181	364.232	192.557	50.4068	334.706	6.643	2.73184	0.000460162	0.00413365	Cg1 protein
PF3D7_0614300.1	3252.16	3267.73	962.48	798.178	2070.14	3259.94	880.329	0.270025	-1.88883	0.000460255	0.00413365	Name=MFR1
PF3D7_1308100.1	37.0513	2.80642	162.732	201.368	100.989	19.9289	182.05	9.14632	3.19319	0.000462222	0.00414425	CCAAT-binding transcription factor, putative
PF3D7_1463300.1	5.69322	0	50.1915	64.8344	30.1798	2.84661	57.5129	20.2771	4.34178	0.000465274	0.00416451	DNA polymerase alpha subunit B, putative
PF3D7_0501800.1	125.156	30.9542	397.462	510.535	266.027	78.0551	453.999	5.81832	2.5406	0.000469657	0.00419661	Name=CAF1A
PF3D7_1231400.1	19.9075	16.8883	88.2339	165.436	72.6165	18.3979	126.835	6.90054	2.78671	0.00047102	0.00420166	Name=ICM1
PF3D7_1354500.1	2039.22	1159.87	362.669	422.327	996.023	1599.55	392.498	0.245412	-2.02672	0.000474571	0.00422617	Name=ADSS
PF3D7_1109900.1	4767.78	3384.88	1241.86	845.376	2559.97	4076.33	1043.62	0.25599	-1.96584	0.000475851	0.00423041	Name=RPL36
PF3D7_0408400.1	4.26899	0	43.7145	60.5083	27.1229	2.1345	52.1114	24.5121	4.61542	0.000478656	0.00424817	conserved protein, unknown function
PF3D7_0207000.1	99.614	7.02944	399.908	488.394	248.736	53.3217	444.151	8.3332	3.05887	0.000481639	0.00426745	Name=MSP4
PF3D7_0304100.1	0	1.40643	16.1903	98.1647	28.9403	0.703215	57.1775	81.0526	6.34079	0.000490096	0.00433508	Name=IMC1e
PF3D7_0811400.1	4710.77	5000	1551	985.903	3061.92	4855.38	1268.45	0.261217	-1.93668	0.000491361	0.00433899	conserved protein, unknown function
PF3D7_0802600.1	25.5938	14.0748	55.8542	282.101	94.406	19.8343	168.978	8.53103	3.09272	0.000496527	0.00437726	Name=ACbeta
PF3D7_1139300.1	1674.89	1879.11	382.883	543.824	1120.18	1777	463.353	0.260813	-1.93891	0.000503755	0.00443355	Name=AP2-G5
PF3D7_1420100.1	1.42208	1.40721	23.4752	73.4605	24.9412	1.41464	48.4678	34.3263	5.10124	0.000510726	0.0044874	conserved Plasmodium protein, unknown function
PF3D7_0628300.1	419.646	160.352	1429.59	1229.8	809.849	289.999	1329.7	4.58534	2.19703	0.000513738	0.00450634	Name=CEPT
PF3D7_1416600.1	2.84347	1.40767	10.5232	113.578	32.088	2.12557	62.0505	29.2785	4.87177	0.000515219	0.00451174	conserved Plasmodium protein, unknown function
PF3D7_1348400.1	35.542	4.22325	121.421	222.215	95.8503	19.8826	171.818	8.65132	3.11292	0.000516068	0.00451174	conserved Plasmodium membrane protein, unknown function
PF3D7_1401300.1	471.037	81.5404	34.0003	43.2209	157.45	276.288	38.6106	0.139884	-2.8377	0.000517892	0.00452018	Name=EH2
PF3D7_1426100.1	1483.3	2102.28	542.397	363.088	1122.77	1792.79	452.743	0.252467	-1.98584	0.000521842	0.00454711	Name=BTF3
PF3D7_1410700.1	12.8085	0	86.6202	86.4435	46.4681	6.40427	86.5318	13.539	3.75905	0.000525297	0.00456965	conserved protein, unknown function
PF3D7_1403900.1	1086.18	297.905	137.624	121.648	410.838	692.04	129.636	0.187294	-2.41662	0.000529725	0.00460056	Name=CPPED1
PF3D7_1436200.1	9.95316	4.22243	28.3319	151.853	48.5901	7.0878	90.0925	12.7401	3.6713	0.000532607	0.00461797	Name=BCP1
PF3D7_0416800.1	3104.15	2154.9	810.401	521.281	1647.68	2629.53	665.841	0.253168	-1.98183	0.000534437	0.00462622	Name=SAR1
PF3D7_0920500.1	9.96345	2.81099	62.3347	81.5069	39.154	6.38722	71.9208	11.2801	3.49571	0.000536652	0.00463776	ADP-ribosylation factor, putative
PF3D7_1411400.1	17.063	4.22229	78.5198	115.434	53.8098	10.6426	96.9769	9.12504	3.18983	0.000539125	0.0046515	Name=PREX
PF3D7_1449400.1	42.668	7.03477	155.423	218.538	105.916	24.8514	186.981	7.53056	2.91276	0.000540545	0.00465612	Name=MUS81
PF3D7_0503300.1	1569.12	2177.28	582.848	351.907	1170.29	1873.2	467.377	0.249428	-2.0033	0.00054519	0.00468845	Name=SRSF12
PF3D7_0306600.1	5.70564	2.80277	49.3895	67.3472	31.3113	4.25421	58.3683	13.7473	3.78107	0.000547556	0.00470112	Name=ATPTG17
PF3D7_1412100.1	42.6751	18.2862	146.521	218.549	106.508	30.4807	182.535	5.9932	2.58333	0.000549298	0.0047084	Name=MCMBP
PF3D7_1107800.1	4070.8	2221.03	393.408	966.055	1912.82	3145.92	679.731	0.216134	-2.21	0.000552694	0.00472981	Name=ApiAP2
PF3D7_1424100.1	9311.42	6591.8	2528.92	1561.38	4998.38	7951.61	2045.15	0.257182	-1.95914	0.000564168	0.00482015	Name=RPL5
PF3D7_0207700.1	22.761	2.81311	95.5221	141.997	65.7732	12.7871	118.759	9.30112	3.2174	0.000567501	0.00484077	Name=SERA4
PF3D7_0611700.1	1575.24	957.624	378.22	227.629	784.678	1266.43	302.925	0.239092	-2.06436	0.000569284	0.00484812	Name=RPL39
PF3D7_0721600.1	8110.43	7610.67	2546.11	1679.81	4986.75	7860.55	2112.96	0.268789	-1.89546	0.00057129	0.00485735	40S ribosomal protein S5, putative
PF3D7_1115300.1	1417.09	1109.53	401.521	194.482	780.658	1263.31	298.002	0.235741	-2.08473	0.000574446	0.00487224	Name=FP2B
PF3D7_1368800.1	28.4402	2.8146	111.709	172.228	78.7981	15.6274	141.969	9.09589	3.18521	0.000574893	0.00487224	Name=ERCC4
PF3D7_1251500.1	788.221	1158.76	299.522	150.647	599.287	973.489	225.084	0.231033	-2.11383	0.000580707	0.0049136	Name=DRS1
PF3D7_1246900.1	18.4935	1.40654	59.9037	166.075	61.4696	9.95002	112.989	11.38	3.50843	0.000583818	0.00493199	Name=PKB
PF3D7_1421300.1	4.268	2.81283	28.333	88.2867	30.9251	3.54041	58.3098	16.5083	4.04512	0.000586987	0.00495082	conserved Plasmodium protein, unknown function
PF3D7_0412000.1	96.7239	19.6947	306.802	411.777	208.749	58.2093	359.289	6.17515	2.62647	0.000592159	0.00498645	LITAF-like zinc finger protein, putative
PF3D7_1245100.1	11.3768	1.40718	59.0928	94.4495	41.5816	6.39198	76.7712	12.0362	3.5893	0.000595791	0.00500206	Name=KLP8
PF3D7_1431400.1	12.7996	42.2123	72.8544	384.595	128.115	27.5059	228.725	8.31912	3.05643	0.000595913	0.00500206	Name=SRA
PF3D7_1351400.1	7459.38	6801.62	2329.17	1490.9	4520.27	7130.5	1910.03	0.267849	-1.90051	0.000599635	0.00502528	60S ribosomal protein L17, putative
PF3D7_0618900.1	2.8453	0	33.9996	59.2692	24.0285	1.42265	46.6344	32.9362	5.0416	0.000607025	0.00507913	Name=GPI1
PF3D7_0811600.1	9.95626	4.22064	50.189	99.3926	40.9396	7.08845	74.7908	10.571	3.40204	0.000612899	0.00512014	conserved protein, unknown function
PF3D7_0605800.1	95.2611	164.686	480.021	638.885	344.713	129.974	559.453	4.30461	2.10588	0.000620159	0.00517258	Name=RAD50
PF3D7_1024300.1	11.4108	0	61.5343	98.2393	42.7961	5.70542	79.8868	14.0529	3.8128	0.000621208	0.00517313	Name=ATPTG10
PF3D7_1422600.1	8.54012	2.81098	54.2393	78.4195	36.0025	5.67555	66.3294	11.7092	3.54958	0.000622661	0.00517703	conserved Plasmodium protein, unknown function
PF3D7_1478900.1	54.0492	118.175	809.501	215.455	299.295	86.1121	512.478	5.94813	2.57244	0.000626464	0.00519738	#N/A
PF3D7_1136700.2	0	4.20977	26.7171	79.6817	27.6521	2.10489	53.1994	25.2079	4.6558	0.000628018	0.00519738	Name=AIP
PF3D7_1341200.1	6109.04	5849.63	1996.33	1121.96	3769.24	5979.34	1559.14	0.260727	-1.93939	0.00062807	0.00519738	60S ribosomal protein L18, putative
PF3D7_0322900.1	7613.22	6331.64	2232.77	1571.63	4437.32	6972.43	1902.2	0.272802	-1.87408	0.000634535	0.00524248	Name=RPS3A
PF3D7_1105400.1	5099.14	4742.04	1629.56	970.553	3110.32	4920.59	1300.06	0.264175	-1.92043	0.000635513	0.00524248	Name=RPS4
PF3D7_1109400.1	1465.73	1449.49	478.432	204.372	899.507	1457.61	341.402	0.234074	-2.09496	0.000641856	0.00528653	Name=ENP1
PF3D7_1234200.1	49.7696	26.7393	161.088	251.86	122.364	38.2544	206.474	5.40099	2.43322	0.000649274	0.00533554	#N/A
PF3D7_0619300.1	31.2775	25.3388	107.66	227.154	97.8577	28.3082	167.407	5.91912	2.56538	0.000649835	0.00533554	conserved Plasmodium protein, unknown function
PF3D7_0906500.1	815.332	516.03	178.095	151.268	415.181	665.681	164.682	0.247324	-2.01553	0.000661537	0.00542316	arginase
PF3D7_0508600.1	195.283	173.935	40.4813	35.2112	111.228	184.609	37.8462	0.204848	-2.28737	0.000665491	0.00544709	conserved protein, unknown function
PF3D7_0411800.1	25.5943	9.85211	119.803	122.224	69.3684	17.7232	121.014	6.83164	2.77223	0.000678131	0.00554193	conserved Plasmodium protein, unknown function
PF3D7_0531100.1	2.84358	8.44561	38.0455	101.234	37.642	5.64459	69.6395	12.3439	3.62572	0.000684111	0.00557356	conserved Plasmodium protein, unknown function
PF3D7_0728700.1	1.42239	0	13.7615	93.2205	27.1011	0.711194	53.491	75.7306	6.24281	0.000684126	0.00557356	alpha/beta hydrolase, putative
PF3D7_1145500.1	18.4946	4.21926	86.618	109.278	54.6524	11.3569	97.9479	8.63575	3.11032	0.000685178	0.00557356	Name=ABCB3
PF3D7_0311900.1	1.42294	0	50.1905	41.9848	23.3996	0.711468	46.0877	65.0985	6.02455	0.000687473	0.0055836	heptatricopeptide repeat-containing protein, putative
PF3D7_0502400.1	896.418	2113.4	431.476	110.518	887.952	1504.91	270.997	0.179927	-2.47452	0.00069004	0.00559581	Name=MSP8
PF3D7_1249600.1	5.69072	0	46.9518	61.7391	28.5954	2.84536	54.3455	19.1635	4.26029	0.000691568	0.00559957	Name=LRR12
PF3D7_1320700.1	8.53267	2.81433	40.4746	96.9191	37.1852	5.6735	68.6968	12.137	3.60134	0.000694609	0.00561555	conserved protein, unknown function
PF3D7_1317100.1	292.99	23.9178	1013.49	1309.38	659.945	158.454	1161.44	7.33088	2.87399	0.000704136	0.0056715	Name=MCM4
PF3D7_1414000.1	82.5698	51.99	302.773	303.198	185.132	67.2799	302.985	4.50404	2.17122	0.000704336	0.0056715	Name=RPN13
PF3D7_1471300.1	27.0397	2.81154	128.716	131.517	72.521	14.9256	130.116	8.72692	3.12547	0.000704762	0.0056715	RAP protein, putative
PF3D7_0406400.1	528.255	456.558	146.531	38.2876	292.408	492.407	92.4092	0.187207	-2.41729	0.000710446	0.00570617	Name=cGLO2
PF3D7_0208100.1	75.366	30.9609	262.274	277.787	161.597	53.1635	270.03	5.08069	2.34503	0.000711238	0.00570617	conserved Plasmodium protein, unknown function
PF3D7_0529400.1	204.771	33.7749	585.259	864.847	422.163	119.273	725.053	6.08043	2.60417	0.000715283	0.00572988	conserved Plasmodium protein, unknown function
PF3D7_1314700.1	86.8066	23.9001	222.621	425.416	189.686	55.3533	324.018	5.85752	2.55029	0.000720672	0.00575897	pinin/SDK/MemA domain-containing protein, putative
PF3D7_1026800.1	15900	12758.5	4674.98	3225.96	9139.87	14329.3	3950.47	0.275685	-1.85891	0.000721102	0.00575897	Name=RPS2
PF3D7_0625300.1	48.3531	14.0711	152.185	235.2	112.452	31.2121	193.692	6.21074	2.63476	0.00073022	0.00581965	DNA polymerase 1, putative
PF3D7_1036800.1	15.6515	11.2492	87.4284	104.343	54.668	13.4503	95.8857	7.13291	2.83449	0.000730912	0.00581965	Name=ACT
PF3D7_1206900.1	7.1166	5.62213	57.4774	72.8618	35.7695	6.36937	65.1696	10.2394	3.35606	0.000734009	0.00583548	conserved Plasmodium protein, unknown function
PF3D7_1009700.1	4.26666	21.1053	40.4748	224.709	72.6389	12.686	132.592	10.4563	3.3863	0.000740295	0.00587319	tubulin--tyrosine ligase, putative
PF3D7_1336700.1	782.795	600.195	216.147	116.084	428.805	691.495	166.115	0.239996	-2.05892	0.000740983	0.00587319	Name=PV3
PF3D7_1465900.1	6674.54	5940.9	2086.29	1392.08	4023.45	6307.72	1739.19	0.275703	-1.85881	0.000742958	0.00587998	40S ribosomal protein S3
PF3D7_0213700.1	487.257	231.601	65.5774	88.3241	218.19	359.429	76.9507	0.21429	-2.22237	0.000745607	0.0058889	conserved protein, unknown function
PF3D7_0717300.1	569.117	358.592	127.904	91.9934	286.902	463.855	109.949	0.236855	-2.07793	0.000747309	0.0058889	transcription initiation factor IIE subunit alpha, putative
PF3D7_1019300.1	21.3274	42.2266	131.136	231.481	106.543	31.777	181.308	5.70757	2.51288	0.000747441	0.0058889	zinc finger protein, putative
PF3D7_1108000.1	838.143	1213.36	326.239	169.176	636.729	1025.75	247.708	0.241322	-2.05097	0.000750973	0.00590788	IWS1-like protein, putative
PF3D7_1209500.1	7.1121	0	27.5231	104.334	34.7422	3.55605	65.9283	18.6112	4.2181	0.000752585	0.00591173	Name=PDEalpha
PF3D7_1356300.1	51.2521	4.21519	136.005	342.104	133.394	27.7336	239.055	8.62921	3.10923	0.000754522	0.0059118	ubiquitin-conjugating enzyme E2, putative
PF3D7_1031400.2	1.42277	1.40627	21.0475	69.7665	23.4108	1.41452	45.407	32.1649	5.00742	0.000754841	0.0059118	Name=OTU
PF3D7_0821700.1	2719.42	2585.04	875.133	568.129	1686.93	2652.23	721.631	0.272034	-1.87814	0.000761885	0.0059581	60S ribosomal protein L22, putative
PF3D7_1255200.1	1.42193	2.81482	48.569	41.3588	23.5411	2.11837	44.9639	21.1975	4.40582	0.000766657	0.00598652	Name=VAR
PF3D7_1027800.1	6025.17	5819.05	1927.49	1416.4	3797.03	5922.11	1671.95	0.282306	-1.82467	0.0007682	0.00598969	Name=RPL3
PF3D7_1411000.2	4.266	4.22195	194.277	3.08652	51.4628	4.24397	98.6816	23.2214	4.53738	0.000771055	0.00599795	conserved Plasmodium protein, unknown function
PF3D7_1140400.1	2.85083	0	16.1925	84.0124	25.7639	1.42541	50.1024	35.3961	5.14552	0.000771539	0.00599795	conserved Plasmodium protein, unknown function
PF3D7_1244400.1	109.489	116.815	399.885	510.504	284.173	113.152	455.194	4.02344	2.00843	0.000774806	0.00601446	RNA-binding protein, putative
PF3D7_0526600.1	31.2749	108.406	382.879	352.451	218.753	69.8406	367.665	5.26297	2.39588	0.000776175	0.00601622	conserved Plasmodium protein, unknown function
PF3D7_1472600.1	8.54218	1.40503	29.144	113.006	38.0244	4.9736	71.0751	14.3388	3.84185	0.000784647	0.00607294	Name=PDI-14
PF3D7_1348600.1	1.42388	0	27.5251	64.8421	23.4478	0.711939	46.1836	65.3534	6.03019	0.000788889	0.0060968	conserved Plasmodium protein, unknown function
PF3D7_0532800.1	111.35	72.7927	17.8137	6.79801	52.1886	92.0713	12.3058	0.132445	-2.91653	0.000790431	0.00609976	#N/A
PF3D7_0530300.1	4.26609	0	26.7131	75.3116	26.5727	2.13305	51.0124	24.0207	4.58621	0.000794366	0.00612116	Name=PIC6
PF3D7_1029800.1	35.5803	12.6511	136.002	162.392	86.6563	24.1157	149.197	6.19134	2.63025	0.000796178	0.00612614	Name=HPR2
PF3D7_0322000.1	9934.96	8625.82	3105.53	2054.07	5930.09	9280.39	2579.8	0.27797	-1.847	0.000805348	0.0061801	Name=CYP19A
PF3D7_0625400.1	527.924	743.773	199.953	87.6749	389.831	635.849	143.814	0.225877	-2.14639	0.000807223	0.0061801	conserved Plasmodium protein, unknown function
PF3D7_1115200.1	1361.02	1269.19	419.318	295.082	836.152	1315.1	357.2	0.271531	-1.88081	0.000807333	0.0061801	Name=SET7
PF3D7_0501600.1	14.2374	0	25.9058	200.696	60.2098	7.11871	113.301	15.9606	3.99644	0.00080973	0.0061801	Name=RAP2
PF3D7_0511000.1	3758.27	2702.16	1009.56	768.966	2059.74	3230.22	889.266	0.27527	-1.86108	0.000809739	0.0061801	Name=TCTP
PF3D7_0823800.1	798.023	514.83	189.425	138.908	410.296	656.426	164.166	0.249965	-2.0002	0.000810236	0.0061801	DnaJ protein, putative
PF3D7_0504800.1	34.118	9.85514	147.323	140.116	82.8532	21.9866	143.72	6.53959	2.7092	0.000813345	0.00619484	conserved Plasmodium protein, unknown function
PF3D7_1332200.1	2.84526	0	16.9998	80.8774	25.1806	1.42263	48.9386	34.5918	5.11236	0.000822127	0.00624524	conserved protein, unknown function
PF3D7_1443000.1	2.8443	1.40711	33.9987	56.1764	23.6066	2.12571	45.0876	21.2542	4.40968	0.000822335	0.00624524	Name=SRPK2
PF3D7_1127500.1	18.5015	8.43422	91.4775	103.733	55.5365	13.4679	97.6051	7.25314	2.8586	0.000825766	0.00626226	protein disulfide-isomerase, putative
PF3D7_0628800.1	28.4462	9.84829	83.3784	188.907	77.645	19.1472	136.143	7.12025	2.83193	0.000827932	0.00626956	Name=GATB
PF3D7_1236200.1	102.373	42.2256	237.178	512.964	223.685	72.2994	375.071	5.19069	2.37593	0.000829112	0.00626956	conserved Plasmodium protein, unknown function
PF3D7_0313700.1	17.0859	1.40486	90.6708	95.7182	51.2199	9.24537	93.1945	10.0968	3.33582	0.000832651	0.00628729	conserved Plasmodium protein, unknown function
PF3D7_0403900.1	1.4223	0	38.8559	49.3875	22.4164	0.711152	44.1217	62.371	5.9628	0.000836351	0.00630618	Name=SET8
PF3D7_1010700.1	1245.67	928.743	346.517	217.437	684.592	1087.21	281.977	0.259238	-1.94765	0.000839935	0.00632414	dolichyl-phosphate-mannose--protein mannosyltransferase, putative
PF3D7_1224100.1	12.8086	2.81146	63.1437	91.3832	42.5367	7.81001	77.2634	9.91135	3.30908	0.00085345	0.00641109	conserved protein, unknown function
PF3D7_0210100.1	4565.25	4641.25	1565.77	968.503	2935.19	4603.25	1267.14	0.275238	-1.86125	0.000853919	0.00641109	Name=RPL37A
PF3D7_0306900.1	7797.83	6717.68	2473.94	1508.45	4624.48	7257.76	1991.2	0.274334	-1.86599	0.000858989	0.00643997	40S ribosomal protein S23, putative
PF3D7_0932400.1	21.3559	2.80997	86.6226	127.21	59.4996	12.0829	106.916	8.86345	3.14787	0.000870281	0.00651535	Name=RF1
PF3D7_1228100.1	4.27374	4.21152	32.3837	81.5275	30.5991	4.24263	56.9556	13.4466	3.74917	0.000871967	0.0065187	Name=LRR13
PF3D7_1134700.1	1800.35	1994.01	616.022	438.911	1212.32	1897.18	527.466	0.277969	-1.84701	0.000874664	0.00652959	Name=RPA2
PF3D7_0604000.1	1.42193	1.40741	22.6655	64.1988	22.4234	1.41467	43.4322	30.7586	4.94292	0.000876277	0.00653236	conserved Plasmodium protein, unknown function
PF3D7_0204700.1	747.014	610.257	204.809	151.885	428.491	678.635	178.347	0.262675	-1.92865	0.000883552	0.00657728	Name=HT1
PF3D7_1410200.1	3353.64	3852.34	1197.24	822.908	2306.53	3602.99	1010.08	0.28031	-1.8349	0.000891631	0.00662804	Name=CTPS
PF3D7_1017000.1	166.4	28.1404	453.317	703.759	337.904	97.27	578.538	5.94964	2.5728	0.00089608	0.00665172	DNA polymerase delta catalytic subunit
PF3D7_1470800.1	31.2939	14.0671	127.902	143.228	79.1227	22.6805	135.565	5.98055	2.58028	0.000900785	0.00667695	conserved Plasmodium protein, unknown function
PF3D7_1014900.1	15.6404	2.81502	26.7129	195.062	60.0577	9.22771	110.888	12.0432	3.59015	0.000902017	0.00667695	Name=KIC8
PF3D7_1017500.1	37.0042	37.9524	207.241	159.305	110.376	37.4783	183.273	4.88848	2.28939	0.000906747	0.00669514	Name=ELC
PF3D7_1424400.1	6233.88	5820.05	2040.78	1358.24	3863.24	6026.97	1699.51	0.281963	-1.82642	0.000907018	0.00669514	60S ribosomal protein L7-3, putative
PF3D7_1021200.1	19.9217	2.81199	105.238	94.4667	55.6097	11.3668	99.8525	8.79345	3.13643	0.000909436	0.00670359	conserved Plasmodium protein, unknown function
PF3D7_1235200.1	4.26679	9.84872	34.8084	117.912	41.7089	7.05775	76.36	10.8293	3.43687	0.000914452	0.00671897	Name=VP2
PF3D7_1328200.1	14.2179	39.4128	130.326	190.739	93.6739	26.8154	160.532	5.98675	2.58177	0.000914715	0.00671897	conserved Plasmodium protein, unknown function
PF3D7_0728200.1	2.84643	0	39.6673	45.692	22.0514	1.42321	42.6796	30.117	4.9125	0.000915353	0.00671897	Name=ALP3
PF3D7_0205000.1	18.5038	9.83824	53.4298	169.807	62.8947	14.171	111.618	7.89032	2.98008	0.000922117	0.00675669	conserved Plasmodium protein, unknown function
PF3D7_1234300.1	5.69414	1.40525	42.0966	62.985	28.0452	3.54969	52.5408	14.8399	3.89141	0.000923059	0.00675669	DNA polymerase epsilon subunit B, putative
PF3D7_0805300.1	0	0	23.4755	25.9283	12.3509	0	24.7019	94.9529	6.56914	0.000933751	0.00682546	zinc finger protein, putative
PF3D7_1422100.1	18.5039	5.62183	84.1924	104.354	53.1681	12.0629	94.2733	7.82476	2.96805	0.000937076	0.00683827	ribosomal protein L21, mitochondrial, putative
PF3D7_0526800.1	1535.46	1757.39	565.051	264.88	1030.7	1646.42	414.966	0.251919	-1.98897	0.000938102	0.00683827	conserved Plasmodium protein, unknown function
PF3D7_0925700.1	1479.36	1091.6	430.657	207.434	802.261	1285.48	319.045	0.248047	-2.01131	0.000945888	0.00688549	Name=HDAC1
PF3D7_1322000.1	48.3606	4.22044	189.423	215.456	114.365	26.2905	202.44	7.70545	2.94588	0.000952996	0.00692189	nucleoside-diphosphatase, putative
PF3D7_0524000.1	4331.22	6521.89	1854.53	859.894	3391.88	5426.56	1357.21	0.250069	-1.9996	0.000953519	0.00692189	Name=KASbeta
PF3D7_1034700.1	7.11981	1.40467	47.7644	65.4607	30.4374	4.26224	56.6126	13.3162	3.73511	0.000962887	0.00698027	ADP-ribosylation factor, putative
PF3D7_1316600.1	1763.66	1035.48	361.036	387.691	886.967	1399.57	374.364	0.267503	-1.90237	0.000971014	0.0070295	Name=CCT
PF3D7_1103100.1	10473.8	7183.36	2727.6	2304.06	5672.21	8828.6	2515.83	0.284959	-1.81118	0.000974108	0.00704222	Name=RPP1
PF3D7_0319000.1	103.798	25.3344	263.891	459.264	213.072	64.5661	361.578	5.60298	2.4862	0.000980392	0.00707313	Name=ATPase7
PF3D7_1221500.1	9.95834	2.81295	59.0944	73.4686	36.3336	6.38565	66.2815	10.3959	3.37794	0.000981072	0.00707313	heptatricopeptide repeat-containing protein, putative
PF3D7_0902100.1	1.42362	1.40512	13.7624	78.4239	23.7538	1.41437	46.0932	32.6655	5.0297	0.000982472	0.00707353	Name=FIKK9.2
PF3D7_1435600.1	11.3759	16.8881	32.3794	225.933	71.644	14.132	129.156	9.15001	3.19377	0.000987255	0.00709825	conserved Plasmodium protein, unknown function
PF3D7_1346900.1	2.84731	1.40508	38.049	48.1662	22.6169	2.1262	43.1076	20.3106	4.34416	0.00100785	0.00723647	conserved Plasmodium protein, unknown function
PF3D7_1342500.1	9.96805	1.40461	48.5741	85.2232	36.2925	5.68633	66.8987	11.7974	3.5604	0.00101591	0.00728436	Name=SPECT1
PF3D7_1207500.1	8.54918	2.80692	50.1954	74.1202	33.9179	5.67805	62.1578	10.971	3.45562	0.00101953	0.00730038	RNA-binding protein, putative
PF3D7_1407100.1	3986.28	2765.1	1125.25	715.01	2147.91	3375.69	920.131	0.272537	-1.87548	0.00102452	0.00732616	Name=NOP1
PF3D7_1024800.1	5664.7	6474.5	2158.08	981.486	3819.69	6069.6	1569.78	0.258595	-1.95123	0.00103126	0.00736436	Name=EXP3
PF3D7_0528200.1	3161.97	3452.96	1168.15	571.745	2088.71	3307.46	869.947	0.262966	-1.92705	0.00103711	0.00738238	Name=EIF3E
PF3D7_1431100.1	4.26808	2.81276	23.4759	85.8176	29.0936	3.54042	54.6468	15.4739	3.95177	0.00103748	0.00738238	Name=PIP2
PF3D7_0715300.1	5.69031	1.40654	53.4277	48.7729	27.3243	3.54842	51.1003	14.4212	3.85012	0.00103799	0.00738238	calcium/calmodulin-dependent protein kinase, putative
PF3D7_0105900.1	2.84572	0	33.9999	50.0105	21.714	1.42286	42.0052	29.6558	4.89024	0.00104194	0.00739446	3'-5' exonuclease, putative
PF3D7_0605500.1	1.42314	1.40577	31.5718	48.7786	20.7948	1.41446	40.1752	28.4301	4.82935	0.0010425	0.00739446	cyclin dependent kinase binding protein, putative
PF3D7_1215400.1	25.6117	1.40614	119.809	126.57	68.3493	13.5089	123.19	9.12966	3.19056	0.00104961	0.00743485	conserved Plasmodium protein, unknown function
PF3D7_1417300.1	4.26663	2.81406	31.5703	70.9931	27.411	3.54035	51.2817	14.5143	3.8594	0.00105908	0.00749184	Name=ATG4
PF3D7_1235000.1	2.84909	0	33.1932	50.6455	21.6719	1.42455	41.9194	29.5885	4.88696	0.00106348	0.0075129	Name=PIH1
PF3D7_0709400.1	17.0669	1.40699	80.1401	100.626	49.8099	9.23694	90.3829	9.80005	3.29279	0.00106639	0.00752332	Cg7 protein
PF3D7_1477800.1	0	7.01587	52.6247	58.681	29.5804	3.50793	55.6529	15.8134	3.98308	0.00107299	0.00755247	Name=ACBP
PF3D7_0628900.1	15.6449	5.62782	53.4268	126.554	50.3135	10.6364	89.9906	8.47657	3.08348	0.00107443	0.00755247	RAP protein, putative
PF3D7_0615500.1	25.6046	1.40667	116.569	129.029	68.1524	13.5056	122.799	9.10276	3.1863	0.00107597	0.00755247	Name=CRK5
PF3D7_0519800.1	1813.4	1232.49	514.84	175.324	934.012	1522.94	345.082	0.226441	-2.14279	0.00107626	0.00755247	EELM2 domain-containing protein, putative
PF3D7_1357900.1	1114.89	459.369	101.195	234.666	477.529	787.128	167.931	0.213566	-2.22724	0.00110567	0.00774854	pyrroline-5-carboxylate reductase, putative
PF3D7_0728800.1	52.6548	32.334	153.811	266.119	126.23	42.4944	209.965	4.94463	2.30586	0.00110867	0.00775921	conserved Plasmodium protein, unknown function
PF3D7_1242800.1	2267.96	2354.02	819.234	330.93	1443.03	2310.99	575.082	0.248751	-2.00723	0.0011117	0.00776628	Name=rabGDI
PF3D7_1406400.1	8.53893	4.21727	63.9532	61.1277	34.4593	6.3781	62.5404	9.81222	3.29458	0.00111263	0.00776628	Name=PPR1
PF3D7_0719700.1	2745.86	3174.1	1023.23	637.771	1895.24	2959.98	830.5	0.280527	-1.83379	0.00111528	0.00777447	Name=RPS10
PF3D7_1402200.1	61.2284	29.4993	198.343	240.844	132.479	45.3639	219.594	4.84309	2.27593	0.00112327	0.00781647	Name=ApiCOX19
PF3D7_1327500.1	0	0	6.47605	46.9197	13.3489	0	26.6979	102.875	6.68475	0.00112436	0.00781647	conserved protein, unknown function
PF3D7_1202900.1	4365.49	3359.13	1343	776.098	2460.93	3862.31	1059.55	0.274289	-1.86623	0.00112576	0.00781647	Name=HMGB1
PF3D7_1421200.1	4684.33	4265.88	1547.14	1024.67	2880.5	4475.11	1285.9	0.287317	-1.79928	0.00113418	0.00786452	Name=RPS25
PF3D7_1003400.1	11.3755	14.074	41.2837	167.287	58.5051	12.7248	104.285	8.20686	3.03683	0.00113646	0.00787001	conserved Plasmodium protein, unknown function
PF3D7_0111300.1	79.6375	12.6646	237.99	334.586	166.22	46.1511	286.288	6.20666	2.63382	0.00114128	0.00789296	P-loop containing nucleoside triphosphate hydrolase, putative
PF3D7_0917900.1	19882.4	16714.3	6338.34	4279.95	11803.7	18298.3	5309.15	0.290138	-1.78519	0.00114999	0.00794279	Name=BIP
PF3D7_1202200.1	41.2735	9.83963	153.002	165.479	92.3987	25.5566	159.241	6.23527	2.64045	0.00115288	0.00794373	Name=PIC
PF3D7_0520000.1	6406.05	6030.28	2245.76	1045.57	3931.92	6218.16	1645.67	0.264622	-1.918	0.00115315	0.00794373	Name=RPS9
PF3D7_1123400.1	3970.67	3077.23	1174.6	853.233	2268.93	3523.95	1013.92	0.287694	-1.79739	0.00115737	0.00796242	Name=ERF3
PF3D7_1433800.1	8.53075	1.4076	39.6644	83.9498	33.3881	4.96917	61.8071	12.4702	3.64041	0.00115902	0.00796332	conserved Plasmodium protein, unknown function
PF3D7_0932500.1	5.69328	1.40554	44.5247	56.19	26.9534	3.54941	50.3574	14.2191	3.82976	0.00116935	0.00802384	Name=DHHC6
PF3D7_0418600.1	8.53146	5.62974	47.7595	84.5692	36.6225	7.0806	66.1643	9.35779	3.22617	0.00117777	0.008067	regulator of chromosome condensation, putative
PF3D7_1230200.1	31.296	12.6592	97.9506	172.247	78.5383	21.9776	135.099	6.15411	2.62155	0.00117893	0.008067	#N/A
PF3D7_1426500.1	0	0	12.9525	35.8117	12.1911	0	24.3821	93.8904	6.55291	0.00118024	0.008067	Name=ABCG2
PF3D7_1431700.1	4061.77	3761.92	1353.64	907.939	2521.32	3911.84	1130.79	0.289036	-1.79068	0.00118344	0.00807842	60S ribosomal protein L14, putative
PF3D7_0629900.1	419.667	430.391	136.807	43.834	257.675	425.029	90.3207	0.212001	-2.23786	0.0011876	0.00809627	CRAL/TRIO domain-containing protein, putative
PF3D7_1438700.1	49.8398	8.42776	195.915	180.327	108.627	29.1338	188.121	6.46103	2.69176	0.00119035	0.00810456	DNA primase small subunit
PF3D7_0826300.1	49.7948	4.21907	136.808	285.854	119.169	27.0069	211.331	7.83305	2.96957	0.00119292	0.00811154	SPRY domain, putative
PF3D7_1126200.1	4024.06	3119.93	1206.22	845.34	2298.89	3572	1025.78	0.287142	-1.80016	0.00119588	0.00811446	Name=RPS18
PF3D7_0813900.1	5310.52	5050.9	1850.65	1054.73	3316.7	5180.71	1452.69	0.280371	-1.83459	0.00119643	0.00811446	Name=RPS16
PF3D7_1233300.1	34.1339	11.2559	122.234	153.099	80.1807	22.6949	137.667	6.0707	2.60186	0.00120722	0.00817712	Name=PPR2
PF3D7_0103500.1	39.8157	14.0733	103.614	225.316	95.7047	26.9445	164.465	6.11077	2.61135	0.0012109	0.00817927	conserved Plasmodium protein, unknown function
PF3D7_1475800.1	1.42636	2.8029	17.8126	74.7608	24.2007	2.11463	46.2867	21.9024	4.45302	0.00121159	0.00817927	conserved Plasmodium protein, unknown function
PF3D7_1140500.1	4.26633	1.40717	23.4752	75.3128	26.1154	2.83675	49.394	17.4677	4.12662	0.0012122	0.00817927	Name=MyoK
PF3D7_0935400.1	4.26749	1.40664	30.7613	62.9715	24.8517	2.83707	46.8664	16.5652	4.05009	0.00124893	0.00841626	Name=GDV1
PF3D7_1367800.1	7.11238	5.62669	20.2376	130.881	40.9645	6.36953	75.5595	11.8879	3.57143	0.00125418	0.00844086	Name=PSOP2
PF3D7_0106400.1	546.307	580.185	162.742	148.905	359.535	563.246	155.823	0.276604	-1.8541	0.00125655	0.00844601	pre-rRNA-processing protein TSR2, putative
PF3D7_1423100.1	11.3783	5.62772	34.8084	127.172	44.7467	8.503	80.9903	9.5457	3.25485	0.00126038	0.00846091	ankyrin-repeat protein, putative
PF3D7_0607200.1	14.2337	0	78.5256	85.8295	44.6472	7.11683	82.1776	11.5698	3.53229	0.00128086	0.00858746	RING zinc finger protein, putative
PF3D7_1004000.1	5378.59	4667.1	1755.99	1172.84	3243.63	5022.84	1464.42	0.291526	-1.7783	0.00129165	0.00864879	60S ribosomal protein L13, putative
PF3D7_1243500.1	15.6663	18.2564	90.6726	114.253	59.7121	16.9613	102.463	6.04257	2.59516	0.00130095	0.00870001	Name=SNF7
PF3D7_1357400.1	19.9093	15.4791	67.9972	159.268	65.6633	17.6942	113.632	6.43023	2.68487	0.00131049	0.00875268	conserved Plasmodium protein, unknown function
PF3D7_0707200.1	17.0631	2.81483	64.7587	110.496	48.7831	9.93897	87.6272	8.83173	3.1427	0.00131302	0.00875845	conserved Plasmodium protein, unknown function
PF3D7_0217900.1	66.8632	56.2591	237.187	276.588	159.224	61.5611	256.887	4.17375	2.06134	0.00131637	0.00875943	thioesterase/thiol ester dehydrase-isomerase, putative
PF3D7_1455300.1	18.4906	9.84783	84.1881	103.715	54.0603	14.1692	93.9515	6.63583	2.73028	0.00131649	0.00875943	conserved protein, unknown function
PF3D7_0424300.1	44.0905	43.6152	208.041	183.35	119.774	43.8529	195.695	4.46188	2.15765	0.00132754	0.00882176	#N/A
PF3D7_0314700.1	48.3491	9.85091	110.9	277.172	111.568	29.1	194.036	6.67522	2.73882	0.00133119	0.00883486	Name=RNF1
PF3D7_0600200.1	0	0	28.3318	17.9011	11.5582	0	23.1164	88.7482	6.47165	0.00133843	0.00887171	Name=VAR
PF3D7_0516900.1	6382.95	4734.42	1886.28	1361.66	3591.33	5558.68	1623.97	0.292132	-1.77531	0.00134027	0.00887275	Name=RPL2
PF3D7_1304000.1	38.4008	7.03488	113.33	195.078	88.4609	22.7178	154.204	6.7953	2.76454	0.00134251	0.00887641	Name=CAPH
PF3D7_0103000.1	11.3898	1.40499	55.8594	80.2781	37.2331	6.39739	68.0688	10.6649	3.4148	0.00135295	0.00891934	vacuolar protein sorting-associated protein VTA1, putative
PF3D7_1446700.1	41.2788	7.02709	148.956	169.19	91.6131	24.1529	159.073	6.59154	2.72062	0.00135324	0.00891934	conserved Plasmodium protein, unknown function
PF3D7_1003500.1	3347.27	3260.42	1120.36	857.534	2146.4	3303.85	988.947	0.299305	-1.74031	0.00135442	0.00891934	40S ribosomal protein S20e, putative
PF3D7_0206900.1	18.5113	0	91.4809	106.836	54.2072	9.25563	99.1587	10.733	3.42398	0.00135578	0.00891934	Name=MSP5
PF3D7_0706400.1	3080.4	3228.03	1130.13	671.214	2027.44	3154.22	900.671	0.285495	-1.80846	0.00136713	0.00898277	Name=RPL37
PF3D7_1333400.1	478.834	846.093	215.357	98.214	409.624	662.463	156.785	0.2364	-2.0807	0.00137115	0.00898386	AMMECR1 domain-containing protein, putative
PF3D7_0716800.1	1110.31	1365.98	403.964	309.981	797.558	1238.14	356.972	0.288244	-1.79464	0.00137136	0.00898386	Name=EIF3I
PF3D7_0729600.1	9.97613	2.80611	63.1499	63.006	34.7346	6.39112	63.078	9.88512	3.30526	0.00137242	0.00898386	Name=CMC1
PF3D7_1323100.1	3212.58	2342.87	967.435	593.476	1779.09	2777.72	780.455	0.280918	-1.83178	0.0013765	0.00899938	60S ribosomal protein L6, putative
PF3D7_0105300.1	15.6754	2.80645	51.0054	119.832	47.3298	9.24094	85.4187	9.26734	3.21216	0.00138022	0.00901256	Name=CAP
PF3D7_1204900.1	4.27248	1.4044	29.1447	63.6107	24.6081	2.83844	46.3777	16.3918	4.0349	0.0013829	0.00901882	conserved Plasmodium protein, unknown function
PF3D7_0724900.1	0	0	15.3802	30.8653	11.5614	0	23.1228	88.9856	6.4755	0.00139251	0.00906189	kinesin-20, putative
PF3D7_1234600.1	14.2239	1.40679	103.616	54.9445	43.5479	7.81534	79.2804	10.1492	3.34329	0.00139294	0.00906189	Name=TOC75
PF3D7_1148500.1	8.71156	5.42395	140.946	19.9501	43.7578	7.06776	80.4478	11.388	3.50945	0.00139591	0.00906996	#N/A
PF3D7_1114900.1	1.42185	4.22253	29.1413	62.9632	24.4372	2.82219	46.0522	16.3213	4.02868	0.00142139	0.00922417	filamin domain-containing protein, putative
PF3D7_1206600.1	1527.31	2003.87	603.879	403.106	1134.54	1765.59	503.493	0.285099	-1.81046	0.00142326	0.00922487	Name=RPC2
PF3D7_1001400.1	1554.61	2159.55	647.6	177.796	1134.89	1857.08	412.698	0.222098	-2.17073	0.00142607	0.00923176	Name=XL1
PF3D7_0531300.1	14.247	8.42209	68.8157	93.8824	46.3418	11.3345	81.349	7.185	2.84499	0.00143233	0.00923918	conserved Plasmodium protein, unknown function
PF3D7_1401600.1	1422.52	2281.52	647.606	283.991	1158.91	1852.02	465.799	0.2514	-1.99195	0.00143254	0.00923918	Plasmodium exported protein (PHISTb), unknown function
PF3D7_1231300.1	0	0	10.5236	37.0425	11.8915	0	23.7831	91.6052	6.51736	0.00143273	0.00923918	conserved Plasmodium protein, unknown function
PF3D7_1246700.1	39.8528	16.8665	127.098	180.302	91.0297	28.3597	153.7	5.4242	2.43941	0.00143424	0.00923918	conserved Plasmodium protein, unknown function
PF3D7_1431600.1	48.3718	7.03185	155.427	209.914	105.186	27.7018	182.67	6.59962	2.72238	0.00144244	0.00928062	Name=SCS-beta
PF3D7_1124900.1	2373.91	2368.58	838.679	543.981	1531.29	2371.24	691.33	0.29149	-1.77848	0.00145558	0.00934594	Name=RPL35
PF3D7_1411900.1	1094.36	1196.37	406.385	214.253	727.841	1145.36	310.319	0.270781	-1.8848	0.00145614	0.00934594	p1/s1 nuclease, putative
PF3D7_1474400.1	11.3744	8.44556	38.0455	129.628	46.8735	9.90996	83.837	8.47536	3.08327	0.00146606	0.00939815	conserved Plasmodium protein, unknown function
PF3D7_0305700.1	539.885	534.904	183.776	82.7614	335.332	537.395	133.269	0.247642	-2.01367	0.00148247	0.00949175	ubiquitin-conjugating enzyme E2, putative
PF3D7_0508000.1	22.7732	11.2442	74.4777	143.254	62.9372	17.0087	108.866	6.40944	2.6802	0.00149195	0.00953551	Name=P38
PF3D7_0902300.1	1202.13	1451.46	458.994	295.728	852.077	1326.79	377.361	0.284315	-1.81444	0.0014933	0.00953551	Name=FIKK9.4
PF3D7_0920200.1	45.5192	7.03336	133.568	215.46	100.395	26.2763	174.514	6.64796	2.73291	0.00149507	0.00953551	CS domain protein, putative
PF3D7_0419800.1	283.323	566.206	131.958	49.402	257.722	424.765	90.6799	0.213046	-2.23076	0.00149722	0.00953551	60S ribosomal protein L7ae/L30e, putative
PF3D7_0719600.1	4553.14	4582.67	1545.38	1252.73	2983.48	4567.91	1399.05	0.306264	-1.70715	0.00149836	0.00953551	60S ribosomal protein L11a, putative
PF3D7_0903900.1	3196.66	3661.47	1238.88	739.154	2209.04	3429.07	989.015	0.288375	-1.79398	0.00150951	0.00958327	Name=RPL32
PF3D7_0920800.1	3702.15	3255.41	1287.14	523.561	2192.06	3478.78	905.349	0.260185	-1.94239	0.00150951	0.00958327	Name=IMPDH
PF3D7_1248700.1	1986.33	3821.41	908.237	688.891	1851.22	2903.87	798.564	0.274972	-1.86264	0.00152395	0.00966332	conserved protein, unknown function
PF3D7_1365900.1	5548.54	4003.94	1662.84	1123.29	3084.65	4776.24	1393.06	0.291641	-1.77773	0.00153055	0.00969348	ubiquitin-60S ribosomal protein L40
PF3D7_1305000.1	29.8639	33.7727	164.326	140.131	92.0234	31.8183	152.229	4.78298	2.25791	0.00154776	0.00979067	MCL1 domain-containing protein, putative
PF3D7_0915400.1	19109.9	20402.4	7418.12	3587.75	12629.5	19756.1	5502.94	0.278533	-1.84408	0.00154973	0.00979138	Name=PFK9
PF3D7_1308600.1	1.42222	1.40701	25.0944	50.6213	19.6362	1.41462	37.8578	26.801	4.74422	0.00155172	0.00979218	conserved Plasmodium protein, unknown function
PF3D7_0934800.1	9.96111	26.7129	56.667	205.605	74.7366	18.337	131.136	7.1563	2.83921	0.00156132	0.009841	Name=PKAc
PF3D7_1022400.1	7618.48	5685.99	2023.81	2043.06	4342.84	6652.23	2033.44	0.305679	-1.70991	0.00156388	0.00984532	Name=SRSF4
PF3D7_0807900.1	885.364	855.893	300.341	188.95	557.637	870.628	244.646	0.280845	-1.83216	0.00157467	0.0099014	Name=TyrRS
PF3D7_1317800.1	5796.15	6214.07	2125.97	1516.87	3913.27	6005.11	1821.42	0.303294	-1.72121	0.00158091	0.00992047	Name=RPS19
PF3D7_1324900.1	16458.3	14449.6	5401.13	4081.73	10097.7	15453.9	4741.43	0.306805	-1.70461	0.00158147	0.00992047	Name=LDH
PF3D7_0618100.1	12.8049	4.21883	45.333	104.958	41.8288	8.51187	75.1457	8.84735	3.14524	0.00159301	0.00998097	conserved Plasmodium protein, unknown function
PF3D7_1016400.1	2141.12	1554.08	586.088	511.817	1198.28	1847.6	548.952	0.297094	-1.75101	0.00159601	0.00998786	Name=FIKK10.1
PF3D7_1103800.1	145.011	88.6881	288.172	741.334	315.801	116.85	514.753	4.40722	2.13987	0.00160102	0.0100073	Name=NOT1
PF3D7_1441000.1	254.652	326.298	85.8083	59.8864	181.661	290.475	72.8474	0.250482	-1.99722	0.00162694	0.0101573	Name=NCS2
PF3D7_0107800.1	65.4234	36.5815	179.708	282.123	140.959	51.0024	230.915	4.53025	2.17959	0.0016392	0.0102217	Name=MRE11
PF3D7_0524600.1	37.0188	14.0489	137.625	142.65	82.8358	25.5338	140.138	5.49145	2.45719	0.00164193	0.0102228	50S ribosomal protein L12, apicoplast, putative
PF3D7_0510000.1	19.9153	4.21984	72.8557	112.361	52.3381	12.0676	92.6086	7.68578	2.94219	0.00164326	0.0102228	conserved Plasmodium protein, unknown function
PF3D7_0910900.1	25.6125	7.03038	97.9524	117.31	61.9763	16.3215	107.631	6.60097	2.72268	0.00165692	0.010287	DNA primase large subunit, putative
PF3D7_1020900.1	1854.27	986.913	437.956	343.915	905.764	1420.59	390.936	0.275147	-1.86172	0.00165868	0.010287	Name=ARF1
PF3D7_0505300.1	0	0	36.4285	9.87861	11.5768	0	23.1535	88.7865	6.47227	0.00166028	0.010287	UDP-N-acetylglucosamine transporter, putative
PF3D7_1028800.1	7.12595	1.40302	47.7673	56.2116	28.127	4.26448	51.9895	12.222	3.61141	0.0016614	0.010287	conserved protein, unknown function
PF3D7_1142600.1	3047.42	3393.35	1167.48	733.247	2085.37	3220.39	950.362	0.295063	-1.76091	0.00166591	0.0103028	60S ribosomal protein L35ae, putative
PF3D7_0707700.1	605.936	825.79	225.851	179.65	459.307	715.863	202.75	0.283128	-1.82047	0.00167344	0.0103372	E3 ubiquitin-protein ligase, putative
PF3D7_0814000.1	8082.92	9339.39	3251.88	1772.05	5611.56	8711.15	2511.96	0.288341	-1.79415	0.00168329	0.0103859	60S ribosomal protein L13-2, putative
PF3D7_0815900.1	14.2318	1.40572	49.3816	106.82	42.9597	7.81876	78.1006	10.0136	3.32388	0.00168663	0.0103943	Name=aLipDH
PF3D7_1319700.1	7.11318	1.40645	48.5708	54.9473	28.0094	4.25982	51.759	12.173	3.60561	0.00169732	0.010448	protein phosphatase PP2A regulatory subunit A, putative
PF3D7_1476500.1	25.6037	7.0337	86.6169	130.88	62.5336	16.3187	108.748	6.67222	2.73817	0.00170011	0.0104529	probable protein, unknown function
PF3D7_0219600.1	89.6143	15.4738	218.566	388.938	178.148	52.5441	303.752	5.78448	2.53219	0.00171648	0.010524	Name=RFC1
PF3D7_1324600.1	8.5322	4.22181	31.57	97.5348	35.4647	6.37701	64.5524	10.1462	3.34287	0.00171832	0.010524	conserved Plasmodium protein, unknown function
PF3D7_1426900.1	34.2149	8.41465	109.3	156.294	77.0561	21.3148	132.797	6.23839	2.64117	0.00172025	0.010524	Name=QCR6
PF3D7_1203200.1	256.905	252.05	79.3507	21.0107	152.329	254.477	50.1807	0.196389	-2.34821	0.00172027	0.010524	Name=SRP14
PF3D7_0806200.1	1.42253	1.4066	24.2852	50.0072	19.2804	1.41456	37.1462	26.2994	4.71696	0.00172331	0.010524	Name=DPY19
PF3D7_0404800.1	7.11573	21.0865	81.7629	108.671	54.6591	14.1011	95.2171	6.75047	2.75499	0.00172401	0.010524	sporozoite-specific protein S10, putative
PF3D7_1227300.1	0	1.40665	20.2377	57.4152	19.7649	0.703323	38.8264	55.0285	5.78211	0.00172567	0.010524	conserved Plasmodium protein, unknown function
PF3D7_1024700.1	18.5021	4.21693	86.6205	85.8272	48.7917	11.3595	86.2238	7.5981	2.92564	0.00172854	0.0105293	conserved protein, unknown function
PF3D7_0113700.1	1198	1432.95	482.474	206.831	830.063	1315.47	344.652	0.261839	-1.93325	0.00173581	0.0105613	Name=HSP40
PF3D7_1227600.1	78.2204	5.62824	290.608	287.675	165.533	41.9243	289.142	6.89944	2.78648	0.00174745	0.0106199	Name=SPC24
PF3D7_0316800.1	5595.85	4385.83	1818.25	1117.67	3229.4	4990.84	1467.96	0.294101	-1.76562	0.00175537	0.0106558	40S ribosomal protein S15A, putative
PF3D7_1033400.1	4104.05	3835.91	1360.89	1107.29	2602.03	3969.98	1234.09	0.310838	-1.68577	0.00175786	0.0106586	Name=HAD1
PF3D7_0220100.1	721.104	890.577	278.468	174.708	516.214	805.841	226.588	0.281016	-1.83128	0.0017929	0.0108555	DnaJ protein, putative
PF3D7_1204100.1	21.3365	16.8808	60.7128	178.417	69.3368	19.1086	119.565	6.26584	2.64751	0.00179446	0.0108555	conserved Plasmodium protein, unknown function
PF3D7_0831800.1	0	0	20.2376	22.8424	10.77	0	21.54	82.8047	6.37164	0.00180151	0.0108765	Name=HRP2
PF3D7_0422700.1	586.373	489.165	182.146	108.673	341.589	537.769	145.41	0.270142	-1.88821	0.00180208	0.0108765	Name=EIF4A3
PF3D7_1012100.1	46.966	4.21704	114.954	264.272	107.602	25.5915	189.613	7.41787	2.89101	0.00181778	0.0109475	conserved protein, unknown function
PF3D7_1341300.1	4764.5	3225.1	1357.61	1030.6	2594.45	3994.8	1194.11	0.298895	-1.74229	0.00181799	0.0109475	60S ribosomal protein L18-2, putative
PF3D7_0617700.1	65.594	46.2658	5.66753	8.03148	31.3897	55.9299	6.84951	0.123077	-3.02236	0.00182141	0.0109555	Name=RIF
PF3D7_1369000.1	9.95829	16.8778	69.618	105.572	50.5066	13.4181	87.5952	6.53036	2.70716	0.00184784	0.0111018	Name=GPAA1
PF3D7_1414800.1	1147.66	1024.07	393.448	216.759	695.484	1085.86	305.103	0.280825	-1.83226	0.00185278	0.0111188	Name=SMB1
PF3D7_0519300.1	39.8392	5.62478	119.809	184.606	87.4697	22.732	152.207	6.70291	2.74479	0.00187565	0.0112344	Name=COX10
PF3D7_1018700.1	2450.48	2398.98	918.777	383.363	1537.9	2424.73	651.07	0.268422	-1.89742	0.00187632	0.0112344	conserved Plasmodium protein, unknown function
PF3D7_0314200.1	14.2219	5.62823	63.95	85.8087	42.4022	9.92507	74.8794	7.55352	2.91715	0.00188107	0.0112501	conserved Plasmodium protein, unknown function
PF3D7_1019400.1	2117.93	1634.51	632.282	505.812	1222.63	1876.22	569.047	0.303258	-1.72138	0.00188725	0.0112638	60S ribosomal protein L30e, putative
PF3D7_1211900.1	5410.69	4131.9	1527.5	1448.19	3129.57	4771.29	1487.85	0.31183	-1.68117	0.00188765	0.0112638	Name=ATP4
PF3D7_1021000.1	24.2103	7.02219	133.58	75.9618	60.1935	15.6162	104.771	6.7096	2.74623	0.00190343	0.0113451	conserved protein, unknown function
PF3D7_0316300.1	37.0303	4.21288	141.676	144.516	81.8588	20.6216	143.096	6.94561	2.7961	0.00190949	0.0113684	Name=PPase
PF3D7_1404400.1	4.27389	2.80754	40.4797	49.4111	24.2431	3.54072	44.9454	12.7084	3.66771	0.00191804	0.0114064	ribosomal protein L16, mitochondrial, putative
PF3D7_0522100.1	11.3799	9.84662	46.9514	110.509	44.6716	10.6132	78.73	7.42917	2.8932	0.00192209	0.0114176	conserved Plasmodium protein, unknown function
PF3D7_1477700.1	11.3861	2.81122	67.1917	61.1291	35.6295	7.09866	64.1604	9.04817	3.17763	0.00193053	0.0114548	Name=Pfg14-748
PF3D7_1247800.1	2.84612	1.40588	21.8573	59.2742	21.3459	2.126	40.5658	19.1377	4.25835	0.00193285	0.0114556	Name=DPAP2
PF3D7_1017400.1	2266.05	1952.14	782.829	440.265	1360.32	2109.09	611.547	0.289878	-1.78648	0.00194102	0.0114911	Name=PMM
PF3D7_1336200.1	112.418	12.6535	327.859	422.325	218.814	62.536	375.092	6.00051	2.58509	0.00194816	0.0115204	conserved Plasmodium protein, unknown function
PF3D7_1207200.1	4.26519	1.40768	35.6169	49.3816	22.6678	2.83644	42.4993	15.0124	3.90808	0.0019628	0.011594	zinc finger protein, putative
PF3D7_1427700.1	0	0	21.8626	20.395	10.5644	0	21.1288	81.245	6.34421	0.00196547	0.0115967	conserved Plasmodium protein, unknown function
PF3D7_1006200.1	3379.32	2044.75	896.168	700.236	1755.12	2712.04	798.202	0.294292	-1.76468	0.00196894	0.0116042	Name=ALBA3
PF3D7_1019700.1	18.4925	1.40664	67.1891	109.891	49.2449	9.94955	88.5403	8.91498	3.15623	0.00202119	0.0118988	conserved Plasmodium protein, unknown function
PF3D7_0831000.1	150.879	68.8666	16.1909	22.8468	64.6959	109.873	19.5188	0.178126	-2.48903	0.00202454	0.0119013	Name=GEXP09
PF3D7_1014200.1	0	0	4.85713	42.6016	11.8647	0	23.7294	91.4551	6.51499	0.00202614	0.0119013	Name=HAP2
PF3D7_1335800.1	11.3856	1.40569	44.5245	86.444	35.94	6.39565	65.4843	10.2654	3.35972	0.00204218	0.0119743	conserved Plasmodium protein, unknown function
PF3D7_0204000.1	5.69115	0	44.5235	46.9228	24.2844	2.84558	45.7231	16.1142	4.01026	0.00204311	0.0119743	Name=CAPH2
PF3D7_0927900.1	2738.32	1810.34	809.507	511.799	1467.49	2274.33	660.653	0.290425	-1.78376	0.00204763	0.0119874	Name=PSD
PF3D7_1460300.1	1436.25	1339.5	500.408	329.403	901.391	1387.88	414.906	0.298859	-1.74247	0.00205028	0.0119896	Name=RPL29
PF3D7_0624000.1	7210.08	4300.81	1891.02	1554.59	3739.13	5755.45	1722.81	0.299325	-1.74021	0.00205308	0.0119926	Name=HK
PF3D7_0532100.1	26418.3	16187.8	5074.91	7526.4	13801.9	21303.1	6300.66	0.295769	-1.75746	0.00205982	0.0120187	Name=ETRAMP5
PF3D7_0503800.1	2617.11	2047.92	812.055	620.212	1524.32	2332.51	716.133	0.306986	-1.70375	0.00206336	0.012026	Name=RPL31
PF3D7_0501000.1	4132.97	3352.42	691.36	1427.7	2401.11	3742.69	1059.53	0.283148	-1.82037	0.00207259	0.0120664	Plasmodium exported protein, unknown function
PF3D7_0304400.1	2998.58	3638.57	1218.39	797.24	2163.19	3318.57	1007.81	0.303649	-1.71952	0.00208734	0.0121243	Name=RPL44
PF3D7_0510800.1	5.69401	0	29.1437	65.4546	25.0731	2.84701	47.2991	16.685	4.06048	0.0020888	0.0121243	WD repeat-containing protein, putative
PF3D7_0826400.1	1.42621	1.40166	31.5766	38.306	18.1776	1.41393	34.9413	24.7241	4.62785	0.00208945	0.0121243	Name=CPT
PF3D7_0705700.1	3610.8	3118.53	1173.9	941.85	2211.27	3364.66	1057.87	0.314386	-1.66939	0.0020955	0.0121461	40S ribosomal protein S29, putative
PF3D7_1435100.1	7.12071	1.40443	43.717	56.8171	27.2648	4.26257	50.267	11.8215	3.56334	0.00210498	0.0121876	ribonuclease H2 subunit B, putative
PF3D7_1455600.1	4.26591	0	11.3328	85.8048	25.3509	2.13296	48.5688	22.8767	4.5158	0.00211054	0.0122064	Name=FER2
PF3D7_0627100.1	1400.56	2344.83	682.393	310.497	1184.57	1872.7	496.445	0.264993	-1.91598	0.00211575	0.0122231	ankyrin-repeat protein, putative
PF3D7_1242500.1	9.96553	7.02547	74.4789	56.1938	36.9159	8.4955	65.3364	7.68914	2.94282	0.00212947	0.0122888	conserved protein, unknown function
PF3D7_1323400.1	7238.8	9409.29	3149.96	1776.56	5393.65	8324.05	2463.26	0.295901	-1.75682	0.00213515	0.0123081	Name=RPL23
PF3D7_1334100.1	58.3142	26.7313	173.233	216.07	118.587	42.5228	194.651	4.57983	2.1953	0.00215056	0.0123834	conserved protein, unknown function
PF3D7_1305600.1	7.11871	0	48.5734	51.8722	26.8911	3.55935	50.2228	14.1515	3.82289	0.00216021	0.0124253	Name=S2P
PF3D7_1111100.1	89.6555	14.0583	248.526	329.098	170.335	51.8569	288.812	5.57234	2.47828	0.00217359	0.0124804	Name=RFC5
PF3D7_0704800.1	4.26682	2.81389	23.4754	70.994	25.3875	3.54036	47.2347	13.3743	3.7414	0.00217672	0.0124804	Name=PPM12
PF3D7_0811700.1	0	0	5.66644	40.1257	11.448	0	22.8961	88.2309	6.46321	0.0021769	0.0124804	conserved Plasmodium protein, unknown function
PF3D7_1143800.1	577.451	665.473	211.279	148.779	400.746	621.462	180.029	0.289522	-1.78825	0.00217967	0.0124827	Name=CAP93
PF3D7_0918400.1	9.95482	4.22147	26.7132	111.735	38.1561	7.08814	69.224	9.79056	3.29139	0.00222869	0.0127495	conserved Plasmodium protein, unknown function
PF3D7_0605300.1	18.5061	5.62091	76.0977	91.3902	47.9037	12.0635	83.7439	6.95017	2.79705	0.0022512	0.0128644	Name=ARK1
PF3D7_1019500.2	27.026	2.81349	83.3789	142.61	63.957	14.9197	112.994	7.58441	2.92304	0.00225905	0.0128952	TMEM94 domain-containing protein, putative
PF3D7_0905200.1	520.521	754.183	217.754	140.134	408.148	637.352	178.944	0.28057	-1.83357	0.00228048	0.0129977	mitochondrial carrier protein, putative
PF3D7_0711700.1	172.055	189.998	55.0449	25.3092	110.602	181.026	40.1771	0.221149	-2.17691	0.00228427	0.0129977	Name=VAR
PF3D7_0827900.1	6671.17	4036.4	1732.39	1538.03	3494.5	5353.79	1635.21	0.305425	-1.71111	0.00228522	0.0129977	Name=PDI8
PF3D7_0731400.1	121.039	54.7806	297.921	419.939	223.42	87.9099	358.93	4.08461	2.0302	0.00228688	0.0129977	#N/A
PF3D7_1313400.1	18.4938	16.8781	66.3799	140.145	60.4743	17.6859	103.263	5.8455	2.54733	0.00229472	0.0130166	DEAD box helicase, putative
PF3D7_0820500.1	331.496	483.777	139.237	67.9137	255.606	407.637	103.575	0.253685	-1.97889	0.00229515	0.0130166	Name=YIF1
PF3D7_1420700.1	7794.12	6905.52	2719.88	1918.59	4834.53	7349.82	2319.24	0.315535	-1.66413	0.00230164	0.0130284	Name=P113
PF3D7_0203700.1	1534.38	2472.24	744.779	332.203	1270.9	2003.31	538.491	0.268701	-1.89593	0.00230218	0.0130284	Name=MAK16
PF3D7_1211300.1	41.2416	46.4359	160.279	210.506	114.616	43.8387	185.393	4.23021	2.08073	0.00230784	0.0130463	Name=MCM8
PF3D7_0302100.1	2846.72	2697.98	949.525	830.882	1831.28	2772.35	890.203	0.321084	-1.63898	0.00233624	0.0131927	Name=SRPK1
PF3D7_0605000.1	8.55307	7.01294	45.3392	79.6898	35.1488	7.78301	62.5145	8.04308	3.00775	0.00235487	0.0132837	50S ribosomal protein L24, putative
PF3D7_1427500.1	49.7861	11.2535	143.282	195.087	99.8522	30.5198	169.185	5.54773	2.4719	0.00236674	0.0133312	Name=MSH2-1
PF3D7_0830400.1	2947.92	2054.68	915.595	578.585	1624.19	2501.3	747.09	0.298628	-1.74358	0.00236836	0.0133312	CRA domain-containing protein, putative
PF3D7_1364600.1	12.8028	7.03296	68.8082	71.6152	40.0648	9.91789	70.2117	7.0833	2.82442	0.00237352	0.0133427	aldehyde reductase, putative
PF3D7_1320000.1	745.181	1235.5	361.033	137.044	619.69	990.342	249.039	0.251255	-1.99278	0.00237548	0.0133427	Name=GP1
PF3D7_0902600.1	323.157	247.308	93.0984	50.6357	178.55	285.232	71.8671	0.251489	-1.99143	0.00238547	0.0133846	Name=FIKK9.7
PF3D7_0820300.1	1271.49	1419.64	516.459	221.006	857.149	1345.57	368.733	0.273878	-1.86839	0.00239143	0.0134037	conserved Plasmodium protein, unknown function
PF3D7_0315100.1	972.343	768.594	319.774	174.139	558.712	870.469	246.956	0.283519	-1.81848	0.00240181	0.0134476	Name=eIF4E
PF3D7_0207300.1	0	0	11.3336	30.2565	10.3975	0	20.795	80.0809	6.32339	0.00241802	0.013524	Name=SERA8
PF3D7_0617200.1	4845.42	7315.25	2232.59	1436.53	3957.45	6080.34	1834.56	0.301698	-1.72883	0.00242845	0.0135679	BFR1 domain-containing protein, putative
PF3D7_1222900.1	8.53822	0	39.6669	71.0052	29.8026	4.26911	55.3361	13.0032	3.7008	0.00243367	0.0135826	conserved Plasmodium protein, unknown function
PF3D7_0404600.1	551.587	1293.8	277.648	215.422	584.615	922.694	246.535	0.267118	-1.90445	0.00244197	0.0136145	conserved Plasmodium membrane protein, unknown function
PF3D7_1303700.1	0	4.22007	23.4757	59.2669	21.7407	2.11003	41.3713	19.5811	4.29139	0.00245062	0.0136483	tetratricopeptide repeat protein, putative
PF3D7_1465800.1	9.95093	8.44744	44.5208	93.8218	39.1852	9.19919	69.1713	7.53014	2.91268	0.00245784	0.0136634	dynein beta chain, putative
PF3D7_0623800.1	5453.62	10270.8	2897.92	1407.37	5007.42	7862.21	2152.64	0.273773	-1.86895	0.00245852	0.0136634	Name=TKL4
PF3D7_1018300.1	689.904	993.104	306.803	159.28	537.273	841.504	233.042	0.276733	-1.85344	0.00246427	0.0136809	peptidase, putative
PF3D7_0935390.1	19.92	2.81232	94.714	79.0289	49.1188	11.3662	86.8715	7.64935	2.93534	0.00247334	0.0137167	#N/A
PF3D7_0733000.1	7.10929	8.44504	86.6144	40.1236	35.5731	7.77717	63.369	8.13548	3.02423	0.00250976	0.0139041	Name=VAR
PF3D7_0418900.1	9.96381	1.40542	49.3822	65.4532	31.5511	5.68462	57.4177	10.1227	3.33952	0.00252127	0.0139532	conserved protein, unknown function
PF3D7_1216200.1	1928.49	1692.39	552.914	606.348	1195.04	1810.44	579.631	0.320178	-1.64305	0.00252681	0.0139691	glycerol-3-phosphate dehydrogenase [NAD(+)], putative
PF3D7_1403600.1	7.12393	5.61425	44.528	66.0895	30.8389	6.36909	55.3087	8.69387	3.12	0.00254873	0.0140755	Name=Sel1
PF3D7_0314400.1	786.876	624.295	249.333	164.852	456.339	705.586	207.093	0.29334	-1.76935	0.00256755	0.0141646	Name=PPP6
PF3D7_0217800.1	3125.59	2620.45	1070.35	729.004	1886.35	2873.02	899.677	0.313106	-1.67528	0.00257578	0.0141951	Name=RPS26
PF3D7_1437700.1	8.53511	0	61.5226	46.3028	29.0901	4.26755	53.9127	12.6545	3.66158	0.0025884	0.0142497	succinyl-CoA ligase, putative
PF3D7_0812400.1	2293.23	1656.86	705.084	516.13	1292.83	1975.05	610.607	0.309113	-1.69379	0.00259457	0.0142688	Name=KARalpha
PF3D7_0622200.1	667.243	756.632	263.902	140.148	456.981	711.938	202.025	0.283532	-1.81841	0.00261219	0.0143507	radical SAM protein, putative
PF3D7_0629300.1	15.6481	5.62625	38.0469	129.031	47.0882	10.6372	83.5392	7.87076	2.9765	0.00263104	0.0144392	Name=PL
PF3D7_1129600.1	1.42229	1.40693	14.571	57.4127	18.7032	1.41461	35.9918	25.5032	4.67261	0.00266643	0.0146181	phosphatidylinositol-4-phosphate 5-kinase, putative
PF3D7_1005900.1	7.11529	0	34.8098	64.2137	26.5347	3.55765	49.5117	13.9658	3.80383	0.00269591	0.0147644	conserved protein, unknown function
PF3D7_0315600.1	5.69166	1.40608	27.5238	64.2118	24.7083	3.54887	45.8678	12.9648	3.69653	0.00271258	0.0148292	zinc finger protein, putative
PF3D7_0829100.1	724.944	938.059	311.688	90.1683	516.215	831.502	200.928	0.241361	-2.05073	0.00271598	0.0148292	Name=CCDC124
PF3D7_1241400.1	2.84364	0	25.0939	45.6788	18.4041	1.42182	35.3864	24.9941	4.64351	0.0027181	0.0148292	RNA-binding protein, putative
PF3D7_0308300.1	2.84743	1.405	18.6198	58.6646	20.3842	2.12622	38.6422	18.2337	4.18854	0.00271901	0.0148292	Name=PIC4
PF3D7_1441200.1	2984.66	2239.11	980.319	627.879	1707.99	2611.88	804.099	0.307811	-1.69988	0.00272745	0.0148598	60S ribosomal protein L1, putative
PF3D7_0730400.1	5.73638	2.78227	26.7298	70.5465	26.4487	4.25933	48.6381	11.4637	3.519	0.00273306	0.014866	Name=IMP2
PF3D7_1358800.1	3043.05	3819.22	1323.64	775.034	2240.24	3431.14	1049.34	0.305781	-1.70943	0.00273423	0.014866	Name=RPS15
PF3D7_1331300.1	32.7622	2.80805	132.772	118.582	71.7311	17.7851	125.677	7.07302	2.82233	0.00274554	0.014912	Name=SEC11
PF3D7_1429200.1	15.6439	8.44246	71.2354	82.7218	44.5109	12.0432	76.9786	6.39641	2.67726	0.00277643	0.0150614	Name=ApiAP2
PF3D7_1431800.1	15.6495	11.2512	61.5231	104.339	48.1907	13.4503	82.9311	6.17291	2.62595	0.00278086	0.0150614	Name=E-NTPDase
PF3D7_0705400.1	143.683	11.252	421.755	515.514	273.051	77.4676	468.635	6.05123	2.59723	0.00278322	0.0150614	Name=MCM7
PF3D7_0304800.1	0	0	16.9994	22.2238	9.8058	0	19.6116	75.4133	6.23675	0.00278592	0.0150614	conserved Plasmodium membrane protein, unknown function
PF3D7_0528300.1	1.42255	1.40657	21.8567	45.6857	17.5929	1.41456	33.7712	23.9118	4.57965	0.00278735	0.0150614	conserved protein, unknown function
PF3D7_0206200.1	18.4975	9.84285	91.4761	78.412	49.5571	14.1702	84.944	5.99558	2.5839	0.00279521	0.0150884	Name=PAT
PF3D7_0416500.1	1.4234	0	25.0959	41.3714	16.9727	0.711702	33.2336	47.0005	5.55461	0.00280905	0.0151476	Name=MAF1
PF3D7_0529200.1	5.69566	4.2142	37.24	60.5197	26.9174	4.95493	48.8798	9.879	3.30437	0.00282764	0.0152322	sugar transporter, putative
PF3D7_1008700.1	189.153	22.5127	451.698	702.522	341.471	105.833	577.11	5.4546	2.44747	0.00283995	0.0152647	tubulin beta chain
PF3D7_1334200.1	714.344	1522.67	323.001	315.507	718.88	1118.5	319.254	0.28542	-1.80884	0.0028429	0.0152647	chaperone binding protein, putative
PF3D7_1336300.1	1.42555	0	38.0526	27.799	16.8193	0.712775	32.9258	46.4866	5.53874	0.0028447	0.0152647	conserved Plasmodium membrane protein, unknown function
PF3D7_1029300.1	54.0643	33.7514	170.808	196.95	113.894	43.9079	183.879	4.1893	2.06671	0.00284571	0.0152647	conserved protein, unknown function
PF3D7_1238700.1	49.7922	4.21937	128.712	233.989	104.178	27.0058	181.351	6.72188	2.74886	0.00284818	0.0152647	BTB/POZ domain-containing protein, putative
PF3D7_1344500.1	0	0	16.1925	22.8563	9.76221	0	19.5244	75.1213	6.23115	0.00285709	0.0152948	Name=USB1
PF3D7_1338400.1	5.69376	0	29.9532	58.6613	23.5771	2.84688	44.3073	15.6269	3.96596	0.00285961	0.0152948	SprT-like domain-containing protein, putative
PF3D7_1449000.1	0	1.39928	36.4375	29.0488	16.7214	0.699638	32.7432	46.3555	5.53467	0.00286479	0.015307	Name=GEST
PF3D7_1413700.1	35.5551	50.6534	138.424	232.734	114.341	43.1042	185.579	4.30733	2.1068	0.00287216	0.0153308	conserved Plasmodium protein, unknown function
PF3D7_1444800.1	17000.3	13301	4954.21	5068.72	10081.1	15150.7	5011.47	0.330776	-1.59607	0.00288244	0.0153701	Name=FBPA
PF3D7_1363700.1	25.606	7.03284	67.9988	140.144	60.1954	16.3194	104.071	6.38718	2.67518	0.00291399	0.0155226	Name=AMR1
PF3D7_1409400.1	14.2344	1.40537	50.1918	90.7708	39.1506	7.8199	70.4813	9.03427	3.17541	0.00292072	0.0155427	conserved protein, unknown function
PF3D7_0614400.1	403.958	303.867	123.854	62.3527	223.508	353.913	93.1033	0.262633	-1.92888	0.00292855	0.0155687	Name=CWF7
PF3D7_1454200.1	82.4862	167.442	31.5703	18.5198	75.0046	124.964	25.045	0.199738	-2.32382	0.00294271	0.0156281	conserved Plasmodium protein, unknown function
PF3D7_1404800.1	4094.4	4457.68	1701.55	925.988	2794.91	4276.04	1313.77	0.307198	-1.70276	0.00295176	0.0156604	conserved Plasmodium protein, unknown function
PF3D7_0920700.1	14.228	7.03121	53.4283	92.6109	41.8246	10.6296	73.0196	6.87993	2.78239	0.00300216	0.0159118	CRAL/TRIO domain-containing protein, putative
PF3D7_0304000.1	2.84584	0	6.47619	77.1777	21.6249	1.42292	41.8269	29.5626	4.8857	0.00302689	0.0160267	Name=IMC1a
PF3D7_1345900.1	34.1894	8.42321	137.63	105.615	71.4644	21.3063	121.623	5.71087	2.51371	0.00306935	0.0162343	Name=SPC25
PF3D7_1108100.1	4.26656	1.40706	20.2374	63.5848	22.3739	2.83681	41.9111	14.8223	3.8897	0.00307228	0.0162343	conserved Plasmodium protein, unknown function
PF3D7_1439400.1	72.577	8.43516	207.24	261.178	137.357	40.5061	234.209	5.78553	2.53245	0.00307648	0.0162402	cytochrome b-c1 complex subunit Rieske, putative
PF3D7_1346100.1	2060.89	1260.83	544.01	489.033	1088.69	1660.86	516.521	0.31098	-1.68511	0.00309609	0.0163274	Name=SEC61A
PF3D7_0202800.1	2.8449	0	33.1897	34.5723	17.6517	1.42245	33.881	23.9015	4.57903	0.00310833	0.0163755	conserved Plasmodium protein, unknown function
PF3D7_1215000.1	7.12165	0	38.0503	57.4369	25.6522	3.56082	47.7436	13.457	3.75028	0.00311765	0.0163977	Name=Trx-Px2
PF3D7_1332800.1	821.06	666.44	273.62	172.88	483.5	743.75	223.25	0.299996	-1.73699	0.00311878	0.0163977	eukaryotic translation initiation factor 6, putative
PF3D7_1218600.1	1098.28	689.157	328.662	184.599	575.175	893.72	256.63	0.286984	-1.80096	0.00312859	0.0164329	Name=RRS
PF3D7_0626000.1	491.99	945.774	241.226	164.818	460.952	718.882	203.022	0.282273	-1.82484	0.00313971	0.0164749	conserved Plasmodium protein, unknown function
PF3D7_1431900.1	2.84516	4.2196	22.6663	65.4421	23.7933	3.53238	44.0542	12.49	3.6427	0.00314968	0.0165107	Name=ISC3
PF3D7_1245200.1	1.42214	1.40713	24.2848	40.7432	16.9643	1.41463	32.514	23.0111	4.52426	0.00315908	0.0165306	conserved Plasmodium membrane protein, unknown function
PF3D7_1338700.1	55.4915	8.43693	184.571	175.346	105.961	31.9642	179.958	5.63274	2.49384	0.00315976	0.0165306	conserved protein, unknown function
PF3D7_1340600.1	1421.29	1250.25	484.09	374.759	882.597	1335.77	429.425	0.321421	-1.63746	0.00318878	0.0166659	Name=DBR1
PF3D7_1012900.1	1406.76	1161.99	460.607	361.771	847.782	1284.37	411.189	0.320089	-1.64346	0.00319518	0.0166828	Name=ATG18
PF3D7_1205300.1	1.42378	0	28.3346	35.1993	16.2394	0.711891	31.7669	44.9003	5.48865	0.00324751	0.0169392	conserved Plasmodium protein, unknown function
PF3D7_1231800.1	386.743	672.795	192.656	77.1607	332.339	529.769	134.908	0.254295	-1.97543	0.00325634	0.0169684	asparagine-rich protein, putative
PF3D7_1326500.1	9.95351	9.85187	56.6638	75.9274	38.0991	9.90269	66.2956	6.69875	2.74389	0.00327943	0.0170718	conserved Plasmodium protein, unknown function
PF3D7_1468100.1	6000.9	5936.48	2332.09	1569.7	3959.79	5968.69	1950.9	0.326834	-1.61337	0.00328806	0.0170945	Name=MORC
PF3D7_1361700.1	32.7396	1.40535	115.765	140.17	72.5201	17.0725	127.968	7.50399	2.90766	0.00329031	0.0170945	Name=COX2A
PF3D7_1148900.1	1148.71	1107.44	445.25	130.907	708.077	1128.08	288.078	0.255158	-1.97054	0.00329353	0.0170945	Plasmodium exported protein, unknown function
PF3D7_1233200.2	0	0	7.28529	32.7155	10.0002	0	20.0004	77.0533	6.26778	0.00330333	0.0171285	conserved Plasmodium protein, unknown function
PF3D7_1436500.1	8.54276	0	39.6684	64.8409	28.263	4.27138	52.2547	12.2738	3.61751	0.00331991	0.0171975	GTP-binding protein, putative
PF3D7_1445900.1	2240.57	2897.45	1011.08	578.484	1681.89	2569.01	794.781	0.309309	-1.69288	0.00332831	0.0172172	Name=DDX17
PF3D7_0211700.1	75.3757	21.106	154.613	315.455	141.637	48.2409	235.034	4.87595	2.28568	0.00333025	0.0172172	Name=TKL1
PF3D7_0929300.1	22.7684	9.84151	80.9528	104.347	54.4773	16.305	92.6497	5.68772	2.50785	0.0033406	0.0172538	conserved Plasmodium protein, unknown function
PF3D7_0908400.1	9.96448	4.21589	50.192	63.602	31.9936	7.09018	56.897	8.03561	3.00641	0.00337719	0.0174189	conserved Plasmodium protein, unknown function
PF3D7_1339400.1	14.2464	5.61504	52.6236	87.0872	39.8931	9.93071	69.8554	7.0469	2.81699	0.0033792	0.0174189	Name=ApiCOX14
PF3D7_1321500.1	24.178	4.22099	77.7116	111.738	54.462	14.1995	94.7246	6.67964	2.73977	0.00338447	0.0174207	Name=PDEbeta
PF3D7_1224200.1	2.84535	0	25.9045	41.3652	17.5287	1.42268	33.6348	23.7468	4.56966	0.00338617	0.0174207	BRO1 domain-containing protein, putative
PF3D7_0104100.1	4.26681	2.8139	39.6654	41.9791	22.1813	3.54036	40.8222	11.5378	3.5283	0.00342242	0.0175702	protein E140, putative
PF3D7_0219200.1	3555.25	2461.46	995.006	973.463	1996.3	3008.36	984.234	0.327166	-1.6119	0.00342309	0.0175702	Name=RPS30
PF3D7_0932300.1	1479.74	1092.62	412.855	417.986	850.799	1286.18	415.421	0.322994	-1.63042	0.00342585	0.0175702	Name=M18AAP
PF3D7_1209600.1	1.42427	0	12.1437	55.5834	17.2878	0.712134	33.8635	47.9498	5.58345	0.00343173	0.0175702	Name=PBGD
PF3D7_0212300.1	2858.13	2516.08	1081.51	582.815	1759.63	2687.11	832.163	0.309621	-1.69142	0.00343192	0.0175702	Name=ERF1
PF3D7_1221600.1	14.2348	2.81063	65.5733	67.3068	37.4814	8.52273	66.44	7.80575	2.96454	0.00344214	0.0176042	protein TSSC1, putative
PF3D7_1313500.1	1.42209	0	12.1423	55.5584	17.2807	0.711043	33.8504	47.9314	5.5829	0.00344525	0.0176042	conserved Plasmodium membrane protein, unknown function
PF3D7_0209700.1	1027.31	1569.26	509.189	163.615	817.344	1298.29	336.402	0.258934	-1.94934	0.00349252	0.0177956	RING zinc finger protein, putative
PF3D7_1452000.1	19.9059	15.4827	45.3309	170.988	62.9269	17.6943	108.159	6.12245	2.61411	0.00349323	0.0177956	Name=RON2
PF3D7_0625200.1	1.4235	0	19.4291	44.4597	16.3281	0.71175	31.9444	45.2017	5.49831	0.003496	0.0177956	conserved Plasmodium protein, unknown function
PF3D7_1302800.1	2759.69	4538.75	1360.83	908.29	2391.89	3649.22	1134.56	0.310872	-1.68561	0.00349743	0.0177956	40S ribosomal protein S7, putative
PF3D7_0604700.1	44.1481	9.83109	136.008	152.541	85.6322	26.9896	144.275	5.34975	2.41947	0.00350153	0.0177956	Name=GILP
PF3D7_0913300.1	1896.52	1929.46	781.993	295.117	1225.77	1912.99	538.555	0.281406	-1.82928	0.00350299	0.0177956	conserved protein, unknown function
PF3D7_1461900.1	2753.48	2837.86	1130.06	619.806	1835.3	2795.67	874.932	0.312897	-1.67624	0.0035074	0.0178008	valine--tRNA ligase, putative
PF3D7_0703700.1	1319.94	1083.08	452.546	308.772	791.085	1201.51	380.659	0.316722	-1.65871	0.00351225	0.0178082	conserved protein, unknown function
PF3D7_1309100.1	7559.35	7094.17	2775.99	2158.31	4896.96	7326.76	2467.15	0.33672	-1.57038	0.003521	0.0178354	60S ribosomal protein L24, putative
PF3D7_0902800.1	145.088	12.6606	384.514	512.408	263.668	78.8742	448.461	5.68759	2.50782	0.0035291	0.0178465	Name=SERA9
PF3D7_1306700.1	22.7789	4.21514	88.2415	90.1577	51.3483	13.497	89.1996	6.61576	2.72591	0.00352996	0.0178465	conserved Plasmodium protein, unknown function
PF3D7_1359400.1	2201.99	2913.22	921.218	761.829	1699.56	2557.61	841.523	0.329003	-1.60383	0.00353575	0.0178586	Name=CELF1
PF3D7_1444200.1	0	0	8.90556	29.6471	9.63818	0	19.2764	74.2693	6.21469	0.00354662	0.0178963	calmodulin-like protein
PF3D7_1401500.1	789.704	209.511	58.2857	154.972	303.118	499.608	106.629	0.213742	-2.22606	0.00355279	0.0179103	esterase, putative
PF3D7_0205100.1	17.0748	0	43.7143	128.423	47.3031	8.53741	86.0687	10.1054	3.33706	0.00356574	0.0179584	conserved Plasmodium protein, unknown function
PF3D7_0612700.1	31.3125	28.1113	96.3352	175.979	82.9345	29.7119	136.157	4.58657	2.19742	0.0035841	0.0180336	Name=P12
PF3D7_0507400.1	1.42422	2.80865	32.3831	36.4376	18.2634	2.11643	34.4103	16.243	4.02174	0.00359654	0.0180789	Name=SUB1-ProM
PF3D7_1458500.1	28.4422	28.1433	101.996	154.33	78.2278	28.2928	128.163	4.5327	2.18037	0.00360677	0.018113	Name=SAS4
PF3D7_0404000.1	2.84983	4.21016	27.5266	55.5908	22.5443	3.53	41.5587	11.7828	3.55861	0.00361648	0.0181444	conserved Plasmodium protein, unknown function
PF3D7_1137200.1	1.42303	14.0592	39.6669	100.025	38.7934	7.74113	69.8457	9.02134	3.17334	0.00362208	0.0181548	Name=AEP
PF3D7_1433000.1	221.065	285.933	83.3947	53.7521	161.036	253.499	68.5734	0.2701	-1.88843	0.00362544	0.0181548	Name=NOP10
PF3D7_1461400.1	5.69775	11.2322	29.1451	108.082	38.5394	8.465	68.6138	8.11502	3.02059	0.0036358	0.0181836	MORN repeat protein, putative
PF3D7_0319600.1	4362.9	3721.11	1670.13	744.146	2624.57	4042	1207.14	0.298597	-1.74373	0.00363811	0.0181836	Name=EF-1delta
PF3D7_1038000.2	1620.07	1691.99	626.734	461.933	1100.18	1656.03	544.333	0.328638	-1.60543	0.00369074	0.018418	antigen UB05
PF3D7_0202700.1	14.2277	4.21882	44.5235	93.8452	39.2038	9.22327	69.1844	7.51667	2.91009	0.00369201	0.018418	Name=OPP
PF3D7_0703200.1	140.786	98.5046	314.891	533.977	272.04	119.645	424.434	3.54876	1.82731	0.00371342	0.0185073	conserved Plasmodium protein, unknown function
PF3D7_0518200.1	7.12154	16.8504	70.4335	79.6701	43.5189	11.986	75.0518	6.25836	2.64579	0.00372168	0.018531	Name=MDM2
PF3D7_0913200.1	3789.86	3808.5	1458.86	1091.28	2537.13	3799.18	1275.07	0.335591	-1.57522	0.00373412	0.0185753	Name=EF-1beta
PF3D7_0905300.1	4.26472	1.40789	17.8083	64.194	21.9187	2.83631	41.0012	14.5033	3.85831	0.00374572	0.0186154	dynein heavy chain, putative
PF3D7_1361900.1	190.696	15.464	508.386	652.64	341.797	103.08	580.513	5.6331	2.49393	0.0037714	0.0187241	Name=PCNA1
PF3D7_1006800.1	5303.83	4991.2	2051.31	1347.77	3423.53	5147.51	1699.54	0.330142	-1.59884	0.00377471	0.0187241	Name=GBP2
PF3D7_1440400.1	7.1107	0	23.4753	74.696	26.3205	3.55535	49.0856	13.8572	3.79257	0.00377902	0.0187278	zinc finger protein, putative
PF3D7_1428300.1	1391.78	1973.8	660.577	374.171	1100.08	1682.79	517.374	0.307354	-1.70203	0.00378327	0.0187313	proliferation-associated protein 2g4, putative
PF3D7_1469800.1	49.944	30.814	110.117	250.881	110.439	40.379	180.499	4.47502	2.16189	0.00380006	0.018783	conserved Plasmodium protein, unknown function
PF3D7_0909300.1	868.742	580.014	280.113	121.663	462.633	724.378	200.888	0.277064	-1.85171	0.00380086	0.018783	Name=ARP
PF3D7_1440900.1	0	0	4.85759	35.2063	10.016	0	20.0319	77.228	6.27105	0.00381074	0.0188142	conserved Plasmodium protein, unknown function
PF3D7_1307500.1	0	2.80899	21.8584	44.4651	17.2831	1.40449	33.1618	23.547	4.55747	0.00381705	0.0188226	conserved Plasmodium protein, unknown function
PF3D7_0929200.1	1340.8	1326.79	545.631	232.789	861.5	1333.79	389.21	0.291649	-1.7777	0.0038196	0.0188226	RNA-binding protein, putative
PF3D7_1343500.1	21.3516	4.21611	94.7168	74.7161	48.7502	12.7839	84.7164	6.63103	2.72923	0.00382564	0.0188347	conserved protein, unknown function
PF3D7_1368200.1	1536.24	1396.87	505.131	477.838	979.019	1466.55	491.484	0.335117	-1.57726	0.00383466	0.0188615	Name=ABCE1
PF3D7_0216500.1	14.2194	14.0739	59.9018	102.471	47.6666	14.1467	81.1866	5.7445	2.52218	0.0038473	0.0189029	conserved Plasmodium protein, unknown function
PF3D7_1206700.1	2252.42	2153.23	761.726	735.825	1475.8	2202.82	748.775	0.339911	-1.55677	0.00385025	0.0189029	Name=EIF5
PF3D7_0814600.1	0	0	15.3826	21.0017	9.09609	0	18.1922	69.9881	6.12904	0.00388175	0.0190397	Name=PIMMS22
PF3D7_1338300.1	8310.22	8056.79	3368.4	1928.75	5416.04	8183.51	2648.58	0.323628	-1.62759	0.00388775	0.0190514	Name=EF-1gamma
PF3D7_1319300.1	725.483	1202.66	356.183	224.105	627.108	964.071	290.144	0.300824	-1.73301	0.0039029	0.0191079	Name=TRM1
PF3D7_0519700.1	819.973	2270.81	557.78	151.288	949.963	1545.39	354.534	0.229275	-2.12485	0.00391012	0.0191254	FoP domain-containing protein, putative
PF3D7_1245500.1	5.69713	0	42.9077	38.9085	21.8783	2.84857	40.9081	14.4046	3.84846	0.00393226	0.0192159	conserved Plasmodium protein, unknown function
PF3D7_1346700.1	8.53733	7.03058	38.8571	78.412	33.2093	7.78395	58.6346	7.54433	2.91539	0.00394109	0.0192412	Name=P48/45
PF3D7_1128200.1	402.074	294.464	127.923	58.6897	220.788	348.269	93.3064	0.267438	-1.90273	0.00396323	0.019322	Name=MBF1
PF3D7_1139700.1	34.1472	8.4374	148.952	89.524	70.265	21.2923	119.238	5.59999	2.48543	0.00396499	0.019322	adrenodoxin reductase, putative
PF3D7_1346300.1	10430.9	7818.35	3811.22	1568.84	5907.32	9124.6	2690.03	0.294788	-1.76225	0.00398101	0.0193821	Name=ALBA2
PF3D7_1106300.1	202.012	90.0147	433.089	627.261	338.094	146.013	530.175	3.632	1.86076	0.00400627	0.0194871	Name=XRN1
PF3D7_1023400.1	15.6604	1.40505	61.5262	77.8072	39.0997	8.53275	69.6667	8.17968	3.03204	0.0040624	0.0197419	HORMA domain protein, putative
PF3D7_1331000.1	5.69256	9.84043	38.0481	80.2685	33.4624	7.7665	59.1583	7.62383	2.93052	0.00408731	0.0198446	protein kinase, putative
PF3D7_1431500.1	46.9396	25.3216	122.235	191.998	96.6236	36.1306	157.117	4.35198	2.12167	0.00410385	0.0199	Name=MAPK1
PF3D7_0828500.1	14.2382	1.40487	82.5752	50.0204	37.0596	7.82151	66.2978	8.4831	3.08459	0.00410629	0.0199	translation initiation factor eIF-2B subunit alpha, putative
PF3D7_0632800.1	7.10969	11.2592	130.327	21.6054	42.5753	9.18444	75.9661	8.25277	3.04488	0.00411855	0.019941	Name=VAR
PF3D7_1338200.1	3972.44	5224.19	1800.37	1245.31	3060.58	4598.32	1522.84	0.331148	-1.59445	0.00412771	0.0199617	Name=RPL6
PF3D7_1460700.1	3859.51	3554.37	1482.49	987.319	2470.92	3706.94	1234.9	0.333099	-1.58598	0.0041304	0.0199617	Name=RPL27
PF3D7_1339700.1	96.6932	198.439	395.029	675.943	341.526	147.566	535.486	3.62935	1.85971	0.00413608	0.019964	conserved Plasmodium protein, unknown function
PF3D7_1317000.1	536.402	611.703	208.856	151.265	377.056	574.052	180.061	0.313502	-1.67345	0.00413846	0.019964	Name=USP39
PF3D7_1239100.1	35.5808	8.4339	89.8586	154.983	72.214	22.0074	122.421	5.56977	2.47762	0.00415071	0.0200048	ribosomal protein L23, mitochondrial, putative
PF3D7_1108700.1	2052.21	1435.21	641.929	498.801	1157.04	1743.71	570.365	0.327055	-1.61239	0.00415531	0.0200086	Name=Pfj2
PF3D7_1437900.1	6087.67	5822.9	2405.84	1581.65	3974.51	5955.29	1993.74	0.334763	-1.57879	0.0041735	0.0200778	Name=HSP40
PF3D7_1461100.1	4.26791	2.81291	25.0949	56.7995	22.2438	3.54041	40.9472	11.5909	3.53492	0.00418003	0.0200909	conserved Plasmodium protein, unknown function
PF3D7_1330600.1	24.198	1.40541	93.0976	96.945	53.9115	12.8017	95.0213	7.43148	2.89365	0.00418973	0.0201191	elongation factor Tu, putative
PF3D7_1011700.1	990.426	1306.11	397.478	360.582	763.649	1148.27	379.03	0.33006	-1.5992	0.00419703	0.0201358	Name=RAD23
PF3D7_0513600.1	312.876	159.002	598.215	1051.31	530.35	235.939	824.76	3.49644	1.80588	0.00422164	0.0202354	deoxyribodipyrimidine photo-lyase, putative
PF3D7_0102800.1	27.0361	22.4965	103.619	121.633	68.6962	24.7663	112.626	4.54924	2.18562	0.0042259	0.0202374	seipin domain-containing protein, putative
PF3D7_1439900.1	3424.63	3992.92	1450.7	1052.18	2480.11	3708.78	1251.44	0.337399	-1.56747	0.00423866	0.0202801	Name=TIM
PF3D7_1204300.1	6936.51	6903.25	2869.71	1676.18	4596.41	6919.88	2272.95	0.328443	-1.60628	0.00426175	0.0203691	Name=EIF5A
PF3D7_1123200.1	11.3803	2.81318	42.0944	74.0847	32.5932	7.09674	58.0896	8.20244	3.03605	0.00426502	0.0203691	Name=LRR11
PF3D7_0624100.1	17.0805	11.2437	73.6684	83.9772	46.4924	14.1621	78.8228	5.56895	2.4774	0.00428398	0.0204412	conserved protein, unknown function
PF3D7_0928900.1	282.106	192.289	69.6255	62.3834	151.601	237.198	66.0045	0.278171	-1.84596	0.00429367	0.0204688	Name=GK
PF3D7_1359700.1	2.84331	5.63113	25.9031	62.9606	24.3345	4.23722	44.4318	10.4974	3.39197	0.00435712	0.0207472	conserved Plasmodium protein, unknown function
PF3D7_1243600.1	1848.29	1961.59	745.569	530.976	1271.61	1904.94	638.273	0.335004	-1.57775	0.00436503	0.0207472	translation initiation factor SUI1, putative
PF3D7_1333200.1	72.5176	50.6676	199.133	254.942	144.315	61.5926	227.037	3.68743	1.88262	0.00436913	0.0207472	Name=UBA1
PF3D7_1337800.1	1.42237	12.6613	55.8556	64.2046	33.536	7.04186	60.0301	8.51539	3.09007	0.00437178	0.0207472	Name=CDPK5
PF3D7_1425400.1	8.53393	0	27.523	76.5508	28.1519	4.26696	52.0369	12.2364	3.6131	0.00437227	0.0207472	DEAD/DEAH box helicase, putative
PF3D7_1148200.1	1.43173	1.3943	57.5012	9.89654	17.5559	1.41302	33.6989	23.787	4.5721	0.00437571	0.0207472	#N/A
PF3D7_1247900.1	595.131	799.413	279.298	107.45	445.323	697.272	193.374	0.277027	-1.8519	0.00439878	0.0208378	Name=UTP11
PF3D7_0804400.1	25.6054	11.2529	103.617	88.2841	57.1898	18.4291	95.9505	5.20744	2.38057	0.00444617	0.0210321	Name=METAP1c
PF3D7_1350400.1	2.84558	18.2812	72.8567	76.5582	42.6354	10.5634	74.7075	7.06528	2.82075	0.0044478	0.0210321	ubiquitin-activating enzyme E1, putative
PF3D7_0106600.1	1.42657	1.40117	16.1934	46.3413	16.3406	1.41387	31.2674	22.1623	4.47004	0.0044584	0.0210527	conserved Plasmodium protein, unknown function
PF3D7_1435000.1	34.1629	2.81071	116.575	124.115	69.4159	18.4868	120.345	6.51595	2.70398	0.00446014	0.0210527	Name=COX15
PF3D7_0830700.1	713.044	397.796	170.812	165.48	361.783	555.42	168.146	0.30273	-1.7239	0.00447703	0.0211135	Plasmodium exported protein (hyp9), unknown function
PF3D7_0307400.1	17.0883	1.40459	62.3368	83.3708	41.0501	9.24642	72.8538	7.89413	2.98078	0.00449955	0.0212006	Name=ClpP
PF3D7_1439600.1	19.9447	2.80756	83.3881	74.7342	45.2187	11.3762	79.0612	6.95776	2.79862	0.00451685	0.0212632	Name=NDUFA4
PF3D7_0405200.1	119.508	73.1298	348.901	315.489	214.257	96.3192	332.195	3.44899	1.78617	0.00456267	0.0214596	Name=MAg-1
PF3D7_0210300.1	42.6933	9.84073	119.001	151.892	80.8567	26.267	135.446	5.16091	2.36762	0.00459678	0.0216008	monocarboxylate transporter, putative
PF3D7_1306000.1	1.42222	1.40702	15.3804	46.9172	16.2817	1.41462	31.1488	22.068	4.46388	0.00464967	0.0218202	conserved Plasmodium protein, unknown function
PF3D7_1007300.1	1.42253	1.4066	3.23803	73.4673	19.8836	1.41456	38.3527	27.1841	4.76469	0.00465178	0.0218202	RING zinc finger protein, putative
PF3D7_0310300.1	1312.58	2631.47	767.396	379.649	1272.77	1972.03	573.522	0.290741	-1.78219	0.00466019	0.0218291	phosphoglycerate mutase, putative
PF3D7_1409500.1	4.26724	4.22028	15.3806	79.6391	25.8768	4.24376	47.5098	11.2221	3.48827	0.00466197	0.0218291	conserved Plasmodium protein, unknown function
PF3D7_1217500.1	466.61	734.201	225.853	133.354	390.005	600.406	179.604	0.298908	-1.74223	0.00466905	0.0218428	conserved Plasmodium protein, unknown function
PF3D7_0609000.1	1054.8	1895.05	582.817	288.872	955.383	1474.92	435.845	0.295384	-1.75934	0.00471755	0.0220502	Name=NUP637
PF3D7_0517000.1	4628.42	4940.77	1858.7	1475.12	3225.75	4784.59	1666.91	0.348375	-1.52129	0.00475048	0.0221844	60S ribosomal protein L12, putative
PF3D7_1108500.1	108.171	11.2444	261.481	374.187	188.771	59.7078	317.834	5.32578	2.41299	0.00475743	0.0221971	Name=SCS-alpha
PF3D7_0218500.1	826.825	513.125	247.717	163.006	437.668	669.975	205.361	0.306359	-1.70671	0.00477253	0.0222479	Name=SNRPD2
PF3D7_0707800.1	42.6655	23.9202	145.709	135.195	86.8723	33.2928	140.452	4.2192	2.07697	0.00479512	0.0223297	RAP protein, putative
PF3D7_1417500.1	513.618	628.609	211.284	151.881	376.348	571.113	181.582	0.317777	-1.65392	0.00480449	0.0223297	Name=CBF5
PF3D7_0700700.1	0	0	2.42905	37.6931	10.0305	0	20.0611	77.3731	6.27376	0.00480973	0.0223297	#N/A
PF3D7_0626800.1	15029.5	15042.9	6377.32	3633.89	10020.9	15036.2	5005.6	0.332892	-1.58687	0.00481142	0.0223297	Name=PyrK
PF3D7_0911000.1	4.27129	0	44.5257	26.5537	18.8377	2.13564	35.5397	16.6802	4.06006	0.00481314	0.0223297	phosphatidylinositol N-acetylglucosaminyltransferase, putative
PF3D7_1319600.1	2.84378	1.40747	18.6181	49.3832	18.0631	2.12562	34.0007	16.0414	4.00373	0.00481553	0.0223297	ACDC domain-containing protein, putative
PF3D7_1121800.1	2.844	0	14.5708	51.2363	17.1628	1.422	32.9035	23.2575	4.53962	0.00485712	0.0225027	peptidase M16, putative
PF3D7_1035600.1	5.69523	1.40488	15.3816	74.1041	24.1465	3.55005	44.7429	12.6522	3.66132	0.00487543	0.0225585	Name=H101
PF3D7_1473900.1	280.213	580.998	158.663	62.9703	270.711	430.605	110.816	0.256933	-1.96054	0.00487774	0.0225585	conserved Plasmodium protein, unknown function
PF3D7_1015700.1	2.85103	0	34.0044	27.7988	16.1636	1.42552	30.9016	21.7722	4.44442	0.00490866	0.0226815	tubulin binding cofactor c, putative
PF3D7_0821000.1	14.2318	1.40572	54.2388	72.8597	35.684	7.81877	63.5493	8.14324	3.0256	0.00491485	0.0226902	conserved Plasmodium protein, unknown function
PF3D7_1329700.1	4.26812	0	17.8093	56.1829	19.5651	2.13406	36.9961	17.4181	4.12252	0.00492892	0.0227104	Name=ACBP1
PF3D7_1413900.1	745.637	463.982	219.382	153.74	395.685	604.809	186.561	0.308309	-1.69755	0.00493227	0.0227104	DnaJ protein, putative
PF3D7_0508300.1	593.14	419.219	144.901	174.094	332.839	506.18	159.498	0.315209	-1.66562	0.00493478	0.0227104	Name=TPT
PF3D7_1457000.1	1497.26	1134.34	430.674	461.245	880.88	1315.8	445.96	0.338946	-1.56087	0.00493648	0.0227104	Name=SPP
PF3D7_0730900.1	13555.2	6314.59	1308.12	4012.29	6297.55	9934.89	2660.2	0.267787	-1.90084	0.00499669	0.0229673	Name=PTP4
PF3D7_1415500.1	11.3781	4.22088	49.3793	64.2032	32.2954	7.79949	56.7912	7.29086	2.86609	0.00501867	0.0230482	conserved Plasmodium membrane protein, unknown function
PF3D7_1464900.1	1533.47	1761.1	654.891	457.471	1101.73	1647.28	556.181	0.337567	-1.56676	0.00503438	0.0230974	ATP-dependent zinc metalloprotease FTSH, putative
PF3D7_1138500.1	652.932	1211.11	369.135	154.96	597.033	932.019	262.048	0.280953	-1.8316	0.00503815	0.0230974	Name=PPM2
PF3D7_0519400.1	6989.48	5978.63	2699.15	1691.01	4339.57	6484.06	2195.08	0.338513	-1.56272	0.00507039	0.023225	Name=RPS24
PF3D7_0704100.1	19.9038	63.3473	93.0895	325.917	125.564	41.6256	209.503	5.03581	2.33222	0.00511191	0.0233761	Name=BTP2
PF3D7_1458000.1	853.664	1058.92	381.283	237.7	632.892	956.293	309.492	0.323492	-1.6282	0.00511226	0.0233761	Name=FP1
PF3D7_1348800.1	4.26621	2.81444	18.6183	63.5833	22.3205	3.54033	41.1008	11.6401	3.54104	0.00512759	0.023413	E1-E2 ATPase, putative
PF3D7_1338900.1	11.3808	0	54.2372	59.2686	31.2216	5.6904	56.7529	9.99259	3.32086	0.00512925	0.023413	serine/threonine protein kinase, putative
PF3D7_1324000.1	210.469	430.601	105.234	72.226	204.633	320.535	88.7298	0.276545	-1.85441	0.00513375	0.0234133	conserved Plasmodium protein, unknown function
PF3D7_0216700.1	0	7.03575	27.5227	61.732	24.0726	3.51787	44.6274	12.6759	3.66402	0.0051442	0.0234216	Name=ATG11
PF3D7_0309900.1	4.26627	1.40719	23.4752	50.0026	19.7878	2.83673	36.7389	12.9874	3.69904	0.0051484	0.0234216	conserved Plasmodium protein, unknown function
PF3D7_1129000.1	412.709	247.418	103.62	91.3825	213.782	330.063	97.5013	0.295317	-1.75966	0.00514939	0.0234216	Name=SpdSyn
PF3D7_0514100.1	18.4888	2.81405	78.521	68.5239	42.0869	10.6514	73.5224	6.90784	2.78824	0.0051536	0.0234216	Name=UvrD
PF3D7_0214400.1	601.92	1065.74	297.906	225.362	547.733	833.832	261.634	0.313675	-1.67266	0.00515822	0.0234216	conserved protein, unknown function
PF3D7_0605600.1	5.68828	0	16.9993	67.9045	22.648	2.84414	42.4519	14.9883	3.90577	0.0051665	0.0234216	nucleoside diphosphate kinase, putative
PF3D7_0907100.1	45.512	12.6628	97.9491	191.992	87.0289	29.0874	144.97	4.98953	2.3189	0.00516672	0.0234216	conserved Plasmodium protein, unknown function
PF3D7_1467300.1	31.3079	29.5228	134.382	117.932	78.2861	30.4154	126.157	4.14706	2.05209	0.00520085	0.0235375	Name=DXR
PF3D7_0918200.1	48.455	14.0308	144.111	147.014	88.4027	31.2429	145.562	4.66197	2.22094	0.00520124	0.0235375	50S ribosomal protein L3, apicoplast, putative
PF3D7_1247500.1	8.53578	0	25.9044	75.3209	27.4403	4.26789	50.6127	11.9003	3.57293	0.00521314	0.0235711	serine/threonine protein kinase, putative
PF3D7_0210000.1	1253.98	1372.44	516.529	374.933	879.469	1313.21	445.731	0.339344	-1.55918	0.00523021	0.023628	Name=Sec61-gamma
PF3D7_0211900.1	27.0391	19.6814	133.573	82.7378	65.7578	23.3603	108.155	4.62718	2.21013	0.00523704	0.0236386	pseudouridine synthase, putative
PF3D7_1443300.1	586.254	1018.81	320.627	137.166	515.714	802.531	228.896	0.284977	-1.81108	0.00525451	0.0236971	Name=LSM5
PF3D7_1427100.1	3461.55	5078.2	1830.26	687.701	2764.43	4269.87	1258.98	0.294799	-1.76219	0.00530298	0.0238952	lipase, putative
PF3D7_0220200.1	4741.31	2623.3	905.03	1444.03	2428.42	3682.3	1174.53	0.319004	-1.64835	0.00531537	0.0239154	Plasmodium exported protein, unknown function
PF3D7_1024900.1	17.0652	11.2575	59.9023	95.6841	45.9773	14.1613	77.7932	5.49952	2.4593	0.00531918	0.0239154	conserved Plasmodium protein, unknown function
PF3D7_1215200.1	17.0844	0	87.432	62.9871	41.8759	8.54221	75.2096	8.81505	3.13997	0.00532109	0.0239154	Name=CYP32
PF3D7_0706500.1	1286.82	3829.66	905.811	518.526	1635.2	2558.24	712.168	0.278332	-1.84512	0.00533286	0.0239421	conserved Plasmodium protein, unknown function
PF3D7_0610800.1	4628.43	4097.69	1844.9	1090.34	2915.34	4363.06	1467.62	0.336338	-1.57202	0.00533614	0.0239421	Name=TK
PF3D7_1011000.1	15.6625	4.21439	55.8598	77.1927	38.2324	9.93846	66.5263	6.70464	2.74516	0.00534401	0.023957	Name=ISP1
PF3D7_0904700.1	9.97047	1.40414	48.5749	52.4963	28.1115	5.68731	50.5356	8.90324	3.15433	0.00536509	0.024031	Name=HU
PF3D7_0719500.1	15.6556	2.81129	53.4294	79.0351	37.7329	9.23344	66.2323	7.18605	2.8452	0.0053857	0.0241029	Name=CDC50A
PF3D7_1128300.1	11.3769	15.4788	55.0454	95.6844	44.3964	13.4279	75.3649	5.61719	2.48985	0.00539668	0.0241142	Name=PFK11
PF3D7_1405400.1	44.0864	19.6997	105.234	178.406	86.8566	31.8931	141.82	4.45094	2.15411	0.00539962	0.0241142	Name=MutS
PF3D7_0605700.1	0	0	4.85811	31.5143	9.09311	0	18.1862	70.1322	6.132	0.00540197	0.0241142	conserved Plasmodium protein, unknown function
PF3D7_1121000.1	7.12724	4.20802	36.4332	57.45	26.3046	5.66763	46.9416	8.29676	3.05255	0.00542242	0.0241849	Name=DHHC3
PF3D7_0409500.1	24.2012	1.40516	89.8602	92.0087	51.8688	12.8032	90.9345	7.111	2.83005	0.00543348	0.024209	NAD(P)-binding protein, putative
PF3D7_0831600.1	8.5336	4.22086	25.0944	82.7234	30.1431	6.37723	53.9089	8.47479	3.08318	0.00543702	0.024209	Name=CLAG8
PF3D7_0214800.1	595.803	826.123	250.131	219.141	472.799	710.963	234.636	0.329967	-1.59961	0.00544684	0.0242239	conserved Plasmodium membrane protein, unknown function
PF3D7_1445200.1	1914.45	3221.75	1018.35	640.805	1698.84	2568.1	829.578	0.32298	-1.63049	0.00544958	0.0242239	Name=MAK5
PF3D7_1246200.1	446.671	75.9573	964.933	1261.91	687.367	261.314	1113.42	4.26137	2.09132	0.00548132	0.0243267	Name=ACT1
PF3D7_0618300.1	3890.04	3689.39	1562.42	1065.15	2551.75	3789.71	1313.78	0.346638	-1.5285	0.00548194	0.0243267	60S ribosomal protein L27a, putative
PF3D7_1105000.1	6703.57	5956.53	2779.02	1234.08	4168.3	6330.05	2006.55	0.316955	-1.65765	0.00549498	0.024364	Name=H4
PF3D7_1331600.1	9.97492	1.40329	55.0533	45.7086	28.035	5.68911	50.381	8.8699	3.14892	0.00553553	0.0245232	Name=DEH
PF3D7_1457800.1	5.6924	4.21749	33.1908	54.3351	24.3589	4.95495	43.763	8.84489	3.14484	0.00555248	0.0245775	conserved Plasmodium protein, unknown function
PF3D7_0423400.1	8.5472	0	11.3343	104.379	31.0651	4.2736	57.8566	13.5944	3.76494	0.00556297	0.0246025	Name=AARP
PF3D7_0323000.1	385.95	227.511	98.7681	81.5206	198.438	306.731	90.1444	0.293749	-1.76735	0.00556748	0.0246025	Name=TMA7
PF3D7_0312400.1	219.037	47.834	489.747	600.677	339.324	133.436	545.212	4.08683	2.03098	0.00557484	0.0246144	Name=GSK3
PF3D7_0923200.1	632.958	631.656	212.09	214.221	422.731	632.307	213.155	0.337113	-1.5687	0.00560189	0.0247131	Name=NOS
PF3D7_1036400.1	1.4225	5.62658	33.1898	44.4505	21.1723	3.52454	38.8201	11.0056	3.46017	0.00564414	0.0248787	Name=LSA1
PF3D7_1462700.1	71.1792	1.40518	240.437	251.325	141.087	36.2922	245.881	6.77849	2.76096	0.005673	0.0249835	Name=CYT1
PF3D7_1201700.1	0	0	11.3339	22.2316	8.39136	0	16.7827	64.6038	6.01355	0.00567741	0.0249835	conserved Plasmodium membrane protein, unknown function
PF3D7_1412000.1	1.42349	0	16.1909	40.1371	14.4379	0.711747	28.164	39.8566	5.31675	0.00569152	0.0250246	p1/s1 nuclease, putative
PF3D7_1453200.1	4.26664	0	27.5228	40.7439	18.1333	2.13332	34.1334	16.0558	4.00502	0.00571437	0.0250882	conserved Plasmodium protein, unknown function
PF3D7_1031400.1	0	2.81412	33.1893	26.5451	15.6371	1.40706	29.8672	21.1498	4.40257	0.00571552	0.0250882	Name=OTU
PF3D7_0903800.1	5.68887	1.40702	10.5234	81.4879	24.7768	3.54795	46.0057	13.0138	3.70197	0.0057371	0.0251571	Name=CCp4
PF3D7_1031800.1	9.96529	0	51.8113	50.6358	28.1031	4.98264	51.2236	10.3026	3.36493	0.00574077	0.0251571	conserved protein, unknown function
PF3D7_0321400.1	0	0	4.85737	30.877	8.9336	0	17.8672	68.8754	6.10592	0.00575791	0.0252112	Name=pPK1
PF3D7_1430700.1	41.2755	2.81114	123.86	148.81	79.1891	22.0433	136.335	6.1905	2.63006	0.00577841	0.0252235	Name=GDH2
PF3D7_0927700.1	17.0881	12.6414	53.4315	108.073	47.8085	14.8648	80.7523	5.44027	2.44368	0.00577844	0.0252235	Name=PPP4
PF3D7_1315500.1	800.421	540.656	241.254	197.011	444.835	670.538	219.132	0.326719	-1.61388	0.00577897	0.0252235	conserved protein, unknown function
PF3D7_1458700.1	25.6032	5.6271	74.4743	106.185	52.9724	15.6151	90.3297	5.79187	2.53403	0.00577988	0.0252235	exonuclease V, mitochondrial, putative
PF3D7_1322200.1	119.425	29.5614	293.03	320.98	190.749	74.4932	307.005	4.12235	2.04347	0.00579643	0.0252747	TOG domain-containing protein, putative
PF3D7_1038100.1	287.332	317.921	99.569	88.8998	198.43	302.626	94.2344	0.311287	-1.68368	0.0058188	0.0253513	GDP dissociation inhibitor, putative
PF3D7_0923600.1	4.27364	0	28.3357	39.5282	18.0344	2.13682	33.9319	15.9485	3.99535	0.00583012	0.0253796	Name=LipL2
PF3D7_1333300.1	344.472	257.184	112.527	61.7487	193.983	300.828	87.1378	0.289211	-1.78981	0.00583519	0.0253807	transmembrane emp24 domain-containing protein, putative
PF3D7_0614700.1	1.42313	0	8.90486	50.6308	15.2397	0.711566	29.7678	42.1569	5.3977	0.00585338	0.0254388	F-box protein FBXO6, putative
PF3D7_0526500.1	743.808	928.654	344.035	191.989	552.122	836.231	268.012	0.320308	-1.64247	0.00586556	0.0254707	conserved Plasmodium protein, unknown function
PF3D7_0816400.1	18.5168	1.40412	55.8612	93.2585	42.2602	9.96048	74.5599	7.50162	2.9072	0.00589015	0.0255564	EF-hand calcium-binding domain-containing protein, putative
PF3D7_1356400.1	19.9129	0	63.9506	103.097	46.7402	9.95646	83.524	8.403	3.0709	0.00595095	0.0257781	phosphatase 2A regulatory subunit-related protein, putative
PF3D7_1010600.1	3555.55	4187.8	1652.23	982.909	2594.62	3871.68	1317.57	0.340269	-1.55525	0.00595104	0.0257781	Name=eIF2beta
PF3D7_1464700.1	387.073	393.647	147.334	98.7904	256.711	390.36	123.062	0.31498	-1.66667	0.00597058	0.0258414	ATP synthase (C/AC39) subunit, putative
PF3D7_1403700.1	4.26946	2.81152	29.1432	45.6914	20.4789	3.54049	37.4173	10.5851	3.40397	0.00598428	0.0258794	Name=TRAM
PF3D7_1035100.1	1.4234	0	19.429	35.1965	14.0122	0.711701	27.3128	38.6317	5.27171	0.00600572	0.0259508	probable protein, unknown function
PF3D7_0914700.1	513.588	697.572	250.14	68.5304	382.458	605.58	159.335	0.26273	-1.92835	0.00601895	0.0259867	Name=MFR4
PF3D7_1423000.1	849.624	1124.6	403.957	242.041	655.057	987.114	322.999	0.327067	-1.61234	0.00606077	0.0261458	Name=NOG2
PF3D7_1427600.1	32.7283	11.248	103.619	109.285	64.2201	21.9882	106.452	4.84426	2.27628	0.00607815	0.0261818	Name=MIT3
PF3D7_0911900.1	4209.87	6643.47	2336.26	1058.22	3561.96	5426.67	1697.24	0.312722	-1.67705	0.00607908	0.0261818	Name=ICP
PF3D7_0223500.1	4.26587	7.03688	76.0916	22.8401	27.5586	5.65137	49.4658	8.73106	3.12616	0.00611101	0.0262978	Name=VAR
PF3D7_1029400.1	264.674	248.861	85.0003	71.6217	167.539	256.768	78.311	0.304822	-1.71396	0.00612304	0.0263281	Name=CDC50C
PF3D7_1434000.1	380.521	192.217	97.1538	63.6239	183.379	286.369	80.3889	0.280413	-1.83437	0.00615384	0.0264389	Name=CAF16
PF3D7_0501300.1	18961	44931.2	12772.6	2369.58	19758.6	31946.1	7571.07	0.236988	-2.07711	0.00620357	0.0266308	Name=SBP1
PF3D7_0931100.1	911.741	2412.68	575.556	421.034	1080.25	1662.21	498.295	0.29973	-1.73827	0.00624971	0.026807	nucleolar protein Nop52, putative
PF3D7_1371700.1	14.2277	0	36.4283	98.167	37.2058	7.11386	67.2977	9.48496	3.24564	0.00625855	0.0268231	Name=FIKK13
PF3D7_0926600.1	0	0	20.2375	12.3469	8.14609	0	16.2922	62.5449	5.96682	0.00628609	0.0269192	conserved Plasmodium membrane protein, unknown function
PF3D7_0904800.1	183.557	46.4004	344.048	576.054	287.515	114.979	460.051	4.00269	2.00097	0.00631752	0.0270124	Name=RPA1
PF3D7_1461300.1	1663.32	1151.71	564.271	384.127	940.855	1407.51	474.199	0.336828	-1.56992	0.00631812	0.0270124	40S ribosomal protein S28e, putative
PF3D7_0716200.1	758.242	1319.31	433.088	173.484	671.031	1038.78	303.286	0.291768	-1.77711	0.00632765	0.0270312	PDCD2 domain-containing protein, putative
PF3D7_1448000.1	880.287	1488.78	472.743	290.14	782.987	1184.53	381.441	0.321904	-1.6353	0.00638432	0.0272512	Name=UTP12
PF3D7_1402500.1	1305.25	1917.03	637.11	461.258	1080.16	1611.14	549.184	0.340805	-1.55298	0.00641005	0.0273388	ribosomal protein S27a, putative
PF3D7_1243800.1	284.618	217.905	89.858	58.0397	162.605	251.262	73.9488	0.293913	-1.76654	0.00642155	0.0273657	Name=WDR82
PF3D7_0916500.1	55.5235	21.0757	150.577	166.112	98.3222	38.2996	158.345	4.13643	2.04838	0.00644096	0.0274262	Name=UFD1
PF3D7_0505800.1	2186.03	1415.54	688.915	546.449	1209.23	1800.78	617.682	0.34297	-1.54385	0.00648643	0.0275889	Name=SUMO
PF3D7_1209400.1	83.9243	14.0671	203.995	250.649	138.159	48.9957	227.322	4.64189	2.21471	0.00648965	0.0275889	Name=CIA1
PF3D7_1348700.1	0	0	4.85723	29.6383	8.62389	0	17.2478	66.4824	6.0549	0.00652315	0.0277089	Name=WDR16
PF3D7_0615800.1	65.4249	12.6624	165.947	196.932	110.241	39.0437	181.439	4.64962	2.21711	0.00656242	0.0278532	Name=COG4
PF3D7_1439500.1	8.53264	9.8502	50.1884	64.2011	33.1931	9.19142	57.1948	6.22528	2.63814	0.00658139	0.0279112	Name=ORP2
PF3D7_0107000.1	59.8765	5.60972	161.117	194.596	105.3	32.7431	177.857	5.43654	2.44269	0.00658754	0.0279148	Name=CEN1
PF3D7_0220600.1	1634.81	558.272	208.856	401.932	700.966	1096.54	305.394	0.278638	-1.84354	0.00660104	0.0279426	Plasmodium exported protein (hyp9), unknown function
PF3D7_1205900.1	587.469	656.937	212.9	214.224	417.882	622.203	213.562	0.343237	-1.54272	0.00660862	0.0279426	conserved protein, unknown function
PF3D7_1106600.1	46.9316	5.62834	127.9	156.184	84.1609	26.28	142.042	5.40892	2.43534	0.00661192	0.0279426	DEAD/DEAH box helicase, putative
PF3D7_0718700.1	8.54221	7.0251	34.0013	74.72	31.0722	7.78365	54.3607	6.99607	2.80655	0.00661532	0.0279426	conserved Plasmodium membrane protein, unknown function
PF3D7_1244000.1	81.0723	9.84816	187.804	267.311	136.509	45.4602	227.557	5.00855	2.32439	0.00663081	0.0279777	glucose inhibited division protein a homologue, putative
PF3D7_1306500.1	11.373	15.4861	33.9978	128.389	47.3115	13.4295	81.1936	6.05552	2.59825	0.00663427	0.0279777	MORN repeat protein, putative
PF3D7_0908300.2	5.71001	2.79988	31.5787	48.2035	22.073	4.25495	39.8911	9.39659	3.23214	0.00664657	0.0280071	conserved protein, unknown function
PF3D7_1013400.1	9.96001	4.21847	44.5237	57.4195	29.0304	7.08924	50.9716	7.19942	2.84788	0.00672454	0.0283014	conserved Plasmodium protein, unknown function
PF3D7_0408300.1	871.334	656.115	301.156	211.812	510.104	763.724	256.484	0.335702	-1.57475	0.00672717	0.0283014	Name=ZRANB2
PF3D7_1014000.1	4.27032	1.40537	29.1436	38.9017	18.4303	2.83785	34.0227	12.0148	3.58674	0.0067746	0.0284668	Name=FS
PF3D7_1369300.1	0	1.40603	22.6667	29.6364	13.4273	0.703016	26.1516	37.0266	5.21049	0.0067773	0.0284668	conserved Plasmodium protein, unknown function
PF3D7_0818900.1	60977.4	40488.8	18246.1	18149.1	34465.3	50733.1	18197.6	0.358693	-1.47918	0.00678356	0.0284704	Name=HSP70
PF3D7_0309500.1	3280.44	3725.96	1492.74	977.307	2369.11	3503.2	1235.02	0.352503	-1.50429	0.00679451	0.0284721	Name=AS
PF3D7_1405600.1	143.82	21.07	299.54	450.197	228.657	82.4452	374.868	4.54888	2.18551	0.00679478	0.0284721	Name=RNR
PF3D7_1019000.1	1859.74	3302.14	1029.66	686.417	1719.49	2580.94	858.037	0.332406	-1.58898	0.00681876	0.0285498	eukaryotic translation initiation factor subunit eIF2A, putative
PF3D7_1446600.1	59.8135	2.80889	167.582	208.74	109.736	31.3112	188.161	6.01393	2.58831	0.00684337	0.0286121	Name=CEN2
PF3D7_1215900.1	209.167	198.259	71.2381	46.9239	131.397	203.713	59.081	0.289566	-1.78804	0.00684451	0.0286121	Name=SR10
PF3D7_1413800.1	219.11	285.468	80.1424	74.706	164.857	252.289	77.4242	0.306811	-1.70458	0.00687765	0.0287278	Name=DPH1
PF3D7_1344900.1	1321	1594.56	520.499	524.704	990.189	1457.78	522.601	0.358493	-1.47998	0.00691689	0.0288688	conserved Plasmodium protein, unknown function
PF3D7_1456200.1	4.26741	1.40668	26.7137	41.3634	18.4378	2.83704	34.0385	12.0253	3.588	0.00694008	0.0289233	conserved Plasmodium protein, unknown function
PF3D7_1105500.1	17.0902	2.80874	76.1001	57.4351	38.3585	9.94948	66.7676	6.71607	2.74762	0.00694193	0.0289233	Name=CEN4
PF3D7_0214700.1	8.54758	4.21145	31.5741	66.7045	27.7594	6.37951	49.1393	7.72042	2.94868	0.00694644	0.0289233	conserved Plasmodium protein, unknown function
PF3D7_1104000.1	785.36	952.064	359.426	227.203	581.013	868.712	293.315	0.337489	-1.56709	0.00703946	0.0292608	phenylalanine--tRNA ligase beta subunit
PF3D7_0320700.1	79.7936	4.21028	218.593	261.893	141.122	42.002	240.243	5.72334	2.51686	0.00704099	0.0292608	Name=SPC25
PF3D7_1403400.1	4.27046	5.62125	44.5251	38.2846	23.1753	4.94585	41.4048	8.36584	3.06451	0.00704847	0.0292608	conserved Plasmodium protein, unknown function
PF3D7_1423700.1	2640.46	5674.87	1506.45	1229.64	2762.85	4157.66	1368.05	0.329027	-1.60372	0.00704973	0.0292608	conserved Plasmodium protein, unknown function
PF3D7_1361000.1	332.97	314.952	112.524	96.9358	214.345	323.961	104.73	0.323157	-1.62969	0.00705785	0.0292694	Name=PRMT5
PF3D7_0103800.1	8.54374	4.21403	39.6687	55.5798	27.0016	6.37889	47.6243	7.47725	2.90251	0.00706775	0.0292694	Name=ARP1
PF3D7_0316400.1	24.1818	2.8134	59.9034	113.595	50.1233	13.4976	86.7491	6.43779	2.68656	0.00706848	0.0292694	CS domain-containing protein, putative
PF3D7_0505500.1	100.976	16.8847	239.61	287.058	161.132	58.9302	263.334	4.47035	2.16039	0.00711614	0.0294335	Name=MSH6
PF3D7_1312400.1	9.95753	0	27.5232	76.5537	28.5086	4.97876	52.0385	10.4852	3.39028	0.0071193	0.0294335	Name=IF2a
PF3D7_1469200.1	0	11.2415	31.5725	79.6582	30.618	5.62075	55.6153	9.88768	3.30563	0.00716148	0.0295699	Name=SHLP1
PF3D7_0110000.1	37.0374	12.6353	116.581	110.555	69.2021	24.8364	113.568	4.57499	2.19377	0.00716353	0.0295699	conserved Plasmodium protein, unknown function
PF3D7_0303800.1	21.3404	7.03189	49.3804	113.6	47.8383	14.1862	81.4904	5.75496	2.52481	0.00717922	0.0296061	IBR domain protein, putative
PF3D7_1469900.1	48.4303	18.2527	73.6722	245.192	96.3868	33.3415	159.432	4.78847	2.25956	0.00718353	0.0296061	Name=MGET
PF3D7_0828900.1	19.9301	30.9141	85.0028	135.234	67.7702	25.4221	110.118	4.3337	2.1156	0.007214	0.0296939	conserved protein, unknown function
PF3D7_1367100.1	795.543	626.968	274.432	213.638	477.645	711.255	244.035	0.343003	-1.54371	0.00721614	0.0296939	Name=SNP1
PF3D7_1340700.1	35.6226	9.82384	123.06	96.9747	66.3702	22.7232	110.017	4.84354	2.27606	0.00723568	0.0297511	Name=RAB11b
PF3D7_0925900.1	1524	3066.49	791.717	746.471	1532.17	2295.25	769.094	0.335072	-1.57746	0.0072905	0.0299308	Name=LCN
PF3D7_0728300.1	0	0	17.002	14.2076	7.80241	0	15.6048	59.9699	5.90617	0.00729076	0.0299308	conserved protein, unknown function
PF3D7_1008800.1	4061.64	5067.44	2001.12	1173.65	3075.96	4564.54	1587.38	0.347729	-1.52396	0.00731469	0.0300056	Name=NOP5
PF3D7_0912800.1	668.7	1039.24	358.616	184.603	562.79	853.971	271.61	0.317855	-1.65356	0.00735582	0.0301508	Name=GCD10
PF3D7_1420200.1	17.0666	11.2561	32.3798	136.43	49.2833	14.1614	84.4052	5.97203	2.57822	0.0073754	0.0302076	Name=UNC
PF3D7_1472700.1	2.84568	2.81236	28.3332	37.0447	17.759	2.82902	32.689	11.5626	3.5314	0.00739408	0.0302605	DNA-directed RNA polymerase, alpha subunit, putative
PF3D7_1213800.1	1883.17	1807.82	793.31	505.607	1247.48	1845.5	649.459	0.351841	-1.50701	0.00740568	0.0302845	Name=PRS
PF3D7_1429400.1	891.461	986.729	395.835	247.528	630.388	939.095	321.681	0.342397	-1.54626	0.00743785	0.0303924	rRNA (adenosine-2'-O-)-methyltransferase, putative
PF3D7_0218000.1	45.5622	4.21458	123.053	153.766	81.6491	24.8884	138.41	5.56636	2.47673	0.00745366	0.0304334	Name=RFC2
PF3D7_0100100.1	22.7513	15.4811	115.756	65.4337	54.8556	19.1162	90.595	4.73552	2.24352	0.00748631	0.030543	Name=VAR
PF3D7_1117100.1	15.6573	4.21632	53.4299	72.2453	36.3872	9.93681	62.8376	6.33332	2.66296	0.00750327	0.0305885	Name=UCH54
PF3D7_0911600.1	15.6486	1.40651	53.4277	72.2335	35.6791	8.52753	62.8306	7.3806	2.88374	0.00752253	0.0306433	conserved Plasmodium protein, unknown function
PF3D7_0621300.1	846.229	1667.3	491.364	325.335	832.556	1256.76	408.35	0.324832	-1.62224	0.00765096	0.0311423	Name=PUF3
PF3D7_0928700.1	15.6428	1.40722	39.665	90.1277	36.7107	8.52499	64.8964	7.62962	2.93161	0.00765745	0.0311446	conserved Plasmodium protein, unknown function
PF3D7_0715400.1	19.9495	0	51.8148	111.183	45.7367	9.97475	81.4987	8.18971	3.03381	0.00767811	0.0312001	Name=PSOP20
PF3D7_1325500.1	19.9243	0	63.1437	95.7052	44.6933	9.96215	79.4244	7.98663	2.99759	0.00768295	0.0312001	conserved Plasmodium protein, unknown function
PF3D7_0622800.1	3296.23	4935.39	1710.45	1187.7	2782.44	4115.81	1449.07	0.352047	-1.50616	0.00769454	0.0312231	leucine--tRNA ligase, putative
PF3D7_1432200.1	5.68838	4.22156	13.7613	80.8685	26.1349	4.95497	47.3149	9.57496	3.25927	0.00770751	0.0312516	conserved Plasmodium protein, unknown function
PF3D7_0802300.1	1753.67	1667.22	730.167	488.316	1159.84	1710.45	609.241	0.356115	-1.48958	0.00776393	0.0314562	Name=PWP2
PF3D7_1428600.1	29.9087	4.21296	107.674	85.227	56.7556	17.0608	96.4504	5.65702	2.50004	0.00779717	0.0315665	Name=RF1
PF3D7_0815200.1	1961.1	2348.54	938.2	574.725	1455.64	2154.82	756.463	0.350987	-1.51051	0.00781139	0.031575	importin subunit beta, putative
PF3D7_0923900.1	1383.59	1373.04	621.731	279.105	914.367	1378.32	450.418	0.32664	-1.61423	0.00781294	0.031575	Name=PABP2
PF3D7_0504200.1	28.4642	2.81136	59.0961	138.311	57.1706	15.6378	98.7034	6.32303	2.66062	0.00781725	0.031575	Name=DDX27
PF3D7_1132200.1	3063.65	3059.47	1202.96	1075.56	2100.41	3061.56	1139.26	0.372104	-1.42622	0.0078236	0.0315764	Name=TCP1
PF3D7_0723900.1	1380.92	1998.08	700.211	477.809	1139.25	1689.5	589.01	0.348561	-1.52052	0.00784799	0.0316408	RNA-binding protein, putative
PF3D7_0717700.1	3959.26	5818.34	2209.22	943.469	3232.57	4888.8	1576.34	0.322397	-1.63309	0.00785159	0.0316408	serine--tRNA ligase, putative
PF3D7_1438900.1	4038.42	3198.36	1652.33	718.219	2401.83	3618.39	1185.27	0.327511	-1.61039	0.007863	0.0316625	Name=Trx-Px1
PF3D7_0401800.1	3337.76	817.065	130.332	771.749	1264.23	2077.41	451.041	0.217218	-2.20278	0.00787216	0.0316752	Name=PfD80
PF3D7_1113800.1	19.9169	9.84518	76.9037	74.0863	45.188	14.8811	75.495	5.07511	2.34344	0.00788315	0.0316952	conserved Plasmodium membrane protein, unknown function
PF3D7_1357200.1	11.3843	12.6532	61.5242	67.3006	38.2156	12.0188	64.4124	5.35991	2.42221	0.00794169	0.0318842	Name=GluRS
PF3D7_0102900.1	3304.93	3200.9	1388.32	985.977	2220.03	3252.92	1187.15	0.364915	-1.45437	0.00794228	0.0318842	aspartate--tRNA ligase
PF3D7_1479000.1	4.26778	15.4716	101.189	32.7211	38.4124	9.86971	66.955	6.76754	2.75863	0.00796856	0.0319653	Name=ACS1a
PF3D7_0723600.1	190.977	129.076	52.6251	35.8272	102.126	160.027	44.2262	0.275908	-1.85774	0.00803527	0.0321933	proteasome assembly chaperone 4, putative
PF3D7_0608700.1	4284.36	3169.37	1567.2	1113.72	2533.66	3726.87	1340.46	0.359647	-1.47535	0.00803761	0.0321933	Name=CCT6
PF3D7_0831300.1	73.9576	42.2089	124.663	324.72	141.387	58.0832	224.691	3.87188	1.95304	0.00809238	0.032388	Name=GEXP13
PF3D7_0106200.1	0	0	7.28633	24.0877	7.84352	0	15.687	60.4435	5.91751	0.00811936	0.0324311	EF hand domain-containing protein, putative
PF3D7_0701500.1	0	29.3654	0	0	7.34136	14.6827	0	0.00885944	-6.81857	0.00812165	0.0324311	Name=EPF3
PF3D7_1101600.1	0	29.3654	0	0	7.34136	14.6827	0	0.00885944	-6.81857	0.00812165	0.0324311	Name=EPF3
PF3D7_0207800.1	14.2251	8.43978	66.3796	59.2674	37.078	11.3324	62.8235	5.54445	2.47105	0.00814166	0.0324864	Name=SERA3
PF3D7_1224800.1	8.54084	9.83729	55.0492	54.9568	32.096	9.18907	55.003	5.98488	2.58132	0.00815089	0.0324986	conserved protein, unknown function
PF3D7_1026000.1	993.693	657.595	188.626	350.129	547.511	825.644	269.378	0.326462	-1.61501	0.00819037	0.0326272	conserved Plasmodium protein, unknown function
PF3D7_0603500.1	32.7311	8.43506	89.8579	112.375	60.8497	20.5831	101.116	4.91725	2.29785	0.00819852	0.0326272	Name=CAX
PF3D7_0820600.1	0	0	9.71451	20.9943	7.67719	0	15.3544	59.1133	5.88541	0.00820175	0.0326272	conserved protein, unknown function
PF3D7_0822300.1	350.625	267.947	121.443	70.4206	202.609	309.286	95.9318	0.309763	-1.69076	0.00822161	0.0326815	Name=SNRPG
PF3D7_0717400.1	1337.16	1538.85	636.273	356.222	967.126	1438	496.248	0.344978	-1.53542	0.00824734	0.0327358	queuine tRNA-ribosyltransferase, putative
PF3D7_0403600.1	11.3801	0	42.0944	62.9717	29.1116	5.69006	52.5331	9.25373	3.21004	0.00824771	0.0327358	conserved Plasmodium protein, unknown function
PF3D7_0929100.1	34.1444	8.43836	114.142	93.8435	62.6419	21.2914	103.993	4.88582	2.2886	0.00829042	0.0328583	conserved protein, unknown function
PF3D7_1003700.1	28.4415	43.6237	84.9964	212.973	92.5087	36.0326	148.985	4.13834	2.04905	0.00829106	0.0328583	MKT1 domain-containing protein, putative
PF3D7_0816000.1	505.243	961.478	301.148	155.6	480.867	733.36	228.374	0.311189	-1.68414	0.00833321	0.0330005	Name=RRB1
PF3D7_0803200.1	28.453	25.3159	80.1418	143.851	69.4405	26.8844	111.996	4.16984	2.05999	0.00834721	0.0330311	filament assembling protein, putative
PF3D7_1439100.1	55.4506	153.425	30.7602	12.3456	62.9954	104.438	21.5529	0.205287	-2.28428	0.00841718	0.033283	DEAD/DEAH box helicase, putative
PF3D7_1302100.1	338.671	70.2991	654.907	903.918	491.949	204.485	779.413	3.81228	1.93065	0.00845477	0.0333954	Name=G27/25
PF3D7_0818800.1	279.036	340.031	128.719	49.4012	199.297	309.533	89.0601	0.287109	-1.80033	0.0084583	0.0333954	Name=IMP4
PF3D7_0828700.1	1.42235	0	10.5235	41.3624	13.3271	0.711175	25.943	36.7336	5.19903	0.00848109	0.0334603	conserved protein, unknown function
PF3D7_0808600.1	145.029	157.641	55.8542	21.605	95.0324	151.335	38.7296	0.254891	-1.97205	0.00849551	0.033492	Name=VAR
PF3D7_1408200.1	248.863	599.473	145.708	109.265	275.827	424.168	127.486	0.300392	-1.73508	0.00854038	0.0336437	Name=AP2-G2
PF3D7_0731100.1	4853.37	6479.12	2634.88	906.208	3718.4	5666.25	1770.54	0.31243	-1.67839	0.00855893	0.0336916	Name=PTP2
PF3D7_1211400.1	3436.8	2655.6	1339.77	829.846	2065.51	3046.2	1084.81	0.356073	-1.48976	0.00860439	0.0338379	Name=PfJ4
PF3D7_0301600.1	2471.27	2044.82	1003.8	591.466	1527.84	2258.04	797.633	0.353172	-1.50156	0.00860895	0.0338379	Name=GEXP21
PF3D7_1019100.1	2.84392	8.4442	18.6182	79.0144	27.2302	5.64406	48.8163	8.66097	3.11453	0.00863156	0.0339014	conserved Plasmodium protein, unknown function
PF3D7_1250400.1	0	2.81211	17.8095	37.6628	14.5711	1.40606	27.7362	19.6903	4.29941	0.00865233	0.0339576	conserved Plasmodium protein, unknown function
PF3D7_0507200.1	24.1863	14.0634	41.2853	158.671	59.5515	19.1248	99.9782	5.23711	2.38877	0.00868369	0.0340246	Name=SUB3
PF3D7_0936000.1	7525.46	12879.1	4018.46	329.699	6188.17	10202.3	2174.08	0.213076	-2.23056	0.00868875	0.0340246	Name=REX2
PF3D7_0629400.1	127.996	52.0617	256.61	367.927	201.149	90.0289	312.268	3.46994	1.79491	0.00868879	0.0340246	Name=PABP3
PF3D7_0512700.1	471.375	442.415	150.58	166.744	307.779	456.895	158.662	0.347329	-1.52562	0.0087395	0.0341978	Name=OPRT
PF3D7_1030900.1	1.42927	1.3976	20.2443	31.5291	13.6501	1.41343	25.8867	18.3358	4.19659	0.00876022	0.0342491	Name=P28
PF3D7_1233700.1	12.8073	1.40593	33.1907	78.4143	31.4545	7.10659	55.8025	7.87326	2.97696	0.00877213	0.0342491	homocysteine S-methyltransferase, putative
PF3D7_1229500.1	3721.62	3696.16	1547.79	1237.24	2550.7	3708.89	1392.51	0.375433	-1.41337	0.00877215	0.0342491	Name=CCT3
PF3D7_0619700.1	8.54066	5.62147	40.4773	54.9565	27.399	7.08107	47.7169	6.74617	2.75407	0.00886848	0.0345996	F-box protein FBXO1, putative
PF3D7_1013900.1	409.627	647.169	228.279	78.4028	340.869	528.398	153.341	0.2898	-1.78687	0.00888308	0.0346309	translation initiation factor eIF-2B subunit delta, putative
PF3D7_0409000.1	0	1.40754	21.8559	26.5432	12.4517	0.703772	24.1996	34.2494	5.09801	0.00891228	0.034719	conserved Plasmodium protein, unknown function
PF3D7_0419600.1	4093.69	4484.73	1979.33	1033.05	2897.7	4289.21	1506.19	0.351115	-1.50999	0.00894064	0.0348037	Name=RANBP1
PF3D7_0219500.1	34.1668	4.2154	89.8603	119.797	62.0099	19.1911	104.829	5.4687	2.4512	0.00897427	0.0349088	pseudouridine synthase, putative
PF3D7_1114600.1	0	0	4.85786	26.5653	7.8558	0	15.7116	60.5796	5.92076	0.00900289	0.034993	conserved Plasmodium protein, unknown function
PF3D7_0529700.1	18.4903	7.03435	43.713	100.627	42.4663	12.7623	72.1702	5.66567	2.50225	0.00900923	0.034993	heptatricopeptide repeat-containing protein, putative
PF3D7_0813100.1	7.1123	5.62678	16.9996	85.1961	28.7337	6.36954	51.0979	8.04258	3.00766	0.00906363	0.0351784	conserved Plasmodium protein, unknown function
PF3D7_1366200.1	41.3345	15.4312	106.06	134.047	74.2182	28.3828	120.054	4.23352	2.08186	0.00907357	0.035191	conserved protein, unknown function
PF3D7_1227800.1	1265.91	1717.73	634.649	430.294	1012.14	1491.82	532.471	0.356848	-1.48662	0.00908157	0.0351961	Name=ELP3
PF3D7_0926800.1	12.8014	40.7973	126.282	108.654	72.1338	26.7993	117.468	4.38042	2.13107	0.00911485	0.035284	conserved Plasmodium protein, unknown function
PF3D7_0420600.1	8.53971	2.81116	26.7148	64.2167	25.5706	5.67544	45.4657	8.03269	3.00588	0.00911766	0.035284	conserved Plasmodium protein, unknown function
PF3D7_1113000.1	0	1.40789	10.5231	40.1213	13.0131	0.703946	25.3222	35.9085	5.16625	0.00912501	0.0352865	conserved Plasmodium protein, unknown function
PF3D7_0709500.1	12.8107	2.81083	46.9536	59.8959	30.6177	7.81075	53.4247	6.85116	2.77635	0.00913344	0.0352932	nucleic acid-binding protein, putative
PF3D7_0729400.1	2252.89	1785.27	871.059	594.609	1375.96	2019.08	732.834	0.362897	-1.46237	0.0091574	0.0353598	ribosome biogenesis protein BRX1, putative
PF3D7_1220300.1	5.68725	2.81514	41.2834	33.3332	20.7797	4.25119	37.3083	8.7773	3.13378	0.00918475	0.0354394	cell cycle associated protein, putative
PF3D7_0823100.1	250.413	361.402	126.285	28.4007	191.625	305.908	77.3428	0.252121	-1.98781	0.00919681	0.0354599	RWD domain-containing protein, putative
PF3D7_0807300.1	509.804	457.891	210.488	101.28	319.866	483.847	155.884	0.321813	-1.6357	0.009232	0.0355696	Name=RAB18
PF3D7_0522600.1	2.84546	0	5.66661	56.8006	16.3282	1.42273	31.2336	22.0797	4.46465	0.0092655	0.0356725	magnesium transporter NIPA, putative
PF3D7_0701600.1	18.5204	11.23	16.1919	183.439	57.3454	14.8752	99.8156	6.72315	2.74914	0.00927908	0.0356874	Name=MC-2TM
PF3D7_1134800.1	447.071	441.138	186.199	110.538	296.236	444.104	148.369	0.333777	-1.58304	0.00928928	0.0356874	coatomer subunit delta
PF3D7_0320900.1	2771.99	1426.07	847.606	584.177	1407.46	2099.03	715.892	0.341013	-1.5521	0.00929477	0.0356874	Name=H2A.Z
PF3D7_0613400.1	42.7621	1.40273	130.35	139.609	78.5307	22.0824	134.979	6.11855	2.61319	0.00929648	0.0356874	Name=RPL18
PF3D7_0607800.1	29.8812	1.40608	84.1905	112.988	57.1164	15.6436	98.5892	6.30983	2.6576	0.00934656	0.0358295	GTP-binding protein, putative
PF3D7_1241700.1	98.1785	4.21839	266.333	296.36	166.272	51.1984	281.346	5.49732	2.45873	0.00934711	0.0358295	Name=RFC4
PF3D7_1019800.1	8.53549	0	26.7138	61.7379	24.2468	4.26774	44.2259	10.3966	3.37804	0.00937455	0.0358608	tRNA methyltransferase, putative
PF3D7_0419300.1	24.1894	2.81219	77.7143	82.7342	46.8625	13.5008	80.2242	5.94837	2.57249	0.00937513	0.0358608	conserved Plasmodium protein, unknown function
PF3D7_0718600.1	44.0942	33.7629	101.188	193.232	93.0692	38.9285	147.21	3.78503	1.92031	0.00937934	0.0358608	conserved Plasmodium protein, unknown function
PF3D7_0516700.1	533.269	634.669	213.705	203.095	396.184	583.969	208.4	0.35684	-1.48665	0.00938514	0.0358608	ubiquitin carboxyl-terminal hydrolase 2, putative
PF3D7_1407700.1	47.0237	12.6299	111.726	149.479	80.2145	29.8268	130.602	4.38288	2.13188	0.00938935	0.0358608	conserved protein, unknown function
PF3D7_0516500.1	14.2462	4.21135	39.6701	77.8224	33.9875	9.22878	58.7462	6.37999	2.67355	0.00940706	0.0358881	Name=MFS1
PF3D7_0936400.1	476.656	566.683	187.809	181.52	353.167	521.67	184.664	0.353965	-1.49832	0.00941014	0.0358881	Name=REX4
PF3D7_0305800.1	17.0706	23.9118	63.9512	119.771	56.176	20.4912	91.8609	4.48683	2.1657	0.00943763	0.0359669	P-loop containing nucleoside triphosphate hydrolase, putative
PF3D7_1240600.1	307.132	501.048	171.61	44.4451	256.059	404.09	108.028	0.266794	-1.9062	0.00945544	0.0360087	Name=VAR
PF3D7_1111600.1	7.11592	1.40572	20.2384	61.7455	22.6264	4.26082	40.992	9.65383	3.2711	0.00950169	0.0361528	endonuclease/exonuclease/phosphatase family protein, putative
PF3D7_0322200.1	0	2.8115	29.1432	24.0806	14.0088	1.40575	26.6119	18.8567	4.23701	0.00950704	0.0361528	conserved protein, unknown function
PF3D7_1348300.1	372.603	485.455	169.184	122.23	287.368	429.029	145.707	0.33941	-1.5589	0.00954171	0.0362585	elongation factor Tu, putative
PF3D7_1116900.1	0	0	8.09788	21.6391	7.43424	0	14.8685	57.3083	5.84067	0.00956577	0.0363237	conserved protein, unknown function
PF3D7_0425200.1	7.12441	12.6309	79.3411	38.2956	34.348	9.87765	58.8184	5.94304	2.5712	0.00960655	0.0364523	Plasmodium exported protein (hyp15), unknown function
PF3D7_1334500.1	108.12	18.284	161.093	406.857	173.588	63.202	283.975	4.49632	2.16874	0.00964952	0.0365889	Name=MSRP6
PF3D7_0815600.1	1280.63	1603.3	669.53	284.107	959.391	1441.96	476.818	0.330525	-1.59717	0.00972038	0.036803	Name=EIF3G
PF3D7_1248400.1	1.42541	0	24.2887	22.8563	12.1426	0.712707	23.5725	33.2902	5.05702	0.00972586	0.036803	conserved Plasmodium protein, unknown function
PF3D7_0806800.1	3183.04	2788.58	1313	905.636	2047.56	2985.81	1109.32	0.371492	-1.4286	0.00972696	0.036803	V-type proton ATPase subunit a, putative
PF3D7_0311400.1	5.68727	0	7.28531	75.3083	22.0702	2.84363	41.2968	14.5836	3.86627	0.00975091	0.0368671	Name=PKRP
PF3D7_0111500.1	93.9354	8.43366	214.528	282.182	149.77	51.1845	248.355	4.85466	2.27937	0.00977673	0.0369382	UMP-CMP kinase, putative
PF3D7_0511800.1	2064.55	2216.13	1007.85	447.006	1433.88	2140.34	727.43	0.339768	-1.55738	0.00981469	0.037055	Name=INO1
PF3D7_1310200.1	0	0	3.23836	28.4109	7.91232	0	15.8246	61.0213	5.93124	0.00983092	0.0370897	conserved Plasmodium protein, unknown function
PF3D7_1110600.1	25.6348	2.80882	78.5287	87.6961	48.6671	14.2218	83.1124	5.85124	2.54874	0.00985872	0.0371565	ribosomal protein L11, mitochondrial, putative
PF3D7_1349200.1	933.277	1185.59	467.899	277.209	715.995	1059.44	372.554	0.35151	-1.50836	0.00986275	0.0371565	glutamate--tRNA ligase, putative
PF3D7_0310100.1	1.42384	0	21.0486	25.9366	12.1023	0.711922	23.4926	33.199	5.05307	0.00988929	0.0372149	Name=CDPK3
PF3D7_0905500.1	1.42262	0	11.3332	37.6604	12.604	0.711311	24.4968	34.6801	5.11604	0.00989239	0.0372149	conserved protein, unknown function
PF3D7_1207800.1	34.1405	30.9454	67.9987	204.35	84.3586	32.543	136.174	4.18969	2.06684	0.00998367	0.0375315	conserved Plasmodium protein, unknown function
PF3D7_0824200.1	36.982	5.62718	89.0452	128.41	65.016	21.3046	108.727	5.10886	2.353	0.0100119	0.037589	conserved Plasmodium protein, unknown function
PF3D7_1224300.1	13695.4	35195.8	10197	5311.76	16100	24445.6	7754.4	0.317204	-1.65652	0.0100133	0.037589	Name=PABP1
PF3D7_0310800.1	385.209	270.429	132.012	78.5564	216.552	327.819	105.284	0.320806	-1.64023	0.0100784	0.0378066	conserved Plasmodium protein, unknown function
PF3D7_0932200.1	176.466	7.02904	422.576	563.111	292.296	91.7477	492.844	5.37316	2.42577	0.0100912	0.0378276	Name=PFN
PF3D7_1323200.1	208.116	235.648	89.8685	40.771	143.601	221.882	65.3198	0.293675	-1.76771	0.0101181	0.0379015	V-type proton ATPase subunit G, putative
PF3D7_0310900.1	12.8051	4.21876	55.8568	50.6272	30.8769	8.51192	53.242	6.25895	2.64592	0.0101314	0.0379242	conserved Plasmodium protein, unknown function
PF3D7_0810900.1	7.11572	2.81154	18.6193	67.3021	23.9621	4.96363	42.9607	8.682	3.11803	0.0101672	0.0380073	conserved Plasmodium protein, unknown function
PF3D7_1104400.1	1351.96	760.544	459.814	237.099	702.354	1056.25	348.457	0.329749	-1.60056	0.010168	0.0380073	Name=Trx-mero
PF3D7_0519100.1	27.0806	8.41728	72.0562	100.071	51.9063	17.7489	86.0636	4.85541	2.27959	0.0102068	0.0381253	50S ribosomal protein L14, mitochondrial, putative
PF3D7_1462100.1	4.26687	0	32.3799	27.7804	16.1068	2.13343	30.0801	14.1316	3.82085	0.0102269	0.038173	conserved Plasmodium protein, unknown function
PF3D7_1009000.1	327.631	373.457	153.012	58.0563	228.039	350.544	105.534	0.300497	-1.73458	0.0102403	0.0381751	Name=DPH5
PF3D7_1350100.1	4073.43	3263.92	1663.56	1023.04	2505.99	3668.68	1343.3	0.366114	-1.44963	0.0102419	0.0381751	Name=KRS1
PF3D7_1234900.1	95.4557	7.0183	213.734	297.089	153.324	51.237	255.411	4.98789	2.31843	0.0102901	0.0383115	CHCH domain-containing protein, putative
PF3D7_1319000.1	8.53346	5.62795	34.8083	59.2642	27.0585	7.0807	47.0363	6.65296	2.734	0.0102931	0.0383115	conserved Plasmodium protein, unknown function
PF3D7_0208900.1	4.26563	4.22245	17.8086	59.2597	21.3891	4.24404	38.5342	9.10048	3.18594	0.0103121	0.03833	Name=P230p
PF3D7_0617900.1	2847.17	1988.28	1087.19	635.321	1639.49	2417.72	861.255	0.356163	-1.48939	0.0103177	0.03833	Name=H3.3
PF3D7_0528500.1	5.69644	5.61788	52.6222	30.8786	23.7038	5.65716	41.7504	7.37119	2.8819	0.0103199	0.03833	Name=CPalpha
PF3D7_1477900.1	2.84603	1.40594	24.2858	31.4891	15.0067	2.12599	27.8875	13.1393	3.71582	0.0103318	0.038334	#N/A
PF3D7_1003800.1	1899.92	1737.88	804.633	544.473	1246.73	1818.9	674.553	0.370791	-1.43132	0.0103355	0.038334	Name=EFTUD2
PF3D7_0216800.1	1.42242	0	21.0471	25.3117	11.9453	0.711211	23.1794	32.7549	5.03364	0.0103602	0.0383984	TMEM121 domain-containing protein, putative
PF3D7_0307500.1	12.81	1.40551	49.382	54.3378	29.4838	7.10778	51.8599	7.30807	2.86949	0.0103785	0.0384268	Name=SKA2
PF3D7_1113400.1	1598.19	1253.83	608.808	442.827	975.914	1426.01	525.817	0.368666	-1.43961	0.0103862	0.0384268	Name=DSK2
PF3D7_1326000.1	41.3158	1.4037	123.059	132.794	74.6429	21.3597	127.926	5.9948	2.58371	0.0103898	0.0384268	Name=C3AP2
PF3D7_0922400.1	18.4945	15.4707	66.3801	87.6691	47.0036	16.9826	77.0246	4.5385	2.18222	0.0104263	0.0385171	Name=pBAS
PF3D7_0911200.1	8.5457	4.21271	34.0023	55.5835	25.5861	6.37921	44.7929	7.03479	2.81451	0.0104288	0.0385171	conserved Plasmodium protein, unknown function
PF3D7_0617400.1	135.076	163.272	53.4257	31.4816	95.8138	149.174	42.4536	0.283907	-1.81651	0.0104463	0.0385545	Name=VAR
PF3D7_0316000.1	2.84633	4.21724	45.3339	22.8457	18.8108	3.53178	34.0898	9.63239	3.26789	0.0104563	0.0385645	Name=MA
PF3D7_1211000.1	18.4868	16.8867	44.5219	127.166	51.7655	17.6868	85.8442	4.86135	2.28136	0.0104742	0.0386035	kinesin-X3, putative
PF3D7_1144700.1	22.7872	12.6392	62.3374	101.284	49.7619	17.7132	81.8106	4.62451	2.2093	0.0104895	0.0386328	Name=TIC20
PF3D7_0523600.1	22.8118	4.20687	90.6794	60.5423	44.5601	13.5093	75.6109	5.60014	2.48546	0.0105194	0.0387158	conserved protein, unknown function
PF3D7_1216600.1	0	0	19.437	9.27755	7.17864	0	14.3573	55.1538	5.78539	0.0105773	0.0389015	Name=CelTOS
PF3D7_0308200.1	3190.87	2348.89	1219.93	824.202	1895.97	2769.88	1022.07	0.368951	-1.4385	0.0105999	0.0389576	Name=CCT7
PF3D7_1454500.1	410.084	309.044	156.246	64.8424	235.054	359.564	110.544	0.306931	-1.70402	0.0106214	0.0390095	Name=ISCU
PF3D7_1471400.1	42.6791	11.2516	107.665	128.416	72.503	26.9654	118.041	4.38064	2.13114	0.0106396	0.039049	diacylglycerol kinase, putative
PF3D7_0909500.1	4.26897	2.81196	11.3334	63.5954	20.5024	3.54046	37.4644	10.6151	3.40805	0.0106476	0.0390512	Name=SPM1
PF3D7_0915800.1	0	0	10.5253	17.9156	7.11023	0	14.2205	54.7396	5.77451	0.0106826	0.0391523	Name=GLTP
PF3D7_1434600.1	2039.7	2131.29	937.404	617.354	1431.44	2085.5	777.379	0.372692	-1.42395	0.0107347	0.0393158	Name=METAP2
PF3D7_1109100.1	8.53334	4.22104	16.9994	82.7226	28.1191	6.37719	49.861	7.8409	2.97102	0.0107544	0.0393606	conserved Plasmodium protein, unknown function
PF3D7_1450500.1	4.26644	4.22134	30.7607	40.7433	19.998	4.24389	35.752	8.43025	3.07557	0.0107795	0.0394248	conserved Plasmodium protein, unknown function
PF3D7_1230300.1	1.42495	0	21.0498	24.7072	11.7955	0.712475	22.8785	32.3263	5.01464	0.0108028	0.0394826	Name=SPM2
PF3D7_1475200.1	4.26824	2.81261	31.5712	34.5744	18.3066	3.54043	33.0728	9.34822	3.22469	0.0108271	0.039544	conserved protein, unknown function
PF3D7_1037500.1	9.96053	0	21.8572	75.9431	26.9402	4.98027	48.9001	9.85237	3.30047	0.0108577	0.0396284	Name=DYN2
PF3D7_1357800.1	3900.63	4802.04	1985.73	1247.1	2983.87	4351.33	1616.41	0.371442	-1.42879	0.0108666	0.0396335	Name=CCT4
PF3D7_1139400.1	32.7167	56.2676	6.47604	8.02573	25.8715	44.4921	7.25089	0.163381	-2.61369	0.0108827	0.0396438	#N/A
PF3D7_1459100.1	17.0726	16.8762	63.1422	90.1398	46.8077	16.9744	76.641	4.5183	2.17578	0.0108845	0.0396438	GTP-binding protein, putative
PF3D7_1032800.1	0	0	17.8109	10.4995	7.07761	0	14.1552	54.3513	5.76424	0.0109037	0.0396861	Name=LRR1
PF3D7_1124600.1	183.477	54.8692	478.414	346.947	265.927	119.173	412.68	3.46281	1.79194	0.0109218	0.0397246	Name=EK
PF3D7_1004300.1	1097.82	2063.04	706.683	331.496	1049.76	1580.43	519.089	0.328332	-1.60677	0.0109361	0.0397491	E3 ubiquitin-protein ligase, putative
PF3D7_1214400.1	125.557	130.282	45.342	24.7164	81.4745	127.92	35.0292	0.273001	-1.87302	0.010951	0.0397757	Name=EMC6
PF3D7_0209800.1	7052.5	6626.59	3152.26	1997.9	4707.31	6839.54	2575.08	0.376478	-1.40936	0.0109656	0.0398012	Name=UAP56
PF3D7_0422800.1	7.122	0	28.3354	47.5559	20.7533	3.561	37.9457	10.6948	3.41884	0.0109856	0.03982	Name=SR12
PF3D7_1302600.1	232.223	306.008	106.057	67.941	178.057	269.115	86.999	0.322877	-1.63095	0.0109859	0.03982	Name=DOHH
PF3D7_1123900.1	2328.81	1989.68	1028.98	466.908	1453.59	2159.24	747.943	0.346297	-1.52992	0.0109977	0.0398354	Name=SNU13
PF3D7_1467900.1	109.491	47.8504	174.039	384.578	178.99	78.6708	279.309	3.55276	1.82894	0.0110247	0.0399022	rab GTPase activator, putative
PF3D7_0708800.1	5908.81	12715.3	3839.41	2612.49	6269.01	9312.06	3225.95	0.346416	-1.52942	0.0110336	0.0399022	Name=HSP110c
PF3D7_1203900.1	478.044	415.979	182.18	132.239	302.11	447.011	157.209	0.351494	-1.50843	0.0110389	0.0399022	Name=UBC
PF3D7_1446800.1	31.3189	2.81036	60.7163	138.321	58.2917	17.0646	99.5189	5.84186	2.54643	0.0111017	0.0401017	Name=HDP
PF3D7_1213900.1	574.59	801.975	297.085	185.201	464.713	688.282	241.143	0.350163	-1.5139	0.011123	0.0401512	W2 domain-containing protein, putative
PF3D7_1353700.1	279.35	152.919	68.8176	64.2427	141.333	216.135	66.5301	0.30777	-1.70008	0.011132	0.040156	Name=ROMO1
PF3D7_0526200.1	39.8376	0	151.38	115.454	76.6679	19.9188	133.417	6.70149	2.74448	0.0111681	0.0402316	Name=ARFGAP2
PF3D7_0506000.1	69.8234	87.0057	23.4786	12.3536	48.1653	78.4146	17.9161	0.227384	-2.1368	0.0111682	0.0402316	conserved Plasmodium protein, unknown function
PF3D7_1147900.1	390.013	373.841	158.671	103.737	256.566	381.927	131.204	0.343238	-1.54272	0.0111773	0.0402368	Name=PEX22
PF3D7_0301300.1	277.534	366.868	136.002	71.0084	212.853	322.201	103.505	0.320776	-1.64036	0.011216	0.0403484	Name=EH1
PF3D7_1370300.1	12275.8	15448.1	5921.68	524.194	8542.44	13861.9	3222.94	0.232486	-2.10479	0.0112572	0.040468	Name=MAHRP1
PF3D7_0529500.1	285.069	301.605	127.111	53.1247	191.727	293.337	90.1177	0.306601	-1.70557	0.0112646	0.040468	cell cycle regulator protein, putative
PF3D7_1420900.1	18.5069	4.21544	63.1451	65.456	37.8308	11.3612	64.3005	5.66556	2.50222	0.0112727	0.0404694	mannose-1-phosphate guanyltransferase, putative
PF3D7_0929900.1	0	0	16.1919	11.7353	6.98181	0	13.9636	53.641	5.74527	0.0112888	0.0404995	conserved Plasmodium protein, unknown function
PF3D7_0612000.1	22.7819	28.0959	86.6232	113.628	62.7822	25.4389	100.126	3.93733	1.97722	0.0113662	0.0407496	conserved Plasmodium protein, unknown function
PF3D7_0813800.1	7.12235	9.8279	34.8122	67.938	29.9251	8.47513	51.3751	6.06832	2.6013	0.0113828	0.0407764	Name=GMD
PF3D7_0529900.1	968.788	981.744	453.326	231.518	658.844	975.266	342.422	0.350921	-1.51078	0.0113892	0.0407764	RING zinc finger protein, putative
PF3D7_1354400.1	523.727	380.954	171.621	148.189	306.123	452.34	159.905	0.353421	-1.50054	0.0114022	0.0407953	V-type proton ATPase 21 kDa proteolipid subunit, putative
PF3D7_1372000.1	428.278	157.491	91.4759	82.7333	189.994	292.884	87.1046	0.29735	-1.74977	0.0114549	0.0409559	Plasmodium exported protein (PHISTa), unknown function
PF3D7_0509400.1	4185.66	6437.15	2337.77	1593.8	3638.59	5311.4	1965.78	0.370084	-1.43407	0.0114824	0.0410264	Name=RNAPI
PF3D7_0917600.1	516.42	742.603	252.568	199.416	427.752	629.511	225.992	0.358883	-1.47842	0.011527	0.0411578	Name=PRP43
PF3D7_1104300.1	45.5114	29.547	154.614	115.441	86.2784	37.5292	135.028	3.59696	1.84678	0.0115688	0.0412644	conserved Plasmodium protein, unknown function
PF3D7_0936300.1	8292.37	24224.1	6501.19	567.374	9896.25	16258.2	3534.28	0.217371	-2.20177	0.0115725	0.0412644	Name=REX3
PF3D7_1143600.1	2.84944	0	12.9536	40.1473	13.9876	1.42472	26.5504	18.7512	4.22891	0.0115811	0.0412669	conserved Plasmodium protein, unknown function
PF3D7_0107200.1	14.247	0	55.8621	57.4412	31.8876	7.12349	56.6517	7.96842	2.99429	0.0116004	0.0412838	Name=CCR4-3
PF3D7_0829600.1	1.42423	1.40431	16.1915	32.7322	12.9381	1.41427	24.4619	17.3258	4.11485	0.0116019	0.0412838	Name=ETRAMP8
PF3D7_1421900.1	15.6807	1.40258	49.3874	66.7171	33.2969	8.54163	58.0522	6.81142	2.76795	0.0116094	0.0412838	Name=CTR2
PF3D7_1463900.1	9.95527	5.62828	24.2848	79.6353	29.8759	7.79177	51.96	6.6849	2.74091	0.011644	0.0413559	Name=RON11
PF3D7_1247700.1	0	1.40475	12.1435	33.9651	11.8783	0.702374	23.0543	32.7002	5.03123	0.0116454	0.0413559	conserved Plasmodium protein, unknown function
PF3D7_0113200.1	285.984	104.061	20.238	72.854	120.784	195.022	46.546	0.239539	-2.06167	0.01166	0.0413801	Plasmodium exported protein, unknown function
PF3D7_1474500.1	214.784	291.2	97.1404	67.9092	167.758	252.992	82.5248	0.325851	-1.61772	0.0116938	0.041472	Name=SF3A1
PF3D7_1457500.1	35.5771	14.0585	66.3815	152.508	67.1314	24.8178	109.445	4.41645	2.14289	0.0117114	0.0415064	Name=VPS4
PF3D7_0818500.1	1569.43	2071.24	806.284	553.204	1250.04	1820.33	679.744	0.373352	-1.42139	0.0117664	0.0416733	zinc finger protein, putative
PF3D7_0930800.1	51.1785	19.7095	111.707	162.956	86.3877	35.444	137.331	3.87755	1.95515	0.0117931	0.0417399	conserved Plasmodium membrane protein, unknown function
PF3D7_1122600.1	1.42199	0	12.9518	32.7171	11.7727	0.710995	22.8344	32.3153	5.01415	0.0118507	0.041897	conserved Plasmodium protein, unknown function
PF3D7_0107500.1	6034.31	7005.25	3132.69	1630.87	4450.78	6519.78	2381.78	0.365287	-1.4529	0.0118554	0.041897	Name=NCR1
PF3D7_0933100.1	21.3415	33.7507	89.047	125.333	67.368	27.5461	107.19	3.89264	1.96075	0.0118614	0.041897	conserved Plasmodium protein, unknown function
PF3D7_1206300.1	68.2464	106.976	94.709	642.588	228.13	87.6114	368.648	4.21009	2.07385	0.0118916	0.0419756	conserved Plasmodium protein, unknown function
PF3D7_1454700.1	1800.01	1345.6	729.382	399.473	1068.61	1572.8	564.427	0.358762	-1.4789	0.0119275	0.0420571	Name=6PGD
PF3D7_1122700.1	1.42417	0	18.6202	25.9384	11.4957	0.712084	22.2793	31.4919	4.97691	0.0119307	0.0420571	conserved Plasmodium protein, unknown function
PF3D7_0904300.1	2.84376	1.40748	16.9991	38.2719	14.8806	2.12562	27.6355	13.0361	3.70444	0.0119586	0.0421271	conserved protein, unknown function
PF3D7_1419700.1	1573.71	3772.61	1143.86	615.565	1776.44	2673.16	879.711	0.329033	-1.60369	0.0120448	0.0424026	Name=EIF3H
PF3D7_1343700.1	1395.54	1707.54	741.511	345.114	1047.43	1551.54	543.313	0.350046	-1.51438	0.0121234	0.0426507	Name=Kelch13
PF3D7_1308900.1	692.613	460.102	244.467	159.271	389.113	576.358	201.869	0.350056	-1.51434	0.0121817	0.0428272	Name=DCP2
PF3D7_0406900.1	1.4221	7.03588	21.8562	54.324	21.1595	4.22899	38.0901	9.01131	3.17174	0.0121917	0.0428336	conserved Plasmodium protein, unknown function
PF3D7_1028900.1	1.42368	0	14.572	30.2584	11.5635	0.711841	22.4152	31.7102	4.98688	0.0122009	0.0428375	Name=IMC1m
PF3D7_1332500.1	590.151	740.586	306.849	62.3924	424.994	665.368	184.621	0.277107	-1.85149	0.012234	0.042925	SAM-dependent RNA methyltransferase, putative
PF3D7_1202300.1	8.52947	12.671	46.9492	66.0458	33.5489	10.6002	56.4975	5.33248	2.41481	0.0122783	0.0430518	dynein heavy chain, putative
PF3D7_0511400.1	7.1262	5.61181	18.6212	74.7436	26.5257	6.36901	46.6824	7.34869	2.87749	0.0122954	0.0430624	conserved Plasmodium protein, unknown function
PF3D7_1137500.1	21.3628	0	83.3863	68.5516	43.3252	10.6814	75.9689	7.12046	2.83197	0.0122977	0.0430624	ribosomal protein S14, apicoplast, putative
PF3D7_1355100.1	236.097	19.6973	529.411	601.906	346.778	127.897	565.659	4.42353	2.1452	0.0123819	0.0433285	Name=MCM6
PF3D7_1475300.1	25.6192	14.0558	55.8582	121.641	54.2936	19.8375	88.7498	4.48079	2.16375	0.0124097	0.043397	Name=COX11
PF3D7_1345100.1	778.865	533.886	295.529	155.704	440.996	656.375	225.617	0.343491	-1.54165	0.0124764	0.0436011	Name=TRX2
PF3D7_1036900.1	3372.61	8584.53	2478.63	1532.72	3992.12	5978.57	2005.67	0.335457	-1.5758	0.012492	0.0436268	conserved Plasmodium protein, unknown function
PF3D7_1403200.1	0	0	10.5249	16.6774	6.80057	0	13.6011	52.3428	5.70992	0.0125299	0.0437192	EGF domain-containing protein, putative
PF3D7_0216200.1	295.029	318.464	136.016	56.8301	201.585	306.746	96.423	0.313747	-1.67233	0.0125351	0.0437192	Alba domain-containing protein, putative
PF3D7_0809000.1	5.73775	15.3089	0	0	5.26167	10.5233	0	0.0134129	-6.22024	0.0125696	0.0438106	#N/A
PF3D7_1017200.1	4.27204	0	13.7627	46.9346	16.2423	2.13602	30.3486	14.2827	3.8362	0.0126063	0.0439094	enoyl-CoA hydratase-related protein, putative
PF3D7_0921800.1	724.896	699.395	327.068	181.568	483.232	712.145	254.318	0.356891	-1.48644	0.0126234	0.0439398	Name=RPF1
PF3D7_1443600.1	5.68818	0	23.4752	42.5944	17.9394	2.84409	33.0348	11.6537	3.54272	0.0126329	0.0439438	gamma-tubulin complex component, putative
PF3D7_1441100.1	3276.76	4845.83	1849.7	1181.57	2788.47	4061.3	1515.63	0.373156	-1.42215	0.0127192	0.0441826	conserved Plasmodium protein, unknown function
PF3D7_0416400.1	294.382	105.535	535.884	717.328	413.282	199.958	626.606	3.13428	1.64813	0.0127263	0.0441826	Name=HAT1
PF3D7_0315500.1	15.665	0	52.6222	66.6976	33.7462	7.83251	59.6599	7.63218	2.9321	0.0127324	0.0441826	ribosomal protein L47, mitochondrial, putative
PF3D7_1343100.1	11.3819	2.81264	38.0473	56.8007	27.2606	7.09727	47.424	6.69438	2.74295	0.0127351	0.0441826	conserved Plasmodium protein, unknown function
PF3D7_1453500.1	1.42248	1.40666	16.1901	31.4857	12.6262	1.41457	23.8379	16.8789	4.07715	0.0127777	0.0443009	Name=NTH
PF3D7_1218400.1	1414.07	1381.18	657.323	375.368	956.986	1397.63	516.345	0.369328	-1.43702	0.0128103	0.0443608	triose or hexose phosphate/phosphate translocator, putative
PF3D7_0203100.1	22.7492	16.8907	53.4256	120.987	53.5132	19.8199	87.2064	4.40635	2.13958	0.0128134	0.0443608	protein kinase, putative
PF3D7_0103900.1	36.9959	23.9033	99.5715	126.571	71.7605	30.4496	113.071	3.7156	1.8936	0.0128202	0.0443608	Name=PIESP15
PF3D7_1136100.1	0	0	14.572	12.3503	6.73057	0	13.4611	51.7221	5.69271	0.0128398	0.0443994	conserved Plasmodium protein, unknown function
PF3D7_1122500.1	1.42197	0	19.4276	24.0747	11.2311	0.710985	21.7512	30.7381	4.94196	0.01287	0.0444747	Name=KIC10
PF3D7_0205700.1	145.453	213.092	72.0587	12.3563	110.74	179.273	42.2075	0.234327	-2.0934	0.0128819	0.0444865	RNA-binding protein, putative
PF3D7_1125100.1	5.69322	1.40555	29.1434	37.0482	18.3226	3.54939	33.0958	9.34376	3.224	0.0128962	0.0445068	Name=ICAP2
PF3D7_1331700.1	401.08	365.807	133.567	143.84	261.074	383.444	138.704	0.361789	-1.46678	0.0130237	0.0449172	glutamine--tRNA ligase, putative
PF3D7_0418400.1	167.244	40.5238	28.3422	17.3107	63.3553	103.884	22.8265	0.219204	-2.18965	0.0131063	0.0451604	conserved Plasmodium protein, unknown function
PF3D7_1358600.1	4.26805	12.6575	19.4283	96.3131	33.1668	8.46279	57.8707	6.84779	2.77564	0.0131113	0.0451604	zinc finger protein, putative
PF3D7_1135700.1	698.058	484.37	274.492	114.329	392.813	591.214	194.411	0.32851	-1.60599	0.0131578	0.0452906	conserved Plasmodium protein, unknown function
PF3D7_1325600.1	1.42751	0	20.2428	22.8658	11.134	0.713756	21.5543	30.4492	4.92833	0.0131712	0.0453072	Name=FIS1
PF3D7_0319700.1	1902.28	2229.75	946.277	636.406	1428.68	2066.02	791.342	0.382967	-1.38471	0.0132189	0.04542	Name=ABCI3
PF3D7_1422400.1	679.724	983.697	367.507	236.428	566.839	831.711	301.968	0.362916	-1.46229	0.0132213	0.04542	nucleolar RNA-associated protein, putative
PF3D7_1249100.1	1749.38	1574.05	774.734	479.786	1144.49	1661.72	627.26	0.377391	-1.40587	0.013241	0.0454399	conserved protein, unknown function
PF3D7_1228500.1	45.5496	5.62157	110.908	133.377	73.8639	25.5856	122.142	4.7779	2.25638	0.0132443	0.0454399	RNA pseudouridylate synthase, putative
PF3D7_1147700.1	17.0884	0	44.5263	83.9885	36.4008	8.54418	64.2574	7.53803	2.91419	0.0132701	0.0454987	ATP synthase subunit delta, mitochondrial, putative
PF3D7_1002200.1	541.781	333.535	509.167	2609.96	998.611	437.658	1559.56	3.56405	1.83352	0.0132939	0.0455135	Name=PArt
PF3D7_1143400.1	1578.71	1003.33	497.873	476.093	889.003	1291.02	486.983	0.377201	-1.4066	0.013303	0.0455135	translation initiation factor eIF-1A, putative
PF3D7_0919000.1	3924.35	4580.23	2105.62	936.106	2886.58	4252.29	1520.87	0.357608	-1.48355	0.0133049	0.0455135	Name=NAPS
PF3D7_0728000.1	3999.72	3155.22	1723.52	919.429	2449.47	3577.47	1321.47	0.369339	-1.43698	0.013309	0.0455135	Name=eIF2alpha
PF3D7_0215800.1	24.1841	0	78.5225	86.4332	47.285	12.0921	82.4779	6.82845	2.77156	0.0133201	0.0455219	Name=ORC5
PF3D7_1430800.1	1.42331	0	8.90494	36.4308	11.6898	0.711655	22.6679	32.0973	5.00438	0.0133437	0.0455729	Name=PIP3
PF3D7_0405800.1	0	0	12.9577	13.6064	6.64103	0	13.2821	51.1083	5.67549	0.0134242	0.0458182	conserved protein, unknown function
PF3D7_1010400.1	1.42546	1.40266	14.5733	32.7404	12.5355	1.41406	23.6568	16.762	4.06712	0.0135306	0.0461514	MORN repeat protein, putative
PF3D7_0916700.1	567.358	644.581	273.606	164.819	412.591	605.97	219.212	0.361522	-1.46784	0.0135419	0.0461561	Name=HoMu
PF3D7_0526300.1	539.555	483.361	235.58	119.18	344.419	511.458	177.38	0.346481	-1.52915	0.0135495	0.0461561	Name=WDR55
PF3D7_0814200.1	15672.9	33048.1	10556.7	6872.95	16537.7	24360.5	8714.83	0.35774	-1.48302	0.0135643	0.0461765	Name=ALBA1
PF3D7_1318200.1	1.42502	0	17.0018	25.9429	11.0924	0.712512	21.4724	30.3561	4.92391	0.0135754	0.0461846	Name=G3PAT
PF3D7_1460900.2	2.85437	0	31.5782	17.9207	13.0883	1.42719	24.7494	17.4098	4.12183	0.0135872	0.0461946	Name=ARPS10
PF3D7_1413500.1	31.3208	0	99.5752	104.978	58.9685	15.6604	102.277	6.53747	2.70873	0.0136628	0.0464181	Name=SufC
PF3D7_0715900.1	122.34	7.0328	372.374	253.124	188.718	64.6864	312.749	4.83542	2.27364	0.0136705	0.0464181	Name=CDF
PF3D7_0504600.1	19.9317	2.81007	51.002	80.8951	38.6597	11.3709	65.9485	5.81034	2.53862	0.0137068	0.0465112	Name=BCKDHB
PF3D7_0320300.1	3580.63	3007.17	1434.45	1176.72	2299.74	3293.9	1305.59	0.396346	-1.33517	0.0138052	0.046815	Name=CCT5
PF3D7_0721500.1	2.84579	16.8733	29.9524	95.6998	36.3428	9.85954	62.8261	6.37618	2.67269	0.0138526	0.0469454	conserved Plasmodium membrane protein, unknown function
PF3D7_1012300.1	25.6345	8.4266	65.5755	92.0189	47.9139	17.0305	78.7972	4.63268	2.21185	0.0139557	0.0472644	Name=QCR7
PF3D7_1410600.1	5492.22	4519.59	2362.95	1505.76	3470.13	5005.91	1934.35	0.386387	-1.37188	0.0140054	0.0474022	Name=eIF2gamma
PF3D7_1335700.1	39.8192	18.2931	92.282	130.872	70.3165	29.0561	111.577	3.84322	1.94232	0.0142004	0.0480084	Name=COG3
PF3D7_0615300.1	4.26863	2.81226	24.2857	38.8972	17.5659	3.54045	31.5914	8.93769	3.1599	0.0142027	0.0480084	Name=GWT1
PF3D7_0622600.1	15.724	2.7947	60.7334	50.0775	32.3324	9.25936	55.4054	5.99361	2.58342	0.0142777	0.0481804	Name=QCR9
PF3D7_1039200.1	14.3519	12.506	18.6317	138.037	45.8815	13.4289	78.3342	5.84591	2.54743	0.0142811	0.0481804	#N/A
PF3D7_1102100.1	14.3519	12.506	18.6317	138.037	45.8815	13.4289	78.3342	5.84591	2.54743	0.0142811	0.0481804	#N/A
PF3D7_1247000.2	4.27641	0	26.7177	29.034	15.007	2.13821	27.8759	13.0886	3.71024	0.0143568	0.0483919	Name=FBXO9
PF3D7_0315300.1	19.9093	2.81437	35.6176	101.857	40.0496	11.3619	68.7374	6.06323	2.60009	0.0143764	0.0483919	conserved Plasmodium protein, unknown function
PF3D7_1433700.1	35.5461	12.6677	84.1859	114.815	61.8037	24.1069	99.5005	4.13105	2.04651	0.0143939	0.0483919	conserved Plasmodium protein, unknown function
PF3D7_1011200.1	210.214	163.399	78.552	32.1521	121.079	186.807	55.3521	0.295462	-1.75896	0.0143962	0.0483919	Name=BET1
PF3D7_0425100.1	4.28124	35.0126	146.555	59.3223	61.2927	19.6469	102.938	5.2289	2.38651	0.0144046	0.0483919	Plasmodium exported protein (hyp6), unknown function
PF3D7_0627700.1	2289.21	2705.19	1185.89	729.017	1727.33	2497.2	957.454	0.383351	-1.38326	0.0144068	0.0483919	transportin
PF3D7_1368700.1	45.5307	57.6537	135.999	197.572	109.189	51.5922	166.785	3.23409	1.69336	0.0144082	0.0483919	mitochondrial carrier protein, putative
PF3D7_1208700.1	9.97175	7.01949	46.9562	48.7925	28.185	8.49562	47.8744	5.63776	2.49512	0.014434	0.0484478	conserved protein, unknown function
PF3D7_0114000.1	99.5437	153.39	254.989	510.516	254.61	126.467	382.753	3.0276	1.59817	0.0144595	0.0484875	Name=EPF1
PF3D7_1465100.1	7.11282	16.8786	52.6181	68.5288	36.2846	11.9957	60.5734	5.04952	2.33615	0.0144643	0.0484875	Name=COG6
PF3D7_0917300.1	1.42324	0	6.4763	38.9001	11.6999	0.711618	22.6882	32.1343	5.00604	0.0145179	0.0486142	conserved protein, unknown function
PF3D7_0825500.1	644.508	1894.28	562.615	184.603	821.502	1269.39	373.609	0.294165	-1.7653	0.0145205	0.0486142	Name=KRI1
PF3D7_0305100.1	86.7228	30.9703	155.419	256.782	132.474	58.8466	206.1	3.50464	1.80927	0.0145382	0.0486331	conserved Plasmodium protein, unknown function
PF3D7_1320600.1	646.115	535.59	250.956	192.645	406.326	590.853	221.8	0.375262	-1.41403	0.0145447	0.0486331	Name=RAB11a
PF3D7_0303900.1	0	0	8.9069	17.3053	6.55304	0	13.1061	50.4773	5.65756	0.0145815	0.0487255	phosphatidylethanolamine-binding protein, putative
PF3D7_1221300.1	28.4545	19.6887	63.9518	129.653	60.4371	24.0716	96.8026	4.02667	2.00959	0.0146278	0.0488491	conserved Plasmodium protein, unknown function
PF3D7_0805100.1	7.11405	0	18.619	55.5667	20.3249	3.55703	37.0928	10.4682	3.38794	0.0146621	0.0489252	conserved protein, unknown function
PF3D7_0405000.1	626.237	740.755	318.958	177.213	465.791	683.496	248.085	0.362732	-1.46303	0.0146728	0.0489252	Name=DDX51
PF3D7_0627300.1	1646.84	1387.19	701.873	466.814	1050.68	1517.02	584.344	0.385111	-1.37665	0.0146896	0.0489252	Name=RNF5
PF3D7_1038000.1	2542.49	2824.45	1283.95	786.7	1859.4	2683.47	1035.32	0.385759	-1.37423	0.0146948	0.0489252	antigen UB05
PF3D7_1464500.1	221.783	88.6879	346.455	628.375	321.325	155.235	487.415	3.14095	1.6512	0.0146993	0.0489252	conserved Plasmodium membrane protein, unknown function
PF3D7_1216300.1	249.228	439.578	153.819	58.67	225.324	344.403	106.245	0.307946	-1.69925	0.0147064	0.0489252	Name=SRP19
PF3D7_1248200.1	273.449	299.122	102.816	101.284	194.168	286.286	102.05	0.356446	-1.48824	0.0147219	0.0489323	Name=RBM22
PF3D7_1123500.1	462.194	485.461	212.087	131.49	322.808	473.827	171.788	0.36228	-1.46482	0.0147271	0.0489323	Name=GP2
PF3D7_0218100.1	0	0	10.5245	15.4395	6.491	0	12.982	49.947	5.64233	0.0147594	0.0490087	conserved protein, unknown function
PF3D7_1453700.1	9212.72	7355.92	3281.79	3417.97	5817.1	8284.32	3349.88	0.404367	-1.30626	0.0147739	0.0490237	Name=P23
PF3D7_1409100.1	189.15	119.601	363.463	510.53	295.686	154.376	436.996	2.83149	1.50156	0.0147826	0.0490237	aldo-keto reductase, putative
PF3D7_1325100.1	5451.5	6163.15	2863.24	1558.28	4009.04	5807.33	2210.76	0.380654	-1.39345	0.0148198	0.0491163	phosphoribosylpyrophosphate synthetase
PF3D7_0527500.1	4071	3720.44	1724.29	1418.84	2733.64	3895.72	1571.56	0.403391	-1.30975	0.0149807	0.0496182	Name=HIP
PF3D7_0404300.1	702.913	1548.11	484.095	296.361	757.871	1125.51	390.228	0.346598	-1.52866	0.0150002	0.0496433	conserved Plasmodium protein, unknown function
PF3D7_0717800.1	8.53328	2.81405	23.4754	59.2638	23.5216	5.67367	41.3696	7.31101	2.87007	0.0150071	0.0496433	conserved Plasmodium protein, unknown function
PF3D7_0519000.1	24.1992	7.02658	46.9537	107.444	46.4058	15.6129	77.1988	4.95403	2.3086	0.0150354	0.0497056	Name=SLBP
PF3D7_1243000.1	2.84806	0	17.8105	30.2606	12.7298	1.42403	24.0356	16.9616	4.0842	0.0150876	0.0498467	Name=STX16
PF3D7_1364400.1	894.252	1275.39	435.497	404.31	752.362	1084.82	419.904	0.387048	-1.36942	0.0151051	0.0498735	conserved Plasmodium protein, unknown function
PF3D7_1034400.1	54.0645	2.81261	121.428	171.637	87.4854	28.4385	146.532	5.15675	2.36646	0.0151284	0.049906	Name=SDHA
PF3D7_1117200.1	9.95452	2.81443	16.9993	77.7816	26.8874	6.38447	47.3904	7.44552	2.89637	0.0151424	0.049906	conserved Plasmodium protein, unknown function
PF3D7_1037700.1	105.428	164.23	53.4334	10.5	83.3978	134.829	31.9667	0.235744	-2.08471	0.0151434	0.049906	Name=ERH
PF3D7_0910300.1	418.32	326.229	148.142	122.865	253.889	372.274	135.504	0.363857	-1.45855	0.0151665	0.0499506	conserved protein, unknown function
PF3D7_1128700.1	4.26799	1.40642	21.0474	37.0433	15.9413	2.8372	29.0453	10.2637	3.35948	0.015208	0.0500561	Name=GPI8
PF3D7_1117700.1	9196.94	8630.68	4250.88	2837.85	6229.09	8913.81	3544.37	0.397612	-1.33057	0.015269	0.0502254	Name=RAN
PF3D7_0603200.1	74.0126	8.43321	173.242	185.859	110.387	41.2229	179.55	4.35778	2.12359	0.0152802	0.0502311	Name=BCS1
PF3D7_1147400.1	7.13412	0	28.3388	42.0183	19.3728	3.56706	35.1786	9.90282	3.30784	0.0153844	0.050542	conserved Plasmodium protein, unknown function
PF3D7_0618200.1	1506.81	1334.12	663.043	439.721	985.924	1420.47	551.382	0.388082	-1.36557	0.0154535	0.0507372	conserved protein, unknown function
PF3D7_1339900.1	29.8726	7.03315	79.3317	89.5185	51.439	18.4529	84.4251	4.57888	2.19499	0.0155091	0.0508491	Name=ABCB5
PF3D7_0414100.1	15.6432	1.40717	40.4745	70.3743	31.9748	8.52517	55.4244	6.51412	2.70357	0.0155135	0.0508491	conserved Plasmodium membrane protein, unknown function
PF3D7_1452900.1	9.97789	4.20816	42.9101	44.4771	25.3933	7.09303	43.6936	6.1667	2.6245	0.0155166	0.0508491	conserved protein, unknown function
PF3D7_1230800.1	946.09	2206.61	706.706	361.792	1055.3	1576.35	534.249	0.338814	-1.56143	0.0155451	0.0509109	Name=WTAP
PF3D7_1033700.1	470.978	499.168	197.524	170.407	334.519	485.073	183.966	0.379162	-1.39911	0.0156111	0.0510381	Name=BDP1
PF3D7_0210900.1	2200.31	2923.78	1292.83	512.492	1732.35	2562.04	902.661	0.352234	-1.50539	0.0156196	0.0510381	conserved Plasmodium protein, unknown function
PF3D7_1218800.1	0	0	13.7627	11.7337	6.3741	0	12.7482	48.9857	5.61429	0.0156205	0.0510381	Name=PSOP17
PF3D7_1443400.1	133.72	78.7675	302.756	311.157	206.6	106.244	306.957	2.88952	1.53083	0.0156227	0.0510381	Name=WLP1
PF3D7_0314500.1	820.749	1274.49	509.988	209.903	703.782	1047.62	359.945	0.343387	-1.54209	0.0156692	0.0511582	conserved Plasmodium protein, unknown function
PF3D7_1364800.1	1201.93	967.699	518.935	292.111	745.169	1084.82	405.523	0.373671	-1.42016	0.0156993	0.0512182	Name=RPB5
PF3D7_1214000.1	17.0729	4.21895	67.9994	48.1571	34.3621	10.6459	58.0783	5.45648	2.44797	0.015707	0.0512182	conserved protein, unknown function
PF3D7_0711100.1	332.978	430.232	180.524	45.6898	247.356	381.605	113.107	0.29581	-1.75726	0.0159402	0.0519464	conserved protein, unknown function
PF3D7_1322700.1	2.85012	0	21.0499	25.9431	12.4608	1.42506	23.4965	16.5653	4.05009	0.0159825	0.0520519	conserved Plasmodium protein, unknown function
PF3D7_0309200.1	34.126	28.1485	116.566	101.854	70.1734	31.1373	109.21	3.5068	1.81016	0.0160001	0.0520569	Name=ARK2
PF3D7_1119100.1	338.963	234.523	102.816	100.049	194.088	286.743	101.433	0.353729	-1.49929	0.0160038	0.0520569	tRNA m(1)G methyltransferase, putative
PF3D7_1144800.1	5.69293	2.8113	19.4289	50.0144	19.4869	4.25212	34.7216	8.18834	3.03357	0.0160296	0.0521086	conserved Plasmodium protein, unknown function
PF3D7_1350700.1	35.5797	12.6514	91.4775	102.498	60.5515	24.1155	96.9875	4.02444	2.00879	0.0160577	0.0521676	N6-adenine-specific methylase, putative
PF3D7_1022300.1	2.84618	0	14.5716	33.3419	12.6899	1.42309	23.9567	16.9188	4.08055	0.0160903	0.0522413	Name=ZIPCO
PF3D7_1235700.1	138	11.2512	322.187	322.278	198.429	74.6256	322.232	4.31905	2.11071	0.0161626	0.0524437	ATP synthase subunit beta, mitochondrial
PF3D7_0611500.1	0	0	5.6674	20.3858	6.51329	0	13.0266	50.2071	5.64982	0.0161731	0.0524456	conserved protein, unknown function
PF3D7_1454100.1	0	1.40187	19.4316	21.0058	10.4598	0.700935	20.2187	28.6386	4.83989	0.0161936	0.0524797	tRNA intron endonuclease, putative
PF3D7_1367500.1	42.699	57.628	151.384	164.865	104.144	50.1635	158.124	3.15221	1.65636	0.0162244	0.0525427	NADH-cytochrome b5 reductase, putative
PF3D7_1321800.1	641.737	717.098	312.476	201.897	468.302	679.417	257.187	0.378353	-1.40219	0.016233	0.0525427	protein transport protein SFT2, putative
PF3D7_0908300.1	24.1898	4.21819	75.2858	68.5339	43.0569	14.204	71.9098	5.06611	2.34088	0.0162512	0.0525693	conserved protein, unknown function
PF3D7_0716500.1	46.9866	14.0484	113.339	123.508	74.4703	30.5175	118.423	3.88288	1.95713	0.0162632	0.0525758	conserved Plasmodium protein, unknown function
PF3D7_0801800.1	1682.47	1547.74	665.405	643.876	1134.87	1615.11	654.64	0.405318	-1.30287	0.0163273	0.0527505	mannose-6-phosphate isomerase, putative
PF3D7_0607000.1	4807.87	11496.1	3055.01	2918.01	5569.24	8151.97	2986.51	0.366353	-1.44869	0.0163416	0.0527573	translation initiation factor IF-2, putative
PF3D7_0310700.1	99.81	192.091	47.7689	40.1566	94.9567	145.951	43.9628	0.300961	-1.73235	0.0163494	0.0527573	Name=TRAPPC4
PF3D7_1229900.1	0	2.81182	21.8573	24.6975	12.3416	1.40591	23.2774	16.5073	4.04503	0.0163623	0.0527665	conserved Plasmodium protein, unknown function
PF3D7_0936900.1	510.319	203.383	212.122	2971.97	974.449	356.851	1592.05	4.46214	2.15774	0.0163738	0.0527712	#N/A
PF3D7_0827200.1	1.42268	2.81278	8.90466	45.687	14.7068	2.11773	27.2958	12.9153	3.69101	0.0164067	0.0528259	conserved Plasmodium protein, unknown function
PF3D7_0901800.1	31.3188	11.2415	52.6208	135.851	57.7581	21.2801	94.236	4.43613	2.1493	0.0164109	0.0528259	Plasmodium exported protein, unknown function
PF3D7_1039000.1	2016.71	1141.09	187.803	777.222	1030.71	1578.9	482.513	0.305755	-1.70955	0.0164555	0.0528939	Name=FIKK10.2
PF3D7_0806500.1	988.677	772.203	404.755	268.558	608.548	880.44	336.656	0.382239	-1.38745	0.0164583	0.0528939	DnaJ protein, putative
PF3D7_0511900.1	46.9537	174.367	33.9999	19.1398	68.615	110.66	26.5698	0.239402	-2.06249	0.0164621	0.0528939	conserved Plasmodium protein, unknown function
PF3D7_1118500.1	3018.83	4002.78	1696.74	1033.5	2437.96	3510.8	1365.12	0.388791	-1.36293	0.0165564	0.0531393	Name=NOP56
PF3D7_1329800.1	1.42221	2.81406	19.4279	30.8666	13.6327	2.11814	25.1472	11.876	3.56998	0.0165643	0.0531393	conserved Plasmodium protein, unknown function
PF3D7_0818200.1	9222.59	6806.23	3930.94	2271.23	5557.75	8014.41	3101.09	0.386919	-1.3699	0.0165688	0.0531393	Name=14-3-3I
PF3D7_0606600.1	838.846	1886.21	633.011	282.712	910.196	1362.53	457.862	0.335905	-1.57387	0.0165846	0.0531576	conserved Plasmodium protein, unknown function
PF3D7_1213400.1	0	0	9.71471	15.4383	6.28824	0	12.5765	48.3929	5.59672	0.0165965	0.0531632	kelch domain-containing protein, putative
PF3D7_0934500.1	1727.19	908.491	577.185	395.752	902.155	1317.84	486.468	0.369067	-1.43805	0.0166204	0.0532076	V-type proton ATPase subunit E, putative
PF3D7_1140700.1	1559.65	2347.99	776.287	772.207	1364.03	1953.82	774.247	0.396272	-1.33544	0.0166559	0.0532888	chromo domain-containing protein, putative
PF3D7_1309800.1	88.2477	28.1099	170.813	228.466	128.909	58.1788	199.64	3.4334	1.77964	0.0168214	0.0537623	homeobox domain-containing protein, putative
PF3D7_0624200.1	56.981	5.61565	149.774	134.642	86.7533	31.2983	142.208	4.54612	2.18464	0.0168243	0.0537623	SURP domain-containing protein, putative
PF3D7_0624900.1	4.27031	0	25.9054	27.7869	14.4907	2.13515	26.8462	12.6124	3.65677	0.0168421	0.0537863	GAS8-like protein, putative
PF3D7_1322600.1	0	1.40574	11.3335	29.6377	10.5942	0.702872	20.4856	29.0516	4.86054	0.0168629	0.0538168	conserved Plasmodium protein, unknown function
PF3D7_1430900.1	22.8329	0	63.9655	86.5123	43.3277	11.4165	75.2389	6.60389	2.72332	0.0168721	0.0538168	Name=COX2B
PF3D7_1362000.1	17.085	2.8099	39.6683	75.9559	33.8798	9.94747	57.8121	5.82455	2.54215	0.0168946	0.0538561	Name=ApiCOX24
PF3D7_0423600.1	614.345	1162.34	316.511	346.315	609.876	888.34	331.413	0.373093	-1.42239	0.0169676	0.0540561	conserved Plasmodium protein, unknown function
PF3D7_1310100.1	2.84537	0	12.1427	35.8087	12.6992	1.42268	23.9757	16.9399	4.08236	0.0169788	0.0540588	conserved Plasmodium protein, unknown function
PF3D7_0502600.1	8.53611	5.62556	54.2375	31.487	24.9715	7.08084	42.8622	6.04788	2.59643	0.017045	0.0542206	conserved Plasmodium protein, unknown function
PF3D7_1432400.1	2.84431	1.4071	18.6183	31.4835	13.5883	2.12571	25.0509	11.8103	3.56197	0.0170602	0.0542206	Name=LRR5
PF3D7_0523000.1	7267.35	6451.73	3151.32	2479.05	4837.36	6859.54	2815.18	0.410393	-1.28492	0.0170605	0.0542206	Name=MDR1
PF3D7_1220900.1	1449.84	880.294	501.902	391.436	805.869	1165.07	446.669	0.383326	-1.38336	0.017115	0.054321	Name=HP1
PF3D7_1203100.1	196.698	398.397	132.778	46.9475	193.705	297.548	89.8627	0.301391	-1.73029	0.0171207	0.054321	conserved Plasmodium protein, unknown function
PF3D7_1002600.1	4.26926	0	25.0955	28.4024	14.4418	2.13463	26.7489	12.5695	3.65186	0.017123	0.054321	conserved Plasmodium protein, unknown function
PF3D7_1411600.1	0	1.40548	17.0004	22.8467	10.3131	0.702741	19.9235	28.2172	4.8185	0.0171404	0.0543267	Name=Obg1
PF3D7_1405000.1	35.5712	36.5604	112.523	127.804	78.1149	36.0658	120.164	3.33247	1.73659	0.0171529	0.0543267	conserved Plasmodium protein, unknown function
PF3D7_0713400.1	343.21	373.589	164.343	90.1656	242.827	358.4	127.254	0.35465	-1.49553	0.0171558	0.0543267	Name=SR25
PF3D7_1344200.1	2569.97	5432.43	1936.31	808.09	2686.7	4001.2	1372.2	0.342898	-1.54415	0.0172024	0.0544416	Name=GRP170
PF3D7_1207400.1	1.42508	4.20951	16.1922	41.3856	15.8031	2.81729	28.7889	10.223	3.35374	0.0172236	0.0544757	conserved Plasmodium protein, unknown function
PF3D7_1445500.1	140.86	261.553	68.8092	62.9758	133.549	201.206	65.8925	0.327374	-1.61099	0.0172703	0.0545684	conserved Plasmodium protein, unknown function
PF3D7_0513700.1	5.69092	1.40633	25.9045	36.4265	17.3571	3.54862	31.1655	8.80148	3.13775	0.0172736	0.0545684	Name=PSOP12
PF3D7_1006000.1	5.69455	2.81021	20.2388	47.5485	19.073	4.25238	33.8937	7.99189	2.99854	0.0173303	0.0547147	Name=IMP4
PF3D7_0807600.1	2162.78	5166.53	1634.35	969.774	2483.36	3664.65	1302.06	0.355267	-1.49303	0.0174109	0.0549362	conserved Plasmodium protein, unknown function
PF3D7_1304600.1	14.2224	4.22096	38.0463	65.4376	30.4818	9.22169	51.7419	5.62113	2.49086	0.017493	0.0551326	conserved Plasmodium protein, unknown function
PF3D7_1033600.1	1078.27	1624.64	634.654	396.969	933.633	1351.46	515.812	0.381569	-1.38998	0.0174941	0.0551326	Name=CEF1
PF3D7_1451600.1	5.69165	0	15.381	48.1588	17.3079	2.84582	31.7699	11.2115	3.4869	0.0176164	0.0554848	Name=LAP5
PF3D7_0617500.1	76.9963	26.6404	11.335	8.64912	30.9052	51.8183	9.99206	0.192382	-2.37796	0.0176851	0.0556619	#N/A
PF3D7_0318200.1	6281.43	7132.36	3301.05	2075.9	4697.69	6706.9	2688.48	0.400831	-1.31893	0.0177001	0.0556619	Name=RPB1
PF3D7_0203800.1	7.11609	0	39.6673	28.4031	18.7966	3.55804	34.0352	9.58106	3.26018	0.0177096	0.0556619	conserved Plasmodium protein, unknown function
PF3D7_1341500.1	2.84635	1.40573	12.9526	38.2821	13.8717	2.12604	25.6173	12.0895	3.59568	0.0177149	0.0556619	Name=ISC1
PF3D7_1028100.1	1.42363	1.40511	7.28598	39.5208	12.4089	1.41437	23.4034	16.5978	4.05292	0.0177399	0.0556803	Name=PPO
PF3D7_1105600.1	1338.28	1494.29	651.643	487.073	992.823	1416.29	569.358	0.401941	-1.31495	0.0177456	0.0556803	Name=PTEX88
PF3D7_1455000.1	4.26907	0	23.4763	29.6369	14.3456	2.13453	26.5566	12.4822	3.6418	0.0177525	0.0556803	Name=PPM3
PF3D7_1407900.1	2328.31	3881.65	1578.52	545.114	2083.4	3104.98	1061.82	0.341899	-1.54836	0.0177707	0.055704	Name=PMI
PF3D7_1470500.1	9.95625	1.40688	32.38	48.7703	23.1284	5.68156	40.5751	7.15657	2.83927	0.0178175	0.0558174	Name=PDEdelta
PF3D7_1116600.1	102.414	50.6428	221.804	240.77	153.908	76.5286	231.287	3.02294	1.59595	0.0178373	0.0558464	Name=STT3
PF3D7_0916300.1	0	0	12.1452	12.3581	6.12581	0	12.2516	47.113	5.55805	0.0179015	0.0560141	conserved Plasmodium protein, unknown function
PF3D7_1327800.1	658.814	482.281	252.572	180.905	393.643	570.547	216.738	0.379717	-1.397	0.0179351	0.0560859	ribose-phosphate pyrophosphokinase, putative
PF3D7_0801000.1	12161.1	7848.42	4635.12	3318.65	6990.83	10004.8	3976.88	0.397489	-1.33101	0.0179534	0.0561097	Plasmodium exported protein (PHISTc)
PF3D7_0504000.1	201.9	92.8977	339.172	520.37	288.585	147.399	429.771	2.91663	1.5443	0.0180485	0.0563733	Name=ATPase3
PF3D7_1140600.1	1.42197	11.2588	19.4276	74.0761	26.5461	6.34041	46.7519	7.38005	2.88363	0.0180635	0.0563868	conserved Plasmodium protein, unknown function
PF3D7_0701000.1	1.4241	0	27.5254	12.3514	10.3252	0.71205	19.9384	28.1066	4.81284	0.0180807	0.056407	#N/A
PF3D7_0913000.1	1414.7	1314.88	681.727	365.753	944.265	1364.79	523.74	0.383624	-1.38223	0.0181187	0.0564921	conserved protein, unknown function
PF3D7_1212700.1	18177.6	36161.6	12683	7679.11	18675.3	27169.6	10181	0.374718	-1.41612	0.018154	0.0565686	Name=EIF3A
PF3D7_1346800.1	0	0	3.23815	22.8462	6.5211	0	13.0422	50.2845	5.65204	0.0181685	0.0565804	Name=P47
PF3D7_1210700.1	5.69119	0	25.0951	35.1922	16.4946	2.8456	30.1436	10.6254	3.40945	0.0182112	0.0566296	conserved Plasmodium protein, unknown function
PF3D7_0721300.1	1194.72	1733.34	660.55	496.959	1021.39	1464.03	578.755	0.395255	-1.33915	0.0182126	0.0566296	Name=DDX31
PF3D7_1439700.1	44.1043	8.43806	99.5705	121.01	68.2806	26.2712	110.29	4.20143	2.07088	0.0182266	0.0566296	leucine carboxyl methyltransferase, putative
PF3D7_0610900.1	1109.29	1637.84	650.833	407.435	951.352	1373.57	529.134	0.385125	-1.3766	0.0182273	0.0566296	Name=SPT5
PF3D7_0506300.1	56.9567	11.2378	115.768	156.24	85.0505	34.0973	136.004	3.99207	1.99714	0.0182442	0.0566484	conserved protein, unknown function
PF3D7_0928800.1	46.9393	7.03385	81.7598	158.043	73.444	26.9866	119.901	4.44826	2.15324	0.0182901	0.0567576	serine/threonine protein kinase, putative
PF3D7_0727900.1	86.7392	319.475	78.52	29.013	128.437	203.107	53.7665	0.264026	-1.92125	0.0183475	0.056902	conserved Plasmodium protein, unknown function
PF3D7_0813300.1	6543.48	6378.16	2150.93	3138.48	4552.76	6460.82	2644.7	0.409365	-1.28854	0.0184575	0.0572094	NPL domain-containing protein, putative
PF3D7_0624500.1	48.3754	22.4996	111.714	134.595	79.2959	35.4375	123.154	3.47721	1.79793	0.0184713	0.0572186	Name=APC11
PF3D7_1333900.1	4.26684	5.62774	32.3799	36.4231	19.6744	4.94729	34.4015	6.95385	2.79781	0.0184963	0.0572624	conserved Plasmodium protein, unknown function
PF3D7_0318700.1	8.55352	2.80497	42.1009	33.9768	21.859	5.67925	38.0388	6.70349	2.74491	0.0185681	0.0574509	conserved Plasmodium protein, unknown function
PF3D7_0800200.1	1.42176	0	17.8085	20.9873	10.0544	0.710878	19.3979	27.4078	4.77651	0.0186293	0.0576065	Name=VAR
PF3D7_1129900.1	476.649	213.741	67.9997	152.5	227.723	345.195	110.25	0.319849	-1.64454	0.0187342	0.0578762	Name=MFR5
PF3D7_1404300.1	2.86031	1.39641	20.2455	28.4429	13.2363	2.12836	24.3442	11.4704	3.51984	0.0187385	0.0578762	Name=SOAP
PF3D7_0803300.1	19.9377	5.61782	46.9552	79.0495	37.8901	12.7778	63.0024	4.93943	2.30434	0.0187905	0.0580025	Name=MORG1
PF3D7_0710500.1	22.805	5.61141	63.1504	71.6561	40.8058	14.2082	67.4033	4.74973	2.24785	0.0188139	0.0580407	conserved protein, unknown function
PF3D7_1466700.1	384.809	336.716	165.162	98.2164	246.226	360.762	131.689	0.36467	-1.45534	0.0188785	0.0581969	Name=NIP7
PF3D7_0318500.1	7.10802	5.6314	10.5231	82.0948	26.3393	6.36971	46.309	7.29027	2.86597	0.0188866	0.0581969	conserved Plasmodium protein, unknown function
PF3D7_0620100.1	4.27526	1.40316	29.9556	24.7079	15.0855	2.83921	27.3317	9.63798	3.26873	0.018941	0.0582986	Name=ATPTG12
PF3D7_1329000.1	1242.68	1494.81	676.725	389.506	950.93	1368.75	533.115	0.389374	-1.36077	0.0189418	0.0582986	DNA-directed RNA polymerase III subunit RPC1, putative
PF3D7_0217100.1	73.9962	2.81192	182.953	193.256	113.254	38.404	188.105	4.90032	2.29288	0.0189761	0.0583654	ATP synthase subunit alpha, mitochondrial
PF3D7_0827300.1	421.172	525.893	231.523	103.109	320.424	473.532	167.316	0.352939	-1.50251	0.0189857	0.0583654	conserved Plasmodium protein, unknown function
PF3D7_1209300.1	253.137	146.344	367.509	778.44	386.357	199.741	572.974	2.8696	1.52085	0.0189977	0.0583684	Name=TRZ
PF3D7_1314300.1	22.7764	9.83678	58.2875	82.7449	43.4114	16.3066	70.5162	4.32953	2.11421	0.0190391	0.0584613	MACRO domain-containing protein, putative
PF3D7_1025800.1	1.42573	0	26.718	12.3555	10.1248	0.712863	19.5368	27.5398	4.78345	0.0191655	0.0588151	Name=C4AP2
PF3D7_0418200.1	1772.76	1988.49	956.04	503.8	1305.27	1880.63	729.92	0.388029	-1.36576	0.0192067	0.0589072	Name=EIF3M
PF3D7_0405500.1	187.195	113.236	54.2548	41.4179	99.026	150.216	47.8363	0.318132	-1.6523	0.0192206	0.0589157	conserved Plasmodium protein, unknown function
PF3D7_1114800.1	2.84805	0	16.1914	29.0254	12.0162	1.42403	22.6084	15.9552	3.99595	0.0192408	0.0589433	Name=G3PDH
PF3D7_1012400.1	17395.8	9779.12	3609.89	6672.29	9364.27	13587.4	5141.09	0.378384	-1.40208	0.0192713	0.0589963	Name=HGPRT
PF3D7_1361100.1	1238.91	1768.31	769.837	322.877	1024.98	1503.61	546.357	0.363223	-1.46107	0.0192806	0.0589963	Name=SEC24A
PF3D7_1244800.1	2897.4	2395.57	1346.25	719.321	1839.64	2646.49	1032.79	0.390181	-1.35778	0.0193321	0.0591197	translation machinery-associated protein 46, putative
PF3D7_0934400.1	59.895	12.6165	136.021	142.099	87.658	36.2558	139.06	3.83812	1.9404	0.0193472	0.0591313	Name=ApiAP2
PF3D7_1466100.1	25.6034	4.22028	64.7603	80.2564	43.7101	14.9118	72.5083	4.86778	2.28326	0.0193987	0.0592544	Name=PPKL
PF3D7_0320800.1	61.1847	2.8122	128.714	183.991	94.1755	31.9985	156.353	4.88989	2.2898	0.019456	0.0593816	Name=DOZI
PF3D7_0504700.1	126.545	261.797	384.503	736.422	377.317	194.171	560.463	2.88703	1.52958	0.0194629	0.0593816	Name=CEP120
PF3D7_0909800.1	604.238	449.009	236.407	166.778	364.108	526.624	201.592	0.382624	-1.386	0.0195114	0.0594682	Name=SNRPD3
PF3D7_1461600.1	1264.82	2051.8	778.755	509.355	1151.18	1658.31	644.055	0.388304	-1.36474	0.0195139	0.0594682	Name=SF3B2
PF3D7_1250100.1	0	0	3.23791	22.2219	6.36496	0	12.7299	49.071	5.6168	0.0195634	0.0595846	Name=G377
PF3D7_0503000.1	92.6182	16.841	159.492	251.393	130.086	54.7296	205.442	3.75657	1.90942	0.0196333	0.0597628	50S ribosomal protein L28, apicoplast, putative
PF3D7_1406500.1	18.4888	0	29.9513	101.86	37.575	9.2444	65.9056	7.1456	2.83706	0.0196692	0.0598364	Name=WDR65
PF3D7_0305300.1	1154.94	1671.35	733.407	203.107	940.701	1413.14	468.257	0.331186	-1.59429	0.0196906	0.0598364	transporter, putative
PF3D7_0914400.1	2.85297	0	17.003	27.8043	11.9151	1.42649	22.4037	15.7975	3.98162	0.0196916	0.0598364	Name=KIC3
PF3D7_0703500.1	5530.63	9384.76	3041.2	2985.14	5235.43	7457.7	3013.17	0.404034	-1.30745	0.0197038	0.059839	erythrocyte membrane-associated antigen
PF3D7_1041300.1	4.26585	5.62953	42.0932	26.5438	19.6331	4.94769	34.3185	6.92664	2.79216	0.0197286	0.0598533	Name=VAR
PF3D7_0931700.1	4.2698	5.62243	22.6671	46.9274	19.8717	4.94611	34.7972	7.04508	2.81662	0.0197312	0.0598533	PIH1 domain-containing protein, putative
PF3D7_1106400.1	2.85154	1.40224	17.0024	31.5069	13.1908	2.12689	24.2547	11.4364	3.51556	0.0197834	0.0599769	conserved Plasmodium protein, unknown function
PF3D7_0810100.1	4.27453	2.80697	29.1457	29.0303	16.3144	3.54075	29.088	8.22021	3.03918	0.0198547	0.0601402	ribosomal protein L33, apicoplast, putative
PF3D7_0500800.1	1707.83	985.113	2084.43	5523.65	2575.26	1346.47	3804.04	2.82538	1.49844	0.0198601	0.0601402	Name=MESA
PF3D7_1142400.1	610.539	712.709	337.576	131.518	448.085	661.624	234.547	0.35418	-1.49744	0.0200022	0.0605356	Name=CPO
PF3D7_1477600.1	21.3289	42.2225	62.3302	180.25	76.5329	31.7757	121.29	3.82095	1.93393	0.0200872	0.0607579	Name=SURF14.1
PF3D7_1234800.1	1689.39	1224.32	696.969	461.748	1018.1	1456.85	579.359	0.397597	-1.33062	0.0201227	0.0608305	Name=SF3B3
PF3D7_1316200.1	12.8142	4.21467	32.3824	63.6059	28.2543	8.51442	47.9941	5.64946	2.49811	0.0201812	0.060949	ADP-ribosylation factor, putative
PF3D7_0105000.1	73.6781	59.0795	16.2307	17.3825	41.5927	66.3788	16.8066	0.253374	-1.98066	0.0201851	0.060949	#N/A
PF3D7_1216400.1	202.011	309.427	116.57	54.3297	170.584	255.719	85.4497	0.333536	-1.58408	0.0202441	0.0610922	conserved Plasmodium membrane protein, unknown function
PF3D7_1029700.1	4.26931	0	9.71438	45.6909	14.9187	2.13466	27.7027	13.044	3.70531	0.0202939	0.0611772	conserved Plasmodium protein, unknown function
PF3D7_1457300.1	1590.28	2247.96	996.5	417.335	1313.02	1919.12	706.917	0.368244	-1.44127	0.0202955	0.0611772	MA3 domain-containing protein, putative
PF3D7_0517700.1	2930.91	3072.7	1376.18	1150.22	2132.5	3001.81	1263.2	0.420793	-1.24882	0.0204411	0.0615668	Name=EIF3B
PF3D7_1130100.1	810.643	1320.89	468.756	370.587	742.718	1065.76	419.671	0.393705	-1.34481	0.0204482	0.0615668	Name=RPL38
PF3D7_1404100.1	894.47	379.132	211.301	248.892	433.449	636.801	230.096	0.361408	-1.4683	0.020585	0.0619433	cytochrome c, putative
PF3D7_0102300.1	160.916	23.8778	275.254	400.798	215.211	92.3967	338.026	3.65994	1.87182	0.0206004	0.0619542	Plasmodium exported protein, unknown function
PF3D7_0923800.2	160.907	18.2609	335.97	347.682	215.705	89.5837	341.826	3.81673	1.93234	0.0207199	0.0622779	Name=TRXR
PF3D7_0820000.1	1829.94	2411.05	957.616	799.387	1499.5	2120.49	878.501	0.414262	-1.27138	0.0208893	0.0627515	Name=SRCAP
PF3D7_1315100.1	0	4.20814	17.0021	34.5934	13.9509	2.10407	25.7977	12.235	3.61295	0.0209718	0.0629634	Name=PK9
PF3D7_0715700.1	5.70164	2.80545	28.3369	34.5933	17.8593	4.25354	31.4651	7.40851	2.88918	0.0210948	0.0632704	conserved protein, unknown function
PF3D7_0919100.1	796.737	763.626	348.902	287.091	549.089	780.182	317.996	0.407515	-1.29508	0.0210981	0.0632704	DnaJ protein, putative
PF3D7_1465000.1	24.2069	4.21411	59.9078	77.1939	41.3807	14.2105	68.5509	4.83047	2.27216	0.0211412	0.0633634	Name=COX6A
PF3D7_1110400.1	7291.17	17573.1	5089.2	4367.9	8580.35	12432.1	4728.55	0.380345	-1.39462	0.0211987	0.0634822	RNA-binding protein, putative
PF3D7_1028000.1	812.501	881.587	390.191	298.834	595.778	847.044	344.512	0.406624	-1.29823	0.0212049	0.0634822	methyltransferase, putative
PF3D7_0212800.1	31.2854	7.03614	63.9496	103.091	51.3406	19.1608	83.5204	4.36447	2.12581	0.0212333	0.063531	Name=MATE
PF3D7_1120800.1	2.85711	0	12.1463	32.7606	11.941	1.42855	22.4534	15.8367	3.9852	0.0212532	0.0635543	conserved Plasmodium protein, unknown function
PF3D7_0727200.1	1095.61	831.029	500.285	201.895	657.205	963.319	351.09	0.364241	-1.45703	0.0212988	0.0636544	Name=NFS1
PF3D7_1027000.1	8.53197	19.7025	53.4261	71.6073	38.317	14.1172	62.5167	4.42907	2.147	0.021407	0.0639417	conserved Plasmodium protein, unknown function
PF3D7_1415200.1	265.091	193.611	93.9156	70.4193	155.759	229.351	82.1675	0.357977	-1.48206	0.0214358	0.0639913	DNA-directed RNA polymerases I and III subunit RPAC2, putative
PF3D7_0314000.1	45.5899	7.01848	99.5803	121.059	68.3118	26.3042	110.319	4.19793	2.06968	0.0214486	0.0639933	HSP20-like chaperone, putative
PF3D7_0304700.1	0	0	4.8575	19.1458	6.00083	0	12.0017	46.257	5.5316	0.0215518	0.0642513	conserved Plasmodium protein, unknown function
PF3D7_0404200.1	1.42493	0	25.9074	11.7358	9.76704	0.712463	18.8216	26.5299	4.72955	0.0215595	0.0642513	conserved Plasmodium protein, unknown function
PF3D7_0617300.1	12.832	7.01113	39.6723	59.3073	29.7057	9.92159	49.4898	4.99573	2.3207	0.0215897	0.0643048	conserved Plasmodium protein, unknown function
PF3D7_0321800.1	945.478	1561.05	539.112	464.808	877.613	1253.27	501.96	0.400483	-1.32019	0.021666	0.0644957	WD repeat-containing protein, putative
PF3D7_0622400.1	8.55965	5.60448	33.1966	47.5774	23.7345	7.08207	40.387	5.71089	2.51372	0.0217065	0.0645797	conserved protein, unknown function
PF3D7_1004900.1	35.6145	0	83.3879	125.379	61.0954	17.8072	104.384	5.86922	2.55317	0.0217587	0.0646982	conserved protein, unknown function
PF3D7_0612900.1	3262.26	4053.14	1786.6	1250.22	2588.06	3657.7	1518.41	0.415096	-1.26848	0.0217906	0.0647565	Name=NOG1
PF3D7_1032300.1	22.7632	7.03183	55.8566	77.1743	40.7065	14.8975	66.5154	4.47031	2.16037	0.0218788	0.0649819	conserved protein, unknown function
PF3D7_1304900.1	599.433	538.055	271.203	175.381	396.018	568.744	223.292	0.392391	-1.34964	0.0219673	0.0652079	Name=RPB11
PF3D7_1309700.1	155.011	356.009	107.662	60.4974	169.795	255.51	84.0799	0.328607	-1.60557	0.0219904	0.0652311	Name=VPS18
PF3D7_1145600.1	1.42299	0	17.0001	19.7578	9.54521	0.711495	18.3789	25.9652	4.69851	0.0220065	0.0652311	TMEM65 domain-containing protein, putative
PF3D7_1117500.1	35.5869	12.6479	82.5738	101.269	58.0193	24.1174	91.9213	3.81455	1.93151	0.0220132	0.0652311	Name=TyrRSapi
PF3D7_1308300.1	2579.06	2676.13	1385.93	686.63	1831.94	2627.59	1036.28	0.39431	-1.3426	0.0220246	0.0652311	Name=RPS27
PF3D7_0202500.1	28306	36612.9	16382.9	1771.61	20768.3	32459.4	9077.24	0.279642	-1.83835	0.0220413	0.0652437	Name=ETRAMP2
PF3D7_0822000.1	48.3896	4.21699	96.3348	142.016	72.7393	26.3033	119.175	4.53527	2.18119	0.0220793	0.0653194	ribosomal protein L4, mitochondrial, putative
PF3D7_1448400.1	52.6408	19.6887	98.761	154.349	81.3599	36.1647	126.555	3.50261	1.80843	0.0220947	0.0653282	Name=HRD3
PF3D7_1106000.1	1015.9	998.394	480.855	344.515	709.917	1007.15	412.685	0.409653	-1.28752	0.0221099	0.0653365	Name=RUVB2
PF3D7_1312700.1	72.5616	36.5629	94.7136	277.214	120.263	54.5623	185.964	3.41198	1.77061	0.0221508	0.0654208	conserved Plasmodium protein, unknown function
PF3D7_1344600.1	7.1206	11.2357	38.8595	54.3465	27.8906	9.17813	46.603	5.07948	2.34468	0.0221689	0.0654373	Name=LipA
PF3D7_1122000.1	1.42349	0	11.3337	25.9348	9.67298	0.711747	18.6342	26.3643	4.72052	0.0222108	0.0655242	conserved protein, unknown function
PF3D7_1009800.1	402.464	588.182	241.229	125.316	339.298	495.323	183.272	0.369678	-1.43566	0.0223006	0.0657525	conserved Plasmodium membrane protein, unknown function
PF3D7_0822100.1	185.16	181.142	77.7197	49.4079	123.357	183.151	63.5638	0.346519	-1.52899	0.0223268	0.0657927	Name=MED7
PF3D7_1415000.1	9.9763	1.40303	34.8135	42.0042	22.0493	5.68966	38.4088	6.76551	2.7582	0.0224016	0.0659525	Name=UDG
PF3D7_0626900.1	12.8123	11.2413	31.5725	82.746	34.593	12.0268	57.1592	4.7617	2.25148	0.0224211	0.0659525	ribosomal protein L46, mitochondrial, putative
PF3D7_0914800.1	14.2291	5.62436	46.1428	53.0981	29.7736	9.92671	49.6205	5.00352	2.32294	0.0224379	0.0659525	GINS complex subunit Psf3, putative
PF3D7_1436700.1	2.84497	2.81332	29.9517	21.6078	14.3045	2.82915	25.7798	9.10445	3.18657	0.0224399	0.0659525	conserved protein, unknown function
PF3D7_1037600.1	846.419	922.708	439.563	266.706	618.849	884.564	353.135	0.399055	-1.32534	0.0224436	0.0659525	Name=XPB
PF3D7_0418300.1	6653.58	6933.78	3727.69	1224.12	4634.79	6793.68	2475.9	0.364406	-1.45638	0.022528	0.0661356	conserved Plasmodium protein, unknown function
PF3D7_1032000.1	48.3704	12.6578	118.998	108.66	72.1718	30.5141	113.829	3.73157	1.89978	0.0225311	0.0661356	Name=RimM
PF3D7_1241300.1	2.84661	0	19.429	23.4639	11.4349	1.4233	21.4464	15.1245	3.91881	0.0225752	0.0662283	ribosome-binding factor A, putative
PF3D7_1024600.1	11.3904	0	42.0971	42.6098	24.0243	5.69519	42.3535	7.45074	2.89738	0.0225987	0.0662603	RAP protein, putative
PF3D7_0625000.1	0	1.40576	12.143	24.698	9.5617	0.70288	18.4205	26.1128	4.70669	0.0226303	0.0663158	Name=SMS1
PF3D7_1129100.1	5866.55	4003.15	2086.91	2064.5	3505.28	4934.85	2075.7	0.420623	-1.2494	0.0226676	0.0663666	Name=PV1
PF3D7_0802700.1	1.42492	0	6.47684	32.1191	10.0052	0.71246	19.298	27.328	4.77231	0.0226729	0.0663666	conserved Plasmodium protein, unknown function
PF3D7_1402700.1	896.278	1257.34	496.232	381.546	757.849	1076.81	438.889	0.407506	-1.29511	0.0227929	0.0666809	Name=SR140
PF3D7_1450100.1	805.464	961.606	445.242	251.299	615.903	883.535	348.27	0.393996	-1.34375	0.0228248	0.0667068	Name=SRP54
PF3D7_1347500.1	11030.4	17925.1	7703.88	3033.43	9923.2	14477.7	5368.65	0.370807	-1.43126	0.0228271	0.0667068	Name=ALBA4
PF3D7_1033900.1	12.8094	19.6785	66.3821	64.8339	40.926	16.244	65.608	4.03759	2.0135	0.0228852	0.0668394	ubiquitin-conjugating enzyme E2, putative
PF3D7_0603100.1	0	1.40541	20.2386	16.0546	9.42465	0.702706	18.1466	25.6686	4.68193	0.0229061	0.0668634	RNA-binding protein, putative
PF3D7_0804300.1	455.234	725.753	293.043	140.146	403.544	590.493	216.594	0.366503	-1.4481	0.0229286	0.0668919	zinc finger protein, putative
PF3D7_0202900.1	0	0	8.09604	14.8241	5.73003	0	11.4601	44.1169	5.46326	0.0229644	0.0669356	Name=DHHC12
PF3D7_0718300.1	1.42187	0	8.09481	29.6298	9.78662	0.710934	18.8623	26.7075	4.73918	0.022969	0.0669356	Name=CRMP2
PF3D7_0530200.1	19.9225	0	52.6194	73.4749	36.5042	9.96125	63.0472	6.33941	2.66435	0.0231504	0.067427	Name=PPT
PF3D7_0309300.1	696.97	641.496	349.705	145.078	458.312	669.233	247.392	0.369358	-1.43691	0.023231	0.0676244	N2227-like protein, putative
PF3D7_1475600.1	385.486	789.157	263.089	172.244	402.494	587.321	217.667	0.370423	-1.43275	0.0232858	0.0677462	Name=BDP4
PF3D7_0713800.1	8.54449	35.1127	36.4307	165.509	61.3991	21.8286	100.97	4.62953	2.21087	0.0233391	0.0678639	Name=NELFA
PF3D7_1253800.1	5.70768	11.2056	0	0	4.22833	8.45666	0	0.0153826	-6.02255	0.0234251	0.0680763	Plasmodium exported protein (PHISTa), unknown function
PF3D7_1116400.1	526.379	496.474	225.045	188.92	359.205	511.427	206.982	0.404615	-1.30538	0.0234907	0.0682293	Name=SEC12
PF3D7_1312300.1	12.8262	1.40309	29.1461	61.1526	26.132	7.11465	45.1493	6.36469	2.67009	0.023506	0.0682361	ribosomal protein S35, mitochondrial, putative
PF3D7_1229700.1	1.42708	0	21.8617	14.2126	9.37536	0.71354	18.0372	25.441	4.66908	0.0236147	0.0685139	mitochondrial respiratory chain complex II subunit, putative
PF3D7_0928500.1	263.336	543.88	195.1	74.0985	269.104	403.608	134.599	0.333028	-1.58628	0.0236334	0.0685303	conserved Plasmodium protein, unknown function
PF3D7_1143300.1	367.035	708.868	215.33	195.71	371.736	537.951	205.52	0.381986	-1.38841	0.0236587	0.0685627	Name=RPC40
PF3D7_0614800.1	156.578	44.972	213.72	434.711	212.495	100.775	324.216	3.21905	1.68664	0.0236706	0.0685627	Name=NTHL1
PF3D7_1104700.1	894.005	284.635	177.312	229.201	396.288	589.32	203.256	0.34501	-1.53529	0.0237096	0.0686378	Name=RPC25
PF3D7_1207100.1	1177.71	2940.28	870.214	685.258	1418.37	2059	777.736	0.377693	-1.40471	0.0237658	0.0687628	pre-rRNA-processing protein ESF1, putative
PF3D7_0215400.1	911.595	1276.26	472.744	434.595	773.798	1093.93	453.67	0.41469	-1.26989	0.0237808	0.0687682	conserved Plasmodium protein, unknown function
PF3D7_0109800.1	490.975	482.192	233.145	150.657	339.242	486.584	191.901	0.394136	-1.34323	0.0238427	0.0689095	Name=cPheRS
PF3D7_0617100.1	359.763	454.568	186.991	130.251	282.893	407.165	158.621	0.389329	-1.36094	0.0239699	0.0692392	AP-2 complex subunit alpha, putative
PF3D7_1420400.1	2672.85	3610.89	1606.87	959.387	2212.5	3141.87	1283.13	0.408347	-1.29213	0.0239836	0.0692406	Name=GlyRS
PF3D7_1333500.1	25.6401	22.4642	83.3874	85.231	54.1807	24.0522	84.3092	3.50571	1.80971	0.0240012	0.0692536	conserved Plasmodium protein, unknown function
PF3D7_1218000.1	5.69263	2.8115	30.7623	30.2551	17.3804	4.25207	30.5087	7.18014	2.84401	0.0240411	0.0692996	Name=TRAMP
PF3D7_1010200.1	844.641	1621.3	555.306	413.59	858.709	1232.97	484.448	0.392842	-1.34798	0.0240435	0.0692996	DNA2/NAM7 helicase, putative
PF3D7_1429500.1	159.369	226.373	88.2382	40.1326	128.528	192.871	64.1854	0.332002	-1.59074	0.024074	0.0693495	Name=DPH2
PF3D7_0215700.1	3757.32	2957.75	1705.6	1079.7	2375.09	3357.54	1392.65	0.414743	-1.26971	0.0241211	0.0694471	Name=RPB2
PF3D7_1015800.1	75.461	2.8098	187.818	175.379	110.367	39.1354	181.599	4.64225	2.21482	0.0241821	0.0695752	ribonucleoside-diphosphate reductase small chain, putative
PF3D7_0110800.1	900.799	908.198	437.146	310.572	639.179	904.499	373.859	0.413217	-1.27503	0.024192	0.0695752	transcription initiation factor TFIIB, putative
PF3D7_0724400.1	255.341	203.186	105.257	58.0801	155.466	229.264	81.6684	0.355662	-1.49142	0.0244111	0.0701669	Name=PAM18
PF3D7_0218400.1	425.595	514.389	212.1	164.25	329.084	469.992	188.175	0.400219	-1.32114	0.0244327	0.0701826	Name=DDX47
PF3D7_1226300.1	1741.71	1494.59	849.193	450.105	1133.9	1618.15	649.649	0.401367	-1.31701	0.0244432	0.0701826	Name=HAD2
PF3D7_1226000.1	17.0714	4.21944	42.9041	63.5905	31.9464	10.6454	53.2473	5.00976	2.32474	0.024481	0.0702185	conserved protein, unknown function
PF3D7_0522500.1	12.8981	2.78488	38.8775	49.4963	26.0142	7.84149	44.1869	5.65192	2.49874	0.0244824	0.0702185	Name=RPL17
PF3D7_0722400.1	1829.24	1516.27	816.025	588.477	1187.5	1672.75	702.251	0.419758	-1.25237	0.0245034	0.0702232	Name=OLA1
PF3D7_1020700.1	948.619	1581.49	634.644	348.793	878.387	1265.06	491.719	0.388566	-1.36377	0.0245107	0.0702232	N-acetyltransferase, GNAT family, putative
PF3D7_0831700.1	17091.7	42476.3	15097.1	2261.32	19231.6	29784	8679.23	0.291399	-1.77893	0.0245242	0.0702236	Name=HSP70x
PF3D7_0602200.1	405.832	321.666	137.626	149.448	253.643	363.749	143.537	0.394676	-1.34126	0.0246457	0.0704892	MYND-type zinc finger protein, putative
PF3D7_1002400.1	3249.1	3692.25	1848.11	972.365	2440.46	3470.68	1410.24	0.406276	-1.29947	0.0246514	0.0704892	Name=TRA2B
PF3D7_0104700.1	1.42328	0	3.23815	36.4306	10.273	0.711638	19.8344	28.0978	4.81238	0.0246658	0.0704892	Name=MFR2
PF3D7_1411200.1	490.688	733.011	287.372	196.314	426.846	611.85	241.843	0.395088	-1.33975	0.0246917	0.0704892	Name=ROM8
PF3D7_1442300.1	863.769	1169.75	513.241	299.455	711.553	1016.76	406.348	0.399499	-1.32374	0.0246941	0.0704892	Name=tRIP
PF3D7_1123000.1	634.084	1257.08	447.639	273.45	653.063	945.581	360.545	0.381157	-1.39154	0.024702	0.0704892	conserved Plasmodium protein, unknown function
PF3D7_0708300.1	162.39	110.915	51.8136	38.91	91.007	136.652	45.3618	0.331561	-1.59265	0.024724	0.0704892	Name=BUD32
PF3D7_1124700.1	841.238	421.622	228.291	258.726	437.469	631.43	243.509	0.38571	-1.37441	0.0247329	0.0704892	Name=MGE1
PF3D7_0623700.1	38.4054	22.5079	95.5214	108.038	66.1181	30.4567	101.78	3.34323	1.74124	0.0247375	0.0704892	Name=SUV3
PF3D7_1201100.1	1172.07	436.095	76.0933	396.343	520.15	804.082	236.218	0.294051	-1.76586	0.0248368	0.0707339	RESA-like protein with PHIST and DnaJ domains
PF3D7_0417600.1	2.84587	0	6.4762	38.8977	12.0549	1.42294	22.6869	16.0369	4.00333	0.0248875	0.0708398	conserved Plasmodium protein, unknown function
PF3D7_0900500.1	2.85168	0	10.5253	32.743	11.53	1.42584	21.6342	15.2724	3.93285	0.0249792	0.07103	Name=RIF
PF3D7_1212200.1	8.53514	1.40661	20.2377	51.2418	20.3553	4.97087	35.7398	7.21192	2.85038	0.0249926	0.07103	conserved protein, unknown function
PF3D7_1320800.1	74.0128	5.62212	143.289	193.269	104.048	39.8175	168.279	4.22905	2.08033	0.0249953	0.07103	dihydrolipoyllysine-residue succinyltransferase component of 2-oxoglutarate dehydrogenase complex
PF3D7_1344000.1	34.1381	8.44047	64.7603	108.655	53.9985	21.2893	86.7077	4.07811	2.0279	0.0250083	0.07103	aminomethyltransferase, putative
PF3D7_0215000.1	44.0827	22.5166	101.186	119.14	71.7314	33.2996	110.163	3.3099	1.72679	0.0250662	0.071156	Name=ACS9
PF3D7_0715600.1	136.582	5.62531	283.331	340.186	191.431	71.1037	311.758	4.3859	2.13287	0.0250887	0.0711815	GTP-binding translation elongation factor tu family protein, putative
PF3D7_1403800.1	8.53324	14.0704	21.8564	93.217	34.4192	11.3018	57.5367	5.10062	2.35067	0.0251071	0.0711955	Name=MISFIT
PF3D7_1251300.1	39.8905	5.61491	114.153	79.6759	59.8336	22.7527	96.9144	4.26086	2.09114	0.025197	0.0714118	Name=TMK
PF3D7_1141800.1	2.84624	0	17.0002	24.6979	11.1361	1.42312	20.849	14.7096	3.87869	0.0253097	0.0716926	EELM2 domain-containing protein, putative
PF3D7_0606000.1	2511.26	4648.34	1911.2	673.48	2436.07	3579.8	1292.34	0.360947	-1.47014	0.0253554	0.0717833	Name=KIC1
PF3D7_1315700.1	364.311	497.669	215.335	107.435	296.188	430.99	161.385	0.374063	-1.41865	0.0254097	0.0718679	Name=GCD14
PF3D7_1333600.1	1469.11	2138.76	914.728	551.273	1268.47	1803.93	733	0.406252	-1.29955	0.025426	0.0718679	Name=UTP4
PF3D7_1128600.1	5.69211	0	14.5715	43.2205	15.871	2.84606	28.896	10.1961	3.34994	0.0254262	0.0718679	Name=NOT2
PF3D7_0922600.1	1206.72	1538.09	746.385	163.003	913.551	1372.41	454.694	0.331128	-1.59454	0.0255089	0.0720629	glutamine synthetase, putative
PF3D7_0317100.1	8.53641	2.81264	19.4284	54.9484	21.4315	5.67453	37.1884	6.5729	2.71653	0.0255778	0.0722189	Name=B9
PF3D7_0904200.1	9.97613	5.61223	25.9077	59.2998	25.199	7.79418	42.6037	5.47902	2.45392	0.0256816	0.0724731	Name=PH
PF3D7_1018600.1	723.712	1375.17	446.833	392.592	734.577	1049.44	419.712	0.399899	-1.32229	0.0257135	0.0724875	tRNA wybutosine-synthesizing protein, putative
PF3D7_MIT02300.1	11.4024	1.40287	26.7175	55.5951	23.7795	6.40264	41.1563	6.44786	2.68882	0.0257143	0.0724875	Name=CYTB
PF3D7_1446500.1	2402.73	3565.64	1455.44	1040.72	2116.13	2984.19	1248.08	0.418195	-1.25775	0.0257655	0.0725931	Name=NUP313
PF3D7_0824100.1	14.2347	1.40533	35.6201	57.4268	27.1717	7.82003	46.5234	5.96225	2.57586	0.0258042	0.0726632	3'-5' exonuclease, putative
PF3D7_1329500.1	2051.72	2841.79	1346.17	466.667	1676.59	2446.76	906.416	0.37036	-1.433	0.0259267	0.0729403	conserved protein, unknown function
PF3D7_0611200.1	39.8717	0	102.815	117.336	65.0057	19.9358	110.075	5.52638	2.46633	0.0259303	0.0729403	Name=ApiAP2
PF3D7_0815300.1	24.1786	7.03473	60.7123	72.2287	41.0386	15.6067	66.4705	4.26297	2.09186	0.025963	0.0729932	FAD-dependent monooxygenase, putative
PF3D7_0505000.1	383.868	634.862	203.988	200.613	355.833	509.365	202.3	0.397146	-1.33226	0.0260015	0.0730541	MMS19-like protein, putative
PF3D7_0828400.1	15.6527	1.40601	47.762	50.0117	28.7081	8.52934	48.8869	5.73898	2.5208	0.026013	0.0730541	Name=OXA1
PF3D7_0504500.1	0	0	7.2864	14.8239	5.52757	0	11.0551	42.5669	5.41166	0.0260313	0.0730541	MOLO1 domain-containing protein, putative
PF3D7_1031200.1	38.4235	52.0161	41.2861	316.131	111.964	45.2198	178.709	3.95615	1.9841	0.0260538	0.0730541	Name=MORN1
PF3D7_0322500.1	7.12041	5.61803	21.0489	54.9637	22.1877	6.36922	38.0063	5.98095	2.58037	0.0260541	0.0730541	Name=IscA2
PF3D7_0719100.1	18.5308	16.8321	77.7241	57.45	42.6343	17.6815	67.5871	3.8203	1.93369	0.0261071	0.0731638	ATP synthase F0 subunit a-like protein, putative
PF3D7_0925200.1	232.175	565.853	187.823	83.377	267.307	399.014	135.6	0.339432	-1.5588	0.0261758	0.0733173	Name=RRP8
PF3D7_0612100.1	1840.83	2267.31	1070.17	629.11	1451.86	2054.07	849.641	0.413561	-1.27383	0.0262123	0.0733445	Name=EIF3L
PF3D7_1003100.1	9.97311	1.40364	42.9087	31.5002	21.4464	5.68838	37.2044	6.54715	2.71087	0.0262134	0.0733445	Name=C4AP3
PF3D7_1420500.1	0	4.21999	10.5236	40.1288	13.7181	2.11	25.3262	12.0029	3.58531	0.0262871	0.0734941	protein GPR89, putative
PF3D7_0408700.1	0	1.40602	10.5238	24.6971	9.15673	0.703011	17.6104	24.9712	4.64219	0.0262948	0.0734941	Name=PLP1
PF3D7_0624600.1	4670.34	10193.1	3609.45	2182.04	5163.74	7431.74	2895.75	0.389628	-1.35983	0.026345	0.0735227	Name=ISWI
PF3D7_0316100.1	4.26936	0	29.9527	18.5234	13.1864	2.13468	24.2381	11.3728	3.50752	0.0263483	0.0735227	ribosomal protein L27, mitochondrial, putative
PF3D7_1123800.1	17.0665	9.8492	47.7602	66.6718	35.3369	13.4579	57.216	4.25597	2.08949	0.0263485	0.0735227	Name=SMC5
PF3D7_0819100.1	140.898	224.908	80.9536	43.8396	122.65	182.903	62.3966	0.340471	-1.5544	0.0263609	0.0735227	BRIX domain, putative
PF3D7_1417900.1	22.7945	1.40374	63.958	63.6171	37.9433	12.0991	63.7875	5.27861	2.40016	0.0264534	0.0737415	Name=ATPTG9
PF3D7_0101300.1	0	2.80676	7.28645	36.4429	11.634	1.40338	21.8647	15.5644	3.96017	0.0265709	0.0740299	Name=MC-2TM
PF3D7_1008600.1	0	0	4.04811	18.5319	5.645	0	11.29	43.5278	5.44387	0.0267472	0.0744816	zinc finger (CCCH type) protein, putative
PF3D7_0603800.1	36.973	5.62905	68.8065	112.35	55.9397	21.301	90.5784	4.2574	2.08997	0.0267834	0.074528	Name=CEP76
PF3D7_0729100.1	63.9813	50.6727	157.039	167.283	109.744	57.327	162.161	2.82913	1.50036	0.0268033	0.074528	allantoicase, putative
PF3D7_1445300.1	52.6518	63.2672	174.049	153.124	110.773	57.9595	163.586	2.82175	1.49659	0.0268063	0.074528	ribosomal protein S29, mitochondrial, putative
PF3D7_1242300.1	8.54638	1.40408	33.1929	34.5861	19.4324	4.97523	33.8895	6.8236	2.77053	0.0268413	0.0745687	conserved Plasmodium membrane protein, unknown function
PF3D7_1113700.1	199.364	155.909	81.7665	39.524	119.141	177.636	60.6452	0.340621	-1.55376	0.0268493	0.0745687	Name=GLO1
PF3D7_1125500.1	316.205	351.037	156.249	104.993	232.121	333.621	130.621	0.391209	-1.35399	0.0270828	0.0751179	Name=SNRPD1
PF3D7_0725000.1	92.4362	105.539	183.754	359.278	185.252	98.9876	271.516	2.74442	1.4565	0.0270838	0.0751179	exonuclease I, putative
PF3D7_1449800.1	237.789	174.192	93.9093	53.1088	139.75	205.99	73.5091	0.356279	-1.48892	0.0271037	0.0751179	conserved protein, unknown function
PF3D7_1208400.1	167.803	371.511	68.8065	118.524	181.661	269.657	93.6652	0.347746	-1.52389	0.0271091	0.0751179	amino acid transporter, putative
PF3D7_0720900.1	27.0558	8.42779	74.4802	68.5489	44.6282	17.7418	71.5146	4.0329	2.01182	0.0271184	0.0751179	tetratricopeptide repeat protein, putative
PF3D7_1024400.1	0	1.4051	7.28598	28.4056	9.27418	0.702549	17.8458	25.3294	4.66274	0.0271539	0.07515	conserved Plasmodium protein, unknown function
PF3D7_1351000.1	1225.64	1926.89	662.155	666.668	1120.34	1576.26	664.412	0.42151	-1.24636	0.0271585	0.07515	phosphatidylinositol transfer protein, putative
PF3D7_0414500.1	8.53829	5.6236	28.3335	49.395	22.9726	7.08094	38.8643	5.49783	2.45886	0.0272439	0.0753467	RNA-binding protein, putative
PF3D7_0720200.1	355.209	271.834	146.55	94.5357	217.032	313.522	120.543	0.384142	-1.38029	0.0273553	0.0756149	conserved protein, unknown function
PF3D7_0214200.1	81.1981	23.8664	158.679	179.111	110.714	52.5323	168.895	3.21667	1.68557	0.0274038	0.0757092	Name=mRPL13
PF3D7_0220500.1	411.346	477.872	98.764	232.171	305.038	444.609	165.467	0.372594	-1.42432	0.0274786	0.0758762	Plasmodium exported protein (hyp2), unknown function
PF3D7_1041200.1	1.42537	0	12.1443	22.2383	8.95201	0.712683	17.1913	24.3092	4.60343	0.02754	0.0760058	Name=RIF
PF3D7_0825200.1	8.5503	1.40321	49.3862	20.3838	19.9309	4.97675	34.885	7.00933	2.80928	0.0276294	0.0762126	Name=IF3a
PF3D7_1121900.1	7.11682	0	28.334	32.7263	17.0443	3.55841	30.5302	8.60119	3.10454	0.0276593	0.076255	serine/threonine protein kinase, putative
PF3D7_1012600.1	1307.47	2303.62	968.18	387.724	1241.75	1805.54	677.952	0.375367	-1.41363	0.0277996	0.0766016	Name=GMPS
PF3D7_0405400.1	7085.9	6517.56	3527.69	2359.21	4872.59	6801.73	2943.45	0.432732	-1.20846	0.0278257	0.0766335	Name=PRPF8
PF3D7_1353400.1	477.883	524.792	238.802	172.238	353.429	501.337	205.52	0.409753	-1.28717	0.0278519	0.0766656	Ran-binding protein, putative
PF3D7_0319500.1	1066.17	1262	595.826	377.904	825.475	1164.08	486.865	0.41812	-1.25801	0.0279306	0.0768421	RNA-binding protein, putative
PF3D7_0632700.1	39.9085	12.6258	95.5352	93.894	60.4909	26.2671	94.7146	3.60792	1.85117	0.0280189	0.0770447	Name=RIF
PF3D7_1462800.1	44716.1	37284.3	19073.1	17391.3	29616.2	41000.2	18232.2	0.444686	-1.16914	0.0280374	0.0770552	Name=GAPDH
PF3D7_1342700.1	265.527	124.588	72.8742	63.0361	131.506	195.057	67.9551	0.348272	-1.52171	0.028081	0.0771349	Name=RPB12
PF3D7_1206200.1	7328.51	10395.4	4580.12	2933.54	6309.4	8861.96	3756.83	0.423912	-1.23816	0.028247	0.0775279	Name=EIF3C
PF3D7_1223000.1	1.42523	1.40297	19.4308	18.5314	10.1976	1.4141	18.9811	13.4214	3.74646	0.0282579	0.0775279	conserved Plasmodium protein, unknown function
PF3D7_0603700.1	11.3858	1.40566	33.191	45.6921	22.9186	6.39572	39.4415	6.17928	2.62744	0.0282739	0.0775279	Name=mFRS
PF3D7_1352700.1	756.402	1423.06	492.972	390.121	765.638	1089.73	441.547	0.405124	-1.30356	0.028283	0.0775279	Name=AQR
PF3D7_0922200.1	6403.01	4839.96	2953.85	1803.86	4000.17	5621.49	2378.86	0.423147	-1.24077	0.0283257	0.0776045	Name=SAMS
PF3D7_1409700.1	31.2968	7.03264	68.8084	87.0504	48.5471	19.1647	77.9294	4.07028	2.02513	0.0284112	0.0777981	conserved protein, unknown function
PF3D7_1016700.1	735.27	906.149	420.937	252.487	578.711	820.71	336.712	0.410091	-1.28598	0.028443	0.0778447	Plasmodium exported protein (PHISTc), unknown function
PF3D7_0626400.1	5.68962	0	26.7136	27.1637	14.8917	2.84481	26.9386	9.48995	3.2464	0.0284741	0.0778801	CRAL/TRIO domain-containing protein, putative
PF3D7_0815500.1	62.5981	63.2876	170.808	174.104	117.699	62.9429	172.456	2.73995	1.45415	0.0284855	0.0778801	conserved Plasmodium protein, unknown function
PF3D7_0528700.1	247.692	279.649	119.004	85.2146	182.89	263.67	102.109	0.386938	-1.36983	0.0285265	0.0779516	Name=CYP23
PF3D7_0306800.1	1179.69	870.265	429.05	447.024	731.508	1024.98	438.037	0.427378	-1.22641	0.0285574	0.0779957	Name=CCT2
PF3D7_0811300.1	1259.8	3814.19	1080.66	817.294	1742.99	2537	948.977	0.374027	-1.41879	0.0285742	0.0780011	Name=CAF1
PF3D7_0606700.1	1412.12	1909.59	901.771	425.329	1162.2	1660.85	663.55	0.399404	-1.32408	0.0286198	0.078085	coatomer alpha subunit, putative
PF3D7_0603300.1	646.001	320.588	193.476	182.756	335.705	483.294	188.116	0.38922	-1.36134	0.0286432	0.0780994	Name=DHODH
PF3D7_1038900.1	2.84571	4.21849	21.0476	32.7229	15.2087	3.5321	26.8852	7.61708	2.92924	0.0286547	0.0780994	esterase, putative
PF3D7_0628200.1	1298.02	1600.56	682.387	574.059	1038.76	1449.29	628.223	0.433429	-1.20613	0.0287048	0.0781952	Name=PK4
PF3D7_0422900.1	7.12715	1.4027	24.2888	37.0644	17.4708	4.26493	30.6766	7.21311	2.85062	0.0288304	0.0783983	methyltransferase, putative
PF3D7_1143000.1	7.12109	2.80865	34.8118	29.0266	18.442	4.96487	31.9192	6.43259	2.6854	0.0288361	0.0783983	alpha/beta hydrolase, putative
PF3D7_1354300.1	2213.04	5051	1808.42	995.148	2516.9	3632.02	1401.78	0.38591	-1.37366	0.0288384	0.0783983	large subunit rRNA methyltransferase, putative
PF3D7_0108300.1	7006.38	15967	4274.03	5011.64	8064.77	11486.7	4642.83	0.404196	-1.30687	0.0288389	0.0783983	Name=ARP
PF3D7_1412600.1	237.715	227.67	94.7168	85.8308	161.483	232.692	90.2738	0.387848	-1.36644	0.0288909	0.0784884	Name=DHS
PF3D7_0935900.1	28448.1	111906	34265.1	4158.33	44694.3	70176.9	19211.7	0.273759	-1.86902	0.0289019	0.0784884	Name=REX1
PF3D7_1343800.1	12.7937	59.1342	50.1869	245.663	91.9445	35.9639	147.925	4.11639	2.04138	0.0289386	0.0785477	VPS13 domain-containing protein, putative
PF3D7_0617000.1	575.076	427.226	168.386	238.969	352.414	501.151	203.677	0.40662	-1.29825	0.0290682	0.0788586	Name=TOM40
PF3D7_1225900.1	1.42268	5.62559	20.2379	35.1913	15.6194	3.52413	27.7146	7.8646	2.97537	0.0291619	0.0790723	conserved Plasmodium protein, unknown function
PF3D7_0919700.1	177.991	146.091	62.3365	55.5795	110.499	162.041	58.958	0.363701	-1.45918	0.0292247	0.0791933	pyridoxal phosphate homeostasis protein, putative
PF3D7_0216600.1	759.545	804.699	414.465	220.395	549.776	782.122	317.43	0.405638	-1.30174	0.0292367	0.0791933	sugar transporter, putative
PF3D7_1468900.1	627.362	820	368.327	224.726	510.104	723.681	296.527	0.409554	-1.28788	0.0294528	0.0797376	zinc finger protein, putative
PF3D7_0407300.1	195.134	190.966	89.054	51.8786	131.758	193.05	70.4663	0.36441	-1.45637	0.0294853	0.0797614	transcription factor, putative
PF3D7_0525700.1	11.3936	0	25.0969	56.8177	23.327	5.6968	40.9573	7.21212	2.85042	0.0294919	0.0797614	conserved protein, unknown function
PF3D7_1324100.1	28.4578	8.43667	64.7618	80.8818	45.6345	18.4472	72.8218	3.9514	1.98236	0.0296372	0.0801132	conserved Plasmodium membrane protein, unknown function
PF3D7_0632600.1	4.27701	7.01188	72.8672	7.41324	22.8923	5.64445	40.1402	7.08763	2.8253	0.029684	0.0801985	#N/A
PF3D7_1479200.1	5.70768	11.2056	78.5394	16.0661	27.8797	8.45666	47.3028	5.57589	2.4792	0.0298033	0.0804339	Plasmodium exported protein (PHISTa), unknown function
PF3D7_1131400.1	5.68816	0	24.2846	29.0136	14.7466	2.84408	26.6491	9.39244	3.2315	0.0298179	0.0804339	conserved Plasmodium protein, unknown function
PF3D7_0710000.1	38.3867	14.0768	100.375	83.9487	59.1968	26.2318	92.1618	3.51354	1.81293	0.0298209	0.0804339	conserved Plasmodium protein, unknown function
PF3D7_1478700.1	1.42534	0	7.2866	27.1801	8.973	0.71267	17.2333	24.3968	4.60862	0.0298322	0.0804339	#N/A
PF3D7_0518900.1	0	1.39571	20.246	12.9862	8.65698	0.697857	16.6161	23.5352	4.55675	0.0299065	0.080593	conserved protein, unknown function
PF3D7_1107500.1	547.044	289.187	184.587	140.821	290.41	418.115	162.704	0.38899	-1.3622	0.0299779	0.080744	prefoldin, putative
PF3D7_1312000.1	2.84726	0	10.5242	30.2581	10.9074	1.42363	20.3911	14.4019	3.84819	0.0300963	0.0810063	Name=MCAT
PF3D7_0912100.1	251.911	334.547	138.431	88.9143	203.451	293.229	113.673	0.387278	-1.36856	0.0301061	0.0810063	zinc finger protein, putative
PF3D7_0919800.1	85.3391	178.674	383.703	314.229	240.486	132.007	348.966	2.64291	1.40213	0.0301524	0.0810575	TLD domain-containing protein
PF3D7_1456900.1	224.845	296.639	132.763	51.865	176.528	260.742	92.314	0.353338	-1.50088	0.0301559	0.0810575	conserved protein, unknown function
PF3D7_1120900.1	4.28181	0	11.3358	37.0778	13.1739	2.1409	24.2068	11.3777	3.50813	0.0302766	0.0813403	Name=HSBP
PF3D7_0522900.1	17.0645	11.2581	37.2365	80.8676	36.6066	14.1613	59.052	4.17728	2.06257	0.0302987	0.0813581	zinc finger protein, putative
PF3D7_0406500.1	2311.68	8257.69	2273	1589.46	3607.96	5284.69	1931.23	0.365424	-1.45236	0.0305189	0.0818985	NYN domain-containing protein, putative
PF3D7_1407300.1	1818.02	1602.08	876.698	606.262	1225.77	1710.05	741.48	0.433534	-1.20578	0.030531	0.0818985	Name=PRP38B
PF3D7_1432700.1	38.4323	5.6216	88.2403	90.7703	55.7661	22.027	89.5053	4.06637	2.02374	0.030547	0.0818996	protein-L-isoaspartate(D-aspartate) O-methyltransferase, putative
PF3D7_0206900.2	7.12084	4.21318	28.3351	38.29	19.4898	5.66701	33.3125	5.88621	2.55734	0.0305754	0.0819341	Name=MSP5
PF3D7_0715500.1	27.1023	4.20405	65.5829	71.6726	42.1405	15.6532	68.6278	4.38997	2.13421	0.0306119	0.0819899	ATP synthase subunit epsilon, mitochondrial, putative
PF3D7_1102700.1	2029.24	5387.5	1963.11	351.321	2432.79	3708.37	1157.21	0.311992	-1.68042	0.0306433	0.0820325	Name=ETRAMP11.1
PF3D7_0623300.1	54.1053	30.9068	126.291	127.83	84.7834	42.5061	127.061	2.98997	1.58013	0.0308041	0.082421	EGF-like membrane protein, putative
PF3D7_0609100.1	364.229	424.696	196.713	119.159	276.199	394.462	157.936	0.400048	-1.32176	0.030839	0.0824499	Name=ZIP1
PF3D7_0204800.1	25.6241	12.6469	79.3359	62.3679	44.9937	19.1355	70.8519	3.70236	1.88844	0.0308505	0.0824499	3'-5' exonuclease, putative
PF3D7_0802400.1	442.624	506.037	212.908	185.856	336.856	474.33	199.382	0.420256	-1.25066	0.0308619	0.0824499	cyclin-like protein, putative
PF3D7_1113900.1	4.27243	2.80885	16.1915	37.6722	15.2362	3.54064	26.9318	7.62597	2.93092	0.0309825	0.08273	Name=MAPK2
PF3D7_1024500.1	11.3937	2.80868	34.0022	44.4661	23.1677	7.10117	39.2342	5.53487	2.46855	0.0310581	0.0828898	conserved Plasmodium protein, unknown function
PF3D7_1251100.1	185.505	224.104	80.1589	77.2417	141.752	204.804	78.7003	0.384216	-1.38001	0.0310982	0.0829547	conserved Plasmodium protein, unknown function
PF3D7_0908800.1	506.473	601.94	231.521	240.165	395.025	554.206	235.843	0.425568	-1.23254	0.0311527	0.0830582	mitochondrial carrier protein, putative
PF3D7_0909400.1	1055.17	1538.11	608.736	508.665	927.669	1296.64	558.7	0.430838	-1.21478	0.0312427	0.0832559	exoribonuclease, putative
PF3D7_0410600.1	928.316	379.321	204.009	294.563	451.552	653.818	249.286	0.381423	-1.39054	0.0313007	0.0833682	Name=ATRP
PF3D7_1124800.1	726.396	1276.42	516.512	283.477	700.702	1001.41	399.995	0.399273	-1.32455	0.0313606	0.0834854	Name=RRS1
PF3D7_1433500.1	1663.65	3963.3	1508.07	511.12	1911.53	2813.47	1009.59	0.358767	-1.47888	0.0313856	0.0835099	Name=TOP2
PF3D7_1028500.1	234.741	576.625	186.998	109.278	276.911	405.683	148.138	0.364861	-1.45458	0.0314328	0.0835511	partial CSTF domain-containing protein, putative
PF3D7_1129400.1	1160.74	2166.28	834.601	522.908	1171.13	1663.51	678.754	0.407947	-1.29355	0.0314329	0.0835511	Name=NOP2
PF3D7_0524200.1	1.42623	1.40162	7.28692	31.5099	10.4062	1.41393	19.3984	13.7619	3.7826	0.0316486	0.084082	conserved Plasmodium membrane protein, unknown function
PF3D7_1211100.1	4.28596	2.79682	17.8146	35.2338	15.0328	3.54139	26.5242	7.50884	2.90859	0.0317245	0.0842411	HSP20-like chaperone, putative
PF3D7_0513900.1	1.42554	0	17.0022	15.4438	8.4679	0.71277	16.223	22.8999	4.51727	0.0318057	0.0844141	conserved protein, unknown function
PF3D7_1217200.1	671.359	1532.02	504.32	371.028	769.682	1101.69	437.674	0.397198	-1.33207	0.031908	0.084643	Name=MRD1
PF3D7_1003000.1	7.11022	2.81451	18.6182	45.681	18.556	4.96237	32.1496	6.49627	2.69961	0.0320691	0.0850276	guanylate cyclase organizer UGO, putative
PF3D7_1142100.1	739.295	2418.41	796.523	285.796	1060.01	1578.85	541.16	0.342637	-1.54525	0.0321612	0.0852288	conserved Plasmodium protein, unknown function
PF3D7_1029100.1	12.7997	0	26.7133	59.8809	24.8485	6.39986	43.2971	6.78246	2.76181	0.0322162	0.0853034	conserved Plasmodium protein, unknown function
PF3D7_1028600.1	18.5381	1.40192	48.5789	56.221	31.185	9.97001	52.3999	5.26528	2.39651	0.0322218	0.0853034	conserved Plasmodium protein, unknown function
PF3D7_0625000.2	0	0	6.47669	14.2052	5.17048	0	10.341	39.8215	5.31548	0.0322576	0.0853344	Name=SMS1
PF3D7_1330800.1	5829.83	7512.11	3146.57	2849.83	4834.59	6670.97	2998.2	0.449435	-1.15381	0.0322659	0.0853344	RNA-binding protein, putative
PF3D7_0804800.1	230.903	439.088	174.878	42.6232	221.873	334.995	108.751	0.323995	-1.62596	0.0322948	0.0853679	Name=CYP24
PF3D7_0102700.1	25.6294	47.7637	92.2901	136.476	75.5399	36.6965	114.383	3.11808	1.64066	0.0323286	0.0854144	Name=MaTrA
PF3D7_1340300.1	1735.38	4109.01	1295.21	1071.12	2052.68	2922.2	1183.16	0.40487	-1.30447	0.0323679	0.0854752	nucleolar complex protein 2, putative
PF3D7_1435400.1	336.02	331.549	153.007	121.037	235.403	333.785	137.022	0.410318	-1.28519	0.0324179	0.0855643	Name=EMC4
PF3D7_0815000.1	35.5858	15.4592	51.8109	133.995	59.2126	25.5225	92.9028	3.6462	1.86639	0.0324912	0.0856727	Name=Sel3
PF3D7_1236900.1	22.7579	1.40682	41.2846	83.3424	37.1979	12.0823	62.3135	5.16697	2.36932	0.0324915	0.0856727	conserved Plasmodium protein, unknown function
PF3D7_0932000.1	22.797	2.80705	37.2416	87.0904	37.484	12.802	62.166	4.86725	2.28311	0.0325866	0.0858806	conserved Plasmodium protein, unknown function
PF3D7_1033300.1	307.73	179.675	97.961	88.9408	168.577	243.702	93.4509	0.383391	-1.38311	0.0326321	0.0859573	conserved protein, unknown function
[truncated: 3,806 more rows]
