# Supplementary material for: Ectopic Expression of Plasmodium vivax vir Genes in P. falciparum Affects Cytoadhesion via Increased Expression of Specific var Genes
Source: Microorganisms. 2022 Jun 9;10(6):1183. doi: 10.3390/microorganisms10061183 (PMC9230084; doi:10.3390/microorganisms10061183)
Supplement: Supplementary file 1 [file microorganisms-10-01183-s001.zip › Table S5_PVX_068690-3D7.xlsx]

## Sheet: Sheet1
Table S5	Normalised read counts of var genes of the P. falciparum 3D7 isolate and the P. falciparum transfectant PVX_068690-3D7 (two biological replicates each).
	3D7-1	3D7-1	PVX_068690_3D7-1	PVX_068690_3D7-2	baseMean	baseMeanA	baseMeanB	foldChange	log2FoldChange	pvalue	padj	name
PF3D7_0115700.1	0	0	0	0	0	0	0	#N/A	#N/A	#N/A	#N/A	Name=VAR
PF3D7_0833500.1	0	0	0	0	0	0	0	#N/A	#N/A	#N/A	#N/A	Name=VAR
PF3D7_1100100.1	0	0	0	0	0	0	0	#N/A	#N/A	#N/A	#N/A	Name=VAR
PF3D7_1300100.1	0	0	0	0	0	0	0	#N/A	#N/A	#N/A	#N/A	Name=VAR
PF3D7_1300300.1	0	0	0	0	0	0	0	#N/A	#N/A	#N/A	#N/A	Name=VAR
PF3D7_1373500.1	0	0	0	0	0	0	0	#N/A	#N/A	#N/A	#N/A	Name=VAR
PF3D7_0900100.1	1.26999	0	264.162	513.356	194.697	0.634993	388.759	625.218	9.28822	1.82044e-09	9.74457e-08	Name=VAR
PF3D7_0712600.1	13.97	18.2292	4012.22	5880.44	2481.22	16.0996	4946.33	306.802	8.26116	1.66751e-59	4.11292e-56	Name=VAR
PF3D7_0712000.1	109.219	91.1472	7375.4	11026.8	4650.65	100.183	9201.13	91.8662	6.52146	6.14576e-53	1.01057e-49	Name=VAR
PF3D7_0600200.1	0	0	12.0764	19.7437	7.95503	0	15.9101	69.5822	6.12065	0.00573692	0.0237219	Name=VAR
PF3D7_1000100.1	2.53999	7.29172	132.835	66.1012	52.1921	4.91586	99.4683	20.1456	4.33239	3.06012e-06	6.2529e-05	Name=VAR
PF3D7_1200100.1	11.4301	23.0901	281.519	236.077	138.029	17.2601	258.798	14.9589	3.90293	2.38182e-10	1.70283e-08	Name=VAR
PF3D7_0400100.1	19.0485	9.72303	177.37	125.331	82.8682	14.3858	151.351	10.5476	3.39884	1.17345e-06	2.74343e-05	Name=VAR
PF3D7_0200100.1	0	0	3.01882	1.71701	1.18396	0	2.36792	10.3691	3.37421	0.439003	#N/A	Name=VAR
PF3D7_0800200.1	1.2698	0	6.0383	4.29204	2.90004	0.634902	5.16517	8.24508	3.04353	0.282873	#N/A	Name=VAR
PF3D7_1255200.1	1.26999	2.43059	14.3402	14.5937	8.15863	1.85029	14.467	7.79679	2.96288	0.0774466	0.165674	Name=VAR
PF3D7_0632800.1	6.34997	9.72229	36.2278	67.8181	30.0295	8.03613	52.023	6.4595	2.69142	0.00524127	0.0223275	Name=VAR
PF3D7_0733000.1	6.34955	7.29221	49.8145	33.479	24.2338	6.82088	41.6467	6.10643	2.61033	0.0103277	0.0371061	Name=VAR
PF3D7_0600600.1	0	0	0.754138	1.71835	0.618122	0	1.23624	5.40123	2.43329	0.616255	#N/A	Name=VAR
PF3D7_1200400.1	7.61917	6.07708	33.2101	39.4875	21.5985	6.84812	36.3488	5.3103	2.40879	0.0213382	0.0640666	Name=VAR
PF3D7_0400400.1	3.80934	1.2155	14.3411	11.1592	7.63128	2.51242	12.7501	5.0952	2.34914	0.162359	0.27504	Name=VAR
PF3D7_0223500.1	3.81003	6.07635	17.3591	30.9046	14.5375	4.94319	24.1318	4.87019	2.28398	0.0693138	0.152509	Name=VAR
PF3D7_0500100.1	7.62002	2.43056	25.6613	21.4615	14.2933	5.02529	23.5614	4.70466	2.23409	0.0818416	0.171944	Name=VAR
PF3D7_0700100.1	2.53996	1.2153	8.30224	7.72608	4.9459	1.87763	8.01416	4.27903	2.09728	0.289017	0.411884	Name=VAR
PF3D7_0600400.1	2.54037	1.2151	4.52823	10.3021	4.64644	1.87774	7.41515	3.95171	1.98248	0.332543	0.455044	Name=VAR
PF3D7_0324900.1	29.2103	24.3054	97.3617	106.449	64.3317	26.7578	101.906	3.80952	1.92961	0.00384276	0.0178161	Name=VAR
PF3D7_0100100.1	20.3202	13.3679	58.1151	53.2247	36.257	16.8441	55.6699	3.30855	1.7262	0.0372674	0.0977935	Name=VAR
PF3D7_0426000.1	2.54004	10.9374	21.1327	18.0277	13.1595	6.7387	19.5802	2.89844	1.53528	0.246797	0.369485	Name=VAR
PF3D7_0413100.1	0	3.64593	0	10.3014	3.48684	1.82296	5.15071	2.80951	1.49032	0.622009	#N/A	Name=VAR
PF3D7_0300100.1	16.51	18.2292	54.3416	42.923	33.0009	17.3696	48.6323	2.80037	1.48562	0.0790695	0.168096	Name=VAR
PF3D7_1150400.1	1.26982	7.29272	7.54783	16.3099	8.10506	4.28127	11.9288	2.77392	1.47193	0.373499	0.495421	Name=VAR
PF3D7_1041300.1	3.81002	4.8611	10.5664	10.3015	7.38476	4.33556	10.434	2.40534	1.26624	0.424508	0.543498	Name=VAR
PF3D7_0412900.1	2.53995	0	6.038	0	2.14449	1.26997	3.019	2.39227	1.25838	0.724093	#N/A	Name=VAR
PF3D7_0937800.1	96.519	61.98	184.913	181.134	131.137	79.2495	183.024	2.31066	1.20831	0.0280719	0.0788155	Name=VAR
PF3D7_0632500.1	24.1249	32.8196	56.6102	67.8128	45.3419	28.4723	62.2115	2.18323	1.12646	0.132067	0.239058	Name=VAR
PF3D7_0100300.1	3.81127	1.21487	5.28258	5.1514	3.86503	2.51307	5.21699	2.08111	1.05735	0.62052	#N/A	Name=VAR
PF3D7_0425800.1	5.07908	4.86202	9.05754	9.4424	7.11026	4.97055	9.24997	1.86094	0.896029	0.573958	0.678628	Name=VAR
PF3D7_0800100.1	2.54006	4.86101	9.05687	4.29233	5.18757	3.70054	6.6746	1.80452	0.851617	0.64847	0.73915	Name=VAR
PF3D7_1100200.1	0	0	0.754779	0	0.188695	0	0.37739	1.72894	0.789885	0.874295	#N/A	Name=VAR
PF3D7_0712900.1	6.35004	2.43055	5.2832	9.44306	5.87671	4.39029	7.36313	1.67772	0.746503	0.674299	0.759954	Name=VAR
PF3D7_0421300.1	15.2401	19.4444	21.1328	30.9046	21.6805	17.3422	26.0187	1.49849	0.583511	0.556855	0.662878	Name=VAR
PF3D7_0800300.1	24.126	12.1548	27.1724	26.6106	22.516	18.1404	26.8915	1.48396	0.569451	0.566703	0.671587	Name=VAR
PF3D7_0937600.1	0	10.9337	8.30117	7.72712	6.74051	5.46687	8.01414	1.46235	0.548286	0.7824	0.846585	Name=VAR
PF3D7_0712800.1	8.88996	6.07643	6.03797	12.0184	8.25569	7.4832	9.02818	1.20501	0.269049	0.858318	0.899338	Name=VAR
PF3D7_0712400.1	5.08018	7.29142	6.79262	7.72623	6.72261	6.1858	7.25942	1.17241	0.229482	0.887508	0.921313	Name=VAR
PF3D7_1240900.1	190.483	202.971	206.052	252.378	212.971	196.727	229.215	1.16485	0.220141	0.641321	0.733864	Name=VAR
PF3D7_1240300.1	39.3669	36.4613	32.455	54.0813	40.5911	37.9141	43.2681	1.14013	0.189202	0.809332	0.864522	Name=VAR
PF3D7_0421100.1	17.7801	10.9374	13.5854	6.00923	12.078	14.3588	9.7973	0.684431	-0.547022	0.673439	0.759679	Name=VAR
PF3D7_0420700.1	26.6704	18.2289	12.8306	15.4523	18.2956	22.4497	14.1415	0.629791	-0.667054	0.527994	0.63788	Name=VAR
PF3D7_0712300.1	20.3198	21.8753	6.79273	12.8768	15.4662	21.0975	9.83478	0.464949	-1.10485	0.337448	0.460241	Name=VAR
PF3D7_0412700.1	212.069	216.341	78.4963	103.011	152.48	214.205	90.7538	0.423416	-1.23985	0.0155557	0.050551	Name=VAR
PF3D7_0420900.1	260.351	272.222	78.4934	117.609	182.169	266.286	98.0512	0.367901	-1.44261	0.00449582	0.0201564	Name=VAR
PF3D7_1240400.1	93.9746	153.134	30.9452	54.0817	83.034	123.554	42.5135	0.343461	-1.54178	0.0191839	0.0592945	Name=VAR
PF3D7_0711700.1	153.67	164.063	47.5489	57.5167	105.7	158.866	52.5328	0.330459	-1.59745	0.0042916	0.0194323	Name=VAR
PF3D7_0617400.1	120.641	140.984	36.9836	45.497	86.0262	130.812	41.2403	0.315002	-1.66657	0.00534202	0.0226646	Name=VAR
PF3D7_1200600.1	669.153	1198.52	205.306	340.782	603.439	933.835	273.044	0.292256	-1.7747	0.000376999	0.00313615	Name=VAR2CSA
PF3D7_0808600.1	129.531	136.121	32.4549	39.488	84.3987	132.826	35.9715	0.270596	-1.88579	0.00168507	0.00971083	Name=VAR
PF3D7_0412400.1	603.206	768.114	76.986	103.871	388.044	685.66	90.4283	0.13177	-2.92391	1.36565e-10	1.08657e-08	Name=VAR
PF3D7_1240600.1	274.312	432.653	23.3973	24.895	188.814	353.482	24.1462	0.0682711	-3.87258	9.63196e-13	1.25038e-10	Name=VAR
PF3D7_1219300.1	737.864	1797.42	11.3212	14.5937	640.299	1267.64	12.9575	0.0101948	-6.61602	2.62411e-29	2.15745e-26	Name=VAR
PF3D7_0808700.1	969.007	2731.96	15.0949	20.603	934.166	1850.48	17.8489	0.00962243	-6.69938	1.20532e-29	1.18917e-26	Name=VAR
PF3D7_0809100.1	6212.68	7421.91	38.4924	51.507	3431.15	6817.3	44.9997	0.00658886	-7.24576	1.02289e-67	5.04592e-64	Name=VAR
