# Supplementary material for: Ectopic Expression of Plasmodium vivax vir Genes in P. falciparum Affects Cytoadhesion via Increased Expression of Specific var Genes
Source: Microorganisms. 2022 Jun 9;10(6):1183. doi: 10.3390/microorganisms10061183 (PMC9230084; doi:10.3390/microorganisms10061183)
Supplement: Supplementary file 1 [file microorganisms-10-01183-s001.zip › Table S6_PVX_068690-3D7.xlsx]

## Sheet: Sheet1
Table S6	Transcriptome analyses of P. falciparum 3D7 isolate and the P. falciparum transfectant PVX_068690-3D7 (two biological replicates each, shown are the normalised reads).
	3D7-1	3D7-1	PVX_068690_3D7-1	PVX_068690_3D7-2	baseMean	baseMeanA	baseMeanB	foldChange	log2FoldChange	pvalue	padj	name
PF3D7_0809100.1	6212.68	7421.91	38.4924	51.507	3431.15	6817.3	44.9997	0.00658886	-7.24576	1.02289e-67	5.04592e-64	Name=VAR
PF3D7_0712600.1	13.97	18.2292	4012.22	5880.44	2481.22	16.0996	4946.33	306.802	8.26116	1.66751e-59	4.11292e-56	Name=VAR
PF3D7_0712000.1	109.219	91.1472	7375.4	11026.8	4650.65	100.183	9201.13	91.8662	6.52146	6.14576e-53	1.01057e-49	Name=VAR
PF3D7_1228600.1	48.2982	46.1436	3196.18	1835.07	1281.42	47.2209	2515.63	53.2827	5.7356	1.58298e-33	1.95221e-30	Name=MSP9
PF3D7_0808700.1	969.007	2731.96	15.0949	20.603	934.166	1850.48	17.8489	0.00962243	-6.69938	1.20532e-29	1.18917e-26	Name=VAR
PF3D7_1219300.1	737.864	1797.42	11.3212	14.5937	640.299	1267.64	12.9575	0.0101948	-6.61602	2.62411e-29	2.15745e-26	Name=VAR
PF3D7_0930300.1	148.594	102.081	4782.01	2662.11	1923.7	125.337	3722.06	29.7083	4.89279	3.0902e-25	2.17771e-22	Name=MSP1
PF3D7_1035200.1	123.247	40.0855	5384.21	3121.9	2167.36	81.6662	4253.05	52.1353	5.70419	1.22475e-23	7.55214e-21	S-antigen
PF3D7_1361800.1	17.7781	15.8003	948.75	552.826	383.789	16.7892	750.788	44.7486	5.48377	7.92119e-23	4.34169e-20	Name=GAC
PF3D7_1216500.1	20.3475	13.3498	654.044	586.625	318.592	16.8486	620.334	36.8962	5.2054	1.72766e-22	8.52253e-20	Name=MDV1
PF3D7_1219400.1	1829.67	1500.15	43.7677	90.1542	865.935	1664.91	66.961	0.0401286	-4.63923	1.27443e-21	5.71522e-19	#N/A
PF3D7_0903300.1	13.9668	4.86226	799.341	487.562	326.433	9.41453	643.452	68.7189	6.10264	2.71876e-21	1.11763e-18	conserved protein, unknown function
PF3D7_0905400.1	57.169	14.5784	2211.14	1436.38	929.816	35.8737	1823.76	50.9627	5.67137	4.86386e-21	1.84565e-18	Name=RhopH3
PF3D7_0407800.1	8.88971	9.72256	597.01	393.169	252.198	9.30614	495.09	53.1821	5.73287	1.90082e-20	6.69768e-18	Name=CINCH
PF3D7_0707300.1	16.5133	6.07516	789.406	449.008	315.251	11.2942	619.207	55.084	5.78356	1.18558e-19	3.89897e-17	Name=RAMA
PF3D7_1342600.1	58.4437	68.0278	1125.91	824.246	519.158	63.2357	975.08	15.4164	3.9464	3.76215e-18	1.15992e-15	Name=MyoA
PF3D7_0731500.1	129.546	280.716	5362.37	3177.21	2237.46	205.131	4269.79	20.8074	4.37903	8.53513e-18	2.47669e-15	Name=EBA175
PF3D7_0613800.1	15.2365	6.07783	496.664	377.689	223.917	10.6572	437.176	41.2102	5.36493	1.13158e-17	3.10117e-15	Name=ApiAP2
PF3D7_0508900.1	50.7915	37.6801	736.676	650.671	368.954	44.2358	693.673	15.6939	3.97213	3.68331e-17	9.56304e-15	Name=AAP6
PF3D7_0113300.1	263.059	765.13	9.80941	12.0213	262.505	514.094	10.9154	0.0211872	-5.56066	3.95122e-17	9.74569e-15	Plasmodium exported protein (hyp1), unknown function
PF3D7_1021800.1	26.6688	19.4454	592.485	408.619	261.805	23.0571	500.552	21.7372	4.44209	1.7698e-16	4.15735e-14	Name=SEA1
PF3D7_1351700.1	16.5116	32.8094	667.926	476.462	298.427	24.6605	572.194	23.1558	4.5333	1.92725e-16	4.32141e-14	Name=IMC1f
PF3D7_1410400.1	15.2449	3.64465	609.008	331.405	239.826	9.44478	470.207	50.098	5.64668	6.15875e-16	1.32092e-13	Name=RAP1
PF3D7_1028700.1	17.7862	18.2228	623.341	329.691	247.26	18.0045	476.516	26.4708	4.72633	8.01107e-16	1.64661e-13	Name=MTRAP
PF3D7_1461800.1	16.507	17.0171	346.451	392.289	193.066	16.762	369.37	22.0314	4.46149	9.75571e-16	1.925e-13	conserved Plasmodium protein, unknown function
PF3D7_0935800.1	17.7819	6.07576	550.188	318.501	223.137	11.9288	434.344	36.5791	5.19295	2.81835e-15	5.34727e-13	Name=CLAG9
PF3D7_0612200.1	13.9705	8.50669	409.067	264.408	173.988	11.2386	336.738	30.042	4.90891	9.57941e-15	1.75019e-12	Name=LRR6
PF3D7_1310700.1	26.7008	33.9881	775.554	394.203	307.612	30.3444	584.879	19.266	4.26798	1.74159e-14	3.0683e-12	Name=PIC5
PF3D7_1116000.1	16.5134	6.07514	424.135	283.313	182.509	11.2943	353.724	31.4622	4.97555	2.96187e-14	5.03823e-12	Name=RON4
PF3D7_0808800.1	341.264	147.867	5.27815	2.57794	124.247	244.565	3.92804	0.0162495	-5.94346	4.52526e-14	7.44104e-12	Name=RIF
PF3D7_1411000.2	3.81017	3.64568	305.667	209.467	130.648	3.72792	257.567	69.1316	6.11127	5.0316e-14	8.00673e-12	conserved Plasmodium protein, unknown function
PF3D7_0207600.1	54.6343	6.07367	1420.2	1063.81	636.179	30.354	1242	41.0315	5.35866	8.16023e-14	1.25795e-11	Name=SERA5
PF3D7_0515700.1	21.6048	6.07218	504.045	322.864	213.646	13.8385	413.454	30.0184	4.90778	9.85115e-14	1.4726e-11	Name=GAP40
PF3D7_0207500.1	15.2455	3.64451	461.089	259.289	184.817	9.445	360.189	38.3693	5.26188	1.66584e-13	2.41694e-11	Name=SERA6
PF3D7_0508100.1	7.62069	4.86068	295.85	197.452	126.446	6.24068	246.651	39.6438	5.30902	2.65787e-13	3.74608e-11	Name=SET9
PF3D7_0214900.1	12.703	2.42997	395.452	240.39	162.744	7.56651	317.921	42.3313	5.40365	3.46609e-13	4.7495e-11	Name=RON6
PF3D7_0302500.1	113.039	66.835	1571.33	834.447	646.414	89.9371	1202.89	13.3841	3.74245	3.83662e-13	5.11515e-11	Name=CLAG3.1
PF3D7_1240600.1	274.312	432.653	23.3973	24.895	188.814	353.482	24.1462	0.0682711	-3.87258	9.63196e-13	1.25038e-10	Name=VAR
PF3D7_1223100.1	39.4137	7.28348	995.109	482.655	381.115	23.3486	738.882	31.7525	4.9888	1.01253e-12	1.27586e-10	Name=PKAr
PF3D7_0728600.1	21.5883	13.3692	364.552	272.982	168.123	17.4787	318.767	18.2741	4.19173	1.03455e-12	1.27586e-10	RING zinc finger protein, putative
PF3D7_1125700.1	10.1659	21.8622	463.316	259.311	188.664	16.014	361.314	22.5059	4.49223	1.41651e-12	1.7043e-10	kelch domain-containing protein, putative
PF3D7_0317200.1	80.0072	29.1678	1093.64	696.201	474.754	54.5875	894.92	16.4186	4.03726	1.46293e-12	1.71824e-10	Name=CRK4
PF3D7_1035700.1	8.8935	4.85918	328.267	177.727	129.937	6.87634	252.997	36.9314	5.20678	1.54945e-12	1.77755e-10	Name=DBLMSP
PF3D7_0604100.1	11.4289	3.64618	329.08	196.58	135.184	7.53757	262.83	35.0726	5.13227	2.667e-12	2.99007e-10	Name=SIP2
PF3D7_1321100.1	6.34873	2.43106	273.238	171.679	113.424	4.38989	222.458	50.9997	5.67242	2.74781e-12	3.01221e-10	protein kinase domain-containing protein, putative
PF3D7_1322500.1	7.62635	4.85702	304.071	162.299	119.713	6.24168	233.185	37.4756	5.22788	4.39446e-12	4.71258e-10	Name=DHHC5
PF3D7_0817700.1	11.4317	3.6453	302.637	194.881	128.149	7.53849	248.759	33.193	5.05281	4.9665e-12	5.21271e-10	Name=RON5
PF3D7_1362700.1	62.2233	21.8774	579.667	699.615	340.846	42.0504	639.641	15.2383	3.92963	5.84065e-12	6.00248e-10	conserved Plasmodium protein, unknown function
PF3D7_0722200.1	7.62405	13.3609	352.398	188.04	140.356	10.4925	270.219	25.6963	4.68349	7.25231e-12	7.30115e-10	Name=RALP1
PF3D7_1035400.1	34.3207	40.0679	844.286	338.346	314.255	37.1943	591.316	15.8969	3.99067	9.98244e-12	9.84868e-10	Name=MSP3
PF3D7_1477700.1	10.1711	2.42788	163.715	381.311	139.406	6.29947	272.513	43.5448	5.44443	1.28711e-11	1.24497e-09	Name=Pfg14-748
PF3D7_0109000.1	10.1712	16.995	427.77	191.515	161.613	13.5831	309.643	22.7586	4.50834	2.19179e-11	2.06679e-09	Name=PHIL1
PF3D7_1029900.1	12.7009	4.86078	275.475	189.724	120.69	8.78083	232.6	26.6161	4.73423	2.2531e-11	2.06679e-09	ORC3 domain-containing protein, putative
PF3D7_0310400.1	34.3007	24.2979	429.401	303.93	197.983	29.2993	366.666	12.5294	3.64724	2.26245e-11	2.06679e-09	Name=PIESP1
PF3D7_1025400.1	7.62131	2.43014	247.541	160.542	104.534	5.02573	204.042	40.8818	5.35339	2.37174e-11	2.12723e-09	conserved Plasmodium membrane protein, unknown function
PF3D7_0613900.1	13.9694	23.0914	560.785	216.328	203.543	18.5304	388.556	20.9443	4.38848	3.12355e-11	2.75152e-09	Name=MyoE
PF3D7_1325400.1	15.2369	3.64659	295.882	215.457	132.555	9.44175	255.669	27.2369	4.76749	3.6926e-11	3.19572e-09	CRWN-like protein, putative
PF3D7_0607600.1	17.7805	3.64574	349.443	226.635	149.376	10.7131	288.039	27.0399	4.75702	5.50076e-11	4.67849e-09	Name=SAS6
PF3D7_1145200.1	2.53965	2.4309	209.83	149.364	91.041	2.48528	179.597	72.3092	6.17611	5.9396e-11	4.96611e-09	serine/threonine protein kinase, putative
PF3D7_1026600.1	76.2057	193.215	1656.62	1228.49	788.632	134.71	1442.55	10.7022	3.41983	1.04782e-10	8.61479e-09	conserved Plasmodium protein, unknown function
PF3D7_0918000.1	64.7966	26.7251	725.202	455.912	318.159	45.7608	590.557	12.9264	3.69225	1.08922e-10	8.80842e-09	Name=GAP50
PF3D7_0412400.1	603.206	768.114	76.986	103.871	388.044	685.66	90.4283	0.13177	-2.92391	1.36565e-10	1.08657e-08	Name=VAR
PF3D7_0102500.1	15.2386	63.2004	1058.94	485.013	405.598	39.2195	771.977	19.6501	4.29647	1.72304e-10	1.34917e-08	Name=EBA181
PF3D7_1133400.1	13.9755	24.296	520.7	201.767	190.185	19.1357	361.234	18.8538	4.23678	1.97877e-10	1.5252e-08	Name=AMA1
PF3D7_1146800.1	2.5395	7.29314	152.469	191.422	88.431	4.91632	171.946	34.7563	5.1192	2.07197e-10	1.57247e-08	conserved Plasmodium protein, unknown function
PF3D7_1302100.1	302.521	60.711	2340.49	4412.19	1778.98	181.616	3376.34	18.5991	4.21716	2.16384e-10	1.61731e-08	Name=G27/25
PF3D7_0319400.1	12.7009	6.07597	281.513	157.102	114.348	9.38844	219.307	23.4457	4.55125	2.19986e-10	1.61969e-08	kinesin-8X
PF3D7_0805200.1	11.4622	16.9655	240.518	203.67	118.154	14.2139	222.094	15.5988	3.96336	2.30803e-10	1.67434e-08	Name=GAMER
PF3D7_1200100.1	11.4301	23.0901	281.519	236.077	138.029	17.2601	258.798	14.9589	3.90293	2.38182e-10	1.70283e-08	Name=VAR
PF3D7_1308000.1	7.62272	7.28904	203.755	145.958	91.156	7.45588	174.856	23.4646	4.55242	3.53607e-10	2.49192e-08	conserved Plasmodium membrane protein, unknown function
PF3D7_1003600.1	47.0297	46.1411	916.735	326.318	334.056	46.5854	621.526	13.3454	3.73827	3.74021e-10	2.59866e-08	Name=IMC1c
PF3D7_0419400.1	5.07961	2.43075	203.787	123.614	83.7279	3.75518	163.701	43.8229	5.45361	4.07956e-10	2.73688e-08	conserved Plasmodium protein, unknown function
PF3D7_0207400.1	11.4349	3.64425	245.254	154.547	103.72	7.53958	199.901	26.6651	4.73688	4.0921e-10	2.73688e-08	Name=SERA7
PF3D7_0220800.1	8.89131	3.6453	243.015	133.927	97.3696	6.2683	188.471	30.2206	4.91746	4.1056e-10	2.73688e-08	Name=CLAG2
PF3D7_0730500.1	13.9675	4.862	255.875	169.105	110.952	9.41476	212.49	22.6768	4.50315	4.38185e-10	2.88209e-08	conserved Plasmodium protein, unknown function
PF3D7_0929400.1	53.3418	7.29143	966.816	491.903	379.838	30.3166	729.36	24.1192	4.59211	5.01164e-10	3.25295e-08	Name=RhopH2
PF3D7_1126700.1	2.54035	3.64534	173.583	126.2	76.4921	3.09284	149.891	48.3478	5.59538	6.4856e-10	4.15499e-08	Name=ATG23
PF3D7_0323400.1	16.515	23.0833	425.63	190.599	163.957	19.7991	308.115	15.5521	3.95904	6.71954e-10	4.24968e-08	Name=RIPR
PF3D7_1025900.1	24.1333	31.593	385.656	243.815	171.299	27.8631	314.735	11.2904	3.49703	7.49472e-10	4.67993e-08	conserved protein, unknown function
PF3D7_1251200.1	13.9808	31.5727	494.975	229.275	192.451	22.7767	362.125	15.8704	3.98826	7.90578e-10	4.8749e-08	coronin
PF3D7_1207000.1	43.1742	14.5854	570.615	306.454	233.707	28.8798	438.535	15.2206	3.92796	8.08569e-10	4.92428e-08	conserved Plasmodium protein, unknown function
PF3D7_1134300.1	12.6995	4.8613	255.862	148.511	105.484	8.78042	202.187	23.1321	4.53182	9.19789e-10	5.53332e-08	Name=EMMA1
PF3D7_0628100.1	11.4257	3.64725	234.003	147.634	99.1774	7.53646	190.818	25.4578	4.67003	9.44816e-10	5.61539e-08	Name=HECT1
PF3D7_0802800.1	6.35455	2.4288	190.901	123.651	80.8339	4.39167	157.276	36.0393	5.1715	1.08619e-09	6.34046e-08	Name=CNA
PF3D7_1335100.1	24.142	12.1467	310.899	206.927	138.529	18.1444	258.913	14.306	3.83855	1.09252e-09	6.34046e-08	Name=MSP7
PF3D7_0926500.1	6.34923	6.07715	161.523	143.356	79.3262	6.21319	152.439	24.5438	4.61729	1.13797e-09	6.52745e-08	tetratricopeptide repeat protein, putative
PF3D7_1228700.1	20.3244	6.07506	305.648	195.745	131.948	13.1998	250.696	19.0741	4.25355	1.1822e-09	6.70318e-08	conserved Plasmodium protein, unknown function
PF3D7_0903600.1	12.7082	10.9304	329.746	135.669	122.264	11.8193	232.708	19.7103	4.30088	1.54431e-09	8.65693e-08	conserved protein, unknown function
PF3D7_0911100.1	8.89167	32.8063	481.495	252.405	193.899	20.849	366.95	17.552	4.13356	1.60397e-09	8.89031e-08	START domain-containing protein, putative
PF3D7_0424200.1	10.161	25.5185	272.454	235.226	135.84	17.8397	253.84	14.189	3.8267	1.74812e-09	9.58166e-08	Name=RH4
PF3D7_1038400.1	7.61716	2.43148	117.756	218.018	86.4557	5.02432	167.887	33.6024	5.07049	1.77702e-09	9.63299e-08	Name=Pf11-1
PF3D7_0900100.1	1.26999	0	264.162	513.356	194.697	0.634993	388.759	625.218	9.28822	1.82044e-09	9.74457e-08	Name=VAR
PF3D7_0704300.1	39.3678	29.1684	463.423	260.107	198.017	34.2681	361.765	10.5674	3.40154	1.83711e-09	9.74457e-08	conserved Plasmodium membrane protein, unknown function
PF3D7_0424300.1	39.3808	37.6633	369.789	293.623	185.114	38.522	331.706	8.61313	3.10654	2.02754e-09	1.06403e-07	#N/A
PF3D7_1435300.1	13.9675	7.29303	195.492	169.963	96.6789	10.6302	182.727	17.2405	4.10773	2.0773e-09	1.07867e-07	glutamate synthase [NADH], putative
PF3D7_0718100.1	24.1269	8.50809	305.686	209.454	136.944	16.3175	257.57	15.8391	3.98542	2.1301e-09	1.09456e-07	Name=EST
PF3D7_1133200.1	96.5168	13.3685	1386.48	813.809	577.544	54.9427	1100.15	20.0534	4.32577	2.19317e-09	1.11535e-07	conserved Plasmodium protein, unknown function
PF3D7_1476500.1	22.8691	6.07396	211.298	309.091	137.333	14.4715	260.195	18.0496	4.1739	2.28692e-09	1.15116e-07	probable protein, unknown function
PF3D7_1474000.1	5.07926	1.21546	154.731	128.762	72.4468	3.14736	141.746	45.4444	5.50603	2.48507e-09	1.23827e-07	conserved Plasmodium protein, unknown function
PF3D7_0216700.2	26.6781	17.0087	409.027	191.458	161.043	21.8434	300.243	13.7678	3.78323	2.76365e-09	1.36331e-07	Name=ATG11
PF3D7_1413200.1	21.6153	12.1384	247.451	196.674	119.47	16.8769	222.062	13.1884	3.7212	2.90095e-09	1.39708e-07	conserved Plasmodium protein, unknown function
PF3D7_1016900.1	191.933	46.1409	1424.52	1520.81	795.852	119.037	1472.67	12.3813	3.63009	2.90108e-09	1.39708e-07	Name=ETRAMP10.3
PF3D7_1236200.1	91.4328	36.4613	552.489	682.454	340.709	63.9471	617.472	9.66679	3.27304	2.91707e-09	1.39708e-07	conserved Plasmodium protein, unknown function
PF3D7_1319400.1	177.824	151.889	1396.21	815.577	635.375	164.857	1105.89	6.70986	2.74628	3.33529e-09	1.58202e-07	conserved protein, unknown function
PF3D7_0919900.1	3.80918	1.21555	151.716	118.458	68.7995	2.51236	135.087	54.2099	5.76049	4.17742e-09	1.96259e-07	Name=RCC-PIP
PF3D7_0404700.1	1.27051	1.21479	218.844	121.919	85.8123	1.24265	170.382	137.226	7.10041	4.54565e-09	2.11544e-07	Name=DPAP3
PF3D7_1327300.1	113.025	60.7667	661.167	616.363	362.831	86.8959	638.765	7.35674	2.87907	5.50695e-09	2.53886e-07	conserved Plasmodium protein, unknown function
PF3D7_1232500.1	3.81143	12.1482	263.37	124.494	100.956	7.97981	193.932	24.1961	4.5967	5.63729e-09	2.57488e-07	CG2-related protein, putative
PF3D7_1138400.1	7.61808	7.29355	163.04	132.19	77.5354	7.45581	147.615	19.8071	4.30795	5.76886e-09	2.61081e-07	Name=GCalpha
PF3D7_0822900.1	7.621	18.2268	378.864	137.36	135.518	12.9239	258.112	19.9247	4.31649	6.86216e-09	3.07737e-07	Name=PIC2
PF3D7_0725400.1	3.82999	13.2975	338.239	116.119	117.871	8.56375	227.179	26.3932	4.72209	7.32309e-09	3.25449e-07	conserved Plasmodium protein, unknown function
PF3D7_1035300.1	7.6213	6.07535	189.429	113.324	79.1124	6.84833	151.377	22.1406	4.46862	7.4373e-09	3.27573e-07	Name=GLURP
PF3D7_0306400.1	15.2474	8.50279	218.083	149.399	97.8081	11.8751	183.741	15.5151	3.9556	8.25169e-09	3.60226e-07	FAD-dependent glycerol-3-phosphate dehydrogenase, putative
PF3D7_0315200.1	12.7003	6.07626	249.818	123.619	98.0535	9.38828	186.719	19.9592	4.31898	8.4224e-09	3.64453e-07	Name=CTRP
PF3D7_1308700.1	72.4288	30.3655	593.115	400.981	274.222	51.3972	497.048	9.68501	3.27575	8.98844e-09	3.85565e-07	conserved Plasmodium protein, unknown function
PF3D7_1112100.1	24.1278	20.6617	274.736	194.863	128.597	22.3947	234.8	10.4925	3.39129	9.08915e-09	3.86524e-07	conserved Plasmodium protein, unknown function
PF3D7_0802100.1	6.34908	4.86184	161.524	112.452	71.2967	5.60546	136.988	24.4842	4.61378	9.35409e-09	3.94391e-07	Name=AP2-LT
PF3D7_0308100.1	1.27006	2.43045	152.456	108.168	66.081	1.85025	130.312	70.0832	6.131	1.03207e-08	4.31456e-07	zinc finger protein, putative
PF3D7_1125800.1	40.6624	72.8761	556.136	376.941	261.654	56.7693	466.539	8.21171	3.03768	1.21593e-08	5.0405e-07	kelch domain-containing protein, putative
PF3D7_1004600.1	6.35268	7.28857	192.431	105.607	77.9198	6.82062	149.019	21.843	4.4491	1.36774e-08	5.62255e-07	conserved Plasmodium membrane protein, unknown function
PF3D7_1227500.1	30.4762	4.86174	397.769	248.941	170.512	17.669	323.355	18.3726	4.19949	1.50262e-08	6.12598e-07	Name=SOC2
PF3D7_1246400.1	49.5788	32.7798	495.691	267.079	211.282	41.1793	381.385	9.27202	3.21288	1.57213e-08	6.35681e-07	Name=MTIP
PF3D7_1325900.1	13.9685	2.43083	229.452	144.215	97.5165	8.19965	186.833	22.9324	4.51931	1.72939e-08	6.93048e-07	conserved Plasmodium protein, unknown function
PF3D7_1018200.1	22.8595	14.5837	268.691	171.69	119.456	18.7216	220.191	11.7822	3.55854	1.7421e-08	6.93048e-07	Name=PPP8
PF3D7_1107100.1	16.5219	6.07198	187.883	168.303	94.695	11.2969	178.093	15.8286	3.98447	1.82969e-08	7.22068e-07	nucleic acid binding protein, putative
PF3D7_0321700.1	10.1597	14.5838	251.333	128.767	101.211	12.3717	190.05	15.3475	3.93993	1.9407e-08	7.59801e-07	conserved Plasmodium protein, unknown function
PF3D7_0204100.1	36.8268	8.50773	393.99	264.396	175.93	22.6672	329.193	14.5682	3.86475	2.08137e-08	8.08457e-07	Sel1 repeat-containing protein, putative
PF3D7_1141300.1	10.1626	1.21497	153.199	153.679	79.5639	5.68878	153.439	27.2025	4.76567	2.16115e-08	8.32889e-07	Name=APR1
PF3D7_1222700.1	17.7976	13.3547	333.478	130.534	123.791	15.5761	232.006	14.9166	3.89885	2.64994e-08	1.01334e-06	Name=GAP45
PF3D7_0806300.1	3.81046	1.21513	147.924	92.7177	61.4167	2.5128	120.321	48.2764	5.59325	3.0138e-08	1.14362e-06	Name=FLP
PF3D7_1001500.1	38823.2	41653	8447.08	10700.4	24905.9	40238.1	9573.74	0.237925	-2.07142	3.59858e-08	1.35218e-06	Name=ETRAMP10
PF3D7_0715200.1	20.319	4.86136	237.749	175.122	109.513	12.5902	206.436	16.4714	4.04189	3.61823e-08	1.35218e-06	conserved Plasmodium protein, unknown function
PF3D7_1035800.1	12828.7	10304.8	996.109	2447.86	6644.35	11566.7	1721.98	0.148859	-2.74798	3.96915e-08	1.47151e-06	Name=M712
PF3D7_0808200.1	22.8702	26.7241	442.209	163.135	163.734	24.7971	302.672	12.2065	3.60958	3.9972e-08	1.47151e-06	Name=PMX
PF3D7_1252100.1	13.9689	2.43076	214.354	136.491	91.8111	8.19982	175.422	21.5296	4.42825	4.46425e-08	1.63127e-06	Name=RON3
PF3D7_1406800.1	25.415	4.85821	320.698	190.62	135.398	15.1366	255.659	16.9635	4.08436	4.74367e-08	1.72062e-06	Name=GAPM3
PF3D7_1371600.1	10.1591	1.21539	227.186	104.728	85.8221	5.68725	165.957	29.4197	4.87871	4.88046e-08	1.75732e-06	#N/A
PF3D7_0114000.1	88.908	132.454	576.607	715.12	378.272	110.681	645.863	5.83227	2.54406	4.98276e-08	1.78116e-06	Name=EPF1
PF3D7_1460500.1	29.2077	20.6614	296.623	185.422	132.978	24.9346	241.022	9.67857	3.27479	5.35096e-08	1.89901e-06	conserved Plasmodium protein, unknown function
PF3D7_1448500.1	69.8349	13.371	725.367	418.894	306.867	41.603	572.13	13.7783	3.78433	5.57023e-08	1.96271e-06	conserved Plasmodium protein, unknown function
PF3D7_0402200.1	6.35	26.7362	344.164	179.418	139.167	16.5431	261.791	15.7747	3.97954	5.68638e-08	1.98943e-06	#N/A
PF3D7_1013600.1	33.0172	8.5077	313.984	231.776	146.821	20.7624	272.88	13.1851	3.72084	5.73227e-08	1.99136e-06	conserved Plasmodium protein, unknown function
PF3D7_0525800.1	6.3584	8.49558	196.894	94.4773	76.5564	7.42699	145.686	19.5982	4.29265	6.36271e-08	2.19491e-06	Name=IMC1g
PF3D7_0410700.1	64.7842	34.0203	492.809	309.929	225.386	49.4023	401.369	8.13495	3.02413	6.94976e-08	2.38077e-06	Name=RbgA
PF3D7_0621100.1	8.8915	7.29044	156.223	111.607	71.0028	8.09097	133.915	16.5727	4.05074	7.16828e-08	2.4387e-06	conserved Plasmodium protein, unknown function
PF3D7_0506900.1	19.0585	38.8713	310.905	229.247	149.52	28.9649	270.076	9.31004	3.21879	7.38168e-08	2.48997e-06	Name=ROM4
PF3D7_0402300.1	3.80937	26.7406	368.337	194	148.222	15.275	281.169	18.3377	4.19674	7.41994e-08	2.48997e-06	Name=RH1
PF3D7_0414900.1	15.2714	13.3402	297.902	115.122	110.409	14.3058	206.512	14.4505	3.85305	7.77637e-08	2.59195e-06	Name=ARO
PF3D7_1353100.1	4976.3	4886	871.38	1312.27	3011.49	4931.15	1091.83	0.221387	-2.17536	8.28502e-08	2.73603e-06	Plasmodium exported protein, unknown function
PF3D7_0113200.1	255.452	89.866	12.0728	9.44556	91.709	172.659	10.7592	0.0624577	-4.00098	8.346e-08	2.73603e-06	Plasmodium exported protein, unknown function
PF3D7_0509100.1	46.9916	12.1524	413.595	286.729	189.867	29.572	350.162	11.8705	3.56931	8.37503e-08	2.73603e-06	Name=SMC4
PF3D7_0111400.1	13.9777	8.50224	178.085	128.795	82.3399	11.2399	153.44	13.6838	3.7744	8.71985e-08	2.82994e-06	Name=GEXP19
PF3D7_0214600.1	1.27001	1.21527	190.95	75.5446	67.2449	1.24264	133.247	107.336	6.74599	9.44374e-08	3.04483e-06	Name=STK2
PF3D7_0207800.1	12.7059	7.28825	153.942	131.367	76.3258	9.99708	142.655	14.307	3.83865	9.89874e-08	3.17081e-06	Name=SERA3
PF3D7_1143100.1	2.54007	2.43049	139.626	77.2621	55.4648	2.48528	108.444	43.6719	5.44863	1.03652e-07	3.27931e-06	Name=AP2-O
PF3D7_0518600.1	44.456	31.593	303.393	254.975	158.604	38.0245	279.184	7.34895	2.87754	1.03704e-07	3.27931e-06	Name=WDR26
PF3D7_1356100.1	6.35172	4.85979	133.577	98.7328	60.8803	5.60575	116.155	20.7585	4.37563	1.09475e-07	3.43974e-06	conserved Plasmodium protein, unknown function
PF3D7_1015900.1	24448.6	16388.8	4725.29	4712.1	12568.7	20418.7	4718.69	0.231098	-2.11342	1.13946e-07	3.55758e-06	Name=ENO
PF3D7_1419000.1	33.0263	37.6665	315.462	219.781	151.484	35.3464	267.621	7.57102	2.92049	1.29539e-07	4.01896e-06	conserved Plasmodium protein, unknown function
PF3D7_1323700.1	20.3401	15.7828	222.57	149.427	102.03	18.0615	185.999	10.3106	3.36606	1.31748e-07	4.06196e-06	Name=GAPM1
PF3D7_1436600.1	10.1658	4.85833	179.592	97.8851	73.1254	7.51205	138.739	18.5413	4.21267	1.35188e-07	4.14213e-06	Name=PKG
PF3D7_1438800.1	1.27064	2.42931	93.5712	109.904	51.7937	1.84998	101.737	54.7009	5.77349	1.44232e-07	4.39196e-06	OST-HTH associated domain protein, putative
PF3D7_0207700.1	20.3304	2.4293	246.756	174.301	110.954	11.3798	210.528	18.6027	4.21744	1.54723e-07	4.6825e-06	Name=SERA4
PF3D7_0828800.1	6.35204	12.1489	212.813	98.7346	82.5122	9.25045	155.774	16.8042	4.07075	1.60503e-07	4.82782e-06	Name=GAMA
PF3D7_1345600.1	3.81356	3.64239	108.647	94.4636	52.6415	3.72798	101.555	27.2539	4.76839	1.67295e-07	5.00162e-06	inner membrane complex protein
PF3D7_1449100.1	16.515	3.64473	222.625	128.783	92.8921	10.0799	175.704	17.5229	4.13117	1.72139e-07	5.11543e-06	CLASP domain-containing protein, putative
PF3D7_0710200.1	148.565	136.134	871.783	593.158	437.41	142.35	732.47	5.14672	2.36365	1.77923e-07	5.25566e-06	conserved Plasmodium protein, unknown function
PF3D7_1136200.1	2.54204	8.50004	165.996	90.1654	66.8008	5.52104	128.08	23.0747	4.52824	1.8635e-07	5.47183e-06	conserved Plasmodium protein, unknown function
PF3D7_0210200.1	109.207	85.08	658.166	443.803	324.064	97.1435	550.985	5.67454	2.5045	1.91898e-07	5.60139e-06	conserved Plasmodium protein, unknown function
PF3D7_1116100.1	15.2393	7.29202	186.425	121.899	82.7139	11.2657	154.162	13.7274	3.77899	1.98973e-07	5.77372e-06	serine esterase, putative
PF3D7_1449200.1	5.09148	3.63751	150.826	75.6083	58.7908	4.3645	113.217	26.0124	4.70113	2.06934e-07	5.96963e-06	conserved Plasmodium protein, unknown function
PF3D7_1014300.1	66.0316	12.1544	521.553	415.474	253.803	39.093	468.513	12.0088	3.58602	2.24725e-07	6.44517e-06	SPRY domain-containing protein, putative
PF3D7_1312600.1	15.2505	1.21443	224.104	136.53	94.2747	8.23245	180.317	22.0586	4.46327	2.39554e-07	6.83076e-06	Name=BCKDHA
PF3D7_0305600.1	35.5773	8.50277	305.618	226.674	144.093	22.04	266.146	12.1136	3.59856	2.46488e-07	6.98808e-06	Name=APE1
PF3D7_0904900.1	68.571	10.939	698.927	379.42	289.464	39.755	539.174	13.5888	3.76435	2.65902e-07	7.49539e-06	Name=CuTP
PF3D7_0203000.1	1.26995	3.64599	138.12	69.5341	53.1426	2.45797	103.827	41.9776	5.39155	2.89211e-07	8.10612e-06	Name=ROPE
PF3D7_1136000.1	1.26976	2.43102	128.315	72.1055	51.0304	1.85039	100.21	53.9207	5.75277	2.97797e-07	8.29963e-06	conserved Plasmodium protein, unknown function
PF3D7_1021900.1	229.839	218.78	1147.27	859.274	613.79	224.31	1003.27	4.47325	2.16132	3.17528e-07	8.79981e-06	PHAX domain-containing protein, putative
PF3D7_1327400.1	7.62936	3.64131	132.022	90.1797	58.368	5.63533	111.101	19.8019	4.30756	3.88879e-07	1.06942e-05	conserved Plasmodium protein, unknown function
PF3D7_1121300.1	1.27004	1.21525	131.324	77.2621	52.7679	1.24264	104.293	84.0011	6.39234	3.90221e-07	1.06942e-05	Name=TKL2
PF3D7_1312100.1	6.35155	1.21498	122.258	87.5708	54.3488	3.78326	104.914	27.9735	4.80599	4.5593e-07	1.2426e-05	GYF domain-containing protein, putative
PF3D7_1118700.1	11.4358	0	163.75	136.521	77.9266	5.7179	150.135	26.5067	4.72828	4.70798e-07	1.27607e-05	Name=MLC-B
PF3D7_1243700.1	38.1098	66.823	541.857	265.289	228.02	52.4664	403.573	7.6879	2.94259	4.80268e-07	1.29462e-05	ubiquitin-conjugating enzyme E2, putative
PF3D7_1127500.1	16.527	7.28407	179.562	121.09	81.1157	11.9056	150.326	12.6696	3.6633	5.02561e-07	1.34736e-05	protein disulfide-isomerase, putative
PF3D7_1229600.1	31.7586	4.85979	295.076	217.212	137.227	18.3092	256.144	14.0423	3.81171	5.11395e-07	1.36363e-05	conserved Plasmodium protein, unknown function
PF3D7_0704500.1	0	2.43041	137.36	74.6877	53.6196	1.2152	106.024	85.8106	6.42308	5.25032e-07	1.39049e-05	serine/threonine protein kinase, putative
PF3D7_0829400.1	2.54165	1.21448	119.222	69.5521	48.1325	1.87806	94.3869	50.5697	5.6602	5.27105e-07	1.39049e-05	prolyl 4-hydroxylase subunit alpha, putative
PF3D7_1430200.1	13.9779	3.64375	178.083	109.906	76.4028	8.81084	143.995	16.4298	4.03824	5.39374e-07	1.41528e-05	Name=PMIX
PF3D7_1238600.1	6.35339	0	147.147	81.5699	58.7675	3.17669	114.358	36.4716	5.1887	5.66498e-07	1.47859e-05	Name=NSM
PF3D7_1233200.2	0	0	59.6281	92.7082	38.0841	0	76.1682	333.172	8.38012	5.73001e-07	1.48649e-05	conserved Plasmodium protein, unknown function
PF3D7_0803400.1	33.0219	4.86084	326.798	212.044	144.181	18.9414	269.421	14.2753	3.83545	5.75552e-07	1.48649e-05	Name=RAD54
PF3D7_1252400.1	33.0163	36.4626	344.178	186.278	149.984	34.7394	265.228	7.63612	2.93284	5.81817e-07	1.49485e-05	#N/A
PF3D7_1239200.1	74.9207	19.447	560.801	351.093	251.565	47.1838	455.947	9.67952	3.27494	5.904e-07	1.50904e-05	Name=ApiAP2
PF3D7_1128900.1	5.08299	0	135.071	76.4197	54.1433	2.54149	105.745	42.2122	5.39959	5.94904e-07	1.51271e-05	conserved protein, unknown function
PF3D7_0111000.1	27.9392	2.43063	282.277	223.197	133.961	15.1849	252.737	16.7161	4.06317	6.1845e-07	1.56452e-05	kinesin-8B, putative
PF3D7_1141400.1	20.3488	3.64061	218.764	143.439	96.548	11.9947	181.101	15.1758	3.9237	6.81258e-07	1.71461e-05	Name=PIGH
PF3D7_1001600.1	171.476	13.366	2071.66	1026.77	820.82	92.421	1549.22	16.7762	4.06835	6.87924e-07	1.7226e-05	Name=XL2
PF3D7_1012200.1	5.08831	0	135.774	73.8728	53.6837	2.54416	104.823	41.8246	5.38628	7.18884e-07	1.79104e-05	Name=RA
PF3D7_0407700.1	30.4813	18.2284	273.213	157.1	119.756	24.3549	215.157	8.84915	3.14554	7.36485e-07	1.82567e-05	conserved Plasmodium protein, unknown function
PF3D7_0411900.1	40.6374	17.015	315.491	195.724	142.217	28.8262	255.607	8.88561	3.15147	7.70949e-07	1.89942e-05	DNA polymerase alpha catalytic subunit A
PF3D7_1036500.1	16.519	7.28764	270.145	91.0153	96.2418	11.9033	180.58	15.2185	3.92776	7.73936e-07	1.89942e-05	conserved Plasmodium protein, unknown function
PF3D7_1357000.1	17316.8	12137.1	3477.38	4109.18	9260.12	14727	3793.28	0.257571	-1.95696	8.84216e-07	2.15933e-05	elongation factor 1-alpha
PF3D7_0313600.1	27.9625	3.64287	282.193	185.483	124.82	15.8027	233.838	14.8606	3.89342	9.0354e-07	2.19565e-05	conserved Plasmodium protein, unknown function
PF3D7_0607700.1	2.53959	1.21548	115.483	64.3805	45.9046	1.87754	89.9316	48.1845	5.5905	9.3213e-07	2.25402e-05	conserved Plasmodium protein, unknown function
PF3D7_0532300.1	20840.9	17222.8	5424.88	5373.24	12215.5	19031.8	5399.06	0.283687	-1.81763	9.66443e-07	2.31833e-05	Plasmodium exported protein (PHISTb), unknown function
PF3D7_0505400.1	13.9779	0	210.531	132.231	89.1848	6.98897	171.381	24.7204	4.62763	9.68125e-07	2.31833e-05	conserved protein, unknown function
PF3D7_0723800.1	6.34951	2.43075	126.046	74.6837	52.3775	4.39013	100.365	22.9892	4.52289	9.91576e-07	2.36302e-05	conserved Plasmodium protein, unknown function
PF3D7_0522400.1	10.1562	14.5888	150.214	118.451	73.3526	12.3725	134.333	10.8451	3.43897	1.00366e-06	2.3803e-05	conserved Plasmodium protein, unknown function
PF3D7_0811000.1	10.162	2.43007	155.466	85.8522	63.4777	6.29604	120.659	19.2852	4.26942	1.12462e-06	2.64599e-05	Name=CUL1
PF3D7_0503400.1	85.1951	25.489	581.649	355.567	261.975	55.342	468.608	8.4805	3.08415	1.12641e-06	2.64599e-05	Name=ADF1
PF3D7_0400100.1	19.0485	9.72303	177.37	125.331	82.8682	14.3858	151.351	10.5476	3.39884	1.17345e-06	2.74343e-05	Name=VAR
PF3D7_1364100.1	13.9782	3.64367	157.708	108.19	70.8799	8.81094	132.949	15.168	3.92296	1.2598e-06	2.9314e-05	Name=P92
PF3D7_1035500.1	57.2023	63.136	577.943	247.321	236.401	60.1692	412.632	6.85924	2.77805	1.36907e-06	3.17072e-05	Name=MSP6
PF3D7_1224100.1	11.4416	2.42806	159.947	91.0313	66.212	6.93483	125.489	18.2127	4.18687	1.37674e-06	3.17357e-05	conserved protein, unknown function
PF3D7_1359600.1	273	164.093	1485.44	825.781	687.078	218.547	1155.61	5.28962	2.40316	1.42242e-06	3.26363e-05	conserved Plasmodium protein, unknown function
PF3D7_1114900.1	1.26991	3.64612	96.61	71.2501	43.194	2.45801	83.93	33.9262	5.08433	1.58931e-06	3.62967e-05	filamin domain-containing protein, putative
PF3D7_0810300.1	27.9469	6.07487	254.326	157.971	111.58	17.0109	206.149	12.1633	3.60446	1.64175e-06	3.73215e-05	Name=PPM5
PF3D7_1125000.1	11.4487	2.42654	159.911	88.4755	65.5655	6.93762	124.193	18.0198	4.17151	1.70952e-06	3.86651e-05	conserved protein, unknown function
PF3D7_1326600.1	50.7867	10.9404	363.067	262.662	171.864	30.8636	312.865	10.161	3.34496	1.72365e-06	3.86651e-05	conserved Plasmodium protein, unknown function
PF3D7_0919400.1	19.0644	1.21435	213.535	150.273	96.0215	10.1394	181.904	18.0481	4.17378	1.72519e-06	3.86651e-05	Name=PDI-Trans
PF3D7_0316600.1	8248.89	8759.02	2587.56	2469.38	5516.22	8503.96	2528.47	0.297331	-1.74986	1.73221e-06	3.86651e-05	Name=FNT
PF3D7_0702400.1	8699.08	4041.66	1084.3	1488.95	3828.5	6370.37	1286.62	0.201962	-2.30784	1.83603e-06	4.07979e-05	Name=SEMP1
PF3D7_0617600.1	197.247	36.384	6.03356	1.71822	60.3458	116.816	3.87589	0.0336032	-4.89526	1.84894e-06	4.09006e-05	stevor
PF3D7_0728100.1	8.88739	4.86257	125.301	84.978	56.0072	6.87498	105.139	15.3416	3.93938	1.87292e-06	4.1246e-05	anaphase-promoting complex subunit 1, putative
PF3D7_1478900.1	48.2761	102.049	341.858	694.58	296.691	75.1626	518.219	6.88784	2.78405	1.89977e-06	4.16513e-05	#N/A
PF3D7_0109100.1	5.08171	7.2892	129.046	75.5539	54.2426	6.18545	102.3	16.5177	4.04594	1.92428e-06	4.18203e-05	Name=CCp5
PF3D7_0307700.1	128.27	40.1042	743.424	493.614	351.353	84.1872	618.519	7.35455	2.87864	1.92443e-06	4.18203e-05	conserved Plasmodium protein, unknown function
PF3D7_1476300.1	2.54062	2.42996	105.655	60.0976	42.6808	2.48529	82.8763	33.3762	5.06075	2.03457e-06	4.40199e-05	Plasmodium exported protein (PHISTb), unknown function
PF3D7_0526900.1	1601.52	2186.35	478.983	524.837	1197.92	1893.93	501.91	0.264985	-1.91602	2.24949e-06	4.84573e-05	transmembrane emp24 domain-containing protein, putative
PF3D7_1312800.1	11.4293	2.43072	139.631	94.4281	61.9798	6.92999	117.03	16.9907	4.08667	2.2614e-06	4.85021e-05	Name=AAP2
PF3D7_1335400.1	30.4744	53.4823	516.28	187.131	196.842	41.9784	351.705	8.37445	3.06599	2.2725e-06	4.85292e-05	Name=RH2a
PF3D7_0302200.1	7.62146	1.21505	159.24	62.672	57.6872	4.41825	110.956	25.3187	4.66213	2.38794e-06	5.07747e-05	Name=CLAG3.2
PF3D7_0508000.1	20.3431	9.71105	202.188	112.506	86.1872	15.0271	157.347	10.5004	3.39237	2.46133e-06	5.21104e-05	Name=P38
PF3D7_1243900.1	12.7005	3.64571	125.286	108.167	62.4499	8.17308	116.727	14.3518	3.84316	2.539e-06	5.35252e-05	Name=DOC2
PF3D7_1456800.1	7549.87	5853.66	1647.33	2077.83	4282.17	6701.77	1862.58	0.277914	-1.84729	2.69391e-06	5.65492e-05	Name=VP1
PF3D7_0209600.1	8.89257	13.3642	120.747	116.763	64.9416	11.1284	118.755	10.6544	3.41337	2.70979e-06	5.66416e-05	transporter, putative
PF3D7_0719400.1	10.1609	14.5821	165.284	98.7259	72.1882	12.3715	132.005	10.6612	3.4143	2.81466e-06	5.85852e-05	conserved Plasmodium protein, unknown function
PF3D7_0702500.1	10596.1	4267.89	1191.36	1646.21	4425.38	7431.98	1418.79	0.190897	-2.38914	2.87469e-06	5.94759e-05	Plasmodium exported protein, unknown function
PF3D7_1425800.1	2.54077	7.28945	126.029	69.543	51.3505	4.91511	97.7858	19.804	4.30772	2.88156e-06	5.94759e-05	conserved Plasmodium protein, unknown function
PF3D7_0919300.1	5.09279	9.69751	149.304	74.7564	59.7126	7.39515	112.03	15.112	3.91762	2.93382e-06	6.03022e-05	Name=TrxL1
PF3D7_1000100.1	2.53999	7.29172	132.835	66.1012	52.1921	4.91586	99.4683	20.1456	4.33239	3.06012e-06	6.2529e-05	Name=VAR
PF3D7_1232700.1	3.8122	2.42914	100.36	62.6811	42.3206	3.12067	81.5206	26.2123	4.71217	3.06751e-06	6.2529e-05	Name=ND9
PF3D7_0805700.1	10.1603	1.21524	152.457	80.6961	61.1321	5.68778	116.576	20.6541	4.36835	3.08998e-06	6.27279e-05	Name=FIKK8
PF3D7_1338600.1	59.7037	6.07499	556.201	312.506	233.621	32.8893	434.353	13.236	3.7264	3.13541e-06	6.33892e-05	conserved protein, unknown function
PF3D7_0530900.1	1.26986	2.43084	74.7228	75.5411	38.4912	1.85035	75.132	40.4105	5.33666	3.30538e-06	6.65529e-05	Name=FRM1
PF3D7_1431100.1	3.81236	2.42904	77.7213	78.1379	40.5252	3.1207	77.9296	25.0459	4.64651	3.41257e-06	6.84317e-05	Name=PIP2
PF3D7_1013800.1	19.073	1.2138	211.237	136.557	92.02	10.1434	173.897	17.247	4.10827	3.48449e-06	6.9591e-05	conserved Plasmodium protein, unknown function
PF3D7_1148000.1	48.2657	9.72108	355.47	231.794	161.313	28.9934	293.632	10.153	3.34383	3.53844e-06	7.03836e-05	serine/threonine protein kinase, putative
PF3D7_0817600.1	24.1372	3.64474	221.117	145.954	98.7132	13.891	183.535	13.2709	3.73019	3.56539e-06	7.06349e-05	conserved protein, unknown function
PF3D7_1007200.1	3.81179	0	115.456	56.6682	43.9841	1.90589	86.0623	45.8559	5.51904	3.83758e-06	7.53939e-05	rho GTPase-activating protein, putative
PF3D7_0927200.1	2.5402	3.64555	85.2838	69.5372	40.2517	3.09288	77.4105	24.9764	4.64249	3.84437e-06	7.53939e-05	zinc finger protein, putative
PF3D7_1143200.1	5.08344	0	101.111	72.1288	44.5808	2.54172	86.62	34.5567	5.11089	3.85146e-06	7.53939e-05	DnaJ protein, putative
PF3D7_1120100.1	13230.1	13947.3	4321.92	4163.93	8915.81	13588.7	4242.92	0.31224	-1.67927	3.87711e-06	7.55961e-05	Name=PGM1
PF3D7_1401400.1	5581.15	7276.65	1514.2	2042.22	4103.56	6428.9	1778.21	0.276579	-1.85424	4.05702e-06	7.87923e-05	Name=ETRAMP14
PF3D7_1413400.1	7.62769	1.21404	114.679	75.573	49.7735	4.42086	95.1262	21.7012	4.4397	4.13886e-06	8.00666e-05	30S ribosomal protein S9, putative
PF3D7_0528400.1	6.35343	1.21462	123.754	61.8215	48.2859	3.78402	92.7878	24.7286	4.62811	4.23072e-06	8.15239e-05	Name=DHHC7
PF3D7_1146600.1	57.1479	20.6606	385.68	219.762	170.813	38.9042	302.721	7.79516	2.96258	4.30959e-06	8.27207e-05	Name=ORP1
PF3D7_1105100.1	7056.75	5758.78	2069.12	1671.52	4139.04	6407.77	1870.32	0.291897	-1.77647	4.3958e-06	8.40484e-05	Name=H2B
PF3D7_0215000.1	39.3725	19.4432	182.644	234.365	118.956	29.4079	208.504	7.09984	2.82779	4.75655e-06	9.05947e-05	Name=ACS9
PF3D7_1440100.1	25.4076	3.64474	230.172	145.096	101.08	14.5262	187.634	12.9721	3.69734	5.16005e-06	9.79019e-05	cohesin complex subunit, putative
PF3D7_1252300.1	5163.17	3626.58	1059.43	1351.52	2800.17	4394.87	1205.48	0.274278	-1.86629	5.23263e-06	9.88987e-05	conserved Plasmodium protein, unknown function
PF3D7_0802600.1	22.8588	12.1535	163.783	132.2	82.7488	17.5061	147.991	8.47136	3.08259	5.28829e-06	9.95691e-05	Name=ACbeta
PF3D7_0105800.1	45.7321	4.85982	362.243	259.28	168.029	25.296	310.762	12.3196	3.62288	5.32507e-06	9.98806e-05	cyclin-dependent kinases regulatory subunit, putative
PF3D7_1303800.1	85.0585	18.2361	546.509	350.202	250.001	51.6473	448.355	8.6945	3.1201	5.34549e-06	9.98837e-05	conserved Plasmodium protein, unknown function
PF3D7_0831700.1	15266	36679.8	4185.38	6300.91	15608	25972.9	5243.14	0.201866	-2.30853	5.51741e-06	0.000102707	Name=HSP70x
PF3D7_0405900.1	11.4364	1.21459	159.219	79.8535	62.9308	6.32551	119.536	19.0382	4.25082	5.96724e-06	0.000110663	Name=ASP
PF3D7_1211700.1	134.667	25.5118	907.843	511.709	394.933	80.0896	709.776	8.87182	3.14923	6.1345e-06	0.000113339	Name=MCM5
PF3D7_1455700.1	5.08134	2.42991	104.9	58.3809	42.6979	3.75562	81.6403	21.8415	4.449	6.63437e-06	0.000122117	conserved Plasmodium protein, unknown function
PF3D7_1426300.1	1.27104	1.21427	99.5969	51.5233	38.4014	1.24266	75.5601	60.8682	5.92762	6.76024e-06	0.000123971	dynein intermediate chain, putative
PF3D7_1451100.1	31050	27932.5	8693.16	9988.2	19416	29491.3	9340.68	0.316725	-1.6587	6.87213e-06	0.000125184	Name=eEF2
PF3D7_0611600.1	6.35438	9.71546	136.575	72.9879	56.4081	8.03492	104.781	13.0246	3.70317	6.8771e-06	0.000125184	Name=BTP1
PF3D7_1135400.1	818.015	743.67	148.592	237.087	486.841	780.843	192.84	0.246814	-2.0185	8.3797e-06	0.000151974	HotDog domain-containing protein, putative
PF3D7_1458300.1	17.7817	0	216.604	133.924	92.0776	8.89087	175.264	19.8355	4.31001	8.47225e-06	0.00015309	alpha/beta hydrolase, putative
PF3D7_1370300.1	10965.4	13341.1	3380.25	4121.88	7952.15	12153.2	3751.06	0.308641	-1.696	9.0147e-06	0.000162298	Name=MAHRP1
PF3D7_1138000.1	0	0	59.6282	41.2036	25.208	0	50.4159	220.704	7.78597	9.06049e-06	0.000162529	conserved Plasmodium protein, unknown function
PF3D7_0827600.1	29.2115	4.86087	246.797	144.224	106.273	17.0362	195.51	11.5184	3.52587	9.3411e-06	0.000166955	conserved Plasmodium protein, unknown function
PF3D7_0529800.1	62.2273	19.4454	388.7	228.346	174.68	40.8363	308.523	7.5687	2.92005	9.66215e-06	0.000171996	conserved Plasmodium protein, unknown function
PF3D7_0913600.1	10.1629	2.42986	126.784	73.8354	53.303	6.29638	100.31	16.0278	4.0025	9.69288e-06	0.000171996	conserved Plasmodium protein, unknown function
PF3D7_1036000.1	5.08436	6.07112	161.465	45.513	54.5334	5.57774	103.489	18.5544	4.21369	9.84265e-06	0.000174028	Name=MSP11
PF3D7_1147300.1	92.7118	13.3678	637.755	394.035	284.468	53.0398	515.895	9.74111	3.28409	9.93894e-06	0.000175103	conserved Plasmodium protein, unknown function
PF3D7_1477000.1	291.005	210.115	834.566	1069.88	601.392	250.56	952.224	3.80083	1.92631	1.02676e-05	0.000180249	#N/A
PF3D7_1410800.1	0	0	67.896	33.4958	25.3479	0	50.6959	221.997	7.79439	1.07556e-05	0.000188147	ankyrin-repeat protein, putative
PF3D7_0406700.1	0	1.21447	111.676	69.5522	45.6106	0.607237	90.614	146.151	7.19132	1.09484e-05	0.000190842	KLRAQ domain-containing protein, putative
PF3D7_1318400.1	92.724	53.4642	470.181	295.326	227.924	73.0941	382.754	5.24121	2.3899	1.10108e-05	0.000191255	Name=SMC2
PF3D7_1000800.1	374.856	107.729	33.915	20.6335	134.283	241.292	27.2743	0.113277	-3.14207	1.11525e-05	0.000193036	#N/A
PF3D7_0511200.1	22.8689	7.28881	160.738	126.212	79.2769	15.0789	143.475	9.54698	3.25504	1.14195e-05	0.000196967	Name=SCD
PF3D7_1468700.1	11692.2	12909.4	3886.7	4180.07	8167.1	12300.8	4033.38	0.327893	-1.6087	1.15054e-05	0.000197098	Name=eIF4A
PF3D7_1428900.1	40.6442	9.72122	289.056	170.84	127.565	25.1827	229.948	9.15561	3.19466	1.15071e-05	0.000197098	conserved Plasmodium protein, unknown function
PF3D7_1442700.1	5.0796	2.43076	104.158	53.2228	41.2228	3.75518	78.6903	21.053	4.39595	1.16566e-05	0.00019897	conserved Plasmodium protein, unknown function
PF3D7_1235200.1	3.811	8.5047	121.502	64.3907	49.5522	6.15785	92.9466	15.0494	3.91163	1.17796e-05	0.000200375	Name=VP2
PF3D7_1426000.1	5610.46	4428.98	1629.36	1525.49	3298.57	5019.72	1577.42	0.314254	-1.67	1.25411e-05	0.000212596	Name=RPL21
PF3D7_0829900.1	22.8727	43.7255	200.722	209.508	119.207	33.2991	205.115	6.15101	2.62082	1.26268e-05	0.000213316	#N/A
PF3D7_0826700.1	11845.6	8214.67	3050.22	3031.61	6535.52	10030.1	3040.92	0.303181	-1.72175	1.30219e-05	0.000218595	Name=RACK1
PF3D7_0516800.1	43.1751	8.50795	247.567	220.614	129.966	25.8415	234.09	9.08229	3.18306	1.30279e-05	0.000218595	Name=ApiAP2
PF3D7_0828600.1	3.81355	1.21413	95.0659	48.9492	37.2607	2.51384	72.0076	28.8659	4.85129	1.36077e-05	0.000227549	Name=FT1
PF3D7_0315600.1	5.08407	1.21429	63.3802	82.4368	38.0288	3.14918	72.9085	23.3259	4.54386	1.40309e-05	0.000233832	zinc finger protein, putative
PF3D7_0314700.1	43.1831	8.50635	224.153	238.658	128.625	25.8447	231.406	8.97642	3.16614	1.46364e-05	0.000243103	Name=RNF1
PF3D7_1403100.1	87.6282	10.9378	560.78	400.039	264.846	49.283	480.409	9.76322	3.28736	1.51569e-05	0.000250903	Name=CAPD2
PF3D7_1116800.1	4434.37	4223.54	1295.06	1517.86	2867.71	4328.96	1406.46	0.324882	-1.62201	1.56394e-05	0.00025745	Name=HSP101
PF3D7_0113000.1	19727.2	44601.6	4269.63	8750.08	19337.1	32164.4	6509.86	0.202389	-2.3048	1.56568e-05	0.00025745	Name=GARP
PF3D7_0415900.1	5935.23	5378.5	1690.94	1987.88	3748.14	5656.86	1839.41	0.325154	-1.6208	1.58835e-05	0.000260311	60S ribosomal protein L15, putative
PF3D7_1458500.1	25.4035	24.3022	194.715	129.634	93.5135	24.8529	162.174	6.52864	2.70678	1.6247e-05	0.000265385	Name=SAS4
PF3D7_0809600.1	20.3138	13.3722	160.778	106.437	75.2253	16.843	133.608	7.94558	2.99015	1.63893e-05	0.000266827	peptidase family C50, putative
PF3D7_0908200.1	7.62084	3.64543	95.0941	69.538	43.9746	5.63314	82.3161	14.6691	3.87471	1.6455e-05	0.000267015	conserved Plasmodium protein, unknown function
PF3D7_1414000.1	73.7617	44.9025	356.062	249.082	180.952	59.3321	302.572	5.10478	2.35185	1.67345e-05	0.00027066	Name=RPN13
PF3D7_0724600.1	34.2887	32.8138	194.727	175.123	109.238	33.5513	184.925	5.51286	2.4628	1.69385e-05	0.000272763	protein kinase, putative
PF3D7_0424100.1	3.81385	1.21404	95.8176	46.3744	36.805	2.51394	71.096	28.4992	4.83285	1.69751e-05	0.000272763	Name=RH5
PF3D7_1214100.1	15.243	4.86014	126.788	95.296	60.5468	10.0516	111.042	11.0926	3.47152	1.72014e-05	0.000274969	Name=PIGO
PF3D7_0922500.1	7783.75	5266.02	1924.91	2024.73	4249.85	6524.89	1974.82	0.302661	-1.72423	1.72647e-05	0.000274969	Name=PGK
PF3D7_0316200.1	19.0489	2.4307	181.897	103.871	76.812	10.7398	142.884	13.3714	3.74108	1.72796e-05	0.000274969	conserved Plasmodium protein, unknown function
PF3D7_0208100.1	67.3131	26.7349	332.082	242.089	167.055	47.024	287.086	6.11425	2.61217	1.77593e-05	0.000281603	conserved Plasmodium protein, unknown function
PF3D7_1202900.1	3899.48	2900.95	1020.87	1092.29	2228.4	3400.21	1056.58	0.310738	-1.68623	1.78107e-05	0.000281603	Name=HMGB1
PF3D7_0501500.1	0	1.21398	108.642	59.2571	42.2782	0.606991	83.9495	135.434	7.08145	1.82049e-05	0.000286666	Name=RAP3
PF3D7_0936600.1	2580.58	2657.55	786.785	908.744	1733.41	2619.06	847.765	0.323669	-1.62741	1.82471e-05	0.000286666	Name=GEXP5
PF3D7_1222400.1	22.8564	10.9393	138.881	128.761	75.3595	16.8978	133.821	7.93683	2.98856	1.84617e-05	0.000289116	Name=ApiAP2
PF3D7_0927300.1	11.4381	4.85765	94.3191	93.5968	51.0529	8.14786	93.9579	11.5724	3.53261	1.88024e-05	0.000292688	Name=FH
PF3D7_0201600.1	2733.92	2052.19	642.106	796.884	1556.27	2393.05	719.495	0.300637	-1.73391	1.88084e-05	0.000292688	Name=RLP1
PF3D7_1130500.1	15.2453	7.2891	140.365	85.8571	62.1891	11.2672	113.111	10.0692	3.33188	1.88736e-05	0.000292779	Name=COG2
PF3D7_1019500.2	24.1395	2.42959	181.113	147.677	88.8397	13.2845	164.395	12.4306	3.63583	1.96364e-05	0.000303079	TMEM94 domain-containing protein, putative
PF3D7_0811900.1	50.8119	25.5149	279.987	183.726	135.01	38.1634	231.857	6.08465	2.60517	1.96605e-05	0.000303079	RNA-binding protein, putative
PF3D7_1144300.1	1654.85	1250.48	421.312	454.784	945.356	1452.66	438.048	0.301542	-1.72957	2.01261e-05	0.00030929	Name=RPL41
PF3D7_0628300.1	374.831	138.474	1540.17	1053.52	776.748	256.653	1296.84	5.05491	2.33769	2.02338e-05	0.000309979	Name=CEPT
PF3D7_0423300.1	1.27128	2.42808	104.117	36.0689	35.9713	1.84968	70.0929	37.7565	5.23865	2.05879e-05	0.000313138	conserved Plasmodium protein, unknown function
PF3D7_1228300.1	104.149	20.6579	587.172	380.31	273.072	62.4036	483.741	7.76212	2.95645	2.0615e-05	0.000313138	Name=NEK1
PF3D7_1203000.1	64.7883	32.8032	324.507	221.506	160.901	48.7957	273.007	5.60216	2.48598	2.06304e-05	0.000313138	Name=ORC1
PF3D7_0831300.1	66.0573	36.4487	239.232	294.48	159.054	51.253	266.856	5.21094	2.38154	2.10873e-05	0.000319091	Name=GEXP13
PF3D7_1409200.2	3.83935	1.20589	82.0378	51.6558	34.6847	2.52262	66.8468	26.7583	4.74191	2.11921e-05	0.000319696	conserved Plasmodium protein, unknown function
PF3D7_0726600.1	8.89537	6.07268	102.623	72.9855	47.6441	7.48403	87.8042	11.7569	3.55543	2.13483e-05	0.000321071	conserved Plasmodium protein, unknown function
PF3D7_1014900.1	13.969	2.43075	118.498	96.1447	57.7606	8.19985	107.321	13.1606	3.71815	2.19421e-05	0.000328998	Name=KIC8
PF3D7_1308300.1	2303.86	2311.22	692.571	808.155	1528.95	2307.54	750.363	0.325154	-1.62081	2.22489e-05	0.000332588	Name=RPS27
PF3D7_1431400.1	11.4322	36.4513	246.784	142.514	109.296	23.9418	194.649	8.11455	3.02051	2.25064e-05	0.00033542	Name=SRA
PF3D7_1436000.1	6668.26	4395.53	1688.18	1688.78	3610.19	5531.89	1688.48	0.305231	-1.71203	2.45201e-05	0.000364331	Name=GPI
PF3D7_0414000.1	107.979	34.0184	525.251	345.994	253.311	70.999	435.622	6.14293	2.61893	2.4951e-05	0.00036962	Name=SMC3
PF3D7_1456000.1	25.4056	1.21501	231.688	145.95	101.065	13.3103	188.819	14.2495	3.83284	2.51314e-05	0.000371177	Name=AP2-HC
PF3D7_1221000.1	19.0475	3.64633	156.995	101.293	70.2453	11.3469	129.144	11.433	3.51514	2.61156e-05	0.000383697	Name=SET10
PF3D7_1136900.1	49.5349	17.0122	264.151	188.868	129.892	33.2736	226.51	6.82108	2.77	2.61887e-05	0.000383697	Name=SUB2
PF3D7_0621200.1	1396.2	881.181	240.655	352.991	717.756	1138.69	296.823	0.260602	-1.94008	2.62124e-05	0.000383697	Name=PDX1
PF3D7_0627500.1	3009.51	1972.93	681.905	791.103	1613.86	2491.22	736.504	0.295631	-1.75813	2.6724e-05	0.000390028	Name=DJ1
PF3D7_0516900.1	5702.19	4089.11	1431.71	1644.9	3216.98	4895.65	1538.3	0.314213	-1.67018	2.68496e-05	0.000390705	Name=RPL2
PF3D7_0303400.1	7.62355	3.64412	94.3272	64.3957	42.4976	5.63384	79.3614	14.1418	3.82189	2.73114e-05	0.000396257	Name=DHHC1
PF3D7_0208000.1	5.08208	1.21478	82.255	55.8084	36.0901	3.14843	69.0317	22.0987	4.46589	2.75038e-05	0.000397878	Name=SERA1
PF3D7_0517300.1	6356.75	4797.86	1267.1	1978.94	3600.16	5577.31	1623.02	0.290983	-1.78099	2.76497e-05	0.000398819	Name=SR1
PF3D7_1370900.1	20.4622	22.9284	147.557	129.964	80.2277	21.6953	138.76	6.39407	2.67673	2.78661e-05	0.000399907	#N/A
PF3D7_0724800.1	22.8808	4.85664	177.307	109.92	78.7411	13.8687	143.613	10.3978	3.3782	2.79216e-05	0.000399907	kelch domain-containing protein, putative
PF3D7_0613300.1	0	1.21512	93.584	59.2365	38.5089	0.607561	76.4103	123.253	6.94548	2.79684e-05	0.000399907	Name=ROP14
PF3D7_0307600.1	10.1672	1.2144	135.065	61.8255	52.0679	5.69082	98.4451	17.4282	4.12335	2.82483e-05	0.000402743	conserved Plasmodium protein, unknown function
PF3D7_1408100.1	3113.03	3190.84	897.854	1153.3	2088.76	3151.94	1025.58	0.325351	-1.61993	2.85808e-05	0.000406309	Name=PMIII
PF3D7_1025500.1	6.34812	1.21565	76.9922	67.8107	38.0917	3.78188	72.4015	19.289	4.26971	2.93755e-05	0.000416406	conserved Plasmodium protein, unknown function
PF3D7_1140400.1	2.54728	0	94.2454	40.3909	34.2959	1.27364	67.3182	53.8434	5.7507	2.97365e-05	0.000420315	conserved Plasmodium protein, unknown function
PF3D7_1339300.1	3017.79	3019.69	803.022	1112.6	1988.28	3018.74	957.811	0.317252	-1.6563	3.02803e-05	0.00042678	conserved protein, unknown function
PF3D7_1435700.2	48.2969	18.2151	217.307	205.23	122.262	33.256	211.268	6.36453	2.67005	3.03892e-05	0.000427094	ataxin-2 like protein, putative
PF3D7_0507200.1	21.6039	12.1449	150.914	106.475	72.7843	16.8744	128.694	7.64238	2.93402	3.06067e-05	0.000428929	Name=SUB3
PF3D7_1311800.1	11881.2	15500	3566.75	4974.17	8980.52	13690.6	4270.46	0.311918	-1.68076	3.10815e-05	0.000434349	Name=M1AAP
PF3D7_0202500.1	25286.3	31621.5	9028.44	10160.6	19024.2	28453.9	9594.54	0.337194	-1.56835	3.18125e-05	0.000442308	Name=ETRAMP2
PF3D7_1476200.1	1233.94	829.511	258.819	322.856	661.282	1031.73	290.838	0.281851	-1.82699	3.18304e-05	0.000442308	Plasmodium exported protein (PHISTb), unknown function
PF3D7_0309500.1	2930.12	3217.61	1043.62	1046.66	2059.5	3073.86	1045.14	0.340006	-1.55637	3.22282e-05	0.000446578	Name=AS
PF3D7_0913800.1	2.55091	4.84007	92.6896	48.1509	37.0579	3.69549	70.4203	18.9909	4.24724	3.27137e-05	0.000450778	conserved Plasmodium protein, unknown function
PF3D7_1018700.1	2188.7	2071.58	715.44	717.732	1423.36	2130.14	716.586	0.336404	-1.57173	3.2714e-05	0.000450778	conserved Plasmodium protein, unknown function
PF3D7_0932100.1	24.1328	19.4422	159.245	121.048	80.9669	21.7875	140.146	6.43811	2.68664	3.34339e-05	0.000459413	protein MAM3, putative
PF3D7_0732000.1	0	0	61.0487	24.9314	21.495	0	42.9901	188.287	7.55679	3.49599e-05	0.000479048	stevor
PF3D7_0405200.1	106.748	63.1536	479.907	304.826	238.659	84.951	392.366	4.62253	2.20868	3.57686e-05	0.000488771	Name=MAg-1
PF3D7_0705300.1	16.5185	1.21465	143.375	103.894	66.2504	8.86657	123.634	14.0273	3.81016	3.65813e-05	0.000498496	Name=ORC2
PF3D7_0211800.1	4288.61	3546.79	1297.76	1353.36	2621.63	3917.7	1325.56	0.338352	-1.5634	3.68141e-05	0.000500286	Name=AsnRS
PF3D7_1414800.1	1025.27	884.494	293.425	306.655	627.461	954.882	300.04	0.314211	-1.6702	3.6924e-05	0.000500401	Name=SMB1
PF3D7_0819800.1	10.1629	10.9344	112.445	79.8452	53.347	10.5486	96.1453	9.11551	3.18832	3.71229e-05	0.000501719	conserved Plasmodium protein, unknown function
PF3D7_1019300.1	19.0481	36.4621	188.693	151.941	99.0362	27.7551	170.317	6.12877	2.6156	3.78821e-05	0.000510581	zinc finger protein, putative
PF3D7_0930200.1	0	1.21494	101.126	48.0787	37.6048	0.607469	74.6022	120.377	6.91142	3.8046e-05	0.000511392	Name=LRR8
PF3D7_1417800.1	129.582	14.5785	815.783	497.967	364.478	72.0805	656.875	9.12316	3.18953	3.85541e-05	0.00051649	Name=MCM2
PF3D7_0216000.1	2.53994	3.64592	61.8896	61.8085	32.471	3.09293	61.849	19.9534	4.31856	3.86347e-05	0.00051649	DEAD/DEAH box helicase, putative
PF3D7_0605600.1	5.08053	0	66.4151	69.5379	35.2584	2.54027	67.9765	27.0938	4.75989	3.88476e-05	0.000517934	nucleoside diphosphate kinase, putative
PF3D7_0510100.1	43.1732	17.0167	288.329	139.92	122.11	30.0949	214.125	7.12916	2.83373	3.93444e-05	0.000523142	KH domain-containing protein, putative
PF3D7_0418000.1	10.1572	2.43124	77.7465	91.8455	45.5451	6.29422	84.796	13.542	3.75937	3.98105e-05	0.000527917	conserved Plasmodium protein, unknown function
PF3D7_1019600.1	8.89231	1.21496	93.5796	70.4005	43.5218	5.05364	81.99	16.3456	4.03083	4.14183e-05	0.000547765	conserved Plasmodium protein, unknown function
PF3D7_1105000.1	5987.55	5143.72	1736.45	2055.41	3730.78	5565.64	1895.93	0.340641	-1.55368	4.20951e-05	0.000555228	Name=H4
PF3D7_0507100.1	7223.09	5800.77	1927.07	2396.67	4336.9	6511.93	2161.87	0.331976	-1.59085	4.2276e-05	0.000556127	Name=RPL4
PF3D7_1306500.1	10.1573	13.3717	118.506	83.2622	56.3244	11.7645	100.884	8.57042	3.09937	4.31641e-05	0.000566299	MORN repeat protein, putative
PF3D7_0924600.1	6.34974	6.07666	92.835	60.9496	41.5528	6.2132	76.8923	12.3842	3.63043	4.33945e-05	0.000567622	conserved Plasmodium protein, unknown function
PF3D7_0617700.1	58.6136	39.9701	2.26152	0	25.2113	49.2919	1.13076	0.0238304	-5.39105	4.3495e-05	0.000567622	Name=RIF
PF3D7_0212600.1	12.7189	6.06725	154.64	59.2667	58.1731	9.39308	106.953	11.425	3.51412	4.45323e-05	0.000579625	Name=SPATR
PF3D7_0217000.1	0	0	52.0674	27.4762	19.8859	0	39.7718	174.155	7.44423	4.73405e-05	0.000614554	conserved Plasmodium membrane protein, unknown function
PF3D7_1016400.1	1912.5	1342.07	455.767	548.679	1064.75	1627.28	502.223	0.308603	-1.69618	4.96374e-05	0.000642681	Name=FIKK10.1
PF3D7_0525200.1	77.4682	69.2727	404.547	242.083	198.343	73.3704	323.315	4.40867	2.14034	4.99203e-05	0.000644651	Name=SMC6
PF3D7_0504800.1	30.4709	8.50953	192.481	124.463	88.9809	19.4902	158.472	8.15461	3.02762	5.11467e-05	0.000658764	conserved Plasmodium protein, unknown function
PF3D7_1346300.1	9317.27	6751.89	2480.18	2848.3	5349.41	8034.58	2664.24	0.331594	-1.59251	5.16119e-05	0.000663024	Name=ALBA2
PF3D7_1110700.1	8.90156	0	116.931	63.5569	47.3472	4.45078	90.2437	20.4784	4.35603	5.17743e-05	0.000663383	Name=ALP1
PF3D7_0717600.1	16.5159	1.21484	153.948	91.0088	65.6719	8.86538	122.478	13.8967	3.79667	5.22642e-05	0.000667926	Name=IMC32
PF3D7_0106900.1	6.35403	2.429	80.7392	57.5304	36.7632	4.39152	69.1348	15.8244	3.98408	5.25792e-05	0.000670214	Name=IspD
PF3D7_1340900.1	3426.58	3462.03	839.04	1316.4	2261.02	3444.31	1077.72	0.312859	-1.67642	5.29565e-05	0.000671948	Name=PiT
PF3D7_0823200.1	3530.51	2030.04	718.43	888.616	1791.9	2780.28	803.523	0.288996	-1.79088	5.29876e-05	0.000671948	RNA-binding protein, putative
PF3D7_0818100.1	13.9783	9.71638	166.008	63.5401	63.3107	11.8474	114.774	9.70641	3.27894	5.33804e-05	0.000675193	zinc finger protein, putative
PF3D7_0530300.1	3.81027	0	68.68	53.2258	31.429	1.90514	60.9529	32.4463	5.01998	5.4133e-05	0.000682962	Name=PIC6
PF3D7_0422300.1	315.08	190.725	862.554	926.41	573.692	252.903	894.482	3.53774	1.82283	5.45654e-05	0.000686661	alpha tubulin 2
PF3D7_0915700.1	5.09115	1.21258	74.6605	53.2682	33.5581	3.15187	63.9644	20.4626	4.35491	5.53269e-05	0.000694472	Name=ApiCOX30
PF3D7_0614900.1	19.0562	3.64463	151.686	91.8664	66.5633	11.3504	121.776	10.7775	3.42996	5.5494e-05	0.000694802	conserved Plasmodium membrane protein, unknown function
PF3D7_1236100.1	1889.75	2484.78	629.305	783.111	1446.74	2187.27	706.208	0.322833	-1.63114	5.63805e-05	0.000704114	Name=CARP
PF3D7_0414500.1	7.62695	4.85664	66.3957	82.4402	40.3299	6.24179	74.418	11.9449	3.57833	5.75507e-05	0.000716913	RNA-binding protein, putative
PF3D7_0936800.1	46657.1	62499.8	17456.9	19858.5	36618.1	54578.5	18657.7	0.34185	-1.54856	5.78408e-05	0.000718712	Plasmodium exported protein (PHISTc), unknown function
PF3D7_1148900.1	1026.15	956.451	264.043	355.566	650.552	991.3	309.805	0.312436	-1.67837	5.9013e-05	0.000731435	Plasmodium exported protein, unknown function
PF3D7_0303200.1	86.3751	21.8712	362.255	315.933	196.609	54.1231	339.094	6.27426	2.64944	5.94357e-05	0.000734828	lipin, putative
PF3D7_1438900.1	3607.79	2762.48	1129.17	1019.63	2129.77	3185.13	1074.4	0.337334	-1.56775	6.11992e-05	0.00075474	Name=Trx-Px1
PF3D7_0516200.1	3485.32	2326.81	844.941	995.41	1913.12	2906.07	920.175	0.31663	-1.65913	6.25612e-05	0.00076905	Name=RPS11
PF3D7_1406600.1	27.943	4.86059	189.434	121.906	86.0358	16.4018	155.67	9.52542	3.25178	6.26714e-05	0.00076905	Name=ClpC
PF3D7_0404600.1	492.626	1117.15	179.647	204.292	498.429	804.889	191.97	0.238449	-2.06825	6.39599e-05	0.000782914	conserved Plasmodium membrane protein, unknown function
PF3D7_0303500.1	7.61974	3.64597	77.7397	66.1005	38.7765	5.63285	71.9201	12.8133	3.67957	6.47977e-05	0.000791205	spindle pole body protein, putative
PF3D7_1416200.1	33.0148	19.4476	188.697	127.044	92.0509	26.2312	157.871	6.02778	2.59163	6.54231e-05	0.000796869	Name=MCA3
PF3D7_0527000.1	318.864	86.2593	1359.15	856.836	655.278	202.561	1107.99	5.47257	2.45222	6.72265e-05	0.000816819	Name=MCM3
PF3D7_0419200.1	63.667	73.9352	0	6.01513	35.9043	68.8011	3.00757	0.042674	-4.5505	6.77198e-05	0.00082079	Name=GOT1
PF3D7_0319600.1	3897.64	3213.96	1278.54	1212.89	2400.75	3555.8	1245.71	0.350342	-1.51316	6.89691e-05	0.000833884	Name=EF-1delta
PF3D7_0311800.1	25.4231	2.42832	175.798	131.389	83.7596	13.9257	153.593	11.0772	3.46953	6.93773e-05	0.000836552	ATP synthase F0 subunit d-like protein, putative
PF3D7_1477500.1	4514.13	3228.9	1067.81	1418.39	2557.31	3871.51	1243.1	0.32107	-1.63904	6.9529e-05	0.000836552	Plasmodium exported protein (PHISTb), unknown function
PF3D7_0309200.1	30.4793	24.3062	190.197	122.759	91.9353	27.3927	156.478	5.71777	2.51545	7.12303e-05	0.000854937	Name=ARK2
PF3D7_1351600.1	8.90157	3.64104	99.5795	57.5448	42.4167	6.27131	78.5621	12.5832	3.65343	7.18085e-05	0.000859785	Name=GK
PF3D7_1307900.1	1.27048	2.42963	65.6538	42.929	28.0707	1.85006	54.2914	29.2302	4.86939	7.4375e-05	0.000888359	tripartite motif protein, putative
PF3D7_0800700.1	27.937	25.5237	205.299	112.453	92.8032	26.7303	158.876	5.948	2.5724	7.48154e-05	0.00089146	Name=SURF8.3
PF3D7_0411800.1	22.8592	8.50725	155.479	96.1462	70.748	15.6832	125.813	8.04582	3.00824	7.52231e-05	0.00089302	conserved Plasmodium protein, unknown function
PF3D7_1116700.1	6388.2	3296.89	1294.19	1492.23	3117.88	4842.54	1393.21	0.287701	-1.79736	7.53084e-05	0.00089302	Name=DPAP1
PF3D7_0322900.1	6801.27	5468.64	2113.6	2234.16	4154.42	6134.95	2173.88	0.354343	-1.49678	7.66014e-05	0.000906175	Name=RPS3A
PF3D7_0408600.1	7.62484	1.2145	87.5303	57.5304	38.475	4.41967	72.5304	16.5377	4.04768	7.72494e-05	0.000911653	Name=SIAP1
PF3D7_1435200.1	3.81364	0	61.1132	54.9611	29.972	1.90682	58.0371	30.875	4.94837	7.818e-05	0.000920435	conserved protein, unknown function
PF3D7_1008700.1	168.946	19.4403	739.594	749.494	419.368	94.1931	744.544	7.911	2.98386	7.84515e-05	0.000921431	tubulin beta chain
PF3D7_0507500.1	11.4369	12.1454	119.224	74.7029	54.3772	11.7911	96.9632	8.22591	3.04018	7.89039e-05	0.000924347	Name=SUB1
PF3D7_0810800.1	922.639	1077.22	291.261	357.209	662.082	999.93	324.235	0.324185	-1.62511	7.90745e-05	0.000924347	Name=PPPK-DHPS
PF3D7_1332500.1	527.318	639.773	119.878	198.521	371.372	583.545	159.199	0.272599	-1.87515	8.09795e-05	0.000944378	SAM-dependent RNA methyltransferase, putative
PF3D7_1357100.1	13674	10623.5	4150.69	4462.73	8227.73	12148.7	4306.71	0.354498	-1.49615	8.19153e-05	0.000953038	elongation factor 1-alpha
PF3D7_1017500.1	33.0552	32.7771	222.564	130.538	104.734	32.9162	176.551	5.36625	2.42391	8.23245e-05	0.000955545	Name=ELC
PF3D7_1103800.1	129.512	76.5796	441.561	368.249	253.975	103.046	404.905	3.93185	1.97521	8.74279e-05	0.0010124	Name=NOT1
PF3D7_0929600.1	0	0	44.4962	26.6331	17.7823	0	35.5647	155.719	7.2828	8.77389e-05	0.00101362	G2 protein, putative
PF3D7_1324900.1	14701.2	12478.6	5182.17	4733.17	9273.8	13589.9	4957.67	0.364808	-1.45479	8.9422e-05	0.00102975	Name=LDH
PF3D7_1037300.1	4794.79	7460.18	1802.84	2163.62	4055.36	6127.49	1983.23	0.323649	-1.6275	8.95527e-05	0.00102975	Name=AAC1
PF3D7_1404800.1	3656.99	3849.31	1155.44	1483.52	2536.31	3753.15	1319.48	0.351541	-1.50824	9.13023e-05	0.00104743	conserved Plasmodium protein, unknown function
PF3D7_1331800.1	4568.29	3656.22	1421.36	1500.37	2786.56	4112.25	1460.86	0.355245	-1.49311	9.20667e-05	0.0010531	60S ribosomal protein L23, putative
PF3D7_1239500.1	7.62251	12.1488	101.878	73.8366	48.8716	9.88563	87.8575	8.87529	3.14979	9.22238e-05	0.0010531	Name=GyrB
PF3D7_1353200.1	2150.68	3969.32	732.631	1018.46	1967.77	3060	875.545	0.286092	-1.80545	9.24439e-05	0.00105318	Name=MAHRP2
PF3D7_1006200.1	3018.78	1765.98	755.91	719.729	1565.1	2392.38	737.819	0.308421	-1.69703	9.45841e-05	0.00107508	Name=ALBA3
PF3D7_0700800.1	10.1802	14.5541	98.0464	91.9235	53.676	12.3671	94.985	7.67077	2.93937	9.49425e-05	0.00107667	Name=MC-2TM
PF3D7_1211300.1	36.8354	40.0983	212.072	155.39	111.099	38.4669	183.731	4.77693	2.25608	9.59541e-05	0.00108565	Name=MCM8
PF3D7_1328000.1	10.1592	7.29227	85.2886	75.5421	44.5706	8.72573	80.4154	9.22938	3.20623	9.76269e-05	0.00109888	conserved Plasmodium protein, unknown function
PF3D7_1324500.1	20.3267	2.42975	142.63	103.886	67.3182	11.3782	123.258	10.8841	3.44416	9.77841e-05	0.00109888	DEAD box helicase, putative
PF3D7_0630300.1	26.6656	4.86194	178.885	109.876	80.0722	15.7638	144.381	9.19218	3.20041	9.77925e-05	0.00109888	DNA polymerase epsilon catalytic subunit A, putative
PF3D7_0400200.1	106.952	46.0615	395.876	311.919	215.202	76.507	353.897	4.63079	2.21126	9.88009e-05	0.00110769	#N/A
PF3D7_0208600.1	25.4285	7.28339	162.959	102.2	74.4676	16.356	132.579	8.13317	3.02382	0.000100589	0.00112519	Name=RRF1
PF3D7_1424100.1	8317.18	5692.53	2255.44	2506.41	4692.89	7004.85	2380.92	0.339895	-1.55684	0.000101727	0.0011333	Name=RPL5
PF3D7_1420700.1	6961.34	5962.98	2064.18	2550.54	4384.76	6462.16	2307.36	0.357047	-1.48581	0.000101969	0.0011333	Name=P113
PF3D7_0626800.1	13424.6	12990.5	5144.88	4755.08	9078.77	13207.6	4949.98	0.374787	-1.41586	0.000102049	0.0011333	Name=PyrK
PF3D7_0800400.1	135.068	67.8271	15.0767	11.1739	57.2864	101.448	13.1253	0.12969	-2.94686	0.000102234	0.0011333	Name=RIF
PF3D7_1451700.1	7.63156	0	109.378	48.96	41.4924	3.81578	79.169	20.9687	4.39017	0.000104994	0.00116129	Name=CNB
PF3D7_1320700.1	7.62106	2.43022	91.3196	50.6517	38.0056	5.02564	70.9856	14.2019	3.82801	0.000105938	0.00116911	conserved protein, unknown function
PF3D7_0616600.1	10.1719	2.42769	96.5666	61.8361	42.7506	6.29977	79.2013	12.6459	3.66059	0.000106813	0.00117613	conserved protein, unknown function
PF3D7_0915000.1	8.90017	1.21387	96.5674	56.6826	40.841	5.05702	76.625	15.2677	3.93241	0.000107365	0.00117943	Name=NDH2
PF3D7_0918500.1	164.009	48.5575	846.49	380.453	359.877	106.283	613.471	5.77702	2.53032	0.000107591	0.00117943	#N/A
PF3D7_0207000.1	88.9817	6.07075	652.638	312.587	265.069	47.5262	482.612	10.1701	3.34626	0.000111597	0.00122064	Name=MSP4
PF3D7_1229800.1	15.2383	6.07709	103.404	83.267	51.9967	10.6577	93.3356	8.78567	3.13515	0.000111955	0.00122184	Name=MyoJ
PF3D7_1416400.1	10.1712	9.71143	86.7612	79.8696	46.6283	9.9413	83.3154	8.38317	3.0675	0.000112315	0.00122291	conserved protein, unknown function
PF3D7_1337700.1	1.27086	0	74.7014	43.7925	29.9412	0.635431	59.247	95.2449	6.57357	0.000112548	0.00122291	Name=PH2
PF3D7_0511800.1	1844.14	1913.84	646.643	706.709	1277.83	1878.99	676.676	0.360109	-1.4735	0.000113744	0.00123319	Name=INO1
PF3D7_0730800.1	6856.28	6738.98	2236.52	2742.61	4643.6	6797.63	2489.56	0.366229	-1.44918	0.000114656	0.00124035	Plasmodium exported protein, unknown function
PF3D7_0413500.1	16.54	2.42609	141.045	75.5959	58.9016	9.48306	108.32	11.4854	3.52173	0.000115086	0.00124227	Name=PGM2
PF3D7_0618900.1	2.54149	0	58.1031	46.3669	26.7529	1.27074	52.235	41.7736	5.38452	0.000115589	0.00124498	Name=GPI1
PF3D7_0314900.1	3.81348	1.21416	76.9586	36.9264	29.7281	2.51382	56.9425	22.818	4.5121	0.000120827	0.00129856	conserved Plasmodium membrane protein, unknown function
PF3D7_0523000.1	6490.75	5571.04	2086.9	2353.86	4125.64	6030.89	2220.38	0.368162	-1.44159	0.00012277	0.00131657	Name=MDR1
PF3D7_0913200.1	3385.84	3289.56	1271.63	1213	2290.01	3337.7	1242.32	0.372214	-1.4258	0.00012466	0.00133395	Name=EF-1beta
PF3D7_1457100.1	545.096	671.718	142.622	215.513	393.737	608.407	179.067	0.294139	-1.76543	0.000127003	0.00135607	conserved Plasmodium protein, unknown function
PF3D7_1407800.1	3433.96	2828.21	945.581	1237.19	2111.24	3131.09	1091.39	0.34854	-1.5206	0.000128989	0.00137194	Name=PM4
PF3D7_0917000.1	33.0208	19.444	192.458	114.176	89.7748	26.2324	153.317	5.85396	2.54941	0.000129045	0.00137194	Name=MOP
PF3D7_0316300.2	71.283	6.06233	446.439	265.492	197.319	38.6727	355.965	9.22295	3.20523	0.000129362	0.00137235	Name=PPase
PF3D7_0312100.1	12.7047	4.85929	100.368	69.5449	46.8691	8.78201	84.9562	9.71043	3.27954	0.000132865	0.00140648	E3 ubiquitin-protein ligase
PF3D7_0306500.1	25.4383	4.8537	147.849	114.24	73.0952	15.146	131.044	8.68555	3.11862	0.000133998	0.00141544	Name=COX6C
PF3D7_1465400.1	591.548	666.049	185.554	220.764	415.979	628.798	203.159	0.322999	-1.6304	0.000135111	0.00142415	conserved protein, unknown function
PF3D7_1024800.1	5059.34	5590.68	1634.06	2176.14	3615.05	5325.01	1905.1	0.357745	-1.483	0.000136148	0.00143202	Name=EXP3
PF3D7_0710600.1	6612.72	5542.09	2149.4	2357.46	4165.42	6077.4	2253.43	0.370785	-1.43135	0.000139432	0.00146344	Name=RPL34
PF3D7_1032400.1	33.0569	8.49734	199.927	114.223	88.9259	20.7771	157.075	7.58265	2.9227	0.000142799	0.0014956	Name=PIGA
PF3D7_0920600.1	5.08111	1.21501	69.431	46.3606	30.5219	3.14806	57.8958	18.5277	4.21161	0.00014458	0.00151105	conserved Plasmodium protein, unknown function
PF3D7_1411900.1	977.559	1033.21	353.099	353.811	679.419	1005.38	353.455	0.351559	-1.50816	0.000145496	0.00151741	p1/s1 nuclease, putative
PF3D7_1037000.1	35.5582	14.5841	192.463	120.182	90.6969	25.0712	156.323	6.24859	2.64353	0.000147117	0.00153107	Name=REV3
PF3D7_1305100.1	3.81378	0	71.6751	39.5038	28.7482	1.90689	55.5894	29.5694	4.88603	0.000149767	0.00155537	Name=AMR3
PF3D7_1427300.1	15.2438	6.07487	113.202	72.9758	51.874	10.6593	93.0887	8.7626	3.13136	0.000150259	0.0015572	conserved Plasmodium protein, unknown function
PF3D7_0621800.1	3324.7	3293.33	1198.65	1290.12	2276.7	3309.01	1244.38	0.376051	-1.411	0.000150607	0.00155753	nascent polypeptide-associated complex subunit alpha, putative
PF3D7_0528200.1	2824.46	2982.03	1005	1149	1990.12	2903.24	1077	0.370945	-1.43072	0.000151473	0.00156322	Name=EIF3E
PF3D7_1316600.1	1575.27	894.179	358.466	392.359	805.067	1234.72	375.412	0.304046	-1.71764	0.000153094	0.00157634	Name=CCT
PF3D7_0920800.1	3306.9	2811.34	1025.43	1204.74	2087.1	3059.12	1115.09	0.364497	-1.45602	0.000153384	0.00157634	Name=IMPDH
PF3D7_0936000.1	6722.07	11122.3	2310.4	3319.74	5868.63	8922.18	2815.07	0.3155	-1.66429	0.000156192	0.00160101	Name=REX2
PF3D7_0617000.1	513.721	368.978	119.196	139.994	285.472	441.35	129.595	0.293576	-1.7682	0.000156726	0.00160101	Name=TOM40
PF3D7_0309600.1	5683.96	4051.79	1704.82	1758.23	3299.7	4867.88	1731.53	0.355707	-1.49124	0.000156758	0.00160101	Name=PfP2
PF3D7_1358000.1	7.61956	17.0149	101.138	90.1362	53.9772	12.3172	95.6371	7.74624	2.9535	0.000157553	0.0016058	patatin-like phospholipase, putative
PF3D7_0503200.1	7.62321	7.28858	89.0464	57.5258	40.371	7.45589	73.2861	9.83633	3.29812	0.000159447	0.00162176	Name=CDC6
PF3D7_0926300.1	31.7577	10.9348	189.424	106.459	84.6439	21.3463	147.941	6.94859	2.79672	0.000160386	0.00162625	protein kinase, putative
PF3D7_1431900.1	2.54133	3.64391	72.4418	38.6382	29.3163	3.09262	55.54	17.9348	4.16469	0.000160548	0.00162625	Name=ISC3
PF3D7_1312500.1	7.62611	2.42859	67.1528	62.6863	34.9735	5.02735	64.9196	12.9799	3.69821	0.00016128	0.00162678	conserved Plasmodium protein, unknown function
PF3D7_1102800.1	23930.9	53576.3	8222.41	12840.3	24642.5	38753.6	10531.4	0.27175	-1.87965	0.000161523	0.00162678	Name=ETRAMP11.2
PF3D7_0103000.1	10.1749	1.21347	105.608	54.9716	42.9921	5.6942	80.2899	14.2039	3.82822	0.000161589	0.00162678	vacuolar protein sorting-associated protein VTA1, putative
PF3D7_1452000.1	17.7786	13.3691	144.16	75.5421	62.7126	15.5739	109.851	7.06375	2.82043	0.00016462	0.00165391	Name=RON2
PF3D7_1474400.1	10.1587	7.2926	89.0639	66.0982	43.1534	8.72567	77.5811	8.9057	3.15473	0.00016496	0.00165396	conserved Plasmodium protein, unknown function
PF3D7_0532400.1	4137.28	3535.81	1100.21	1573	2586.58	3836.55	1336.61	0.348361	-1.52135	0.000165585	0.0016549	Name=LyMP
PF3D7_1206300.1	60.9528	92.3725	361.538	250.659	191.381	76.6626	306.099	3.99171	1.99701	0.000165725	0.0016549	conserved Plasmodium protein, unknown function
PF3D7_0406400.1	471.919	394.331	129.742	138.294	283.571	433.125	134.018	0.309402	-1.69245	0.000169413	0.00168831	Name=cGLO2
PF3D7_1033400.1	3666.44	3313.15	1236.26	1383.87	2399.93	3489.8	1310.06	0.375388	-1.41354	0.000170493	0.00169565	Name=HAD1
PF3D7_0525600.1	35.5712	2.42979	310.92	115.047	115.992	19.0005	212.983	11.2449	3.49119	0.000171546	0.00170268	RNA methyltransferase, putative
PF3D7_0721600.1	7245.72	6573.57	2740.2	2565.09	4781.15	6909.64	2652.65	0.38391	-1.38116	0.000178703	0.00177016	40S ribosomal protein S5, putative
PF3D7_0920500.1	8.90032	2.4277	89.777	52.3888	38.3734	5.66401	71.0829	12.6221	3.65788	0.000182732	0.00180645	ADP-ribosylation factor, putative
PF3D7_0408900.1	0	0	44.52	19.7491	16.0673	0	32.1346	140.736	7.13684	0.000184628	0.00182154	Name=KAE1
PF3D7_0619700.1	7.62944	4.85503	78.4583	55.8257	36.6921	6.24223	67.142	10.7829	3.43068	0.000186049	0.0018287	F-box protein FBXO1, putative
PF3D7_1109400.1	1309.28	1251.81	442.136	487.77	872.749	1280.54	464.953	0.363066	-1.4617	0.000186096	0.0018287	Name=ENP1
PF3D7_1361500.1	3.81499	1.21367	79.2107	31.7786	29.0045	2.51433	55.4946	22.2345	4.47473	0.000186616	0.00183017	PH domain-containing protein, putative
PF3D7_1424400.1	5568.21	5026.02	1786.13	2182.65	3640.75	5297.12	1984.39	0.374605	-1.41656	0.00018765	0.00183666	60S ribosomal protein L7-3, putative
PF3D7_0406100.1	3400.66	2340.68	869.151	1094.09	1926.14	2870.67	981.619	0.341931	-1.54822	0.000189496	0.00185106	V-type proton ATPase subunit B
PF3D7_1364600.1	11.4356	6.0734	95.0811	63.5376	44.0319	8.75449	79.3093	9.08487	3.18347	0.000189931	0.00185164	aldehyde reductase, putative
PF3D7_1031400.2	1.27087	1.21444	50.5554	41.2166	23.5643	1.24265	45.886	36.9485	5.20744	0.000190786	0.00185631	Name=OTU
PF3D7_0511000.1	3357.8	2334.09	1095.75	848.013	1908.91	2845.95	971.883	0.341534	-1.5499	0.000194149	0.00188531	Name=TCTP
PF3D7_0416300.1	31.7525	10.9367	167.549	113.32	80.8894	21.3446	140.434	6.59608	2.72161	0.000195814	0.00189774	Name=MCM9
PF3D7_1320100.1	3.81532	1.21356	67.8927	36.9331	27.4637	2.51444	52.4129	20.9974	4.39214	0.000205748	0.00198644	Name=ClpS
PF3D7_1446200.1	9529.31	10050.6	3222.23	4146.2	6737.09	9789.97	3684.22	0.376316	-1.40998	0.000205772	0.00198644	Name=LAP
PF3D7_1440000.1	5.07983	0	64.9089	48.9315	29.7301	2.53991	56.9202	22.6764	4.50312	0.00020781	0.0020022	conserved Plasmodium protein, unknown function
PF3D7_0202000.1	15214.3	9306.09	3178.62	4720.36	8104.84	12260.2	3949.49	0.322133	-1.63427	0.000212284	0.00204132	Name=KAHRP
PF3D7_1035900.1	15.255	26.7096	212.762	78.1485	83.2189	20.9823	145.456	6.92839	2.79252	0.000213846	0.00205234	Name=MAAP
PF3D7_0524400.1	1547.28	1169.02	384.767	529.028	907.524	1358.15	456.898	0.336354	-1.57195	0.000217057	0.00207911	Name=RBG1
PF3D7_0932500.1	5.08577	1.21388	69.408	42.0824	29.4475	3.14983	55.7452	17.8338	4.15655	0.000218082	0.00208488	Name=DHHC6
PF3D7_1436300.1	8887.05	6393.89	2232.57	3092.97	5151.62	7640.47	2662.77	0.348498	-1.52078	0.000221082	0.00210549	Name=PTEX150
PF3D7_0906500.1	728.295	445.645	160.714	189.777	381.108	586.97	175.245	0.298524	-1.74408	0.000221091	0.00210549	arginase
PF3D7_0316500.1	16.518	3.64406	107.91	79.8511	51.9807	10.081	93.8804	9.35425	3.22562	0.000224481	0.00213365	Name=NUF2
PF3D7_1203400.1	36.8388	34.0196	208.292	128.78	101.983	35.4292	168.536	4.75985	2.25092	0.000225421	0.00213846	Name=MFS4
PF3D7_0501800.1	111.786	26.7298	503.372	290.184	233.018	69.258	396.778	5.73598	2.52004	0.000226653	0.00214602	Name=CAF1A
PF3D7_1113300.1	15.2585	7.28271	110.899	69.5669	50.7517	11.2706	90.2328	8.02967	3.00534	0.000228204	0.00215657	Name=UGT
PF3D7_1026800.1	14202.5	11018.1	4567.27	4982.13	8692.52	12610.3	4774.7	0.378633	-1.40113	0.000230143	0.00216866	Name=RPS2
PF3D7_1323100.1	2870.02	2023.58	902.117	843.547	1659.82	2446.8	872.832	0.356743	-1.48704	0.000230363	0.00216866	60S ribosomal protein L6, putative
PF3D7_1109900.1	4259.2	2923.45	1216.03	1344.19	2435.72	3591.33	1280.11	0.356444	-1.48825	0.000233281	0.00219196	Name=RPL36
PF3D7_1249600.1	5.08309	0	70.1759	43.7914	29.7626	2.54154	56.9836	22.6951	4.50431	0.00023488	0.00220278	Name=LRR12
PF3D7_0731300.1	1363.43	1470.91	507.846	546.089	972.07	1417.17	526.967	0.371822	-1.42732	0.000235757	0.00220681	Name=PfG174
PF3D7_0414800.1	0	1.2135	88.2591	24.0499	28.3806	0.606752	56.1545	90.6952	6.50295	0.000239563	0.00223819	conserved Plasmodium protein, unknown function
PF3D7_1476600.1	40.644	20.6577	115.472	228.358	101.283	30.6509	171.915	5.61296	2.48876	0.000243121	0.00226681	Plasmodium exported protein, unknown function
PF3D7_0625400.1	471.571	642.329	121.477	201.802	359.295	556.95	161.639	0.290001	-1.78587	0.000243546	0.00226681	conserved Plasmodium protein, unknown function
PF3D7_0507300.1	0	2.42957	64.144	32.6264	24.8	1.21478	48.3852	39.2649	5.29517	0.000245173	0.0022738	Name=SOPT
PF3D7_1004000.1	4805.3	4031.26	1653.94	1740.57	3057.77	4418.28	1697.25	0.384142	-1.38029	0.000245218	0.0022738	60S ribosomal protein L13, putative
PF3D7_1403400.1	3.81485	4.85486	65.6326	47.2378	30.385	4.33485	56.4352	13.0078	3.70131	0.000249723	0.00231123	conserved Plasmodium protein, unknown function
PF3D7_1408600.1	8680.05	5758.45	2573.32	2617.69	4907.38	7219.25	2595.51	0.359529	-1.47582	0.000250541	0.00231445	40S ribosomal protein S8e, putative
PF3D7_0921700.1	34.3428	31.548	212.72	115.959	98.6423	32.9454	164.339	4.99177	2.31955	0.000251847	0.00232217	conserved protein, unknown function
PF3D7_1426600.1	0	0	34.7155	24.0388	14.6886	0	29.3772	128.607	7.00682	0.000256278	0.00235862	conserved Plasmodium protein, unknown function
PF3D7_0908500.1	6.34995	0	70.9462	51.5074	32.2009	3.17498	61.2268	19.4887	4.28456	0.000259289	0.00238188	conserved Plasmodium protein, unknown function
PF3D7_1033900.1	11.4425	16.9952	107.132	82.4457	54.5037	14.2188	94.7887	6.66001	2.73552	0.000260227	0.00238606	ubiquitin-conjugating enzyme E2, putative
PF3D7_1341200.1	5457.19	5052.03	1978.11	2145.37	3658.17	5254.61	2061.74	0.392363	-1.34974	0.000263278	0.00240956	60S ribosomal protein L18, putative
PF3D7_0312800.1	5569.56	3889.18	1730.64	1731.35	3230.18	4729.37	1730.99	0.366015	-1.45002	0.000264248	0.00241395	60S ribosomal protein L26, putative
PF3D7_0412000.1	86.3932	17.0073	368.264	261.868	183.383	51.7003	315.066	6.10342	2.60962	0.000264829	0.00241479	LITAF-like zinc finger protein, putative
PF3D7_0423700.1	88.9927	13.354	279.905	407.069	197.33	51.1733	343.487	6.72129	2.74874	0.000270481	0.00246177	Name=ETRAMP4
PF3D7_1414300.1	5160.99	3617.25	1599.56	1625.52	3000.83	4389.12	1612.54	0.3674	-1.44458	0.00027912	0.00253572	60S ribosomal protein L10, putative
PF3D7_1338300.1	7422.94	6957.72	2873.39	2851.64	5026.42	7190.33	2862.52	0.398108	-1.32877	0.000281178	0.00254973	Name=EF-1gamma
PF3D7_0615500.1	22.8701	1.21474	151.68	109.042	71.2017	12.0424	130.361	10.8743	3.44285	0.000283698	0.00256786	Name=CRK5
PF3D7_1204300.1	6195.78	5961.42	2521.88	2289.1	4242.04	6078.6	2405.49	0.395738	-1.33738	0.000284306	0.00256864	Name=EIF5A
PF3D7_1439400.1	64.8307	7.28477	324.431	226.713	155.815	36.0577	275.572	7.65803	2.93697	0.000284922	0.00256951	cytochrome b-c1 complex subunit Rieske, putative
PF3D7_1322300.1	35.5669	8.5053	179.617	122.768	86.6144	22.0361	151.193	6.88007	2.78242	0.000285569	0.00257065	BRCT domain-containing protein, putative
PF3D7_0211500.1	2.54074	1.21492	46.0346	43.7861	23.3941	1.87783	44.9104	24.0328	4.58693	0.000286724	0.00257634	GAF domain-related protein, putative
PF3D7_1029800.1	31.7832	10.9259	177.298	101.338	80.3363	21.3546	139.318	6.54137	2.70959	0.0002877	0.00258041	Name=HPR2
PF3D7_0416800.1	2773.34	1861.36	806.943	841.975	1570.9	2317.35	824.459	0.355782	-1.49093	0.000289318	0.00258465	Name=SAR1
PF3D7_1437700.1	7.62361	0	58.86	72.982	34.8664	3.81181	65.921	17.4562	4.12566	0.000289732	0.00258465	succinyl-CoA ligase, putative
PF3D7_0104800.1	15.2532	6.07106	105.631	68.6991	48.9136	10.6621	87.1651	8.20301	3.03615	0.000289745	0.00258465	Name=NPT1
PF3D7_1421300.1	3.81228	2.42909	59.612	41.2153	26.7672	3.12068	50.4136	16.2036	4.01824	0.000293445	0.0026086	conserved Plasmodium protein, unknown function
PF3D7_1435600.1	10.1603	14.5829	113.21	66.9606	51.2286	12.3716	90.0855	7.27754	2.86345	0.000293488	0.0026086	conserved Plasmodium protein, unknown function
PF3D7_1477600.1	19.0497	36.459	151.705	133.919	85.283	27.7544	142.812	5.13911	2.36152	0.000296008	0.00262391	Name=SURF14.1
PF3D7_0503600.1	12.7065	14.5758	144.13	59.2451	57.6642	13.6412	101.687	7.45741	2.89868	0.000296794	0.00262391	Name=MyoB
PF3D7_0313800.1	26.6835	2.42932	170.541	108.186	76.9601	14.5564	139.364	9.61217	3.26486	0.000296925	0.00262391	conserved Plasmodium protein, unknown function
PF3D7_1245500.1	5.08982	0	66.3712	43.8131	28.8185	2.54491	55.0921	21.9247	4.45448	0.000297341	0.00262391	conserved Plasmodium protein, unknown function
PF3D7_1227600.1	69.8641	4.86013	428.664	235.235	184.656	37.3621	331.95	8.90087	3.15395	0.00029787	0.00262391	Name=SPC24
PF3D7_1321500.1	21.5952	3.64495	138.106	85.8536	62.3	12.6201	111.98	8.90995	3.15542	0.000303236	0.00266434	Name=PDEbeta
PF3D7_1432200.1	5.08063	3.64539	65.6599	45.5004	29.9716	4.36301	55.5801	12.7659	3.67422	0.000303539	0.00266434	conserved Plasmodium protein, unknown function
PF3D7_0519400.1	6244.48	5164.1	2297.28	2150.35	3964.05	5704.29	2223.81	0.389857	-1.35898	0.000304268	0.00266599	Name=RPS24
PF3D7_0306900.1	6965.67	5801.63	2557.61	2445	4442.48	6383.65	2501.3	0.391835	-1.35168	0.00030526	0.00266995	40S ribosomal protein S23, putative
PF3D7_1314200.1	11.4292	3.64611	92.0813	57.5152	41.1679	7.53764	74.7982	9.96669	3.31711	0.000312613	0.00272942	Name=TERT
PF3D7_1036800.1	13.9806	9.71475	98.0899	71.2724	48.2644	11.8477	84.6811	7.15913	2.83978	0.000319754	0.00278683	Name=ACT
PF3D7_1328200.1	12.6984	34.0323	157.749	118.462	80.7353	23.3653	138.105	5.90041	2.56081	0.00032097	0.00279249	conserved Plasmodium protein, unknown function
PF3D7_1130700.1	54.6118	18.2286	233.213	160.534	116.647	36.4202	196.874	5.41554	2.43711	0.000322041	0.00279552	Name=SMC1
PF3D7_1216200.1	1722.69	1461.61	603.563	603.739	1097.9	1592.15	603.651	0.379149	-1.39916	0.000322451	0.00279552	glycerol-3-phosphate dehydrogenase [NAD(+)], putative
PF3D7_1234200.1	44.4516	23.0895	158.494	163.109	97.2862	33.7705	160.802	4.76745	2.25322	0.000326804	0.00282829	#N/A
PF3D7_0922600.1	1077.92	1328.32	375.742	483.474	816.363	1203.12	429.608	0.357002	-1.48599	0.000327559	0.00282986	glutamine synthetase, putative
PF3D7_1126200.1	3594.72	2694.55	1097.66	1254.79	2160.43	3144.64	1176.23	0.374034	-1.41876	0.000329508	0.00284172	Name=RPS18
PF3D7_1213800.1	1682.02	1561.13	589.388	652.507	1121.26	1621.57	620.947	0.38291	-1.38492	0.000332635	0.00285862	Name=PRS
PF3D7_1205000.1	7.6269	8.49916	70.9228	66.1238	38.2932	8.06303	68.5233	8.49544	3.08669	0.000332697	0.00285862	conserved protein, unknown function
PF3D7_1133300.1	3.81372	0	66.3941	34.3509	26.1397	1.90686	50.3725	26.7832	4.74326	0.000333502	0.00285862	Name=CDC50B
PF3D7_1351400.1	6664.26	5874.94	2511.49	2490.53	4385.31	6269.6	2501.01	0.398913	-1.32585	0.000333786	0.00285862	60S ribosomal protein L17, putative
PF3D7_1129300.1	5.08037	4.86076	59.6233	53.2259	30.6976	4.97057	56.4246	11.3559	3.50537	0.000334621	0.00286081	conserved Plasmodium protein, unknown function
PF3D7_1117000.1	7.62277	0	85.275	48.0802	35.2445	3.81138	66.6776	17.6646	4.14279	0.000340477	0.00290583	MFS domain-containing protein P115, putative
PF3D7_0207100.1	39.3713	4.86096	246.799	121.903	103.233	22.1161	184.351	8.35947	3.06341	0.000341581	0.00291022	conserved Plasmodium protein, unknown function
PF3D7_0320400.1	19.0474	9.72359	101.141	88.4167	54.5821	14.3855	94.7788	6.60228	2.72296	0.00034445	0.00292509	Name=Cap380
PF3D7_1339700.1	86.3611	171.352	581.906	385.45	306.267	128.857	483.678	3.75236	1.9078	0.000344513	0.00292509	conserved Plasmodium protein, unknown function
PF3D7_0625300.1	43.1874	12.1507	196.222	137.362	97.2305	27.669	166.792	6.04192	2.59501	0.00034809	0.00294827	DNA polymerase 1, putative
PF3D7_0816200.1	3.81895	6.06197	76.1645	42.1015	32.0367	4.94046	59.133	11.9499	3.57893	0.000348438	0.00294827	Name=VPS2
PF3D7_0719600.1	4067.06	3957.58	1525.68	1676.18	2806.63	4012.32	1600.93	0.398996	-1.32555	0.000355812	0.00300066	60S ribosomal protein L11a, putative
PF3D7_0820700.1	87.658	30.3722	330.54	230.953	169.881	59.0151	280.747	4.7635	2.25202	0.000356386	0.00300066	Name=KDH
PF3D7_1347900.1	17.7803	4.86105	114.721	72.9694	52.5828	11.3207	93.845	8.32168	3.05687	0.000356565	0.00300066	conserved Plasmodium protein, unknown function
PF3D7_0422400.1	5455.01	4915.75	1981.83	2156.59	3627.29	5185.38	2069.21	0.399042	-1.32539	0.000357062	0.00300066	Name=RPS19
PF3D7_1212300.1	11.4325	8.50507	94.3357	60.9556	43.8072	9.96879	77.6456	7.80113	2.96368	0.000358719	0.00300946	WD repeat-containing protein, putative
PF3D7_1002800.1	2.54038	4.86039	55.0934	48.0764	27.6426	3.70038	51.5849	13.897	3.7967	0.000361474	0.00302742	DnaJ protein, putative
PF3D7_1206500.1	3.81283	6.07183	64.8906	48.9458	30.9303	4.94233	56.9182	11.4951	3.52295	0.000364862	0.00305062	Tat binding protein 1(TBP-1)-interacting protein, putative
PF3D7_0821700.1	2429.38	2232.68	919.53	919.074	1625.17	2331.03	919.302	0.394379	-1.34235	0.000371056	0.00309716	60S ribosomal protein L22, putative
PF3D7_0520000.1	5723.1	5208.59	2209.16	2196.61	3834.36	5465.84	2202.89	0.40303	-1.31104	0.000375862	0.00313198	Name=RPS9
PF3D7_1200600.1	669.153	1198.52	205.306	340.782	603.439	933.835	273.044	0.292256	-1.7747	0.000376999	0.00313615	Name=VAR2CSA
PF3D7_1247800.1	2.54234	1.21414	53.569	34.3502	22.9189	1.87824	43.9596	23.5314	4.55652	0.000382967	0.00318043	Name=DPAP2
PF3D7_1465900.1	5963.09	5131.49	2234.7	2207.03	3884.07	5547.29	2220.86	0.400355	-1.32065	0.000384802	0.0031903	40S ribosomal protein S3
PF3D7_0909600.1	11.4375	4.85789	94.3207	54.0962	41.1781	8.1477	74.2085	9.14112	3.19237	0.000393471	0.00325535	conserved protein, unknown function
PF3D7_1120700.1	5.0807	2.43022	58.8672	44.6421	27.7551	3.75546	51.7547	13.8368	3.79043	0.000394038	0.00325535	conserved Plasmodium protein, unknown function
PF3D7_0830400.1	2633.4	1774.53	759.691	839.1	1501.68	2203.97	799.396	0.362705	-1.46313	0.000394996	0.00325535	CRA domain-containing protein, putative
PF3D7_0415200.1	19.0488	20.6611	134.348	86.7022	65.19	19.855	110.525	5.56815	2.4772	0.000395287	0.00325535	conserved Plasmodium protein, unknown function
PF3D7_0103500.1	35.5613	12.1523	166.042	115.894	82.4122	23.8568	140.968	5.92273	2.56626	0.000397366	0.00326701	conserved Plasmodium protein, unknown function
PF3D7_0322000.1	8875.76	7450.42	3121.82	3404.41	5713.1	8163.09	3263.12	0.399738	-1.32287	0.000400931	0.00329084	Name=CYP19A
PF3D7_0105700.1	6.34882	1.21551	55.1001	54.0791	29.1859	3.78216	54.5896	14.5311	3.86107	0.000406946	0.00333416	asparagine-rich antigen Pfa35-2
PF3D7_1311900.1	2792.56	1857.42	716.905	926.414	1573.33	2324.99	821.66	0.353381	-1.50071	0.000407857	0.00333416	Name=vapA
PF3D7_1243500.1	13.9961	15.7688	111.627	74.7383	54.0325	14.8824	93.1825	6.26181	2.64658	0.000408236	0.00333416	Name=SNF7
PF3D7_0915400.1	17067.9	17617.5	6810.77	7414.57	12227.7	17342.7	7112.67	0.410122	-1.28587	0.000409706	0.00334062	Name=PFK9
PF3D7_0419300.1	21.6071	2.42861	112.425	106.481	60.7353	12.0179	109.453	9.14706	3.19331	0.000411302	0.00334811	conserved Plasmodium protein, unknown function
PF3D7_1019700.1	16.5175	1.21472	119.23	74.6987	52.9152	8.86613	96.9644	10.9968	3.45901	0.00041946	0.00340596	conserved Plasmodium protein, unknown function
PF3D7_0934800.1	8.89786	23.0696	144.865	76.4282	63.3151	15.9838	110.646	6.91	2.78869	0.00041979	0.00340596	Name=PKAc
PF3D7_0102900.1	2952.05	2764.23	1123.56	1169.49	2002.33	2858.14	1146.53	0.401142	-1.31782	0.000423821	0.00343302	aspartate--tRNA ligase
PF3D7_1425300.1	33.0879	1.21275	220.222	134.023	97.1363	17.1503	177.122	10.365	3.37365	0.000425762	0.00344309	conserved Plasmodium protein, unknown function
PF3D7_1447000.1	5426.21	4366.41	1875.72	1999.13	3416.87	4896.31	1937.42	0.39569	-1.33756	0.000429456	0.00346728	40S ribosomal protein S5
PF3D7_0321400.1	0	0	35.4527	18.8973	13.5875	0	27.175	119	6.89481	0.000432492	0.00348608	Name=pPK1
PF3D7_0608700.1	3826.78	2736.91	1157.61	1314.5	2258.95	3281.85	1236.05	0.376628	-1.40879	0.000434625	0.00349743	Name=CCT6
PF3D7_0824300.1	5.08489	1.21409	58.8496	42.0797	26.8071	3.14949	50.4646	16.1404	4.0126	0.000435318	0.00349743	Name=Obg2
PF3D7_0307100.1	3305.68	2414.34	1062.41	1116.25	1974.67	2860.01	1089.33	0.380886	-1.39257	0.000439212	0.00352298	Name=RPS12
PF3D7_1308800.1	87.7204	20.6382	370.442	225.862	176.166	54.1793	298.152	5.51144	2.46243	0.000439984	0.00352344	Name=INT
PF3D7_1242700.1	4581.28	3333.29	1379.14	1622.34	2729.01	3957.28	1500.74	0.379227	-1.39887	0.000447275	0.00357602	40S ribosomal protein S17, putative
PF3D7_0529400.1	182.891	29.1649	716.992	500.493	357.385	106.028	608.742	5.74595	2.52254	0.000448382	0.00357908	conserved Plasmodium protein, unknown function
PF3D7_1009700.1	3.81086	18.225	117.731	72.1166	52.9708	11.0179	94.9236	8.58604	3.10199	0.000453092	0.00361083	tubulin--tyrosine ligase, putative
PF3D7_1346700.1	7.62594	6.07161	61.1171	62.6858	34.3751	6.84877	61.9015	9.04688	3.17742	0.000456583	0.00363278	Name=P48/45
PF3D7_0216500.1	12.7	12.1528	103.4	65.2428	48.3739	12.4264	84.3215	6.79035	2.76349	0.000457712	0.0036359	conserved Plasmodium protein, unknown function
PF3D7_0709100.1	76.2218	13.3642	317.715	227.516	158.704	44.793	272.615	6.09638	2.60795	0.0004594	0.00364344	Cg1 protein
PF3D7_1221800.1	30.4935	15.7915	147.906	102.174	74.0912	23.1425	125.04	5.41311	2.43646	0.000461797	0.00365657	conserved protein, unknown function
PF3D7_0617500.1	68.8017	23.015	2.26159	3.43799	24.3791	45.9083	2.84979	0.0618044	-4.01615	0.000463578	0.0036648	#N/A
PF3D7_0315100.1	868.622	663.819	233.098	300.618	516.539	766.22	266.858	0.348204	-1.52199	0.000465784	0.00367634	Name=eIF4E
PF3D7_1142300.1	34.2899	23.0904	153.968	117.609	82.2393	28.6901	135.788	4.73835	2.24439	0.000471945	0.00371421	conserved Plasmodium membrane protein, unknown function
PF3D7_1144000.1	3310.41	2611.37	1191.07	1131.14	2061	2960.89	1161.1	0.39216	-1.35049	0.000472088	0.00371421	Name=RPS21
PF3D7_1407100.1	3560.85	2388.02	958.178	1204.01	2027.77	2974.44	1081.1	0.363447	-1.46018	0.000473477	0.0037192	Name=NOP1
PF3D7_0632700.1	35.6586	10.9069	168.139	112.575	81.82	23.2828	140.357	6.04495	2.59573	0.000481438	0.00377573	Name=RIF
PF3D7_0811600.1	8.89278	3.64469	58.8635	64.3919	33.9482	6.26873	61.6277	9.86478	3.30229	0.00049996	0.00391476	conserved protein, unknown function
PF3D7_0728200.1	2.54266	0	55.0755	30.9167	22.1337	1.27133	42.9961	34.3575	5.10255	0.000506908	0.00396288	Name=ALP3
PF3D7_1455800.1	2.54047	1.21506	50.5646	33.4822	21.9506	1.87776	42.0234	22.4951	4.49154	0.000515938	0.00402652	Name=CCp2
PF3D7_1460700.1	3448.92	3070.82	1334.93	1314.34	2292.25	3259.87	1324.63	0.406351	-1.2992	0.000517032	0.00402652	Name=RPL27
PF3D7_1202200.1	36.869	8.49785	167.489	122.808	83.9161	22.6834	145.149	6.41658	2.68181	0.000517498	0.00402652	Name=PIC
PF3D7_0913300.1	1694.03	1666.25	534.986	735.882	1157.79	1680.14	635.434	0.378142	-1.403	0.000519232	0.00403366	conserved protein, unknown function
PF3D7_1336700.1	699.262	518.352	181.822	232.737	408.043	608.807	207.28	0.340386	-1.55476	0.00052263	0.00405367	Name=PV3
PF3D7_0717400.1	1194.36	1328.89	441.451	528.045	873.185	1261.62	484.748	0.384172	-1.38018	0.00052826	0.00409091	queuine tRNA-ribosyltransferase, putative
PF3D7_0317600.1	5598.18	3757.49	1778.98	1771.65	3226.57	4677.83	1775.32	0.379523	-1.39774	0.000532975	0.00412095	Name=RPS11
PF3D7_0307200.1	9145.05	7360.84	3326.45	3371.53	5800.97	8252.94	3348.99	0.405795	-1.30118	0.000538054	0.00415371	60S ribosomal protein L7, putative
PF3D7_0605500.1	1.27126	1.21406	43.7595	34.3511	20.149	1.24266	39.0553	31.4498	4.97498	0.000542103	0.00417843	cyclin dependent kinase binding protein, putative
PF3D7_1333300.1	307.719	222.119	76.1953	80.7324	171.691	264.919	78.4639	0.296179	-1.75546	0.00055169	0.00424569	transmembrane emp24 domain-containing protein, putative
PF3D7_0820300.1	1135.67	1225.91	418.091	493.66	818.331	1180.79	455.876	0.386026	-1.37323	0.000555517	0.00426835	conserved Plasmodium protein, unknown function
PF3D7_1012900.1	1256.51	1003.44	401.469	453.331	778.686	1129.97	427.4	0.378218	-1.40271	0.000556365	0.00426835	Name=ATG18
PF3D7_0704100.1	17.7764	54.6987	218.892	154.511	111.47	36.2376	186.701	5.14517	2.36322	0.000558236	0.00427606	Name=BTP2
PF3D7_1425900.1	649.983	473.211	140.303	219.035	370.633	561.597	179.669	0.319765	-1.64491	0.000565863	0.00432776	conserved Plasmodium protein, unknown function
PF3D7_0919200.1	1.27131	4.85604	64.8838	34.3517	26.3407	3.06367	49.6177	16.1032	4.00927	0.000570028	0.00435286	PPPDE peptidase, putative
PF3D7_0508300.1	529.789	362.016	129.044	158.837	294.921	445.902	143.941	0.322733	-1.63159	0.000574301	0.00437871	Name=TPT
PF3D7_1478000.1	129.77	331.175	695.428	1002.49	539.716	230.473	848.958	3.68185	1.88043	0.000577292	0.00439472	Name=GEXP17
PF3D7_0807900.1	790.899	739.196	249.711	314.339	523.536	765.048	282.025	0.368551	-1.44006	0.000579974	0.00440834	Name=TyrRS
PF3D7_0821800.1	922.195	717.091	281.36	320.394	560.26	819.643	300.877	0.367054	-1.44593	0.000587677	0.00446002	Name=SEC61B
PF3D7_0515400.1	1.2707	0	52.8217	31.7695	21.4655	0.635349	42.2956	67.9606	6.08663	0.000589698	0.00446315	conserved protein, unknown function
PF3D7_0813900.1	4744.1	4362.41	1862.47	1913.71	3220.67	4553.25	1888.09	0.414668	-1.26997	0.0005899	0.00446315	Name=RPS16
PF3D7_1472800.1	68.6875	16.9869	291.167	176.946	138.447	42.8372	234.056	5.47393	2.45258	0.00059314	0.0044808	HSP20-like chaperone, putative
PF3D7_1142500.1	1269.15	846.615	376.917	385.93	719.653	1057.88	381.424	0.360572	-1.47164	0.000594197	0.00448192	Name=RPL28
PF3D7_1231200.1	2.5432	3.6412	80.721	23.1893	27.5237	3.0922	51.9552	16.7893	4.06947	0.000603018	0.00454151	conserved Plasmodium protein, unknown function
PF3D7_0618000.1	2.54066	7.28978	77.7315	38.6344	31.5491	4.91522	58.1829	11.7961	3.56024	0.000621536	0.00467383	conserved Plasmodium membrane protein, unknown function
PF3D7_1341800.1	0	0	29.4268	20.609	12.5089	0	25.0179	109.523	6.77509	0.000624016	0.00468535	Name=IMC1k
PF3D7_0717000.1	5.08694	1.2136	49.7886	45.5216	25.4027	3.15027	47.6551	15.2345	3.92927	0.000627447	0.00470395	conserved Plasmodium membrane protein, unknown function
PF3D7_1249100.1	1562.73	1359.44	549.967	607.208	1019.84	1461.08	578.587	0.395982	-1.33649	0.000632648	0.00473574	conserved protein, unknown function
PF3D7_0601900.1	4441.09	1790.33	670.08	1102.49	2001	3115.71	886.284	0.284435	-1.81383	0.000634249	0.00473663	conserved Plasmodium protein, unknown function
PF3D7_0416500.1	1.27153	0	42.2473	39.507	20.7564	0.635766	40.8771	65.6468	6.03665	0.000634688	0.00473663	Name=MAF1
PF3D7_1340700.1	31.8276	8.48595	173.438	91.08	76.2079	20.1568	132.259	6.5818	2.71848	0.000636971	0.00474649	Name=RAB11b
PF3D7_1307700.1	699.904	732.673	264.897	278.161	493.908	716.288	271.529	0.379052	-1.39953	0.00064085	0.0047682	TOM1-like protein, putative
PF3D7_1306200.1	15.2496	2.42901	104.886	61.8236	46.097	8.8393	83.3547	9.47807	3.24459	0.000645997	0.00479901	conserved protein, unknown function
PF3D7_1413700.1	31.7568	43.7406	175.842	137.364	97.1759	37.7487	156.603	4.14706	2.05209	0.000646937	0.00479901	conserved Plasmodium protein, unknown function
PF3D7_0105300.1	14.0057	2.42428	115.369	49.8383	45.4094	8.215	82.6038	10.1118	3.33797	0.000655315	0.00485386	Name=CAP
PF3D7_1234600.1	12.7047	1.21483	86.7842	63.5347	41.0596	6.95974	75.1594	10.8646	3.44156	0.00066776	0.00493862	Name=TOC75
PF3D7_1019100.1	2.54004	7.29158	70.1909	42.0647	30.5218	4.91581	56.1278	11.3762	3.50795	0.000682908	0.00503594	conserved Plasmodium protein, unknown function
PF3D7_1017100.1	10.1675	1.21437	89.0361	46.3696	36.6969	5.69094	67.7029	11.9771	3.5822	0.000682961	0.00503594	Name=RON12
PF3D7_1135100.1	697.562	819.919	193.181	321.121	507.946	758.74	257.151	0.338742	-1.56174	0.000687457	0.00505706	Name=PPM8
PF3D7_0524600.1	33.0707	12.1339	161.426	97.0616	75.923	22.6023	129.244	5.73249	2.51916	0.000687875	0.00505706	50S ribosomal protein L12, apicoplast, putative
PF3D7_0408500.1	17.794	1.21431	116.952	75.5667	52.8818	9.50417	96.2594	10.1813	3.34785	0.000690047	0.00506548	Name=FEN1
PF3D7_0314400.1	702.877	539.143	176.559	250.746	417.331	621.01	213.652	0.343916	-1.53987	0.000698878	0.00511807	Name=PPP6
PF3D7_1123400.1	3546.69	2657.42	1076.03	1339.5	2154.91	3102.06	1207.76	0.389327	-1.36095	0.000699286	0.00511807	Name=ERF3
PF3D7_1409300.1	15.2583	1.21381	115.426	60.1191	48.0043	8.23604	87.7725	10.7192	3.42212	0.000709496	0.0051851	Name=DDI1
PF3D7_0803200.1	25.4148	21.8622	132.053	96.1684	68.8745	23.6385	114.11	4.83091	2.2723	0.000710921	0.00518656	filament assembling protein, putative
PF3D7_0201800.1	4436.44	4576.06	1561.79	2072.19	3161.62	4506.25	1816.99	0.403193	-1.31046	0.000711798	0.00518656	Name=KAHsp40
PF3D7_0903900.1	2857.09	3163.91	1236.4	1266.77	2131.04	3010.5	1251.58	0.415733	-1.26627	0.000718952	0.00523096	Name=RPL32
PF3D7_0614000.1	35.5907	4.85687	163.728	126.234	82.6026	20.2238	144.981	7.19079	2.84615	0.000731072	0.00531131	thiamine-phosphate synthase, putative
PF3D7_0809700.1	0	0	24.1365	24.0527	12.0473	0	24.0946	105.439	6.72026	0.000735911	0.0053386	Name=RUVB1
PF3D7_0510000.1	17.7884	3.64409	110.928	66.1131	49.6185	10.7163	88.5208	8.2961	3.05243	0.000741953	0.00537453	conserved Plasmodium protein, unknown function
PF3D7_1461700.1	1.27284	0	36.1985	42.9589	20.1076	0.63642	39.5787	63.5318	5.98941	0.000744779	0.00538709	conserved Plasmodium protein, unknown function
PF3D7_0622200.1	595.998	653.412	169.025	262.749	420.296	624.705	215.887	0.345395	-1.53368	0.00075033	0.0054193	radical SAM protein, putative
PF3D7_1403600.1	6.36491	4.84959	57.312	50.6936	29.805	5.60725	54.0028	9.64519	3.26981	0.000760442	0.0054843	Name=Sel1
PF3D7_0700700.1	0	0	39.1893	12.0366	12.8065	0	25.613	112.209	6.81005	0.000763836	0.00550073	#N/A
PF3D7_1473400.1	0	2.42975	54.3352	26.6155	20.8451	1.21487	40.4753	32.8702	5.03871	0.000768731	0.00552791	conserved protein, unknown function
PF3D7_0807300.1	455.444	395.49	143.312	157.2	287.862	425.467	150.256	0.353115	-1.50179	0.00077303	0.00555074	Name=RAB18
PF3D7_0220100.1	644.077	769.046	209.797	297.059	479.995	706.562	253.428	0.35853	-1.47983	0.000779994	0.0055926	DnaJ protein, putative
PF3D7_1402200.1	54.699	25.4788	211.958	143.45	108.897	40.0889	177.704	4.43978	2.15049	0.000784301	0.00561532	Name=ApiCOX19
PF3D7_1436200.1	8.88952	3.64604	70.9474	48.0727	32.8889	6.26778	59.5101	9.53103	3.25263	0.000791166	0.00565143	Name=BCP1
PF3D7_0805300.1	0	0	30.1867	18.0296	12.0541	0	24.1081	105.557	6.72188	0.000791635	0.00565143	zinc finger protein, putative
PF3D7_0809400.1	16.5199	6.0727	100.359	63.5403	46.623	11.2963	81.9498	7.27898	2.86374	0.000795717	0.00567236	conserved protein, unknown function
PF3D7_1104900.1	22.8587	9.7228	103.402	89.2778	56.3154	16.2908	96.34	5.92743	2.56741	0.000799279	0.00568612	calcium/calmodulin-dependent protein kinase, putative
PF3D7_1341300.1	4256.2	2785.41	1328.48	1386.23	2439.08	3520.8	1357.35	0.385529	-1.37509	0.000800655	0.00568612	60S ribosomal protein L18-2, putative
PF3D7_0813400.1	5989.65	6118.5	2156.85	2815.17	4270.04	6054.07	2486.01	0.410618	-1.28413	0.000801105	0.00568612	conserved protein, unknown function
PF3D7_1103100.1	9358.37	6205.31	3091.44	3014.51	5417.41	7781.84	3052.98	0.392326	-1.34987	0.000802802	0.00568997	Name=RPP1
PF3D7_0715300.1	5.08265	1.21464	64.8958	31.7692	25.7406	3.14865	48.3325	15.4611	3.95057	0.000808607	0.0057229	calcium/calmodulin-dependent protein kinase, putative
PF3D7_1103400.1	29.214	21.872	147.923	95.2938	73.5756	25.543	121.608	4.76626	2.25286	0.000812666	0.00574339	Name=SufD
PF3D7_1003400.1	10.1599	12.1529	98.1171	54.9412	43.8428	11.1564	76.5292	6.86038	2.77829	0.000831624	0.00586896	conserved Plasmodium protein, unknown function
PF3D7_1411000.1	0	19.4443	117.74	103.874	60.2645	9.72213	110.807	11.3441	3.50387	0.000839898	0.00591888	conserved Plasmodium protein, unknown function
PF3D7_0218500.1	738.578	443.146	191.639	206.963	395.082	590.862	199.301	0.337313	-1.56784	0.000841829	0.00592403	Name=SNRPD2
PF3D7_1346100.1	1840.97	1088.9	525.85	533.321	997.26	1464.94	529.585	0.361525	-1.46783	0.000846378	0.00594755	Name=SEC61A
PF3D7_1115300.1	1265.8	958.182	305.595	483.438	753.253	1111.99	394.517	0.354689	-1.49537	0.000847832	0.00594929	Name=FP2B
PF3D7_1420100.1	1.27014	1.21514	40.7546	31.7643	18.751	1.24264	36.2594	29.1983	4.86781	0.00084918	0.00595029	conserved Plasmodium protein, unknown function
PF3D7_1440400.1	6.35102	0	61.8855	43.784	28.0051	3.17551	52.8348	16.8061	4.07091	0.000851996	0.00596155	zinc finger protein, putative
PF3D7_1034700.1	6.36059	1.21323	50.5374	48.9627	26.7685	3.78691	49.7501	13.2307	3.72582	0.0008625	0.0060241	ADP-ribosylation factor, putative
PF3D7_0917400.1	2.54019	0	43.774	33.4808	19.9488	1.2701	38.6274	30.8601	4.94767	0.000863378	0.0060241	conserved Plasmodium protein, unknown function
PF3D7_1444200.1	0	0	27.1484	19.7615	11.7275	0	23.4549	102.678	6.68198	0.000873004	0.00608267	calmodulin-like protein
PF3D7_1120600.1	35.5573	18.2306	182.653	92.7108	82.288	26.8939	137.682	5.1287	2.35859	0.000875113	0.00608876	DDRGK domain-containing protein, putative
PF3D7_0924300.1	7.63283	1.21321	65.6229	43.809	29.5695	4.42302	54.7159	12.4614	3.6394	0.000888002	0.00616767	Name=TPK
PF3D7_1115700.1	3924.63	3004.15	1492.67	1325.66	2436.78	3464.39	1409.16	0.406775	-1.2977	0.000888955	0.00616767	Name=FP2A
PF3D7_0106000.1	5.08228	8.5031	85.2723	39.4958	34.5884	6.79269	62.384	9.1739	3.19753	0.00089473	0.00619902	conserved protein, unknown function
PF3D7_0210600.1	2.5436	4.85416	58.0856	36.0744	25.3894	3.69888	47.08	12.6941	3.66609	0.000898311	0.00620667	Name=CERLI1
PF3D7_0933300.1	21.5987	3.64435	120.742	76.4144	55.5998	12.6215	98.578	7.84177	2.97118	0.00089835	0.00620667	conserved Plasmodium protein, unknown function
PF3D7_1461900.1	2459.35	2450.59	905.61	1119.54	1733.77	2454.97	1012.57	0.412428	-1.27778	0.000907171	0.00625884	valine--tRNA ligase, putative
PF3D7_0709900.1	7.61961	0	64.9093	49.7896	30.5796	3.8098	57.3495	15.1888	3.92493	0.000911576	0.00628045	hydrolase, putative
PF3D7_0610000.1	19.0805	2.42662	111.638	73.0129	51.5394	10.7536	92.3252	8.62669	3.10881	0.00092648	0.00637423	ribosomal protein L19, mitochondrial, putative
PF3D7_1357400.1	17.7822	13.3664	110.188	68.6799	52.5041	15.5743	89.4339	5.75015	2.5236	0.000932603	0.00640742	conserved Plasmodium protein, unknown function
PF3D7_1417400.1	10.1581	1.21551	88.311	42.92	35.6512	5.68682	65.6155	11.6123	3.53759	0.000934344	0.00641046	#N/A
PF3D7_1442200.1	11.4346	8.5035	91.3109	51.5153	40.6911	9.96905	71.4131	7.17552	2.84308	0.000938852	0.00643244	Name=YihA2
PF3D7_1333400.1	427.833	730.884	146.283	222.558	381.889	579.358	184.42	0.318126	-1.65233	0.000941663	0.00644275	AMMECR1 domain-containing protein, putative
PF3D7_1333200.1	64.7683	43.7513	211.331	180.275	125.031	54.2598	195.803	3.61135	1.85254	0.000946226	0.006465	Name=UBA1
PF3D7_1303700.1	0	3.64426	46.0323	36.9197	21.6491	1.82213	41.476	22.4878	4.49107	0.000949127	0.00647586	tetratricopeptide repeat protein, putative
PF3D7_1401900.1	2.54298	2.42768	58.8452	25.7651	22.3952	2.48533	42.3051	17.0431	4.09112	0.000951495	0.00648181	conserved protein, unknown function
PF3D7_1345900.1	30.5458	7.27577	135.748	100.521	68.5227	18.9108	118.135	6.2666	2.64768	0.000952628	0.00648181	Name=SPC25
PF3D7_0806200.1	1.27062	1.21468	42.2583	29.1929	18.4841	1.24265	35.7256	28.7729	4.84664	0.000957863	0.00649926	Name=DPY19
PF3D7_0220200.1	4234.97	2265.38	1170.4	1167.72	2209.62	3250.18	1169.06	0.359702	-1.47513	0.000958655	0.00649926	Plasmodium exported protein, unknown function
PF3D7_1426100.1	1325.06	1815.67	566.548	662.194	1092.37	1570.36	614.371	0.391182	-1.35409	0.000959145	0.00649926	Name=BTF3
PF3D7_1028000.1	725.769	761.344	307.09	274.792	517.248	743.556	290.941	0.391326	-1.35356	0.000960943	0.00650251	methyltransferase, putative
PF3D7_1421200.1	4185.18	3684.82	1677.19	1677.99	2806.29	3935	1677.59	0.426328	-1.22996	0.000969972	0.00655462	Name=RPS25
PF3D7_0810200.1	8.89382	3.64425	72.4443	44.6471	32.4073	6.26904	58.5457	9.37583	3.22895	0.000982768	0.00663201	Name=ABCK1
PF3D7_1243400.1	0	0	30.1795	16.3165	11.624	0	23.248	101.802	6.66962	0.000985138	0.00663891	conserved Plasmodium protein, unknown function
PF3D7_1253400.1	45.7489	3.64351	255.046	130.517	108.739	24.6962	192.781	7.82639	2.96835	0.000988974	0.00665444	Name=ACS3
PF3D7_0217800.1	2792.95	2263.86	1102.13	985.859	1786.2	2528.4	1044	0.412931	-1.27603	0.000990423	0.00665444	Name=RPS26
PF3D7_1227300.1	0	1.21472	46.0319	29.1926	19.1098	0.60736	37.6122	60.7199	5.9241	0.000992116	0.00665444	conserved Plasmodium protein, unknown function
PF3D7_0616200.1	47.0433	8.49719	168.994	160.6	96.2835	27.7703	164.797	5.94816	2.57244	0.000992837	0.00665444	Name=NDC80
PF3D7_0507400.1	1.27239	2.42594	52.042	25.7719	20.3781	1.84916	38.907	20.9695	4.39022	0.00100113	0.00670088	Name=SUB1-ProM
PF3D7_1401100.1	1278.21	6730.73	654.255	1094.72	2439.48	4004.47	874.489	0.218359	-2.19523	0.00101828	0.00680647	DnaJ protein, putative
PF3D7_0618300.1	3474.97	3186.34	1545.82	1223.84	2357.74	3330.65	1384.83	0.415811	-1.266	0.00102155	0.00681834	60S ribosomal protein L27a, putative
PF3D7_0716800.1	991.851	1179.74	384.744	472.376	757.179	1085.8	428.56	0.394624	-1.34145	0.00102282	0.00681834	Name=EIF3I
PF3D7_1019400.1	1892.16	1411.81	684.073	639.159	1156.8	1651.98	661.616	0.400526	-1.32003	0.00102608	0.00683085	60S ribosomal protein L30e, putative
PF3D7_1034500.1	50.8021	12.1523	212.08	133.922	102.239	31.4772	173.001	5.5078	2.46148	0.00102845	0.00683741	armadillo repeat protein, putative
PF3D7_0923900.1	1235.97	1185.84	454.153	532.492	852.114	1210.9	493.322	0.407357	-1.29563	0.00103961	0.00690228	Name=PABP2
PF3D7_1226100.1	22.8829	10.9264	92.8	94.466	55.2688	16.9047	93.633	5.54965	2.4724	0.00104662	0.00693946	Name=HAD3
PF3D7_0916700.1	506.732	556.596	163.025	223.2	362.388	531.664	193.112	0.363056	-1.46174	0.00105219	0.00696705	Name=HoMu
PF3D7_1102500.1	216.003	235.651	475.408	879.219	451.57	225.827	677.313	2.9985	1.58424	0.00105452	0.00697309	Name=GEXP02
PF3D7_1031200.1	34.3225	44.9222	161.46	142.555	95.8149	39.6224	152.007	3.8349	1.93919	0.00106666	0.00703837	Name=MORN1
PF3D7_0932400.1	19.078	2.42694	104.099	75.5861	50.2976	10.7525	89.8427	8.39483	3.0695	0.00106773	0.00703837	Name=RF1
PF3D7_0214300.1	121.903	194.472	515.516	424.915	314.202	158.188	470.216	2.97178	1.57133	0.00106867	0.00703837	conserved Plasmodium protein, unknown function
PF3D7_1246200.1	398.969	65.5937	1492.63	831.994	697.297	232.281	1162.31	5.00593	2.32364	0.00107164	0.00704181	Name=ACT1
PF3D7_1477100.1	3.82252	0	30.9078	53.2899	22.0051	1.91126	42.0989	22.3189	4.48019	0.00107328	0.00704181	Plasmodium exported protein (hyp6), unknown function
PF3D7_1345100.1	696.026	461.267	162.804	232.11	388.052	578.646	197.457	0.341128	-1.55162	0.00107403	0.00704181	Name=TRX2
PF3D7_1030200.1	16.52	8.50176	114.696	54.0952	48.4533	12.5109	84.3957	6.76344	2.75776	0.0010749	0.00704181	Name=CLAMP
PF3D7_0611700.1	1408.65	827.931	430.415	375.445	760.611	1118.29	402.93	0.360375	-1.47243	0.00107991	0.00706526	Name=RPL39
PF3D7_0106500.1	5.08108	7.29011	64.1484	45.5019	30.5054	6.1856	54.8252	8.85431	3.14638	0.00108826	0.00711044	conserved Plasmodium protein, unknown function
PF3D7_1431700.1	3628.96	3249.51	1496.94	1458.9	2458.58	3439.23	1477.92	0.429731	-1.2185	0.00109596	0.00714586	60S ribosomal protein L14, putative
PF3D7_0823100.1	223.678	312.104	64.8915	97.0316	174.426	267.891	80.9615	0.301898	-1.72787	0.00109682	0.00714586	RWD domain-containing protein, putative
PF3D7_1130200.1	7641.45	6642.11	2963.01	3204.75	5112.83	7141.78	3083.88	0.431806	-1.21154	0.00109803	0.00714586	Name=PfP0
PF3D7_1038000.1	2271.26	2439.4	987.482	1025.52	1680.91	2355.33	1006.5	0.427319	-1.22661	0.0011172	0.00726109	antigen UB05
PF3D7_1113400.1	1427.84	1083.01	484.944	518.046	878.461	1255.43	501.495	0.399461	-1.32387	0.00111894	0.00726279	Name=DSK2
PF3D7_1028200.1	2.54346	0	49.0343	26.6258	19.5509	1.27173	37.83	30.2103	4.91697	0.00112042	0.00726288	RING zinc finger protein, putative
PF3D7_0210100.1	4078.88	4009.15	1735.91	1782.05	2901.5	4044.02	1758.98	0.434957	-1.20106	0.00112246	0.00726651	Name=RPL37A
PF3D7_0216700.1	0	6.0755	50.5652	48.0763	26.1793	3.03775	49.3208	16.0801	4.00721	0.00112908	0.00729979	Name=ATG11
PF3D7_1021200.1	17.7952	2.42846	100.35	69.5574	47.5328	10.1118	84.9538	8.4411	3.07743	0.00114533	0.00738941	conserved Plasmodium protein, unknown function
PF3D7_0908400.1	8.9014	3.64111	64.878	48.0968	31.3793	6.27126	56.4874	9.04263	3.17674	0.00114594	0.00738941	conserved Plasmodium protein, unknown function
PF3D7_1105400.1	4554.72	4095.16	1802.65	1938.89	3097.85	4324.94	1870.77	0.43255	-1.20906	0.00115597	0.00744436	Name=RPS4
PF3D7_1329500.1	1832.46	2453.85	704.198	971.745	1490.56	2143.16	837.972	0.390944	-1.35497	0.00116599	0.00749914	conserved protein, unknown function
PF3D7_0932300.1	1321.76	943.579	416.51	467.129	787.244	1132.67	441.819	0.390058	-1.35824	0.0011741	0.00754146	Name=M18AAP
PF3D7_0405300.1	48.2631	52.2537	242.268	137.357	120.035	50.2584	189.812	3.77807	1.91765	0.0011783	0.00755441	Name=LISP2
PF3D7_1348500.1	8.90045	0	74.688	48.0949	32.9208	4.45023	61.3914	13.9145	3.79852	0.00117918	0.00755441	TBC domain protein, putative
PF3D7_0910900.1	22.8784	6.07145	116.951	74.7084	55.1524	14.4749	95.83	6.643	2.73183	0.00118074	0.00755462	DNA primase large subunit, putative
PF3D7_0423500.1	11.4413	1.21406	101.854	39.5038	38.5033	6.3277	70.6789	11.2411	3.49071	0.0011896	0.00760143	Name=GAPM2
PF3D7_0703600.1	57.2304	43.6878	218.01	150.31	117.31	50.4591	184.16	3.65263	1.86893	0.00119157	0.00760419	conserved protein, unknown function
PF3D7_1307500.1	0	2.4262	36.2045	36.0793	18.6775	1.2131	36.1419	29.3474	4.87516	0.00119826	0.00763695	conserved Plasmodium protein, unknown function
PF3D7_0626700.1	888.472	1060.04	398.385	390.721	684.405	974.257	394.553	0.404972	-1.30411	0.00120868	0.00768772	ATPase
PF3D7_1239800.1	7.61771	9.72521	83.031	46.3515	36.6814	8.67146	64.6913	7.45928	2.89904	0.00121046	0.00768772	conserved Plasmodium protein, unknown function
PF3D7_1406400.1	7.62762	3.64215	61.1122	44.6566	29.2597	5.63489	52.8844	9.41807	3.23543	0.0012109	0.00768772	Name=PPR1
PF3D7_1462800.1	39942.3	32198.6	16593.1	14362.6	25774.2	36070.5	15477.9	0.429103	-1.2206	0.00122091	0.00773901	Name=GAPDH
PF3D7_1443000.1	2.54043	1.21507	38.4897	34.3405	19.1464	1.87775	36.4151	19.4829	4.28414	0.00122465	0.00773901	Name=SRPK2
PF3D7_1122600.1	1.27005	0	31.6989	39.4896	18.1146	0.635024	35.5943	57.1332	5.83626	0.00122633	0.00773901	conserved Plasmodium protein, unknown function
PF3D7_1215400.1	22.8775	1.21434	130.535	87.588	60.5536	12.0459	109.061	9.09334	3.18481	0.00122641	0.00773901	conserved Plasmodium protein, unknown function
PF3D7_1243800.1	254.241	188.188	55.832	76.43	143.673	221.214	66.131	0.298731	-1.74308	0.00122682	0.00773901	Name=WDR82
PF3D7_1209300.1	226.092	126.371	636.972	448.139	359.394	176.232	542.556	3.08019	1.62302	0.00122906	0.00774322	Name=TRZ
PF3D7_1317800.1	5178.39	5367.51	2316.08	2324.8	3796.69	5272.95	2320.44	0.440064	-1.18421	0.00123984	0.00780121	Name=RPS19
PF3D7_0703200.1	125.744	85.0601	396.225	270.426	219.364	105.402	333.325	3.16439	1.66193	0.00124585	0.00782109	conserved Plasmodium protein, unknown function
PF3D7_0602000.1	17.7792	8.50736	89.8161	70.3924	46.6238	13.1433	80.1043	6.10903	2.61094	0.00124617	0.00782109	zinc finger protein, putative
PF3D7_0820500.1	296.102	417.782	98.8484	137.387	237.53	356.942	118.118	0.330678	-1.5965	0.00125995	0.0078975	Name=YIF1
PF3D7_1039000.1	1801.27	985.363	514.693	492.798	948.532	1393.32	503.746	0.361573	-1.46764	0.00126305	0.00790567	Name=FIKK10.2
PF3D7_0702200.1	1134.52	1225.77	350.156	548.629	814.769	1180.14	449.393	0.380683	-1.39334	0.00126446	0.00790567	Name=LPL20
PF3D7_1461300.1	1485.97	994.759	483.484	481.913	861.531	1240.36	482.698	0.389182	-1.36148	0.00128115	0.00799989	40S ribosomal protein S28e, putative
PF3D7_0408900.2	38.1438	3.6416	200.679	109.071	87.8839	20.8927	154.875	7.43532	2.89439	0.00128895	0.00803839	Name=KAE1
PF3D7_0717700.1	3536.72	5024.89	1750.37	1783.7	3023.92	4280.8	1767.03	0.412773	-1.27658	0.00129444	0.00806245	serine--tRNA ligase, putative
PF3D7_0826900.1	41.9402	34.0031	181.092	118.499	93.8835	37.9716	149.795	3.9482	1.98119	0.00130243	0.008102	conserved Plasmodium protein, unknown function
PF3D7_0711100.1	297.435	371.552	107.895	125.375	225.565	334.494	116.635	0.348555	-1.52054	0.00133902	0.00831913	conserved protein, unknown function
PF3D7_0829800.1	10.1674	25.5021	89.791	105.619	57.7699	17.8347	97.7051	5.46548	2.45035	0.00134698	0.00834795	#N/A
PF3D7_1232600.1	2.54347	0	47.5255	25.7669	18.959	1.27173	36.6462	29.261	4.87091	0.00134704	0.00834795	conserved Plasmodium protein, unknown function
PF3D7_0532000.1	1283.18	715.526	1747.75	5550.72	2324.3	999.355	3649.24	3.6516	1.86853	0.00135295	0.00837403	#N/A
PF3D7_0911900.1	3760.38	5737.19	1751.35	2053.08	3325.5	4748.79	1902.21	0.400552	-1.31994	0.00135545	0.008379	Name=ICP
PF3D7_0219200.1	3176.52	2126.25	1135.63	983.85	1855.56	2651.39	1059.74	0.399721	-1.32294	0.00136115	0.00840367	Name=RPS30
PF3D7_1314700.1	77.5413	20.6405	255.773	195.796	137.438	49.0909	225.785	4.60648	2.20367	0.00136682	0.00841974	pinin/SDK/MemA domain-containing protein, putative
PF3D7_1445400.1	2266.58	2666.47	725.206	1180.56	1709.7	2466.52	952.881	0.386265	-1.37234	0.00136719	0.00841974	Name=CLK1
PF3D7_0801000.1	10861.7	6777.18	3476.27	3586.73	6175.48	8819.46	3531.5	0.400424	-1.3204	0.00136935	0.00841974	Plasmodium exported protein (PHISTc)
PF3D7_0531100.1	2.53967	7.29264	62.6468	39.4872	27.9916	4.91616	51.067	10.351	3.3717	0.00137058	0.00841974	conserved Plasmodium protein, unknown function
PF3D7_0728700.1	1.27047	0	41.5055	28.333	17.7772	0.635233	34.9193	56.0845	5.80953	0.00137293	0.00842371	alpha/beta hydrolase, putative
PF3D7_1456500.1	40.6367	2.43076	219.637	122.756	96.3651	21.5337	171.197	7.97193	2.99493	0.001378	0.0084443	STAG domain-containing protein, putative
PF3D7_1317100.1	261.693	20.6539	1114.65	653.356	512.587	141.174	884.001	6.26525	2.64737	0.00138102	0.00845127	Name=MCM4
PF3D7_1327800.1	588.486	416.499	179.577	188.918	343.37	502.493	184.248	0.366677	-1.44742	0.00138256	0.00845127	ribose-phosphate pyrophosphokinase, putative
PF3D7_0627800.1	884.181	623.253	270.925	304.787	520.786	753.717	287.856	0.381898	-1.38874	0.00138866	0.00847804	Name=ACAS
PF3D7_1123900.1	2080.57	1718.59	754.203	847.071	1350.11	1899.58	800.637	0.421467	-1.24651	0.00140187	0.00853941	Name=SNU13
PF3D7_0414700.1	30.4984	8.50177	136.579	89.2999	66.2198	19.5001	112.939	5.80805	2.53805	0.00140217	0.00853941	GTP-binding protein, putative
PF3D7_0320300.1	3198.27	2596.89	1222.46	1261.32	2069.73	2897.58	1241.89	0.428598	-1.2223	0.00140727	0.00855645	Name=CCT5
PF3D7_1342000.1	4588.69	7235.48	2134.5	2559.9	4129.64	5912.08	2347.2	0.397003	-1.33278	0.00140856	0.00855645	40S ribosomal protein S6
PF3D7_0418900.1	8.9007	1.2138	58.0901	51.5308	29.9338	5.05725	54.8104	10.9098	3.44755	0.00141017	0.00855645	conserved protein, unknown function
PF3D7_1466700.1	343.827	290.871	104.053	118.587	214.335	317.349	111.32	0.35071	-1.51165	0.00141935	0.00860156	Name=NIP7
PF3D7_0308700.1	3.81391	0	46.7768	32.634	20.8062	1.90696	39.7054	21.0894	4.39844	0.0014291	0.00865003	conserved protein, unknown function
PF3D7_1348400.1	31.743	3.64665	146.432	104.723	71.6363	17.6949	125.578	7.11936	2.83175	0.00143188	0.00865618	conserved Plasmodium membrane protein, unknown function
PF3D7_0723300.1	10.1658	0	83.0049	48.0839	35.3137	5.08288	65.5444	12.9947	3.69985	0.00144758	0.00874043	conserved protein, unknown function
PF3D7_1331500.1	7.62488	6.07246	84.5119	34.3466	33.139	6.84867	59.4292	8.69341	3.11992	0.00144974	0.00874277	conserved Plasmodium protein, unknown function
PF3D7_0728300.1	0	0	26.3897	16.3276	10.6793	0	21.3586	93.518	6.54717	0.00145772	0.00878015	conserved protein, unknown function
PF3D7_1141800.1	2.54247	0	40.7419	30.057	18.3353	1.27123	35.3995	28.2624	4.82081	0.00146184	0.00879422	EELM2 domain-containing protein, putative
PF3D7_1003500.1	2989.81	2815.58	1367.35	1138.53	2077.82	2902.7	1252.94	0.431672	-1.21199	0.00146455	0.00879976	40S ribosomal protein S20e, putative
PF3D7_0401800.1	2981.39	705.605	368.982	552.985	1152.24	1843.5	460.983	0.250042	-1.99976	0.0014823	0.00889558	Name=PfD80
PF3D7_0312400.1	195.641	41.3066	635.424	420.694	323.266	118.474	528.059	4.46061	2.15724	0.00148992	0.00893045	Name=GSK3
PF3D7_1010600.1	3175.95	3616.54	1426.11	1543.91	2440.63	3396.25	1485.01	0.437238	-1.19351	0.00149484	0.0089491	Name=eIF2beta
PF3D7_1337800.1	1.27045	10.9336	53.5801	69.5443	33.8321	6.10204	61.5622	10.0284	3.32602	0.00149898	0.00896298	Name=CDPK5
PF3D7_1001400.1	1388.55	1864.86	606.745	720.333	1145.12	1626.7	663.539	0.407858	-1.29386	0.00150119	0.00896533	Name=XL1
PF3D7_0703700.1	1179.18	935.463	373.382	472.436	740.114	1057.32	422.909	0.399929	-1.32218	0.00150678	0.00898781	conserved protein, unknown function
PF3D7_1143600.1	2.54583	0	34.6895	35.2271	18.1156	1.27291	34.9583	27.8866	4.8015	0.0015145	0.00902299	conserved Plasmodium protein, unknown function
PF3D7_0316800.1	4998.86	3787.9	1906.34	1851.74	3136.21	4393.38	1879.04	0.427707	-1.22531	0.00152533	0.0090664	40S ribosomal protein S15A, putative
PF3D7_1401600.1	1270.61	1970.23	664.816	612.191	1129.46	1620.42	638.503	0.394034	-1.34361	0.00152546	0.0090664	Plasmodium exported protein (PHISTb), unknown function
PF3D7_1410600.1	4905.66	3902.93	1835.24	1972.21	3154.01	4404.3	1903.73	0.432242	-1.21009	0.00152976	0.00908099	Name=eIF2gamma
PF3D7_0709400.1	15.2437	1.21498	89.8067	63.5318	42.4493	8.22936	76.6692	9.36641	3.2275	0.00154299	0.00914854	Cg7 protein
PF3D7_1217500.1	416.783	634.033	153.938	214.658	354.853	525.408	184.298	0.350589	-1.51215	0.00155118	0.00918606	conserved Plasmodium protein, unknown function
PF3D7_1104300.1	40.6497	25.5147	157.728	113.327	84.3048	33.0822	135.527	4.10175	2.03624	0.00155332	0.00918771	conserved Plasmodium protein, unknown function
PF3D7_0729600.1	8.91363	2.42403	78.4181	35.2319	31.2469	5.66883	56.825	10.0815	3.33363	0.00157947	0.00932275	Name=CMC1
PF3D7_0822800.1	335.694	253.676	91.2834	109.075	197.432	294.685	100.179	0.339861	-1.55698	0.00157994	0.00932275	Name=SNRNP40
PF3D7_1336400.1	10.1642	8.50336	68.6714	55.8086	35.7869	9.3338	62.24	6.67435	2.73863	0.00159035	0.00937299	RanBPM and CLTH-like protein, putative
PF3D7_1028800.1	6.36702	1.21199	55.043	37.8101	25.108	3.78951	46.4266	12.3434	3.62567	0.00159578	0.00939379	conserved protein, unknown function
PF3D7_0216800.1	1.2705	0	36.9772	30.0505	17.0746	0.635251	33.5139	53.8136	5.7499	0.00159993	0.00939531	TMEM121 domain-containing protein, putative
PF3D7_0501000.1	3692.12	2895.43	1456.65	1377.71	2355.48	3293.78	1417.18	0.430274	-1.21667	0.00159998	0.00939531	Plasmodium exported protein, unknown function
PF3D7_0925300.1	11.4472	3.6403	70.1532	51.5365	34.1943	7.54373	60.8449	8.10015	3.01795	0.001603	0.00939531	Name=aPRS
PF3D7_0927900.1	2445.88	1563.34	760.656	832.849	1400.68	2004.61	796.753	0.397462	-1.33111	0.00160366	0.00939531	Name=PSD
PF3D7_0306800.1	1053.78	751.574	321.417	384.719	627.872	902.675	353.068	0.391101	-1.35439	0.00160586	0.00939704	Name=CCT2
PF3D7_1365900.1	4956.77	3458.18	1758.34	1766.86	2985.04	4207.48	1762.6	0.418928	-1.25523	0.00161747	0.00944961	ubiquitin-60S ribosomal protein L40
PF3D7_1104400.1	1207.66	656.824	348.571	322.897	633.989	932.244	335.734	0.360187	-1.47318	0.00161867	0.00944961	Name=Trx-mero
PF3D7_0914700.1	458.749	602.407	161.48	226.685	362.33	530.578	194.082	0.365608	-1.45163	0.00162711	0.00948765	Name=MFR4
PF3D7_1221900.1	2079.48	2760.46	692.042	1153.01	1671.25	2419.97	922.527	0.381151	-1.39157	0.00163514	0.00952319	conserved Plasmodium membrane protein, unknown function
PF3D7_1357900.1	995.988	396.759	205.927	224.191	455.716	696.373	215.059	0.308845	-1.69504	0.00164412	0.00955323	pyrroline-5-carboxylate reductase, putative
PF3D7_0532100.1	23598.2	13979.9	7645.56	7388.46	13153	18789	7517.01	0.400077	-1.32165	0.00164525	0.00955323	Name=ETRAMP5
PF3D7_1035600.1	5.08781	1.21339	55.0658	30.9223	23.0723	3.1506	42.994	13.7451	3.78084	0.00164611	0.00955323	Name=H101
PF3D7_0813100.1	6.3527	4.85903	60.3703	39.4954	27.7694	5.60586	49.9329	8.9224	3.15743	0.00166712	0.00966381	conserved Plasmodium protein, unknown function
PF3D7_1454400.1	2144.41	1270.79	605.994	704.016	1181.3	1707.6	655.005	0.383575	-1.38242	0.00167436	0.00969438	Name=APP
PF3D7_0414600.1	10.1788	2.42601	79.1952	39.5165	32.8291	6.30241	59.3559	9.47018	3.24339	0.00167738	0.0097005	Name=APH
PF3D7_1430800.1	1.27143	0	22.6331	45.5176	17.3555	0.635717	34.0753	54.6461	5.77205	0.00168042	0.00970671	Name=PIP3
PF3D7_0706400.1	2751.75	2787.93	1189.69	1267.69	1999.26	2769.84	1228.69	0.443586	-1.17271	0.00168482	0.00971083	Name=RPL37
PF3D7_0808600.1	129.531	136.121	32.4549	39.488	84.3987	132.826	35.9715	0.270596	-1.88579	0.00168507	0.00971083	Name=VAR
PF3D7_1477200.1	3.82492	0	33.9155	42.9858	20.1816	1.91246	38.4507	20.3804	4.34911	0.0016991	0.00978022	Plasmodium exported protein (hyp15), unknown function
PF3D7_0110000.1	33.0901	10.914	131.225	97.083	68.078	22.0021	114.154	5.20165	2.37897	0.00170278	0.00978998	conserved Plasmodium protein, unknown function
PF3D7_0613600.1	29.2176	7.28975	138.105	80.703	63.8289	18.2537	109.404	6.0114	2.5877	0.00171215	0.00983239	conserved Plasmodium protein, unknown function
PF3D7_0629900.1	374.853	371.672	113.944	156.271	254.185	373.262	135.108	0.361761	-1.46689	0.00173548	0.00995479	CRAL/TRIO domain-containing protein, putative
PF3D7_0814000.1	7220.18	8065.65	3453.33	3431.58	5542.68	7642.92	3442.45	0.45041	-1.15069	0.00173891	0.00996288	60S ribosomal protein L13-2, putative
PF3D7_1426900.1	30.5726	7.26932	139.475	85.0841	65.6001	18.921	112.279	5.9535	2.57374	0.00175028	0.0100164	Name=QCR6
PF3D7_1322200.1	106.661	25.5256	339.657	244.644	179.122	66.0931	292.151	4.42563	2.14588	0.0017767	0.0101558	TOG domain-containing protein, putative
PF3D7_1336200.1	100.419	10.9277	396.114	250.753	189.554	55.6734	323.434	5.81748	2.54039	0.00177965	0.0101609	conserved Plasmodium protein, unknown function
PF3D7_1361700.1	29.2466	1.21374	158.425	99.628	72.1283	15.2302	129.026	8.50298	3.08797	0.00178279	0.0101671	Name=COX2A
PF3D7_1409100.1	168.943	103.278	455.079	346.843	268.536	136.111	400.961	2.94745	1.55947	0.00180157	0.0102623	aldo-keto reductase, putative
PF3D7_0424900.1	230.167	506.109	106.369	118.525	240.293	368.138	112.447	0.305333	-1.71155	0.00181024	0.0102998	Plasmodium exported protein (PHISTa), unknown function
PF3D7_0513600.1	279.451	137.301	676.207	561.47	413.607	208.376	618.839	2.97109	1.57099	0.00181544	0.0103175	deoxyribodipyrimidine photo-lyase, putative
PF3D7_1454700.1	1607.86	1162.06	562.874	582.213	978.753	1384.96	572.543	0.41341	-1.27436	0.00183145	0.0103965	Name=6PGD
PF3D7_1124700.1	751.481	364.136	178.796	192.382	371.699	557.809	185.589	0.332733	-1.58756	0.00184124	0.0104401	Name=MGE1
PF3D7_0917500.1	53.3715	4.85822	244.485	142.536	111.313	29.1148	193.51	6.66154	2.73586	0.00184582	0.010454	conserved protein, unknown function
PF3D7_1119100.1	302.827	202.567	75.4234	88.4834	167.325	252.697	81.9534	0.32425	-1.62482	0.00184949	0.0104628	tRNA m(1)G methyltransferase, putative
PF3D7_0205100.1	15.2521	0	89.0344	75.5668	44.9633	7.62603	82.3006	10.8543	3.44019	0.00185456	0.0104794	conserved Plasmodium protein, unknown function
PF3D7_1439900.1	3059.22	3448.49	1400.96	1496.96	2351.41	3253.86	1448.96	0.445294	-1.16717	0.0018618	0.010504	Name=TIM
PF3D7_1035100.1	1.27153	0	38.4752	26.6242	16.5928	0.635765	32.5497	52.2655	5.70779	0.00186317	0.010504	probable protein, unknown function
PF3D7_1330700.1	6.35525	3.64279	64.8887	32.6315	26.8796	4.99902	48.7601	9.78519	3.2906	0.00187332	0.0105492	GPI transamidase subunit PIG-U, putative
PF3D7_1438700.1	44.5252	7.2792	186.308	117.684	88.949	25.9022	151.996	5.8835	2.55667	0.00187548	0.0105493	DNA primase small subunit
PF3D7_1018300.1	616.224	857.601	234.688	325.41	508.481	736.913	280.049	0.379889	-1.39635	0.00188606	0.0105968	peptidase, putative
PF3D7_1331400.1	1.27249	2.42574	48.2694	22.3363	18.576	1.84912	35.3029	19.0318	4.25034	0.00189156	0.0106156	CPW-WPC family protein
PF3D7_1128200.1	359.279	254.39	94.9886	116.03	206.172	306.834	105.509	0.343773	-1.54047	0.00192058	0.0107455	Name=MBF1
PF3D7_1437900.1	5437.44	5028.32	2247.36	2473.53	3796.66	5232.88	2360.44	0.451074	-1.14856	0.0019212	0.0107455	Name=HSP40
PF3D7_0108500.1	111.816	127.539	29.4297	33.4862	75.5679	119.678	31.458	0.262688	-1.92858	0.00192125	0.0107455	ELM2 domain-containing protein, putative
PF3D7_1404400.1	3.81845	2.42511	41.4777	36.0853	20.9516	3.12178	38.7815	12.4569	3.63888	0.0019316	0.0107912	ribosomal protein L16, mitochondrial, putative
PF3D7_1112600.1	5.08364	0	55.0821	30.9128	22.7696	2.54182	42.9975	17.1036	4.09623	0.00196022	0.0109387	ATPase, putative
PF3D7_1021000.1	21.6291	6.06529	83.7219	85.0451	49.1153	13.8472	84.3835	6.1131	2.6119	0.00196507	0.0109533	conserved protein, unknown function
PF3D7_1322000.1	43.1952	3.64454	208.283	117.624	93.1868	23.4199	162.954	6.97632	2.80247	0.00198815	0.0110695	nucleoside-diphosphatase, putative
PF3D7_1449400.1	38.1101	6.07476	153.199	111.611	77.2485	22.0925	132.405	6.00953	2.58725	0.0019911	0.0110734	Name=MUS81
PF3D7_1338400.1	5.08627	0	49.0365	35.2131	22.334	2.54314	42.1248	16.7497	4.06606	0.00199965	0.0111046	SprT-like domain-containing protein, putative
PF3D7_0603800.1	33.0226	4.86074	143.398	97.8671	69.787	18.9417	120.632	6.3879	2.67534	0.00200121	0.0111046	Name=CEP76
PF3D7_1348600.1	1.27203	0	36.2068	27.4871	16.2415	0.636015	31.847	51.1278	5.67604	0.00201429	0.0111556	conserved Plasmodium protein, unknown function
PF3D7_0716200.1	677.273	1139.31	282.975	386.384	621.486	908.294	334.679	0.368359	-1.44082	0.00201494	0.0111556	PDCD2 domain-containing protein, putative
PF3D7_1467900.1	97.7915	41.3189	257.367	235.219	157.924	69.5552	246.293	3.54441	1.82555	0.00202974	0.011225	rab GTPase activator, putative
PF3D7_1410700.1	11.4416	0	81.4826	52.3859	36.3275	5.72079	66.9342	11.7838	3.55873	0.00203764	0.0112561	conserved protein, unknown function
PF3D7_1241400.1	2.53974	0	35.4743	30.9033	17.2293	1.26987	33.1888	26.4968	4.72775	0.00204331	0.0112725	RNA-binding protein, putative
PF3D7_1429200.1	13.9727	7.29027	78.488	55.8038	38.8887	10.6315	67.1459	6.33106	2.66245	0.00204519	0.0112725	Name=ApiAP2
PF3D7_0204700.1	667.268	527.017	196.179	264.482	413.736	597.142	230.33	0.38561	-1.37479	0.00205181	0.0112816	Name=HT1
PF3D7_0624000.1	6440.21	3714.08	1980.02	2077.08	3552.85	5077.14	2028.55	0.39955	-1.32355	0.00205361	0.0112816	Name=HK
PF3D7_1027800.1	5382.06	5025.42	2067.32	2563.37	3759.54	5203.74	2315.35	0.444925	-1.16837	0.00205369	0.0112816	Name=RPL3
PF3D7_0813300.1	5845.11	5508.33	2440.75	2714.57	4127.19	5676.72	2577.66	0.45407	-1.13901	0.00205758	0.0112904	NPL domain-containing protein, putative
PF3D7_0319000.1	92.7057	21.8761	310.96	204.31	157.463	57.2909	257.635	4.50313	2.17093	0.00207276	0.0113541	Name=ATPase7
PF3D7_0111300.1	71.129	10.9361	245.281	188.87	129.054	41.0326	217.075	5.29942	2.40584	0.0020738	0.0113541	P-loop containing nucleoside triphosphate hydrolase, putative
PF3D7_0516100.1	10.1593	3.64608	64.9096	46.3556	31.2677	6.90271	55.6326	8.09064	3.01625	0.0020812	0.0113726	Name=ATPase1
PF3D7_1015400.1	20.3313	20.6482	127.526	68.691	59.2992	20.4897	98.1087	4.79128	2.26041	0.00208178	0.0113726	RMI1 domain-containing protein, putative
PF3D7_0106400.1	488.196	501.262	181.652	211.471	345.645	494.729	196.562	0.397219	-1.33199	0.00208888	0.0113987	pre-rRNA-processing protein TSR2, putative
PF3D7_1431600.1	43.2069	6.07256	165.252	127.94	85.6179	24.6398	146.596	5.96475	2.57646	0.00209145	0.0114001	Name=SCS-beta
PF3D7_0815500.1	55.9141	54.6538	229.392	145.113	121.268	55.284	187.252	3.38865	1.76071	0.00209609	0.0114128	conserved Plasmodium protein, unknown function
PF3D7_1354500.1	1821.56	1001.68	525.884	547.883	974.254	1411.62	536.884	0.380346	-1.39462	0.00210591	0.0114489	Name=ADSS
PF3D7_0900200.1	28.0175	13.3306	118.376	82.4977	60.5555	20.6741	100.437	4.86889	2.28359	0.00210797	0.0114489	Name=RIF
PF3D7_1358800.1	2718.56	3298.72	1200.07	1432.81	2162.54	3008.64	1316.44	0.437527	-1.19256	0.00210969	0.0114489	Name=RPS15
PF3D7_0707200.1	15.2398	2.4306	82.2677	58.3748	39.5782	8.83518	70.3213	7.99625	2.99932	0.00211312	0.0114491	conserved Plasmodium protein, unknown function
PF3D7_1229100.1	6437.7	11406.3	2538.38	4091.13	6118.39	8922.02	3314.75	0.371509	-1.42853	0.00211435	0.0114491	Name=MRP2
PF3D7_0624100.1	15.258	9.71062	89.7763	55.8245	42.6424	12.4843	72.8004	5.84278	2.54666	0.0021234	0.0114855	conserved protein, unknown function
PF3D7_1006800.1	4737.52	4310.3	1795.89	2226.51	3267.55	4523.91	2011.2	0.444555	-1.16957	0.00214255	0.0115763	Name=GBP2
PF3D7_0209800.1	6299.5	5722.62	2773.03	2728.85	4381	6011.06	2750.94	0.45765	-1.12768	0.00217658	0.0117473	Name=UAP56
PF3D7_0213700.1	435.339	200.055	95.0189	99.667	207.52	317.697	97.3429	0.30645	-1.70628	0.0021851	0.0117804	conserved protein, unknown function
PF3D7_1308200.1	10529.1	18695.4	5116.73	6418.29	10189.9	14612.2	5767.51	0.394698	-1.34118	0.00219027	0.0117954	Name=cpsSII
PF3D7_1477400.1	2.5443	1.2132	24.1371	43.8092	17.9259	1.87875	33.9731	18.152	4.18206	0.00220999	0.0118886	Plasmodium exported protein (PHIST), unknown function
PF3D7_0107500.1	5389.44	6048.96	2284.68	2825.1	4137.04	5719.2	2554.89	0.446707	-1.1626	0.00223091	0.0119881	Name=NCR1
PF3D7_0936200.1	725.765	384.924	209.757	178.614	374.765	555.345	194.186	0.349777	-1.51549	0.00223412	0.0119923	Plasmodium exported protein (hyp11), unknown function
PF3D7_0301600.1	2207.4	1765.87	823.236	910.185	1426.67	1986.64	866.711	0.436262	-1.19673	0.00223799	0.012	Name=GEXP21
PF3D7_1137500.1	19.0852	0	119.17	75.5968	53.463	9.54262	97.3834	10.2574	3.35859	0.00224147	0.0120056	ribosomal protein S14, apicoplast, putative
PF3D7_0504600.1	17.8057	2.42701	85.2417	68.7139	43.5471	10.1163	76.9778	7.64435	2.93439	0.00225255	0.0120519	Name=BCKDHB
PF3D7_0731100.1	4334.8	5594.78	1704.93	2457.83	3523.08	4964.79	2081.38	0.419202	-1.25428	0.00225596	0.012057	Name=PTP2
PF3D7_1211900.1	4832.55	3567.92	1720.79	1936.71	3014.49	4200.23	1828.75	0.43539	-1.19962	0.00227255	0.0121198	Name=ATP4
PF3D7_1409400.1	12.7157	1.21376	64.1246	62.6966	35.1877	6.96474	63.4106	9.15645	3.19479	0.00227262	0.0121198	conserved protein, unknown function
PF3D7_0728000.1	3572.95	2725.02	1239.51	1488.37	2256.46	3148.98	1363.94	0.433125	-1.20714	0.00228978	0.0121968	Name=eIF2alpha
PF3D7_1408000.1	1372.44	689.853	360.689	388.971	702.987	1031.14	374.83	0.363521	-1.45989	0.002292	0.0121968	Name=PMII
PF3D7_0919800.1	76.2236	154.292	399.215	317.667	236.849	115.258	358.441	3.10851	1.63622	0.00231023	0.0122805	TLD domain-containing protein
PF3D7_1207500.1	7.63837	2.42464	66.3597	32.6509	27.2684	5.03151	49.5053	9.89251	3.30634	0.00231914	0.012302	RNA-binding protein, putative
PF3D7_0731400.1	108.132	47.3149	333.394	214.751	175.898	77.7237	274.072	3.53007	1.8197	0.00231937	0.012302	#N/A
PF3D7_1304000.1	34.2987	6.07485	146.407	93.5809	70.0904	20.1868	119.994	5.96142	2.57566	0.00232174	0.012302	Name=CAPH
PF3D7_0401600.2	337.598	325.882	121.377	129.778	228.659	331.74	125.578	0.378497	-1.40164	0.00233143	0.0123364	Name=RIF
PF3D7_1022400.1	6805.24	4910.45	2336.74	2739.34	4197.94	5857.85	2538.04	0.433267	-1.20667	0.00233324	0.0123364	Name=SRSF4
PF3D7_0719700.1	2452.68	2741.1	1092.62	1238.2	1881.15	2596.89	1165.41	0.448749	-1.15602	0.00234481	0.0123842	Name=RPS10
PF3D7_0902300.1	1073.77	1253.44	380.312	564.988	818.127	1163.6	472.65	0.406088	-1.30014	0.0023473	0.0123842	Name=FIKK9.4
PF3D7_1407900.1	2079.61	3351.95	941.066	1235.46	1902.02	2715.78	1088.26	0.40068	-1.31948	0.00237313	0.0125071	Name=PMI
PF3D7_0503800.1	2338.45	1769.14	880.622	907.513	1473.93	2053.79	894.068	0.435332	-1.19981	0.00239658	0.0126172	Name=RPL31
PF3D7_1403700.1	3.81381	2.4281	33.1968	42.0802	20.3797	3.12095	37.6385	12.0844	3.59507	0.00241626	0.0127054	Name=TRAM
PF3D7_1211400.1	3069.99	2293.44	1127.95	1214.3	1926.42	2681.71	1171.13	0.436707	-1.19526	0.00241849	0.0127054	Name=PfJ4
PF3D7_1368800.1	25.4014	2.43043	137.361	71.2535	59.1116	13.9159	104.307	7.52383	2.91147	0.00243331	0.0127697	Name=ERCC4
PF3D7_0311700.1	2.54529	2.42544	32.4296	36.9426	18.5857	2.48537	34.6861	13.9575	3.80297	0.00244081	0.0127954	Name=PM6
PF3D7_1342800.1	1387.6	581.798	357.679	306.532	658.401	984.697	332.106	0.337329	-1.56777	0.002464	0.0129033	Name=PEPCK
PF3D7_0417700.1	0	0	16.5936	21.4759	9.51738	0	19.0348	83.271	6.37974	0.00246828	0.012912	conserved Plasmodium protein, unknown function
PF3D7_1412500.1	1656.51	934.79	399.866	568.519	889.922	1295.65	484.193	0.373662	-1.4202	0.00247186	0.012917	Name=ACT2
PF3D7_1129000.1	368.662	213.676	101.854	91.889	194.02	291.169	96.8717	0.332835	-1.58712	0.00248274	0.0129459	Name=SpdSyn
PF3D7_0528500.1	5.08909	4.85233	55.815	34.3614	25.0295	4.97071	45.0882	9.07879	3.1825	0.00248296	0.0129459	Name=CPalpha
PF3D7_0727200.1	978.648	717.674	336.523	363.232	599.019	848.161	349.878	0.412511	-1.27749	0.00248526	0.0129459	Name=NFS1
PF3D7_0202800.1	2.54106	0	39.9954	24.8992	16.8589	1.27053	32.4473	25.9033	4.69506	0.00249804	0.0129988	conserved Plasmodium protein, unknown function
PF3D7_1463300.1	5.08571	0	46.7752	34.3528	21.5534	2.54285	40.564	16.1272	4.01142	0.00252784	0.01314	DNA polymerase alpha subunit B, putative
PF3D7_1017400.1	2024.27	1685.97	818.543	833.939	1340.68	1855.12	826.241	0.445389	-1.16686	0.00253731	0.0131753	Name=PMM
PF3D7_1149100.2	3063.5	1977.79	1105.59	1001.77	1787.16	2520.65	1053.68	0.418047	-1.25826	0.00255711	0.0132642	Plasmodium exported protein, unknown function
PF3D7_0103800.1	7.63267	3.63971	56.5719	39.5137	26.8395	5.63619	48.0428	8.55412	3.09662	0.0025667	0.0132999	Name=ARP1
PF3D7_1403200.1	0	0	23.376	14.6074	9.49586	0	18.9917	83.1538	6.37771	0.00257352	0.0133165	EGF domain-containing protein, putative
PF3D7_1338200.1	3548.33	4511.56	1748.3	1868.5	2919.17	4029.94	1808.4	0.44873	-1.15608	0.00257529	0.0133165	Name=RPL6
PF3D7_1213900.1	513.211	692.531	209.045	266.148	420.234	602.871	237.596	0.393973	-1.34383	0.00258061	0.01333	W2 domain-containing protein, putative
PF3D7_1403900.1	970.303	257.292	139.56	188.955	389.028	613.797	164.258	0.267582	-1.90195	0.0026021	0.0134201	Name=CPPED1
PF3D7_0929200.1	1197.73	1145.88	409.655	576.277	832.384	1171.8	492.966	0.420602	-1.24947	0.00260429	0.0134201	RNA-binding protein, putative
PF3D7_0605300.1	16.5319	4.8546	67.8945	70.4286	39.9274	10.6932	69.1616	6.48952	2.69811	0.00260622	0.0134201	Name=ARK1
PF3D7_0728800.1	47.035	27.9244	151.651	126.239	88.2123	37.4797	138.945	3.71148	1.89199	0.00261984	0.0134762	conserved Plasmodium protein, unknown function
PF3D7_0206200.1	16.5228	8.50028	84.5077	58.3922	41.9808	12.5115	71.45	5.72425	2.51709	0.00264765	0.0136022	Name=PAT
PF3D7_1114200.1	240.215	310.87	85.2625	109.056	186.351	275.542	97.1591	0.352383	-1.50479	0.00264986	0.0136022	GTPase-activating protein, putative
PF3D7_1463900.1	8.89174	4.86016	71.6957	36.0579	30.3764	6.87595	53.8768	7.85871	2.97429	0.00266032	0.0136308	Name=RON11
PF3D7_1444800.1	15185	11486.4	5974.11	6076.59	9680.52	13335.7	6025.35	0.451823	-1.14617	0.00266095	0.0136308	Name=FBPA
PF3D7_1326500.1	8.88989	8.50707	58.8704	53.2242	32.3729	8.69848	56.0473	6.44526	2.68824	0.0026831	0.01373	conserved Plasmodium protein, unknown function
PF3D7_0524000.1	3868.4	5631.65	1874.79	2216.53	3397.84	4750.02	2045.66	0.430647	-1.21542	0.00270014	0.0137936	Name=KASbeta
PF3D7_0622800.1	2944.03	4261.75	1496.63	1625.95	2582.09	3602.89	1561.29	0.43333	-1.20646	0.00270112	0.0137936	leucine--tRNA ligase, putative
PF3D7_1350100.1	3638.53	2818.68	1321.23	1541.33	2329.94	3228.61	1431.28	0.443302	-1.17364	0.00272628	0.0139077	Name=KRS1
PF3D7_0213100.1	1380.71	660.391	309.325	414.803	691.306	1020.55	362.064	0.354742	-1.49516	0.00273429	0.0139341	Name=SIS1
PF3D7_0919000.1	3505.64	3955.74	1704.98	1737.45	2725.95	3730.69	1721.21	0.461362	-1.11603	0.00275174	0.0140086	Name=NAPS
PF3D7_0625200.1	1.27163	0	32.439	26.6251	15.0839	0.635816	29.532	47.4009	5.56684	0.00275523	0.0140119	conserved Plasmodium protein, unknown function
PF3D7_1464700.1	345.759	339.961	125.246	139.977	237.736	342.86	132.612	0.386701	-1.37071	0.00277307	0.0140881	ATP synthase (C/AC39) subunit, putative
PF3D7_1134700.1	1608	1721.86	519.244	845.617	1173.68	1664.93	682.43	0.4098	-1.28701	0.00278914	0.0141484	Name=RPA2
PF3D7_1422600.1	7.62887	2.4277	60.3542	34.3533	26.191	5.02828	47.3538	9.46519	3.24263	0.00279068	0.0141484	conserved Plasmodium protein, unknown function
PF3D7_0729400.1	2012.46	1541.81	662.422	857.928	1268.66	1777.14	760.175	0.427718	-1.22527	0.00280297	0.0141962	ribosome biogenesis protein BRX1, putative
PF3D7_0518200.1	6.3624	14.5546	67.8791	60.9952	37.4478	10.4585	64.4372	6.14588	2.61962	0.00281111	0.0142228	Name=MDM2
PF3D7_1209400.1	74.9611	12.1477	258.839	176.87	130.704	43.5544	217.854	5.01033	2.32491	0.00281569	0.0142314	Name=CIA1
PF3D7_1309100.1	6753.18	6127.26	3137.93	2854.36	4718.19	6440.22	2996.15	0.465232	-1.10398	0.00282789	0.0142784	60S ribosomal protein L24, putative
PF3D7_0517900.1	17.7989	18.2096	125.994	55.8221	54.4561	18.0042	90.908	5.0532	2.3372	0.00283332	0.0142912	zinc finger protein, putative
PF3D7_0828900.1	17.804	26.6997	128.244	73.0059	61.4384	22.2518	100.625	4.52066	2.17653	0.00283995	0.01431	conserved protein, unknown function
PF3D7_1344500.1	0	0	19.603	17.1876	9.19766	0	18.3953	80.5115	6.33112	0.00286978	0.0144329	Name=USB1
PF3D7_0308200.1	2850.13	2028.42	937.213	1155.72	1742.87	2439.28	1046.46	0.428989	-1.22099	0.00287019	0.0144329	Name=CCT7
PF3D7_1014200.1	0	0	23.3907	13.7393	9.28248	0	18.565	81.2892	6.34499	0.00289799	0.0145578	Name=HAP2
PF3D7_1107500.1	488.747	249.794	125.189	125.438	247.292	369.271	125.313	0.339421	-1.55885	0.0029249	0.0146781	prefoldin, putative
PF3D7_0920200.1	40.6578	6.0737	160.735	107.325	78.6979	23.3658	134.03	5.75134	2.5239	0.0029283	0.0146802	CS domain protein, putative
PF3D7_1357800.1	3484.08	4146.87	1747.67	1765.32	2785.99	3815.47	1756.5	0.460357	-1.11918	0.00294228	0.0147353	Name=CCT4
PF3D7_1323400.1	6466.57	8126.53	3432.43	3263.78	5322.33	7296.55	3348.1	0.458861	-1.12387	0.00295304	0.0147742	Name=RPL23
PF3D7_1361000.1	297.426	271.994	81.488	121.08	192.997	284.71	101.284	0.355467	-1.49221	0.00297036	0.0148458	Name=PRMT5
PF3D7_0925700.1	1321.36	942.652	458.815	501.42	806.062	1132.01	480.117	0.424126	-1.23743	0.00298895	0.0149236	Name=HDAC1
PF3D7_0806800.1	2843.02	2408.03	1070.12	1292.97	1903.54	2625.53	1181.55	0.450003	-1.15199	0.00299635	0.0149454	V-type proton ATPase subunit a, putative
PF3D7_1031800.1	8.90225	0	66.3845	41.2273	29.1285	4.45113	53.8059	12.1881	3.6074	0.00300016	0.0149493	conserved protein, unknown function
PF3D7_1202300.1	7.6177	10.9409	52.8379	62.6603	33.5142	9.27929	57.7491	6.2146	2.63566	0.00301697	0.0150179	dynein heavy chain, putative
PF3D7_0526500.1	664.347	801.917	283.008	335.683	521.239	733.132	309.346	0.421863	-1.24515	0.00303313	0.0150809	conserved Plasmodium protein, unknown function
PF3D7_0605800.1	85.0804	142.204	409.843	266.969	226.024	113.642	338.406	2.97727	1.57399	0.00303574	0.0150809	Name=RAD50
PF3D7_1455300.1	16.5156	8.50403	86.785	54.9484	41.6883	12.5098	70.8667	5.67843	2.50549	0.00304748	0.015124	conserved protein, unknown function
PF3D7_1229300.1	493.042	466.397	172.046	216.378	336.966	479.72	194.212	0.404721	-1.305	0.00305554	0.0151487	Name=PIC1
PF3D7_0212300.1	2552.95	2172.83	1014.91	1135.14	1718.96	2362.89	1075.02	0.454951	-1.13622	0.00306251	0.015168	Name=ERF1
PF3D7_1016000.1	1.27069	1.21461	43.012	17.1727	15.6675	1.24265	30.0923	24.2502	4.59993	0.00306651	0.0151726	conserved Plasmodium protein, unknown function
PF3D7_1342400.1	1438.59	1322.56	591.579	652.59	1001.33	1380.57	622.085	0.450579	-1.15015	0.00307116	0.0151804	Name=CK2beta2
PF3D7_0415000.1	269.744	289.902	89.7539	115.973	191.343	279.823	102.864	0.367385	-1.44464	0.00309443	0.0152801	arsenical pump-driving ATPase, putative
PF3D7_1428300.1	1243.24	1704.62	524.368	711.915	1046.03	1473.93	618.142	0.419308	-1.25392	0.00311431	0.0153629	proliferation-associated protein 2g4, putative
PF3D7_0517000.1	4134.5	4267.04	2067.19	1862.75	3082.87	4200.77	1964.97	0.467774	-1.09612	0.00312595	0.0154049	60S ribosomal protein L12, putative
PF3D7_0827900.1	5959.11	3485.9	2077.14	1844.59	3341.68	4722.5	1960.86	0.415232	-1.26801	0.00313247	0.0154216	Name=PDI8
PF3D7_1033200.1	5637.08	1835.97	1173.28	1272.63	2479.74	3736.53	1222.95	0.327302	-1.6113	0.00313719	0.0154295	Name=ETRAMP10.2
PF3D7_1145600.1	1.2711	0	32.4439	24.9034	14.6546	0.635549	28.6736	46.0258	5.52437	0.0031422	0.0154328	TMEM65 domain-containing protein, putative
PF3D7_0206700.1	429.475	298.808	1292.64	686.037	676.741	364.141	989.341	2.71763	1.44235	0.00314452	0.0154328	Name=ADSL
PF3D7_1015200.2	89.0058	80.1119	12.8251	24.0476	51.4976	84.5588	18.4364	0.217377	-2.20173	0.00314726	0.0154328	Name=CysRS
PF3D7_0725300.1	1085.25	1078.49	344.841	545.248	763.458	1081.87	445.045	0.411247	-1.28192	0.00315537	0.0154573	conserved protein, unknown function
PF3D7_0729100.1	57.1435	43.7551	157.748	165.675	106.081	50.4493	161.712	3.20664	1.68106	0.00317385	0.0155247	allantoicase, putative
PF3D7_0826300.1	44.4781	3.64351	172.043	132.234	88.0995	24.0608	152.138	6.33905	2.66427	0.00317543	0.0155247	SPRY domain, putative
PF3D7_1347100.1	12.7106	0	66.3976	66.1219	36.3075	6.35528	66.2598	10.4908	3.39106	0.00317863	0.0155249	Name=TOP3
PF3D7_0104100.1	3.81103	2.4299	48.299	25.7564	20.0741	3.12046	37.0277	11.902	3.57314	0.0031973	0.0156007	protein E140, putative
PF3D7_1417300.1	3.81084	2.43002	39.2436	32.6241	19.5271	3.12043	35.9339	11.5445	3.52914	0.00321234	0.0156428	Name=ATG4
PF3D7_0618200.1	1346.17	1152.33	546.066	572.994	904.391	1249.25	559.53	0.447889	-1.15879	0.00321559	0.0156428	conserved protein, unknown function
PF3D7_1215000.1	6.36251	0	49.0235	37.8001	23.2965	3.18126	43.4118	13.7826	3.78478	0.00321624	0.0156428	Name=Trx-Px2
PF3D7_1033700.1	420.7	431.082	117.707	198.362	291.963	425.891	158.035	0.370793	-1.43131	0.00321861	0.0156428	Name=BDP1
PF3D7_1038000.2	1451.01	1465.13	685.878	645.256	1061.82	1458.07	665.567	0.456488	-1.13135	0.0032242	0.0156545	antigen UB05
PF3D7_1123200.1	10.165	2.42936	62.6328	42.0722	29.3248	6.29716	52.3525	8.35488	3.06262	0.00324065	0.0157189	Name=LRR11
PF3D7_1427000.1	27.9455	6.07519	135.844	66.1062	58.9928	17.0104	100.975	5.95482	2.57406	0.00325232	0.01576	conserved Plasmodium protein, unknown function
PF3D7_0313700.1	15.2637	1.21337	87.5013	52.3965	39.0937	8.23852	69.9489	8.5372	3.09376	0.00325639	0.0157642	conserved Plasmodium protein, unknown function
PF3D7_1206100.1	6.36063	3.63967	46.7659	39.5139	24.07	5.00015	43.1399	8.65106	3.11288	0.00327045	0.0158168	Name=ISN1
PF3D7_1332800.1	733.418	575.543	231.635	303.992	461.147	654.481	267.814	0.409108	-1.28945	0.00327749	0.0158353	eukaryotic translation initiation factor 6, putative
PF3D7_0928100.1	2.54262	10.9261	43.7589	65.2681	30.6239	6.73436	54.5135	8.05508	3.0099	0.00329047	0.0158825	conserved Plasmodium protein, unknown function
PF3D7_1468400.1	2.54151	1.21455	42.2566	21.4662	16.8697	1.87803	31.8614	17.0524	4.0919	0.00329537	0.0158906	Name=D13
PF3D7_0107000.1	53.5024	4.84618	227.682	128.916	103.737	29.1743	178.299	6.12656	2.61508	0.00331538	0.0159714	Name=CEN1
PF3D7_0823800.1	712.797	444.586	208.275	241.268	401.732	578.692	224.772	0.388393	-1.36441	0.00332134	0.0159845	DnaJ protein, putative
PF3D7_1020900.1	1656.36	852.317	491.173	477.471	869.33	1254.34	484.322	0.38615	-1.37277	0.0033666	0.0161866	Name=ARF1
PF3D7_1457300.1	1420.43	1941.23	648.232	806.214	1204.03	1680.83	727.223	0.432603	-1.20888	0.00337143	0.016194	MA3 domain-containing protein, putative
PF3D7_1315500.1	715.091	466.987	238.336	232.807	413.306	591.039	235.572	0.398626	-1.32689	0.00339008	0.0162678	conserved protein, unknown function
PF3D7_0914400.1	2.54953	0	33.9175	26.6496	15.7792	1.27476	30.2835	24.1334	4.59296	0.00340858	0.0163194	Name=KIC3
PF3D7_0306600.1	5.09874	2.42152	45.9781	31.8068	21.3263	3.76013	38.8925	10.3884	3.3769	0.00340877	0.0163194	Name=ATPTG17
PF3D7_1469700.1	3.81605	0	34.6984	33.4998	18.0036	1.90802	34.0991	18.0894	4.17707	0.00341318	0.0163194	Name=MED6
PF3D7_1229900.1	0	2.42833	42.2519	19.7513	16.1079	1.21416	31.0016	25.2126	4.65607	0.00341407	0.0163194	conserved Plasmodium protein, unknown function
PF3D7_1313500.1	1.27015	0	33.2074	23.1794	14.4142	0.635074	28.1934	45.2619	5.50023	0.00341757	0.0163203	conserved Plasmodium membrane protein, unknown function
PF3D7_1229500.1	3324.22	3191.9	1393.73	1638.29	2387.04	3258.06	1516.01	0.465292	-1.10379	0.00342288	0.0163298	Name=CCT3
PF3D7_1115200.1	1215.62	1095.97	473.193	558.038	835.706	1155.8	515.615	0.446072	-1.16465	0.00342888	0.0163427	Name=SET7
PF3D7_1364800.1	1073.78	835.828	365.063	451.849	681.63	954.803	408.456	0.427742	-1.22519	0.00345236	0.0164387	Name=RPB5
PF3D7_1325100.1	4869.38	5322.32	2380.74	2447.98	3755.11	5095.85	2414.36	0.473786	-1.07769	0.0034639	0.0164777	phosphoribosylpyrophosphate synthetase
PF3D7_1434600.1	1821.84	1840.47	695.783	936.706	1323.7	1831.16	816.245	0.445699	-1.16586	0.00346974	0.0164896	Name=METAP2
PF3D7_1326400.1	510.925	380.093	185.617	170.023	311.664	445.509	177.82	0.399229	-1.32471	0.00347854	0.0165155	translation initiation factor eIF-2B subunit gamma, putative
PF3D7_0705700.1	3225.92	2693.65	1438.25	1293.81	2162.91	2959.79	1366.03	0.461551	-1.11544	0.00350797	0.0166392	40S ribosomal protein S29, putative
PF3D7_0719500.1	13.9849	2.42794	85.2533	42.9401	36.1516	8.20642	64.0967	7.8496	2.97262	0.00351775	0.0166696	Name=CDC50A
PF3D7_0519800.1	1619.69	1064.29	576.569	564.065	956.154	1341.99	570.317	0.425004	-1.23445	0.00352744	0.0166995	EELM2 domain-containing protein, putative
PF3D7_0501300.1	16936.6	38802	8910.63	11847.1	19124.1	27869.3	10378.9	0.37241	-1.42504	0.00355622	0.0168196	Name=SBP1
PF3D7_1453200.1	3.81085	0	46.7904	23.1803	18.4454	1.90542	34.9854	18.5801	4.21569	0.00356498	0.0168449	conserved Plasmodium protein, unknown function
PF3D7_0414200.1	0	0	27.1467	9.45172	9.14962	0	18.2992	80.1643	6.32489	0.00358398	0.0169154	calmodulin-like protein
PF3D7_1445900.1	2001.3	2502.14	914.577	1111.92	1632.49	2251.72	1013.25	0.449951	-1.15216	0.00358936	0.0169154	Name=DDX17
PF3D7_0316300.1	33.0827	3.63884	122.939	103.947	65.902	18.3608	113.443	6.19832	2.63188	0.00359043	0.0169154	Name=PPase
PF3D7_0107800.1	58.4346	31.5893	187.915	130.498	102.109	45.012	159.206	3.5414	1.82432	0.00359363	0.0169154	Name=MRE11
PF3D7_0929900.1	0	0	19.6072	15.4654	8.76817	0	17.5363	76.7612	6.26231	0.00360843	0.0169689	conserved Plasmodium protein, unknown function
PF3D7_1363700.1	22.8715	6.07331	94.326	69.5483	48.2048	14.4724	81.9371	5.67952	2.50577	0.00362473	0.0170293	Name=AMR1
PF3D7_0318700.1	7.64293	2.42318	57.2983	33.5176	25.2205	5.03305	45.4079	9.07022	3.18114	0.00364106	0.0170898	conserved Plasmodium protein, unknown function
PF3D7_1450100.1	719.495	830.462	326.694	352.951	557.4	774.978	339.822	0.438446	-1.18953	0.00364576	0.0170956	Name=SRP54
PF3D7_0113700.1	1070.1	1237.48	451.976	567.593	831.787	1153.79	509.784	0.441761	-1.17866	0.00367698	0.0172104	Name=HSP40
PF3D7_0612900.1	2913.94	3500.21	1393.7	1576.5	2346.09	3207.07	1485.1	0.463051	-1.11076	0.00367723	0.0172104	Name=NOG1
PF3D7_1034600.1	13.9954	1.21305	70.8995	55.8378	35.4864	7.60421	63.3686	8.38022	3.06699	0.00369005	0.0172541	Name=IF3b
PF3D7_1118800.1	5.0898	2.42582	48.27	29.2087	21.2486	3.75781	38.7394	10.3522	3.37187	0.00371581	0.0173522	Name=ARC40
PF3D7_1128700.1	3.81226	1.21455	30.9379	36.0633	18.007	2.51341	33.5006	13.401	3.74427	0.00371807	0.0173522	Name=GPI8
PF3D7_0214700.1	7.63669	3.63777	52.0362	38.6624	25.4933	5.63723	45.3493	8.07259	3.01303	0.00374105	0.0174429	conserved Plasmodium protein, unknown function
PF3D7_1477900.1	2.54225	1.21419	24.8986	36.0672	16.1806	1.87822	30.4829	16.2916	4.02606	0.00374581	0.0174486	#N/A
PF3D7_1210700.1	5.08358	0	42.2549	33.4888	20.2068	2.54179	37.8718	15.0551	3.91218	0.00378133	0.0175975	conserved Plasmodium protein, unknown function
PF3D7_0615800.1	58.4362	10.9345	200.742	133.933	101.012	34.6853	167.338	4.83402	2.27322	0.00379063	0.0176241	Name=COG4
PF3D7_1143800.1	515.768	574.66	196.213	256.707	385.837	545.214	226.46	0.415211	-1.26809	0.00379542	0.0176297	Name=CAP93
PF3D7_1319000.1	7.62188	4.85991	46.79	45.5025	26.1936	6.24089	46.1463	7.40723	2.88893	0.00383241	0.0177848	conserved Plasmodium protein, unknown function
PF3D7_0324900.1	29.2103	24.3054	97.3617	106.449	64.3317	26.7578	101.906	3.80952	1.92961	0.00384276	0.0178161	Name=VAR
PF3D7_1413900.1	666.044	400.698	188.628	223.27	369.66	533.371	205.949	0.3861	-1.37295	0.00388668	0.0180028	DnaJ protein, putative
PF3D7_1457000.1	1337.48	979.662	466.251	542.765	831.539	1158.57	504.508	0.435437	-1.19947	0.00389455	0.0180224	Name=SPP
PF3D7_0109500.1	325.863	312.818	110.856	138.33	221.967	319.341	124.593	0.389996	-1.35847	0.00390706	0.0180633	N-acetyltransferase, GNAT family, putative
PF3D7_0501100.2	1139.65	1165.99	411.698	589.484	826.704	1152.82	500.591	0.434135	-1.20378	0.00391476	0.018082	Name=HSP40
PF3D7_1356800.1	12.6967	26.7433	100.391	78.9704	54.7002	19.72	89.6805	4.54164	2.18321	0.00392098	0.0180888	Name=ARK3
PF3D7_1135700.1	623.891	418.539	191.384	224.444	364.565	521.215	207.914	0.398873	-1.326	0.00392358	0.0180888	conserved Plasmodium protein, unknown function
PF3D7_0829100.1	647.662	810.243	269.258	347.924	518.772	728.952	308.591	0.423211	-1.24055	0.00393835	0.0181399	Name=CCDC124
PF3D7_1142600.1	2722.92	2931.38	1293.82	1383.58	2082.93	2827.15	1338.7	0.473504	-1.07855	0.00395842	0.0182154	60S ribosomal protein L35ae, putative
PF3D7_1003700.1	25.4027	37.6696	132.075	101.302	74.1125	31.5362	116.689	3.69848	1.88693	0.00397791	0.018288	MKT1 domain-containing protein, putative
PF3D7_1462700.1	63.586	1.21361	282.136	198.405	136.335	32.3998	240.271	7.42914	2.8932	0.00403468	0.0185317	Name=CYT1
PF3D7_1440900.1	0	0	19.6069	14.6065	8.55335	0	17.1067	74.8856	6.22662	0.00406024	0.018625	conserved Plasmodium protein, unknown function
PF3D7_1147600.1	3.81311	2.42855	41.4987	28.3378	19.0196	3.12083	34.9183	11.2201	3.48801	0.00406295	0.018625	conserved Plasmodium protein, unknown function
PF3D7_0311300.1	40.6425	3.64561	175.097	100.442	79.9568	22.1441	137.769	6.23817	2.64112	0.00406631	0.018625	phosphatidylinositol 3- and 4-kinase, putative
PF3D7_0936300.1	7406.88	20919.2	3683.18	5899.68	9477.23	14163	4791.43	0.338298	-1.56363	0.00409132	0.0187221	Name=REX3
PF3D7_0406200.1	5250.74	3441.57	8927.42	10716.2	7083.98	4346.16	9821.8	2.25991	1.17626	0.00410998	0.0187901	Name=Pfs16
PF3D7_1445100.1	270.605	324.365	112.443	119.341	206.688	297.485	115.892	0.389495	-1.36032	0.00419458	0.0191261	histidine--tRNA ligase, putative
PF3D7_1410200.1	2995.39	3326.62	1156.92	1677.58	2289.13	3161	1417.25	0.448314	-1.15742	0.0041951	0.0191261	Name=CTPS
PF3D7_1008800.1	3627.94	4376.1	1681.98	2040.14	2931.54	4002.02	1861.06	0.465008	-1.10467	0.0041951	0.0191261	Name=NOP5
PF3D7_0614100.1	7.6227	3.64453	44.5242	43.7872	24.8947	5.63362	44.1557	7.86021	2.97457	0.00421486	0.0191984	filamin domain-containing protein, putative
PF3D7_0619300.1	27.9345	21.8794	120.013	78.9723	62.1998	24.907	99.4927	3.99865	1.99951	0.00422975	0.0192485	conserved Plasmodium protein, unknown function
PF3D7_0808900.1	540.257	153.827	8.2923	0	175.594	347.042	4.14615	0.0120087	-6.37977	0.00424091	0.0192815	Name=RIF
PF3D7_1356400.1	17.786	0	107.915	60.0997	46.4503	8.89299	84.0076	9.49292	3.24685	0.00427047	0.0193941	phosphatase 2A regulatory subunit-related protein, putative
PF3D7_1313400.1	16.5189	14.5754	83.0058	62.6802	44.1951	15.5472	72.843	4.68872	2.22919	0.00427355	0.0193941	DEAD box helicase, putative
PF3D7_1102700.1	1812.65	4652.72	1001.98	1317.32	2196.17	3232.68	1159.65	0.358699	-1.47916	0.00428219	0.0194155	Name=ETRAMP11.1
PF3D7_0711700.1	153.67	164.063	47.5489	57.5167	105.7	158.866	52.5328	0.330459	-1.59745	0.0042916	0.0194323	Name=VAR
PF3D7_0914100.1	24.1384	3.64456	112.443	63.5342	50.94	13.8915	87.9885	6.3572	2.66839	0.00429379	0.0194323	conserved Plasmodium protein, unknown function
PF3D7_1446700.1	36.8745	6.06898	153.901	84.1671	70.2528	21.4717	119.034	5.55976	2.47502	0.00432843	0.0195712	conserved Plasmodium protein, unknown function
PF3D7_1356300.1	45.7851	3.64058	195.378	109.941	88.6864	24.7129	152.66	6.19333	2.63071	0.00436778	0.019731	ubiquitin-conjugating enzyme E2, putative
PF3D7_1114800.1	2.54437	0	30.9253	26.6294	15.0248	1.27218	28.7773	22.9438	4.52004	0.00437212	0.0197326	Name=G3PDH
PF3D7_1026300.1	20.3267	4.8595	73.9562	72.978	43.0301	12.5931	73.4671	5.85253	2.54906	0.00440049	0.0198424	conserved Plasmodium protein, unknown function
PF3D7_0504400.1	25.4212	7.28552	101.86	69.5569	51.0309	16.3534	85.7084	5.25655	2.39412	0.00445785	0.0200827	ATP-dependent helicase, putative
PF3D7_1107800.1	3635.77	1917.84	984.966	1260.19	1949.69	2776.81	1122.58	0.404259	-1.30665	0.00446874	0.0201022	Name=ApiAP2
PF3D7_0624500.1	43.2108	19.4305	163.737	91.021	79.3499	31.3206	127.379	4.07439	2.02658	0.00447033	0.0201022	Name=APC11
PF3D7_0401600.1	292.637	202.575	73.9159	101.368	167.624	247.606	87.6419	0.353772	-1.49911	0.00448522	0.0201508	Name=RIF
PF3D7_0304400.1	2678.78	3142.63	1404.55	1360.59	2146.64	2910.7	1382.57	0.474994	-1.07402	0.00448941	0.0201513	Name=RPL44
PF3D7_0420900.1	260.351	272.222	78.4934	117.609	182.169	266.286	98.0512	0.367901	-1.44261	0.00449582	0.0201564	Name=VAR
PF3D7_0212800.1	27.9428	6.07579	101.132	81.5566	54.1768	17.0093	91.3444	5.38592	2.42919	0.00449872	0.0201564	Name=MATE
PF3D7_1117100.1	13.9867	3.64143	61.8624	54.966	33.6141	8.81406	58.4142	6.65348	2.73411	0.00452335	0.0202484	Name=UCH54
PF3D7_0314000.1	40.732	6.06249	149.317	102.243	74.5888	23.3973	125.78	5.39088	2.43052	0.00453104	0.0202644	HSP20-like chaperone, putative
PF3D7_1309500.1	347.27	479.252	128.986	189.834	286.335	413.261	159.41	0.385487	-1.37525	0.00456319	0.0203897	Name=GAR1
PF3D7_1343500.1	19.0736	3.64127	82.2304	60.9789	41.481	11.3574	71.6046	6.32971	2.66214	0.00457198	0.0204013	conserved protein, unknown function
PF3D7_1124900.1	2120.57	2045.58	952.883	1029.7	1537.18	2083.08	991.289	0.475865	-1.07138	0.00457406	0.0204013	Name=RPL35
PF3D7_0614700.1	1.27125	0	27.1612	24.9045	13.3342	0.635623	26.0328	41.7678	5.38432	0.00458978	0.0204439	F-box protein FBXO6, putative
PF3D7_0109800.1	438.574	416.433	165.986	193.223	303.554	427.503	179.605	0.420035	-1.25142	0.0045919	0.0204439	Name=cPheRS
PF3D7_1370800.1	36.9471	41.1869	131.929	124.625	83.6718	39.067	128.277	3.28298	1.71501	0.0046085	0.0204993	#N/A
PF3D7_0911000.1	3.81572	0	40.7341	24.9093	17.3648	1.90786	32.8217	17.4148	4.12225	0.00464007	0.0206211	phosphatidylinositol N-acetylglucosaminyltransferase, putative
PF3D7_0918300.1	807.54	621.373	266.295	343.558	509.691	714.456	304.926	0.426718	-1.22864	0.00467358	0.0207514	Name=EIF3F
PF3D7_1023800.1	2.54203	6.0715	49.7988	30.055	22.1168	4.30676	39.9269	9.24387	3.2085	0.00468723	0.020785	conserved Plasmodium protein, unknown function
PF3D7_1445200.1	1709.96	2782.11	791.638	1094.66	1594.59	2246.03	943.151	0.419866	-1.252	0.00468963	0.020785	Name=MAK5
PF3D7_1422700.1	384.908	526.08	183.386	192.313	321.672	455.494	187.85	0.412341	-1.27809	0.00469802	0.020785	conserved Plasmodium protein, unknown function
PF3D7_0612700.1	27.9712	24.2781	93.5506	102.199	61.9998	26.1247	97.875	3.74724	1.90583	0.00470142	0.020785	Name=P12
PF3D7_0517700.1	2617.99	2653.55	1163.53	1349.84	1946.23	2635.77	1256.69	0.47676	-1.06866	0.00470554	0.020785	Name=EIF3B
PF3D7_0820600.1	0	0	20.3695	12.8825	8.31301	0	16.626	72.7941	6.18575	0.00470889	0.020785	conserved protein, unknown function
PF3D7_1413800.1	195.717	246.527	87.5283	72.9881	150.69	221.122	80.2582	0.36308	-1.46164	0.00471066	0.020785	Name=DPH1
PF3D7_0304100.1	0	1.21456	29.4288	22.3248	13.2421	0.607279	25.8768	41.7871	5.38499	0.00472514	0.0208303	Name=IMC1e
PF3D7_1234900.1	85.2846	6.06236	303.911	209.643	151.225	45.6735	256.777	5.63097	2.49338	0.00474239	0.0208872	CHCH domain-containing protein, putative
PF3D7_0307500.1	11.4432	1.21386	59.6	47.2356	29.8732	6.32851	53.4178	8.49	3.08576	0.00474891	0.0208872	Name=SKA2
PF3D7_0923200.1	565.352	545.463	212.811	266.158	397.446	555.408	239.484	0.431074	-1.21399	0.00475441	0.0208872	Name=NOS
PF3D7_0102600.1	1543.79	344.972	275.434	262.736	606.733	944.381	269.085	0.284967	-1.81113	0.00475499	0.0208872	Name=FIKK1
PF3D7_1024300.1	10.197	0	82.9127	31.8063	31.229	5.09851	57.3595	11.3411	3.50349	0.00476361	0.0208958	Name=ATPTG10
PF3D7_1012400.1	15541.1	8446.53	5900.51	3680.13	8392.06	11993.8	4790.32	0.399412	-1.32405	0.00477079	0.0208958	Name=HGPRT
PF3D7_0826400.1	1.27447	1.21096	24.8749	27.5069	13.7168	1.24272	26.1909	21.0806	4.39784	0.00477363	0.0208958	Name=CPT
PF3D7_1010400.1	1.27369	1.21172	24.8805	27.5005	13.7166	1.2427	26.1905	21.0801	4.39781	0.00477387	0.0208958	MORN repeat protein, putative
PF3D7_0705400.1	128.34	9.71687	453.512	285.925	219.374	69.0285	369.719	5.3617	2.42269	0.00480092	0.0209771	Name=MCM7
PF3D7_0612100.1	1644.26	1957.97	702.532	933.331	1309.52	1801.12	817.932	0.454066	-1.13903	0.00480096	0.0209771	Name=EIF3L
PF3D7_0811400.1	4207.59	4317.7	2049.65	2103.48	3169.6	4262.65	2076.56	0.487151	-1.03756	0.00480768	0.0209879	conserved protein, unknown function
PF3D7_1433800.1	7.61904	1.21544	49.0607	36.0535	23.4872	4.41724	42.5571	9.69346	3.27701	0.00482144	0.0210293	conserved Plasmodium protein, unknown function
PF3D7_1148700.1	3384.55	7138.28	1897.93	2293.27	3678.5	5261.41	2095.6	0.39828	-1.32815	0.0048325	0.0210589	Name=GEXP12
PF3D7_0207900.1	7.62298	0	43.769	45.505	24.2242	3.81149	44.637	11.8049	3.56131	0.00484043	0.0210749	Name=SERA2
PF3D7_0217900.1	59.7233	48.5837	224.114	125.361	114.446	54.1535	174.738	3.22931	1.69122	0.00485553	0.021122	thioesterase/thiol ester dehydrase-isomerase, putative
PF3D7_1332200.1	2.54144	0	43.0117	16.3142	15.4668	1.27072	29.6629	23.6703	4.56501	0.00487145	0.0211726	conserved protein, unknown function
PF3D7_1348300.1	332.796	419.201	144.902	162.259	264.789	375.998	153.581	0.408351	-1.29212	0.00490805	0.0213129	elongation factor Tu, putative
PF3D7_1323200.1	185.957	203.569	65.594	74.767	132.472	194.763	70.1805	0.360186	-1.47319	0.00491513	0.0213248	V-type proton ATPase subunit G, putative
PF3D7_1444100.1	29.2002	32.8237	121.529	97.852	70.3511	31.012	109.69	3.53718	1.8226	0.00495113	0.0214622	conserved Plasmodium protein, unknown function
PF3D7_1346900.1	2.54359	1.21354	34.7005	23.1907	15.4121	1.87857	28.9456	15.4842	3.95272	0.00498752	0.0216009	conserved Plasmodium protein, unknown function
PF3D7_1319600.1	2.53988	1.21534	24.907	32.6209	15.3208	1.87761	28.7639	15.376	3.94261	0.00500442	0.0216488	ACDC domain-containing protein, putative
PF3D7_1331300.1	29.2703	2.42549	136.507	73.0254	60.307	15.8479	104.766	6.63486	2.73007	0.00500736	0.0216488	Name=SEC11
PF3D7_0723600.1	170.638	111.502	43.7327	43.8255	92.4245	141.07	43.7791	0.310418	-1.68772	0.0050303	0.021729	proteasome assembly chaperone 4, putative
PF3D7_1245100.1	10.1613	1.21512	64.9051	36.057	28.0846	5.68821	50.481	8.92782	3.15831	0.00503832	0.0217446	Name=KLP8
PF3D7_1009000.1	292.712	322.58	82.2049	143.475	210.243	307.646	112.84	0.366415	-1.44845	0.00504799	0.0217673	Name=DPH5
PF3D7_1108000.1	748.678	1047.87	274.641	453.413	631.15	898.273	364.027	0.405096	-1.30367	0.00506712	0.0218307	IWS1-like protein, putative
PF3D7_1242800.1	2025.82	2032.91	961.297	991.785	1502.95	2029.37	976.541	0.481199	-1.05529	0.00507651	0.021852	Name=rabGDI
PF3D7_1441000.1	227.46	281.782	92.8145	102.178	176.059	254.621	97.4965	0.382787	-1.38538	0.00508328	0.0218621	Name=NCS2
PF3D7_1010700.1	1113.01	802.295	442.598	404.748	690.664	957.654	423.673	0.442464	-1.17637	0.00509074	0.0218751	dolichyl-phosphate-mannose--protein mannosyltransferase, putative
PF3D7_1368200.1	1372.17	1206.27	532.016	655.106	941.389	1289.22	593.561	0.460358	-1.11917	0.00511705	0.021969	Name=ABCE1
PF3D7_1426200.1	1159.41	1551.53	645.07	588.268	986.072	1355.47	616.669	0.454952	-1.13621	0.00512438	0.0219813	Name=PRMT1
PF3D7_1306000.1	1.27029	1.215	29.4327	22.3218	13.5599	1.24264	25.8772	20.8386	4.38119	0.00515082	0.0220756	conserved Plasmodium protein, unknown function
PF3D7_0902100.1	1.27176	1.21357	38.4727	15.4603	14.1046	1.24267	26.9665	21.732	4.44175	0.0051593	0.0220927	Name=FIKK9.2
PF3D7_1008900.1	1417.33	1042.02	598.123	503.397	890.218	1229.68	550.76	0.447954	-1.15858	0.00520249	0.02224	Name=AK1
PF3D7_0904000.1	946.416	891.762	407.521	442.153	671.963	919.089	424.837	0.462213	-1.11337	0.0052027	0.02224	GTPase-activating protein, putative
PF3D7_0523600.1	20.3836	3.63431	88.9591	59.3031	43.0701	12.009	74.1311	6.19917	2.63207	0.00522106	0.0222991	conserved protein, unknown function
PF3D7_1247000.2	3.8211	0	33.1738	30.0788	16.7684	1.91055	31.6263	16.7614	4.06707	0.00523534	0.0223275	Name=FBXO9
PF3D7_0527500.1	3636.43	3212.98	1484.15	1787	2530.14	3424.7	1635.57	0.477564	-1.06623	0.00523714	0.0223275	Name=HIP
PF3D7_0632800.1	6.34997	9.72229	36.2278	67.8181	30.0295	8.03613	52.023	6.4595	2.69142	0.00524127	0.0223275	Name=VAR
PF3D7_1330500.1	68.6195	14.5749	177.328	173.446	108.492	41.5972	175.387	4.22302	2.07827	0.00527772	0.0224633	CTLH domain-containing protein, putative
PF3D7_1132800.1	165.278	33.9907	419.474	336.652	238.849	99.6345	378.063	3.79784	1.92518	0.00529053	0.0224889	Name=AQP
PF3D7_0828500.1	12.7196	1.21338	67.8891	45.5247	31.8367	6.96651	56.7069	8.18687	3.03331	0.00529286	0.0224889	translation initiation factor eIF-2B subunit alpha, putative
PF3D7_0617400.1	120.641	140.984	36.9836	45.497	86.0262	130.812	41.2403	0.315002	-1.66657	0.00534202	0.0226646	Name=VAR
PF3D7_0918400.1	8.89127	3.64532	72.4518	26.6136	27.9005	6.26829	49.5327	7.93309	2.98788	0.00534702	0.0226646	conserved Plasmodium protein, unknown function
PF3D7_1121000.1	6.36838	3.63518	42.2215	37.8131	22.5096	5.00178	40.0173	8.02212	3.00398	0.00534798	0.0226646	Name=DHHC3
PF3D7_1320000.1	665.566	1066.88	309.431	408.646	612.63	866.222	359.039	0.414376	-1.27099	0.00535692	0.0226761	Name=GP1
PF3D7_0818900.1	54463.5	34963.3	21550.6	19214.1	32547.9	44713.4	20382.3	0.455846	-1.13338	0.00535988	0.0226761	Name=HSP70
PF3D7_1104000.1	701.508	822.188	326.726	362.36	553.196	761.848	344.543	0.452187	-1.14501	0.00538783	0.0227412	phenylalanine--tRNA ligase beta subunit
PF3D7_1439600.1	17.8194	2.42512	74.66	61.0012	38.9764	10.1222	67.8306	6.73153	2.75093	0.00538898	0.0227412	Name=NDUFA4
PF3D7_1464900.1	1369.7	1520.81	520.686	769.314	1045.13	1445.26	645	0.446201	-1.16424	0.00538989	0.0227412	ATP-dependent zinc metalloprotease FTSH, putative
PF3D7_1220300.1	5.07945	2.43083	36.2292	35.1954	19.7337	3.75514	35.7123	9.54076	3.2541	0.00539576	0.0227412	cell cycle associated protein, putative
PF3D7_1369300.1	0	1.21426	18.1084	32.6316	12.9886	0.607129	25.37	40.9286	5.35504	0.00539832	0.0227412	conserved Plasmodium protein, unknown function
PF3D7_1449000.1	0	1.20916	29.3817	20.6416	12.8081	0.604581	25.0117	40.4204	5.33701	0.00541947	0.0228011	Name=GEST
PF3D7_1221400.1	2.54235	1.21414	31.6887	24.9039	15.0873	1.87825	28.2963	15.1346	3.91977	0.0054218	0.0228011	Name=IMC1h
PF3D7_1305600.1	6.35942	0	41.4887	37.7932	21.4103	3.17971	39.641	12.5827	3.65337	0.00543417	0.0228051	Name=S2P
PF3D7_1249400.1	10.1963	4.84362	62.5631	37.8226	28.8564	7.51994	50.1929	6.69767	2.74366	0.00543567	0.0228051	conserved Plasmodium protein, unknown function
PF3D7_0503300.1	1401.56	1880.23	621.789	842.317	1186.48	1640.9	732.053	0.446061	-1.16469	0.00543662	0.0228051	Name=SRSF12
PF3D7_1204100.1	19.0577	14.5774	73.1996	73.8386	45.1683	16.8175	73.5191	4.3746	2.12915	0.00544658	0.0228275	conserved Plasmodium protein, unknown function
PF3D7_1209500.1	6.35249	0	50.5607	30.0505	21.7409	3.17625	40.3056	12.8059	3.67873	0.00549665	0.0230178	Name=PDEalpha
PF3D7_1358900.1	904.128	944.261	411.145	448.331	676.966	924.195	429.738	0.464951	-1.10485	0.00550961	0.0230525	GTP-binding protein, putative
PF3D7_1229400.1	1169.55	1130.27	574.686	505.165	844.917	1149.91	539.925	0.46958	-1.09056	0.00552749	0.0231077	Name=MIF
PF3D7_1244400.1	97.7889	100.869	321.523	212.038	183.055	99.3292	266.781	2.68661	1.42579	0.00555376	0.0231979	RNA-binding protein, putative
PF3D7_0526800.1	1371.57	1517.71	531.921	769.44	1047.66	1444.64	650.681	0.450326	-1.15096	0.0055585	0.023198	conserved Plasmodium protein, unknown function
PF3D7_0628800.1	25.4076	8.50437	98.8608	66.9673	49.935	16.956	82.9141	4.90303	2.29367	0.00559126	0.023315	Name=GATB
PF3D7_1446600.1	53.4363	2.42612	210.436	141.742	102.01	27.9312	176.089	6.31848	2.65958	0.00561329	0.0233741	Name=CEN2
PF3D7_0917900.1	17758.4	14433.2	8295.52	7336.11	11955.8	16095.8	7815.82	0.485586	-1.0422	0.00561768	0.0233741	Name=BIP
PF3D7_1339400.1	12.7283	4.85018	57.3145	50.6913	31.3961	8.78923	54.0029	6.16441	2.62396	0.00561963	0.0233741	Name=ApiCOX14
PF3D7_1472600.1	7.63103	1.2135	55.8219	29.2034	23.4675	4.42227	42.5127	9.67795	3.2747	0.00569353	0.0236581	Name=PDI-14
PF3D7_1244800.1	2588.16	2068.86	1078.16	1139.58	1718.69	2328.51	1108.87	0.476215	-1.07031	0.0056975	0.0236581	translation machinery-associated protein 46, putative
PF3D7_0818800.1	249.271	293.678	82.2253	122.825	187	271.475	102.525	0.37733	-1.4061	0.00570438	0.0236667	Name=IMP4
PF3D7_1013900.1	365.872	558.856	158.479	211.205	323.603	462.364	184.842	0.399586	-1.32342	0.0057135	0.0236846	translation initiation factor eIF-2B subunit delta, putative
PF3D7_1334100.1	52.0852	23.0835	176.592	103.885	88.9113	37.5844	140.238	3.73738	1.90203	0.0057243	0.0237094	conserved protein, unknown function
PF3D7_1471100.1	9692.54	3251.18	2554.22	2042.77	4385.18	6471.86	2298.49	0.355164	-1.49344	0.005731	0.0237173	Name=EXP2
PF3D7_0600200.1	0	0	12.0764	19.7437	7.95503	0	15.9101	69.5822	6.12065	0.00573692	0.0237219	Name=VAR
PF3D7_1416600.1	2.53956	1.21549	25.6629	30.0441	14.8655	1.87753	27.8535	14.8914	3.89641	0.00582573	0.0240512	conserved Plasmodium protein, unknown function
PF3D7_1412100.1	38.1176	15.7913	147.905	78.1333	69.9869	26.9544	113.019	4.20156	2.07092	0.00583056	0.0240512	Name=MCMBP
PF3D7_1359700.1	2.53939	4.8623	41.5146	29.185	19.5253	3.70085	35.3498	9.5301	3.25249	0.00583118	0.0240512	conserved Plasmodium protein, unknown function
PF3D7_0209500.1	0	1.21328	25.6463	23.1925	12.513	0.606642	24.4194	39.4329	5.30133	0.00584329	0.024081	conserved Plasmodium protein, unknown function
PF3D7_1466200.1	91.4204	134.926	254.369	345.931	206.661	113.173	300.15	2.65062	1.40633	0.00589647	0.0242653	Name=EGXP
PF3D7_1439500.1	7.62102	8.50581	61.8861	37.7741	28.9468	8.06342	49.8301	6.18171	2.628	0.00589785	0.0242653	Name=ORP2
PF3D7_0604700.1	39.4411	8.49142	149.342	83.3269	70.1503	23.9663	116.334	4.86709	2.28306	0.00598083	0.0245862	Name=GILP
PF3D7_1128600.1	5.08455	0	26.4075	44.6548	19.0367	2.54227	35.5312	14.1057	3.81821	0.00598923	0.0246002	Name=NOT2
PF3D7_1100800.1	8.91854	1.21134	37.6935	51.5694	24.8482	5.06494	44.6315	8.86512	3.14814	0.0059947	0.0246022	Name=MC-2TM
PF3D7_1441300.1	36.8254	47.402	172.844	105.585	90.6643	42.1137	139.215	3.30604	1.7251	0.00600149	0.0246096	serine/threonine protein kinase, putative
PF3D7_1243600.1	1650.97	1694.02	701.722	882.745	1232.37	1672.5	792.233	0.473634	-1.07816	0.00601256	0.0246305	translation initiation factor SUI1, putative
PF3D7_1233300.1	30.4876	9.7198	104.9	78.9855	56.0233	20.1037	91.9428	4.58451	2.19677	0.00601658	0.0246305	Name=PPR2
PF3D7_0923000.1	207.309	229.353	57.3307	97.0583	147.763	218.331	77.1945	0.353128	-1.50174	0.00602939	0.0246625	Name=RPB3
PF3D7_0529500.1	254.713	260.544	101.787	103.983	180.257	257.629	102.885	0.39933	-1.32435	0.00603907	0.0246816	cell cycle regulator protein, putative
PF3D7_1105600.1	1195.32	1290.36	503.378	651.62	910.168	1242.84	577.499	0.464588	-1.10597	0.00609483	0.0248672	Name=PTEX88
PF3D7_1469800.1	44.6346	26.6243	145.447	102.315	79.7554	35.6294	123.881	3.48192	1.79988	0.00609504	0.0248672	conserved Plasmodium protein, unknown function
PF3D7_1019500.1	21.596	0	137.35	54.9471	53.4732	10.798	96.1484	8.94107	3.16045	0.00610129	0.0248672	TMEM94 domain-containing protein, putative
PF3D7_1022800.1	41.9284	2.42948	181.865	97.8804	81.0257	22.179	139.873	6.32306	2.66062	0.00610905	0.0248672	Name=ISPG
PF3D7_1460300.1	1283.68	1157.47	552.278	607.149	900.144	1220.57	579.714	0.474933	-1.0742	0.00610967	0.0248672	Name=RPL29
PF3D7_1200700.1	1694.49	5471.39	762.242	1539.32	2366.86	3582.94	1150.78	0.321148	-1.63869	0.00612356	0.0249032	Name=ACS7
PF3D7_0418100.1	800.175	874.919	276.982	442.98	598.764	837.547	359.981	0.429648	-1.21877	0.00614124	0.0249545	Name=SOC1
PF3D7_0900400.1	6.37002	3.63424	47.4948	31.8005	22.3249	5.00213	39.6476	7.95052	2.99105	0.00617478	0.0250701	Name=RIF
PF3D7_1431500.1	41.9262	21.8665	142.627	92.727	74.7866	31.8963	117.677	3.69514	1.88563	0.00624153	0.0253015	Name=MAPK1
PF3D7_0508600.1	174.49	150.257	46.7456	64.4538	108.987	162.374	55.5997	0.342122	-1.54742	0.00624203	0.0253015	conserved protein, unknown function
PF3D7_1246900.1	16.5186	1.21464	67.9142	62.6798	37.0818	8.86663	65.297	7.39862	2.88726	0.00625226	0.0253222	Name=PKB
PF3D7_1122900.1	1.26965	1.21562	30.1928	19.7425	13.1051	1.24264	24.9677	20.1101	4.32985	0.00626298	0.0253448	dynein heavy chain, putative
PF3D7_1247900.1	531.655	690.446	218.758	304.065	436.231	611.051	261.411	0.427635	-1.22555	0.00632713	0.0255467	Name=UTP11
PF3D7_1423300.1	2.54131	12.1465	80.7427	30.9105	31.5852	7.34389	55.8266	7.57844	2.9219	0.00633072	0.0255467	Name=PP7
PF3D7_1324600.1	7.62056	3.64557	44.5288	38.6317	23.6067	5.63307	41.5802	7.40293	2.8881	0.00633153	0.0255467	conserved Plasmodium protein, unknown function
PF3D7_0209700.1	917.635	1355.21	424.805	568.461	816.528	1136.42	496.633	0.43692	-1.19456	0.00633619	0.0255467	RING zinc finger protein, putative
PF3D7_1471400.1	38.1218	9.7166	132.808	85.8643	66.6276	23.9192	109.336	4.58227	2.19606	0.00633878	0.0255467	diacylglycerol kinase, putative
PF3D7_1112900.1	0	0	12.8186	18.0452	7.71595	0	15.4319	67.5029	6.07688	0.00640326	0.0257855	conserved protein, unknown function
PF3D7_0320900.1	2476.32	1231.68	828.27	694.017	1307.57	1854	761.143	0.410586	-1.28425	0.00642208	0.0258402	Name=H2A.Z
PF3D7_0104500.1	557.609	563.721	253.372	256.053	407.689	560.665	254.713	0.454298	-1.13829	0.00648776	0.0260832	conserved protein, unknown function
PF3D7_1454200.1	73.674	144.59	25.6596	33.4823	69.3516	109.132	29.5709	0.270601	-1.88576	0.00652942	0.0262294	conserved Plasmodium protein, unknown function
PF3D7_1470800.1	27.9517	12.1477	103.384	70.4046	53.4721	20.0497	86.8946	4.34332	2.1188	0.00654327	0.0262636	conserved Plasmodium protein, unknown function
PF3D7_0829600.1	1.2724	1.21296	24.8896	24.0539	12.8572	1.24268	24.4717	19.7003	4.30014	0.00656015	0.0263099	Name=ETRAMP8
PF3D7_0522100.1	10.1645	8.50311	49.8051	53.2334	30.4265	9.33383	51.5192	5.52231	2.46527	0.00658465	0.0263867	conserved Plasmodium protein, unknown function
PF3D7_0112300.1	0	0	9.05337	22.3291	7.84561	0	15.6912	68.5979	6.10009	0.00662877	0.0265287	#N/A
PF3D7_0305300.1	1031.57	1443.28	490.527	625.034	897.604	1237.43	557.78	0.45068	-1.14982	0.00663083	0.0265287	transporter, putative
PF3D7_1105500.1	15.2682	2.42601	70.1444	48.9661	34.2012	8.84711	59.5552	6.76358	2.75779	0.00664407	0.0265601	Name=CEN4
PF3D7_1422100.1	16.5295	4.8553	79.9688	45.5185	36.718	10.6924	62.7436	5.88977	2.55821	0.0066676	0.0266326	ribosomal protein L21, mitochondrial, putative
PF3D7_0812400.1	2048.35	1430.82	722.904	871.513	1268.4	1739.58	797.208	0.458258	-1.12577	0.00667535	0.026642	Name=KARalpha
PF3D7_1108500.1	96.6285	9.71119	313.092	201.823	155.314	53.1698	257.457	4.84897	2.27768	0.00669338	0.0266923	Name=SCS-alpha
PF3D7_0220600.1	1460.27	482.118	268.62	389.844	650.213	971.194	329.232	0.338967	-1.56078	0.0067188	0.0267721	Plasmodium exported protein (hyp9), unknown function
PF3D7_1477300.1	8.89677	3.64303	24.8997	71.2724	27.178	6.2699	48.0861	7.68308	2.94168	0.00676398	0.0269303	Name=Pfg14-744
PF3D7_1477800.1	0	6.06053	42.2262	32.653	20.2349	3.03026	37.4396	12.2418	3.61374	0.00677869	0.0269672	Name=ACBP
PF3D7_1209600.1	1.27244	0	25.6435	21.4769	12.0982	0.636219	23.5602	37.7895	5.23991	0.00680002	0.0270302	Name=PBGD
PF3D7_0617900.1	2543.22	1717.07	1014.85	957.457	1558.15	2130.15	986.154	0.462975	-1.11099	0.00681463	0.027061	Name=H3.3
PF3D7_0801800.1	1502.73	1336.52	636.201	728.032	1050.87	1419.63	682.116	0.480465	-1.0575	0.00681873	0.027061	mannose-6-phosphate isomerase, putative
PF3D7_1417500.1	458.78	542.858	161.476	255.027	354.535	500.819	208.251	0.415584	-1.26679	0.00691504	0.0274211	Name=CBF5
PF3D7_0504700.1	113.022	226.059	436.254	446.386	305.43	169.54	441.32	2.60192	1.37958	0.00694184	0.0274936	Name=CEP120
PF3D7_0316000.1	2.54256	3.64213	30.1788	32.6337	17.2493	3.09234	31.4063	10.1369	3.34155	0.00694447	0.0274936	Name=MA
PF3D7_0816400.1	16.5431	1.21282	79.945	50.6872	37.097	8.87797	65.3161	7.39495	2.88654	0.00698063	0.0276146	EF-hand calcium-binding domain-containing protein, putative
PF3D7_1412000.1	1.27163	0	32.439	15.4597	12.2926	0.635813	23.9493	38.4379	5.26446	0.0070122	0.0277173	p1/s1 nuclease, putative
PF3D7_1353700.1	249.601	132.099	63.3359	65.3097	127.587	190.85	64.3228	0.337113	-1.5687	0.00703	0.0277654	Name=ROMO1
PF3D7_1423100.1	10.1629	4.85973	51.3174	42.9275	27.3169	7.5113	47.1225	6.2903	2.65313	0.00706727	0.0278903	ankyrin-repeat protein, putative
PF3D7_1022500.1	87.6819	109.31	298.815	214.662	177.617	98.4958	256.739	2.60669	1.38222	0.00710579	0.0280199	Name=CS
PF3D7_0322200.1	0	2.42809	29.4244	22.3283	13.5452	1.21404	25.8764	21.0451	4.39541	0.0071329	0.0280868	conserved protein, unknown function
PF3D7_1104800.1	613.961	281.689	162.972	170.891	307.378	447.825	166.931	0.372806	-1.4235	0.00713415	0.0280868	metabolite/drug transporter, putative
PF3D7_1304900.1	535.504	464.718	187.071	249.099	359.098	500.111	218.085	0.435937	-1.19781	0.00715507	0.0281467	Name=RPB11
PF3D7_0505800.1	1952.74	1222.51	754.463	671.575	1150.32	1587.62	713.019	0.449154	-1.15472	0.00716608	0.0281675	Name=SUMO
PF3D7_0408000.1	5.10994	2.41615	41.4224	27.5313	19.1199	3.76305	34.4768	9.2038	3.20223	0.00722553	0.0283786	conserved Plasmodium protein, unknown function
PF3D7_1319700.1	6.35363	1.21458	47.5391	26.6179	20.4313	3.7841	37.0785	9.86199	3.30188	0.00724332	0.0284259	protein phosphatase PP2A regulatory subunit A, putative
PF3D7_0801300.1	7.65041	8.47273	55.7706	39.5481	27.8605	8.06157	47.6593	5.91256	2.56378	0.00726394	0.0284841	Name=WARP
PF3D7_1226300.1	1555.79	1290.74	654.164	715.323	1054	1423.27	684.743	0.481098	-1.0556	0.00727651	0.0285108	Name=HAD2
PF3D7_1471300.1	24.1539	2.42812	98.0817	66.1259	47.6974	13.291	82.1038	6.20085	2.63247	0.00735404	0.0287715	RAP protein, putative
PF3D7_1129100.1	5240.05	3456.97	2038.2	2050.38	3196.4	4348.51	2044.29	0.470121	-1.0889	0.00735473	0.0287715	Name=PV1
PF3D7_1371300.1	0	0	49.808	0	12.452	0	24.904	109.087	6.76933	0.00737174	0.0288152	#N/A
PF3D7_1218600.1	981.009	595.138	295.043	375.228	561.604	788.073	335.136	0.425219	-1.23372	0.00738399	0.0288402	Name=RRS
PF3D7_0628900.1	13.9737	4.85981	61.1285	48.0785	32.0101	9.41677	54.6035	5.81718	2.54032	0.00745288	0.0290536	RAP protein, putative
PF3D7_0526300.1	481.999	417.468	159.171	225.033	320.918	449.734	192.102	0.426971	-1.22779	0.00745339	0.0290536	Name=WDR55
PF3D7_0831600.1	7.62203	3.64486	55.8458	28.332	23.8612	5.63344	42.0889	7.49723	2.90636	0.00745752	0.0290536	Name=CLAG8
PF3D7_0210300.1	38.1366	8.49868	127.508	86.7356	65.2196	23.3177	107.122	4.60572	2.20343	0.00746218	0.0290536	monocarboxylate transporter, putative
PF3D7_0900500.1	2.54818	0	34.6779	18.0494	13.8189	1.27409	26.3636	21.0036	4.39256	0.00747137	0.0290665	Name=RIF
PF3D7_1218800.1	0	0	15.8397	13.7443	7.396	0	14.792	64.7409	6.01661	0.00752786	0.0292631	Name=PSOP17
PF3D7_0905200.1	464.914	651.257	196.974	277.303	397.612	558.085	237.139	0.424728	-1.23539	0.0075537	0.0293405	mitochondrial carrier protein, putative
PF3D7_1331600.1	8.91236	1.21219	42.9814	42.1041	23.8025	5.06227	42.5427	8.45584	3.07995	0.0075679	0.0293583	Name=DEH
PF3D7_1320600.1	577.159	462.551	218.797	245.612	376.03	519.855	232.204	0.446638	-1.16282	0.00757018	0.0293583	Name=RAB11a
PF3D7_0701100.1	36.9531	20.5901	100.26	104.863	65.6665	28.7716	102.561	3.56903	1.83553	0.00758107	0.0293774	Name=RIF
PF3D7_1113000.1	0	1.21566	24.1545	21.459	11.7073	0.60783	22.8068	36.8237	5.20256	0.00760142	0.0294331	conserved Plasmodium protein, unknown function
PF3D7_1302600.1	207.478	264.326	73.9046	105.68	162.847	235.902	89.7922	0.380293	-1.39482	0.0076235	0.0294779	Name=DOHH
PF3D7_0904700.1	8.90769	1.21284	47.5147	37.8004	23.8589	5.06026	42.6576	8.48274	3.08453	0.00762493	0.0294779	Name=HU
PF3D7_1224500.1	25.4168	8.50125	86.0203	70.4111	47.5874	16.959	78.2157	4.62369	2.20905	0.00766219	0.0295988	Name=ASF1
PF3D7_1458700.1	22.8686	4.85927	102.631	51.5148	45.4685	13.8639	77.0731	5.57856	2.47989	0.00769543	0.0297039	exonuclease V, mitochondrial, putative
PF3D7_1124600.1	163.879	47.3817	422.612	273.02	226.723	105.63	347.816	3.29564	1.72056	0.00771316	0.0297491	Name=EK
PF3D7_1016700.1	656.721	782.482	289.046	368.306	524.139	719.602	328.676	0.45663	-1.1309	0.00773352	0.0298043	Plasmodium exported protein (PHISTc), unknown function
PF3D7_1360500.1	26.6661	15.801	78.4977	87.5579	52.1307	21.2335	83.0278	3.91413	1.96869	0.00774296	0.0298174	Name=GCbeta
PF3D7_1108700.1	1832.97	1239.34	689.033	736.612	1124.49	1536.15	712.823	0.464037	-1.10769	0.00775282	0.029832	Name=Pfj2
PF3D7_0920700.1	12.7089	6.07208	64.137	42.0756	31.2484	9.3905	53.1063	5.67095	2.50359	0.00777077	0.0298778	CRAL/TRIO domain-containing protein, putative
PF3D7_1434000.1	339.995	166.045	84.45	94.5248	171.254	253.02	89.4874	0.3537	-1.4994	0.00780339	0.0299799	Name=CAF16
PF3D7_1317000.1	479.135	528.262	184.864	256.748	362.252	503.698	220.806	0.438185	-1.19039	0.00782015	0.0300209	Name=USP39
PF3D7_0501600.1	12.7189	0	90.5208	32.6396	33.9698	6.35943	61.5802	9.74385	3.28449	0.00784805	0.0301045	Name=RAP2
PF3D7_0419600.1	3656.9	3873.25	1735.16	2034.6	2824.98	3765.08	1884.88	0.500605	-0.998255	0.00788468	0.0302215	Name=RANBP1
PF3D7_0531300.1	12.7289	7.27492	60.33	46.3963	31.6825	10.0019	53.3631	5.34701	2.41873	0.00794535	0.0304305	conserved Plasmodium protein, unknown function
PF3D7_0409900.1	0	1.21339	29.4187	16.3201	11.7381	0.606697	22.8694	36.958	5.20782	0.0079523	0.0304334	Name=ALP5b
PF3D7_0907500.1	5.0862	4.85512	27.1588	48.9546	21.5137	4.97066	38.0567	7.65137	2.93572	0.00797104	0.0304815	conserved protein, unknown function
PF3D7_0707800.1	38.1075	20.6557	121.505	89.2863	67.3887	29.3816	105.396	3.59241	1.84495	0.00799397	0.0305121	RAP protein, putative
PF3D7_1402500.1	1165.98	1655.64	626.923	693.945	1035.62	1410.81	660.434	0.468081	-1.09517	0.00799618	0.0305121	ribosomal protein S27a, putative
PF3D7_1458000.1	762.521	914.472	336.533	437.068	612.649	838.497	386.8	0.461191	-1.11656	0.00799801	0.0305121	Name=FP1
PF3D7_0620000.1	5.0893	0	36.2038	30.0667	17.8399	2.54465	33.1352	13.1555	3.71759	0.00800395	0.0305121	Name=PIMMS43
PF3D7_1420000.1	1345.24	1847.45	620.136	847.674	1165.13	1596.35	733.905	0.459666	-1.12134	0.0080224	0.0305121	Name=SF3B4
PF3D7_0614300.1	2904.67	2821.71	1240.02	1578.74	2136.28	2863.19	1409.38	0.492213	-1.02265	0.00802242	0.0305121	Name=MFR1
PF3D7_1221500.1	8.89496	2.42919	38.4842	45.5078	23.8291	5.66208	41.996	7.44682	2.89662	0.00802447	0.0305121	heptatricopeptide repeat-containing protein, putative
PF3D7_1142400.1	545.381	615.517	244.448	287.693	423.26	580.449	266.07	0.458288	-1.12567	0.00802851	0.0305121	Name=CPO
PF3D7_0624200.1	50.9083	4.85064	165.916	121.999	85.9184	27.8795	143.957	5.17575	2.37177	0.00804428	0.0305485	SURP domain-containing protein, putative
PF3D7_1113800.1	17.7902	8.50203	76.2135	51.5186	38.5061	13.1461	63.866	4.86982	2.28387	0.00811447	0.0307717	conserved Plasmodium membrane protein, unknown function
PF3D7_1369000.1	8.89491	14.5752	84.5146	38.6386	36.6558	11.7351	61.5766	5.24509	2.39097	0.00811555	0.0307717	Name=GPAA1
PF3D7_0310800.1	344.469	233.801	118.891	113.668	202.707	289.135	116.28	0.402285	-1.31371	0.0081284	0.0307968	conserved Plasmodium protein, unknown function
PF3D7_0603600.1	25.3974	9.72324	56.6079	105.586	49.3288	17.5603	81.0972	4.62405	2.20916	0.00814201	0.0308247	AT-rich interactive domain-containing protein, putative
PF3D7_1360200.1	201.18	150.3	61.8311	67.0248	120.084	175.74	64.428	0.366593	-1.44775	0.00816913	0.0309036	Name=EMC3
PF3D7_1253300.1	226.28	254.717	60.9876	114.458	164.111	240.498	87.7229	0.364271	-1.45692	0.00818352	0.0309344	#N/A
PF3D7_1443300.1	523.895	880.221	320.339	282.823	501.82	702.058	301.581	0.429564	-1.21905	0.00819324	0.0309474	Name=LSM5
PF3D7_1334600.1	8.90214	16.9904	81.4722	46.3805	38.4363	12.9463	63.9264	4.93274	2.30239	0.00821339	0.0309997	Name=MSRP3
PF3D7_1349200.1	833.625	1023.85	356.916	493.726	677.03	928.739	425.321	0.457837	-1.12709	0.00824265	0.0310864	glutamate--tRNA ligase, putative
PF3D7_1024700.1	16.5276	3.6419	67.1464	51.5282	34.711	10.0848	59.3373	5.90679	2.56237	0.00828769	0.0312324	conserved protein, unknown function
PF3D7_0423800.1	7.6307	6.06777	63.3664	27.4851	26.1375	6.84923	45.4258	6.6446	2.73218	0.00830771	0.0312804	Name=CyRPA
PF3D7_1465800.1	8.88719	7.29402	55.1027	38.626	27.4775	8.09061	46.8644	5.79915	2.53584	0.00831311	0.0312804	dynein beta chain, putative
PF3D7_1441200.1	2665.95	1933.63	1143.21	1075.02	1704.45	2299.79	1109.11	0.482288	-1.05203	0.00837883	0.0315036	60S ribosomal protein L1, putative
PF3D7_1248200.1	244.297	258.364	96.5419	109.96	177.291	251.331	103.251	0.410688	-1.28388	0.00840045	0.0315609	Name=RBM22
PF3D7_0204200.1	381.089	336.628	162.814	151.291	257.956	358.859	157.053	0.437724	-1.19191	0.00844248	0.0316946	Name=SEC66
PF3D7_0818200.1	8237.52	5877.47	3691	3151.81	5239.45	7057.5	3421.4	0.484802	-1.04453	0.00846625	0.0317597	Name=14-3-3I
PF3D7_0607200.1	12.7149	0	68.6526	45.5184	31.7215	6.35746	57.0855	9.03409	3.17538	0.00851732	0.031927	RING zinc finger protein, putative
PF3D7_1305000.1	26.6732	29.1632	132.075	70.3967	64.577	27.9182	101.236	3.62809	1.85921	0.00856698	0.0320888	MCL1 domain-containing protein, putative
PF3D7_0624900.1	3.81469	0	30.9308	26.6245	15.3425	1.90735	28.7776	15.2585	3.93154	0.00857969	0.032112	GAS8-like protein, putative
PF3D7_0513700.1	5.0833	1.21448	34.7101	29.1947	17.5507	3.14889	31.9524	10.2079	3.35161	0.00860467	0.0321688	Name=PSOP12
PF3D7_1442300.1	771.57	1010.21	387.061	446.546	653.847	890.89	416.804	0.467777	-1.09611	0.0086079	0.0321688	Name=tRIP
PF3D7_1001900.1	352.601	746.869	195.316	234.562	382.337	549.735	214.939	0.390858	-1.35528	0.00864421	0.03228	Name=PfJ23
PF3D7_0614400.1	360.812	262.403	126.78	133.079	220.769	311.608	129.93	0.416984	-1.26194	0.00865268	0.0322872	Name=CWF7
PF3D7_1369500.1	942.605	1145.68	472.422	530.584	772.823	1044.14	501.503	0.480248	-1.05815	0.00868557	0.0323854	conserved protein, unknown function
PF3D7_0218400.1	380.184	444.254	137.304	210.417	293.04	412.219	173.86	0.421503	-1.24639	0.00875902	0.0326346	Name=DDX47
PF3D7_1123500.1	412.815	419.205	181.883	194.023	301.982	416.01	187.953	0.451754	-1.14639	0.00878985	0.0327106	Name=GP2
PF3D7_0700200.1	15.2923	3.63322	77.6424	38.6802	33.812	9.46275	58.1613	6.17432	2.62628	0.00879266	0.0327106	Name=RIF
PF3D7_0305500.1	2073.43	2164.92	1099	1040.36	1594.43	2119.18	1069.68	0.504771	-0.9863	0.00882298	0.0327986	protein dopey homolog, putative
PF3D7_1427500.1	44.469	9.71804	147.907	89.294	72.8471	27.0935	118.601	4.38759	2.13343	0.00891934	0.0331318	Name=MSH2-1
PF3D7_1140500.1	3.81052	1.21511	27.9242	29.1891	15.5347	2.51282	28.5566	11.4226	3.51382	0.00893205	0.0331541	Name=MyoK
PF3D7_1310200.1	0	0	17.3456	11.169	7.12865	0	14.2573	62.4227	5.964	0.0089641	0.0332481	conserved Plasmodium protein, unknown function
PF3D7_0603500.1	29.2377	7.28469	102.61	68.7011	51.9584	18.2612	85.6556	4.70398	2.23388	0.00898155	0.0332877	Name=CAX
PF3D7_0610800.1	4134.3	3538.74	1829.02	2044.54	2886.65	3836.52	1936.78	0.504823	-0.986152	0.00899343	0.0333067	Name=TK
PF3D7_1110600.1	22.9017	2.42607	84.4757	66.1466	43.9875	12.6639	75.3111	5.97019	2.57778	0.00908545	0.0336223	ribosomal protein L11, mitochondrial, putative
PF3D7_0904200.1	8.91363	4.84807	48.2573	37.8098	24.9572	6.88085	43.0335	6.27069	2.64863	0.00910813	0.033681	Name=PH
PF3D7_1231400.1	17.7803	14.5831	84.5309	53.2248	42.5298	16.1817	68.8778	4.26124	2.09127	0.00911793	0.0336919	Name=ICM1
PF3D7_1012600.1	1167.86	1989.36	650.442	768.502	1144.04	1578.61	709.472	0.449377	-1.154	0.00915496	0.0338035	Name=GMPS
PF3D7_1372300.1	68.5993	92.335	12.0747	27.4736	50.1206	80.4672	19.7741	0.244869	-2.02992	0.00918192	0.0338776	Plasmodium exported protein (PHIST), unknown function
PF3D7_1340600.1	1269.53	1079.69	515.373	621.672	871.567	1174.61	568.522	0.483968	-1.04702	0.00920017	0.0339196	Name=DBR1
PF3D7_0319500.1	952.424	1089.94	446.606	538.507	756.868	1021.18	492.557	0.482269	-1.05209	0.00923606	0.0340016	RNA-binding protein, putative
PF3D7_0418600.1	7.61979	4.86126	50.5684	31.7626	23.703	6.24052	41.1655	6.61122	2.72492	0.0092362	0.0340016	regulator of chromosome condensation, putative
PF3D7_1433400.1	664.006	751.278	1657.6	1268.65	1085.39	707.642	1463.13	2.06768	1.04801	0.00930466	0.0342281	Name=PHD2
PF3D7_0210000.1	1120.4	1185.54	571.579	572.27	862.446	1152.97	571.925	0.49604	-1.01147	0.0093305	0.0342976	Name=Sec61-gamma
PF3D7_0615200.1	1.27267	1.2127	28.6586	17.1827	12.0817	1.24268	22.9206	18.4641	4.20665	0.00935146	0.034349	conserved protein, unknown function
PF3D7_0731900.1	1.27445	1.21098	33.1667	13.7534	12.3514	1.24272	23.46	18.9069	4.24084	0.00942945	0.0346016	#N/A
PF3D7_0921800.1	647.611	604.091	222.503	337.605	452.953	625.851	280.054	0.447307	-1.16066	0.00943426	0.0346016	Name=RPF1
PF3D7_1367500.1	38.1427	49.77	156.169	109.929	88.5026	43.9563	133.049	3.02669	1.59774	0.00948313	0.034755	NADH-cytochrome b5 reductase, putative
PF3D7_1203700.1	3382.71	3516.04	1742.86	1805.99	2611.9	3449.37	1774.42	0.514414	-0.958999	0.00954858	0.0349689	Name=NAPL
PF3D7_1440600.1	5.08718	1.21354	32.4375	30.062	17.2	3.15036	31.2497	9.97894	3.31889	0.00961734	0.0351946	Name=SOC3
PF3D7_0614500.1	5953.5	6489.13	3324.43	3101.7	4717.19	6221.32	3213.06	0.516464	-0.953261	0.00962573	0.0351992	Name=RPL19
PF3D7_1466300.1	2295.5	1647.48	937.303	978.74	1464.76	1971.49	958.022	0.485946	-1.04113	0.0096398	0.0352245	Name=RPN2
PF3D7_0422700.1	523.798	422.461	178.806	240.465	341.382	473.13	209.635	0.442949	-1.17479	0.00967296	0.0353052	Name=EIF4A3
PF3D7_0408400.1	3.81332	0	35.4619	21.4685	15.1859	1.90666	28.4652	15.0986	3.91634	0.0096762	0.0353052	conserved protein, unknown function
PF3D7_1461400.1	5.09046	9.702	72.4016	24.9145	28.0271	7.39623	48.6581	6.5727	2.71649	0.00972069	0.0354414	MORN repeat protein, putative
PF3D7_1027400.1	515.188	275.414	135.02	177.81	275.858	395.301	156.415	0.395616	-1.33783	0.00980066	0.0356787	Name=RPB7
PF3D7_1206900.1	6.35722	4.85553	44.5117	31.7765	21.8752	5.60637	38.1441	6.81432	2.76857	0.00980495	0.0356787	conserved Plasmodium protein, unknown function
PF3D7_0526200.1	35.5843	0	154.685	105.617	73.9716	17.7921	130.151	7.33465	2.87473	0.00980749	0.0356787	Name=ARFGAP2
PF3D7_0822300.1	313.288	231.467	90.4785	128.043	190.819	272.378	109.261	0.400931	-1.31858	0.00981576	0.0356825	Name=SNRPG
PF3D7_0604000.1	1.26999	1.21529	24.1519	20.6029	11.81	1.24264	22.3774	18.0171	4.1713	0.00984177	0.0357507	conserved Plasmodium protein, unknown function
PF3D7_1003100.1	8.91046	1.21245	47.5094	34.368	23.0001	5.06146	40.9387	8.13941	3.02492	0.00986781	0.0358189	Name=C4AP3
PF3D7_0502400.1	800.722	1825.13	363.685	644.891	908.606	1312.93	504.288	0.383992	-1.38085	0.00987737	0.0358273	Name=MSP8
PF3D7_0510800.1	5.08654	0	31.6845	31.7783	17.1373	2.54327	31.7314	12.5974	3.65505	0.00990832	0.0359131	WD repeat-containing protein, putative
PF3D7_1327500.1	0	0	16.6018	11.1618	6.94089	0	13.8818	60.7746	5.9254	0.00992232	0.0359151	conserved protein, unknown function
PF3D7_1346800.1	0	0	16.5978	11.1645	6.94059	0	13.8812	60.7724	5.92534	0.00992342	0.0359151	Name=P47
PF3D7_0214000.1	1406.94	1570.17	705.497	784.851	1116.86	1488.55	745.174	0.500569	-0.998358	0.00998451	0.0361097	Name=CCT8
PF3D7_1129900.1	425.762	184.585	76.9636	133.098	205.102	305.174	105.031	0.343979	-1.53961	0.0100646	0.0363595	Name=MFR5
PF3D7_1106300.1	180.44	77.7341	424.836	287.644	242.664	129.087	356.24	2.76169	1.46555	0.0100683	0.0363595	Name=XRN1
PF3D7_1007900.1	1547.67	1605.75	701.025	867.214	1180.41	1576.71	784.12	0.497265	-1.00791	0.010076	0.0363604	Name=EIF3D
PF3D7_0220500.1	367.454	412.713	132.025	201.825	278.504	390.083	166.925	0.427651	-1.22549	0.0101489	0.0365924	Plasmodium exported protein (hyp2), unknown function
PF3D7_1204900.1	3.81698	1.21303	36.2038	20.6172	15.4627	2.515	28.4105	11.3668	3.50676	0.0101551	0.0365924	conserved Plasmodium protein, unknown function
PF3D7_1230200.1	27.9539	10.932	86.0255	73.8412	49.6881	19.443	79.9333	4.11977	2.04256	0.01022	0.0367856	#N/A
PF3D7_1126400.1	165.619	152.639	50.5105	67.0386	108.952	159.129	58.7745	0.369068	-1.43804	0.0102236	0.0367856	Name=MED21
PF3D7_1348800.1	3.81039	2.43031	29.434	29.1887	16.2158	3.12035	29.3113	9.41305	3.23466	0.0103191	0.0371022	E1-E2 ATPase, putative
PF3D7_0733000.1	6.34955	7.29221	49.8145	33.479	24.2338	6.82088	41.6467	6.10643	2.61033	0.0103277	0.0371061	Name=VAR
PF3D7_0916300.1	0	0	13.566	13.7557	6.83042	0	13.6608	59.7796	5.90158	0.0103578	0.037187	conserved Plasmodium protein, unknown function
PF3D7_1344800.1	574.497	692.151	303.32	298.833	467.2	633.324	301.077	0.475375	-1.07286	0.0103677	0.0371955	Name=ATCase
PF3D7_0410600.1	829.307	327.618	220.264	219.892	399.27	578.462	220.078	0.380513	-1.39398	0.0103975	0.0372754	Name=ATRP
PF3D7_1347200.1	5579.82	3769.48	2458.79	2083.43	3472.88	4674.65	2271.11	0.485855	-1.0414	0.0105699	0.0378659	Name=NT1
PF3D7_1427100.1	3091.74	4385.14	1541.84	2053.57	2768.07	3738.44	1797.71	0.48084	-1.05637	0.0106064	0.0379689	lipase, putative
PF3D7_0932200.1	157.632	6.07045	551.526	316.886	258.029	81.8515	434.206	5.30917	2.40849	0.0106988	0.038272	Name=PFN
PF3D7_0709000.1	572.129	430.944	205.963	249.056	364.523	501.536	227.51	0.453562	-1.14063	0.0107667	0.0384869	Name=CRT
PF3D7_0927600.1	34.3046	0	158.472	91.0111	70.947	17.1523	124.742	7.29256	2.86643	0.0108333	0.038685	RNA-binding protein, putative
PF3D7_0301300.1	247.918	316.841	94.3063	137.409	199.119	282.379	115.858	0.409971	-1.28641	0.0108378	0.038685	Name=EH1
PF3D7_0513300.1	6189.02	2906.82	2333.34	1436.89	3216.52	4547.92	1885.12	0.414533	-1.27044	0.0108603	0.0387374	Name=PNP
PF3D7_1147900.1	348.4	322.869	141.83	158.028	242.782	335.635	149.929	0.446635	-1.16283	0.0108887	0.0388106	Name=PEX22
PF3D7_1361100.1	1106.59	1527.02	559.944	699.743	973.324	1316.81	629.844	0.478241	-1.06419	0.0109311	0.0389337	Name=SEC24A
PF3D7_0915100.1	550.853	317.851	189.324	177.815	308.961	434.352	183.569	0.422729	-1.2422	0.0109594	0.0390063	Name=UBC9
PF3D7_0411000.1	466.161	594.181	172.827	285.024	379.548	530.171	228.926	0.431553	-1.21239	0.0109771	0.0390413	conserved Plasmodium protein, unknown function
PF3D7_0304800.1	0	0	15.8485	11.1608	6.75232	0	13.5046	59.1203	5.88558	0.0110055	0.039114	conserved Plasmodium membrane protein, unknown function
PF3D7_0416100.1	87.6691	43.7303	210.54	164.852	126.698	65.6997	187.696	2.85975	1.51589	0.0110147	0.0391186	Name=GATA
PF3D7_1132200.1	2736.63	2642.18	1350.58	1436.66	2041.51	2689.4	1393.62	0.518182	-0.94847	0.0110527	0.0391496	Name=TCP1
PF3D7_0710000.1	34.2839	12.155	110.955	73.8225	57.804	23.2195	92.3886	3.98754	1.9955	0.0110562	0.0391496	conserved Plasmodium protein, unknown function
PF3D7_0830700.1	636.952	343.551	181.069	225.865	346.859	490.252	203.467	0.41499	-1.26885	0.0110579	0.0391496	Plasmodium exported protein (hyp9), unknown function
PF3D7_1453700.1	8229.15	6352.51	3511.67	3910.47	5500.95	7290.83	3711.07	0.509004	-0.974251	0.0110588	0.0391496	Name=P23
PF3D7_0730900.1	12106.5	5452.53	3716.55	3893.76	6292.33	8779.5	3805.16	0.433418	-1.20617	0.0110631	0.0391496	Name=PTP4
PF3D7_0726000.1	1922.24	1559.82	2371.08	6306.27	3039.85	1741.03	4338.68	2.49195	1.31727	0.0112087	0.0396364	#N/A
PF3D7_1024400.1	0	1.21355	24.8939	16.3193	10.6067	0.606777	20.6066	33.2987	5.05739	0.01126	0.0397785	conserved Plasmodium protein, unknown function
PF3D7_1218400.1	1263.07	1192.75	580.285	655.996	923.024	1227.91	618.141	0.503379	-0.990282	0.0112672	0.0397785	triose or hexose phosphate/phosphate translocator, putative
PF3D7_1318800.1	2767.63	1968.54	1130.56	1209.62	1769.09	2368.08	1170.09	0.494112	-1.01709	0.0112805	0.0397785	Name=SEC63
PF3D7_0603300.1	577.039	276.86	180.332	159.721	298.488	426.95	170.027	0.398362	-1.32785	0.0113011	0.0397785	Name=DHODH
PF3D7_0810900.1	6.35629	2.42812	43.7595	25.7633	19.5768	4.39221	34.7614	7.94906	2.99078	0.0113027	0.0397785	conserved Plasmodium protein, unknown function
PF3D7_0311900.1	1.27104	0	31.6899	11.1634	11.0311	0.63552	21.4267	34.3858	5.10374	0.0113111	0.0397785	heptatricopeptide repeat-containing protein, putative
PF3D7_0902600.1	288.684	213.594	65.6304	123.681	172.897	251.139	94.6559	0.376527	-1.40917	0.0113152	0.0397785	Name=FIKK9.7
PF3D7_1336900.1	402.974	295.028	122.226	173.471	248.425	349.001	147.849	0.423458	-1.23971	0.0113196	0.0397785	Name=cTrpRS
PF3D7_1224800.1	7.62962	8.49609	54.3168	35.2135	26.414	8.06286	44.7652	5.55352	2.4734	0.0113215	0.0397785	conserved protein, unknown function
PF3D7_0504500.1	0	0	11.3115	15.466	6.69436	0	13.3887	58.5672	5.87202	0.0113533	0.0398404	MOLO1 domain-containing protein, putative
PF3D7_1203100.1	175.753	344.159	73.8899	116.014	177.454	259.956	94.9519	0.364892	-1.45446	0.0113553	0.0398404	conserved Plasmodium protein, unknown function
PF3D7_1014100.1	1.27007	0	24.9061	16.311	10.6218	0.635034	20.6086	33.0617	5.04709	0.0113919	0.0399161	Name=MSA180
PF3D7_0726100.1	584.445	1827.01	330.528	534.904	819.221	1205.73	432.716	0.358797	-1.47876	0.0113931	0.0399161	Plasmodium exported protein, unknown function
PF3D7_0815200.1	1751.58	2028.01	802.252	1068.84	1412.67	1889.79	935.545	0.494994	-1.01452	0.0114176	0.0399737	importin subunit beta, putative
PF3D7_1139300.1	1495.89	1622.59	759.305	830.952	1177.18	1559.24	795.129	0.509921	-0.971655	0.0114741	0.0401431	Name=AP2-G5
PF3D7_1145500.1	16.5198	3.64365	70.1763	43.7911	33.5327	10.0817	56.9837	5.67428	2.50444	0.011513	0.0402507	Name=ABCB3
PF3D7_1234300.1	5.08667	1.21367	29.4211	30.9197	16.6603	3.15017	30.1704	9.63212	3.26785	0.0115415	0.0403216	DNA polymerase epsilon subunit B, putative
PF3D7_1409500.1	3.81147	3.64442	33.9588	27.4747	17.2223	3.72794	30.7167	8.2439	3.04333	0.0115532	0.0403341	conserved Plasmodium protein, unknown function
PF3D7_1344900.1	1179.84	1376.9	608.323	675.609	960.168	1278.37	641.966	0.502136	-0.993851	0.011571	0.0403676	conserved Plasmodium protein, unknown function
PF3D7_0617200.1	4327.79	6316.91	2533.49	2752.43	3982.66	5322.35	2642.96	0.496567	-1.00994	0.0116382	0.040546	BFR1 domain-containing protein, putative
PF3D7_1242500.1	8.9025	6.06776	61.1033	28.3441	26.1044	7.48513	44.7237	5.9886	2.58222	0.0116386	0.040546	conserved protein, unknown function
PF3D7_1238700.1	44.4754	3.64373	144.127	102.178	73.606	24.0595	123.153	5.13108	2.35926	0.0116531	0.040547	BTB/POZ domain-containing protein, putative
PF3D7_1206200.1	6545.6	8976.7	3670.82	4160.4	5838.38	7761.15	3915.61	0.504505	-0.98706	0.0116553	0.040547	Name=EIF3C
PF3D7_1231800.1	345.413	580.951	160.011	228.343	328.679	463.182	194.177	0.419007	-1.25495	0.0116805	0.040592	asparagine-rich protein, putative
PF3D7_1347500.1	9851.78	15478.4	5847.68	6526.1	9425.99	12665.1	6186.89	0.488494	-1.03359	0.0116847	0.040592	Name=ALBA4
PF3D7_0223400.1	33.1313	15.7449	94.9821	82.516	56.5936	24.4381	88.749	3.63812	1.86319	0.011738	0.0407484	Name=RIF
PF3D7_0113900.1	112.049	143.028	37.702	50.6981	85.8694	127.539	44.2001	0.34617	-1.53045	0.0117624	0.0407822	Name=CBP1
PF3D7_0909500.1	3.81329	2.42843	27.1623	30.0558	15.865	3.12086	28.6091	9.18496	3.19927	0.0117643	0.0407822	Name=SPM1
PF3D7_0203800.1	6.35668	0	36.9685	31.7755	18.7752	3.17834	34.372	10.9074	3.44723	0.0118904	0.041166	conserved Plasmodium protein, unknown function
PF3D7_0935400.1	3.81174	1.21472	25.6571	28.334	14.7544	2.51323	26.9955	10.795	3.43229	0.0118917	0.041166	Name=GDV1
PF3D7_0930100.1	19.0573	8.50367	79.2373	47.222	38.5051	13.7805	63.2296	4.59999	2.20163	0.0119673	0.0413987	heptatricopeptide repeat-containing protein, putative
PF3D7_1122700.1	1.27233	0	19.6103	20.6172	10.375	0.636166	20.1138	32.2373	5.01066	0.0120736	0.0417171	conserved Plasmodium protein, unknown function
PF3D7_0323000.1	344.803	196.509	102.577	113.395	189.321	270.656	107.986	0.398997	-1.32555	0.0120788	0.0417171	Name=TMA7
PF3D7_0828700.1	1.27043	0	19.621	20.6056	10.3743	0.635213	20.1133	32.2451	5.01101	0.0120847	0.0417171	conserved protein, unknown function
PF3D7_1203200.1	229.601	217.785	73.848	107.483	157.179	223.693	90.6655	0.404989	-1.30404	0.0120942	0.0417208	Name=SRP14
PF3D7_1143400.1	1410.29	866.549	489.595	568.582	833.755	1138.42	529.088	0.464751	-1.10547	0.0121553	0.0419021	translation initiation factor eIF-1A, putative
PF3D7_1203900.1	427.226	359.42	173.33	188.296	287.068	393.323	180.813	0.459683	-1.12129	0.0122044	0.0420318	Name=UBC
PF3D7_1134800.1	399.389	381.009	168.215	192.405	285.254	390.199	180.31	0.462013	-1.11399	0.0122175	0.0420318	coatomer subunit delta
PF3D7_1433000.1	197.546	247.033	80.6545	101.432	156.666	222.289	91.0434	0.409309	-1.28874	0.0122184	0.0420318	Name=NOP10
PF3D7_1147800.1	346.723	716.988	243.025	191.439	374.544	531.856	217.232	0.408474	-1.29168	0.0122307	0.0420447	Name=MAEBL
PF3D7_0815600.1	1144.15	1384.88	562.609	692.467	946.026	1264.51	627.538	0.4962	-1.01101	0.0122995	0.0421905	Name=EIF3G
PF3D7_0110400.1	450.587	384.372	178.73	207.062	305.188	417.479	192.896	0.461981	-1.11409	0.0123009	0.0421905	Name=RPB9
PF3D7_1324000.1	187.983	371.831	98.8673	117.614	194.074	279.907	108.241	0.386506	-1.37144	0.0123079	0.0421905	conserved Plasmodium protein, unknown function
PF3D7_1207200.1	3.80933	1.2155	38.4945	17.168	15.1718	2.51241	27.8312	11.1426	3.47801	0.012309	0.0421905	zinc finger protein, putative
PF3D7_0508200.1	21.6061	34.0022	105.636	81.5763	60.7051	27.8041	93.6061	3.36472	1.75049	0.0123159	0.0421905	longevity-assurance (LAG1) protein, putative
PF3D7_1126000.1	2965.15	3858.45	1660.24	1821.02	2576.21	3411.8	1740.63	0.510162	-0.970973	0.0123634	0.0423238	Name=ThrRS
PF3D7_0417600.1	2.54208	0	29.4263	17.1745	12.2857	1.27104	23.3004	18.5713	4.215	0.0124667	0.0426478	conserved Plasmodium protein, unknown function
PF3D7_0528300.1	1.27064	1.21466	30.9389	12.8793	11.5759	1.24265	21.9091	17.6563	4.14211	0.01249	0.0426979	conserved protein, unknown function
PF3D7_1213400.1	0	0	15.841	10.3074	6.53708	0	13.0742	57.2416	5.83899	0.0125598	0.042889	kelch domain-containing protein, putative
PF3D7_1002100.1	843.771	2579.73	463.316	794.248	1170.27	1711.75	628.782	0.367264	-1.44511	0.0125633	0.042889	Name=PTP5
PF3D7_1474200.1	2.53935	1.2156	18.1156	30.0431	12.9784	1.87747	24.0794	12.8641	3.68527	0.012654	0.0431689	conserved Plasmodium membrane protein, unknown function
PF3D7_1343700.1	1246.52	1474.58	587.836	762.46	1017.85	1360.55	675.148	0.49616	-1.01112	0.0126642	0.0431739	Name=Kelch13
PF3D7_1116900.1	0	0	18.8258	7.74426	6.64251	0	13.285	58.1947	5.86282	0.0126761	0.0431846	conserved protein, unknown function
PF3D7_0511900.1	41.941	150.582	20.3727	26.6196	59.8788	96.2615	23.4961	0.24374	-2.03659	0.012687	0.0431917	conserved Plasmodium protein, unknown function
PF3D7_1403500.1	2.54904	0	27.1359	18.9112	12.149	1.27452	23.0236	18.3249	4.19573	0.0127007	0.0432088	dynein light chain, putative
PF3D7_0632400.1	33.1113	15.7545	2.26197	2.57804	13.4265	24.4329	2.42001	0.0989688	-3.33688	0.0127435	0.0433245	Name=RIF
PF3D7_1428600.1	26.7202	3.6389	107.101	54.1211	47.8953	15.1796	80.611	5.32954	2.41401	0.0127681	0.0433777	Name=RF1
PF3D7_0514100.1	16.5137	2.43001	64.9028	47.2192	32.7664	9.47185	56.061	5.94326	2.57125	0.0127827	0.0433777	Name=UvrD
PF3D7_1000200.1	34.3869	13.3299	110.834	71.3275	57.4696	23.8584	91.0809	3.82635	1.93597	0.0127856	0.0433777	Name=RIF
PF3D7_1205900.1	524.726	567.299	228.654	290.204	402.721	546.013	259.429	0.474997	-1.07401	0.0128068	0.0434199	conserved protein, unknown function
PF3D7_0807000.1	379.853	375.398	182.627	168.278	276.539	377.626	175.453	0.464682	-1.10568	0.0128225	0.0434265	YEATS domain-containing protein, putative
PF3D7_1037700.1	94.194	141.861	29.4108	47.2555	78.1802	118.027	38.3332	0.324205	-1.62502	0.0128263	0.0434265	Name=ERH
PF3D7_1468900.1	560.368	708.126	259.582	338.3	466.594	634.247	298.941	0.471189	-1.08562	0.012846	0.0434632	zinc finger protein, putative
PF3D7_1367100.1	710.64	541.467	233.132	340.077	456.329	626.053	286.605	0.457668	-1.12763	0.0128977	0.043602	Name=SNP1
PF3D7_1149100.1	567.915	498.065	270.16	241.263	394.351	532.99	255.711	0.47985	-1.05935	0.0129047	0.043602	Plasmodium exported protein, unknown function
PF3D7_0102200.1	664.257	2576.21	459.628	669.615	1092.43	1620.23	564.622	0.34843	-1.52106	0.0129329	0.0436674	Name=RESA
PF3D7_0321100.1	17.7802	2.43054	74.7195	44.64	34.8926	10.1054	59.6797	5.93012	2.56806	0.0129526	0.0437039	conserved Plasmodium protein, unknown function
PF3D7_0623800.1	4870.71	8868.56	2467.45	3734	4985.18	6869.63	3100.73	0.451347	-1.14769	0.0129977	0.0438181	Name=TKL4
PF3D7_1251500.1	704.067	1000.69	313.895	467.981	621.658	852.378	390.938	0.458496	-1.12502	0.0130042	0.0438181	Name=DRS1
PF3D7_1104200.1	538.559	443.511	234.713	231.797	362.145	491.035	233.255	0.475063	-1.07381	0.0130402	0.0439094	Name=SNF2L
PF3D7_1335700.1	35.565	15.7964	111.697	74.6898	59.437	25.6807	93.1932	3.63569	1.86223	0.0130869	0.0439794	Name=COG3
PF3D7_0310900.1	11.4379	3.64328	51.3098	37.782	26.0433	7.54061	44.5459	5.92941	2.56789	0.0130869	0.0439794	conserved Plasmodium protein, unknown function
PF3D7_0708300.1	145.082	95.8044	38.4629	43.8157	80.7914	120.443	41.1393	0.341513	-1.54999	0.0130877	0.0439794	Name=BUD32
PF3D7_1466800.1	447.182	468.948	845.972	982.194	686.074	458.065	914.083	1.99539	0.996668	0.0131044	0.0440054	NOC3 domain-containing protein, putative
PF3D7_1116400.1	470.172	428.742	173.555	239.562	328.008	449.457	206.559	0.4594	-1.12218	0.0131165	0.0440161	Name=SEC12
PF3D7_0911600.1	13.9775	1.21462	67.9138	36.9212	30.0068	7.59607	52.4175	6.93595	2.79409	0.0131281	0.0440251	conserved Plasmodium protein, unknown function
PF3D7_0935900.1	25409	96633.5	17288.4	26564.5	41473.9	61021.3	21926.4	0.359324	-1.47664	0.0131771	0.0441593	Name=REX1
PF3D7_1407500.1	259.565	257.152	116.906	109.96	185.896	258.358	113.433	0.439112	-1.18734	0.0132016	0.0442116	Name=TRM112
PF3D7_0707700.1	541.216	713.107	249.788	335.703	459.954	627.162	292.745	0.466621	-1.09968	0.0132751	0.0444049	E3 ubiquitin-protein ligase, putative
PF3D7_1338700.1	49.5674	7.28611	165.999	87.5876	77.6099	28.4268	126.793	4.4706	2.16047	0.0132774	0.0444049	conserved protein, unknown function
PF3D7_1025800.1	1.27397	0	21.109	18.0487	10.1079	0.636984	19.5789	31.3788	4.97172	0.0132921	0.0444065	Name=C4AP2
PF3D7_0105400.1	1.27323	0	21.1134	18.0448	10.1079	0.636617	19.5791	31.3825	4.97189	0.0132959	0.0444065	conserved Plasmodium protein, unknown function
PF3D7_1460900.2	2.55099	0	33.1569	13.7576	12.3664	1.27549	23.4572	18.6682	4.22251	0.0133702	0.0446245	Name=ARPS10
PF3D7_1450500.1	3.81064	3.64522	28.6786	30.9065	16.7602	3.72793	29.7925	7.99227	2.99861	0.0133861	0.0446476	conserved Plasmodium protein, unknown function
PF3D7_1342300.1	10.178	0	52.7983	36.9382	24.9786	5.08899	44.8683	8.87752	3.15016	0.013424	0.0447435	tetratricopeptide repeat protein, putative
PF3D7_0522900.1	15.2412	9.72147	59.6232	50.6506	33.8091	12.4813	55.1369	4.42393	2.14533	0.0134479	0.0447752	zinc finger protein, putative
PF3D7_1015200.1	184.276	153.019	54.3282	75.5637	116.797	168.648	64.946	0.384807	-1.37779	0.0134516	0.0447752	Name=CysRS
PF3D7_1345800.1	656.722	673.128	290.556	359.721	495.032	664.925	325.139	0.488884	-1.03244	0.0135265	0.0449939	conserved Plasmodium protein, unknown function
PF3D7_0913000.1	1264.17	1135.98	584.954	642.954	907.015	1200.07	613.954	0.511578	-0.966973	0.0135549	0.0450583	conserved protein, unknown function
PF3D7_0922300.1	2.54902	1.21092	18.0906	29.2264	12.7692	1.87997	23.6585	12.6312	3.65892	0.0136325	0.0452857	conserved protein, unknown function
PF3D7_1117700.1	8215.49	7453.77	4307.93	4060.42	6009.4	7834.63	4184.17	0.534066	-0.904909	0.0137369	0.0456016	Name=RAN
PF3D7_1355300.1	94.0627	122.634	30.1802	42.0784	72.2388	108.348	36.1293	0.333009	-1.58637	0.0137864	0.0457353	Name=SET6
PF3D7_1421900.1	14.0112	1.21166	51.2679	49.8456	29.0841	7.61144	50.5568	6.67678	2.73915	0.0138388	0.0458782	Name=CTR2
PF3D7_0302600.1	15.2429	2.4301	73.2053	35.1993	31.5194	8.83648	54.2023	6.16117	2.6232	0.0138544	0.0458992	Name=ABCB4
PF3D7_1247400.1	1051.99	785.963	457.308	449.901	686.29	918.975	453.605	0.493631	-1.0185	0.0138841	0.0459667	Name=FKBP35
PF3D7_1347600.1	1.27541	0	18.8396	19.776	9.97275	0.637705	19.3078	30.9281	4.95084	0.0138986	0.0459838	conserved protein, unknown function
PF3D7_0909800.1	539.879	387.869	180.969	239.743	337.115	463.874	210.356	0.453372	-1.14123	0.0139625	0.0461643	Name=SNRPD3
PF3D7_1100700.1	0	0	18.0874	7.73784	6.4563	0	12.9126	56.5601	5.82171	0.0139878	0.0462169	#N/A
PF3D7_1003800.1	1696.93	1500.68	720.749	908.291	1206.66	1598.81	814.52	0.509413	-0.973092	0.0140572	0.046415	Name=EFTUD2
PF3D7_0918100.1	654.859	1032.91	413.415	383.05	621.058	843.884	398.233	0.471891	-1.08347	0.0140979	0.0465185	cytochrome b5-like heme/steroid binding protein, putative
PF3D7_1420400.1	2387.4	3118.21	1263.24	1537.76	2076.65	2752.8	1400.5	0.50872	-0.975056	0.0141082	0.0465211	Name=GlyRS
PF3D7_1025200.1	7.63342	1.21312	39.2218	30.9249	19.7483	4.42327	35.0733	7.97762	2.99596	0.0141798	0.0467262	Name=ATP12
PF3D7_1106000.1	907.447	862.207	434.618	465.413	667.421	884.827	450.015	0.508571	-0.975479	0.0142348	0.046876	Name=RUVB2
PF3D7_0307400.1	15.2662	1.21317	64.1135	43.8096	31.1006	8.23966	53.9616	6.5819	2.7185	0.0142518	0.0468967	Name=ClpP
PF3D7_1331700.1	358.236	315.887	143.388	165.699	245.803	337.062	154.543	0.458417	-1.12527	0.0142601	0.0468967	glutamine--tRNA ligase, putative
PF3D7_1412600.1	212.352	196.629	79.9672	91.8977	145.212	204.491	85.9325	0.420106	-1.25117	0.0143183	0.0470568	Name=DHS
PF3D7_1354400.1	467.834	329.003	184.09	179.486	290.103	398.418	181.788	0.456347	-1.1318	0.0144862	0.0475768	V-type proton ATPase 21 kDa proteolipid subunit, putative
PF3D7_0505300.1	0	0	11.3181	13.7392	6.26433	0	12.5287	54.8122	5.77642	0.0144998	0.04759	UDP-N-acetylglucosamine transporter, putative
PF3D7_1111100.1	80.0866	12.141	230.872	134.826	114.482	46.1138	182.849	3.97164	1.98974	0.0145351	0.047674	Name=RFC5
PF3D7_1206700.1	2011.75	1859.32	988.704	1050.77	1477.63	1935.53	1019.74	0.526843	-0.924555	0.0147262	0.0482686	Name=EIF5
PF3D7_0404800.1	6.3563	18.2109	77.7109	41.2214	35.8749	12.2836	59.4661	4.83283	2.27287	0.0147381	0.0482757	sporozoite-specific protein S10, putative
PF3D7_0201900.1	24607.5	18478.8	10362.5	12063.2	16378	21543.2	11212.8	0.520482	-0.94208	0.014793	0.0484233	Name=EMP3
PF3D7_1206600.1	1364.13	1730.37	605.281	901.419	1150.3	1547.25	753.35	0.48681	-1.03857	0.0148061	0.0484341	Name=RPC2
PF3D7_1024900.1	15.2419	9.72101	66.4146	43.7834	33.7902	12.4815	55.099	4.42224	2.14478	0.014981	0.0489736	conserved Plasmodium protein, unknown function
PF3D7_0722400.1	1634.09	1309.55	744.581	771.274	1114.87	1471.82	757.928	0.514967	-0.957448	0.0150399	0.0491336	Name=OLA1
PF3D7_1446800.1	27.9779	2.42723	96.5601	66.1349	48.275	15.2025	81.3475	5.36916	2.4247	0.0151361	0.0494151	Name=HDP
PF3D7_0529900.1	865.336	847.803	439.176	438.761	647.769	856.569	438.969	0.512476	-0.964444	0.0152281	0.0496826	RING zinc finger protein, putative
PF3D7_0519700.1	732.498	1961.23	490.347	607.235	947.829	1346.87	548.791	0.407399	-1.29549	0.0152459	0.0497079	FoP domain-containing protein, putative
PF3D7_1407000.1	6.35236	0	39.2415	26.6159	18.0524	3.17618	32.9287	10.4539	3.38597	0.0152643	0.049735	Name=CCp3
PF3D7_1207800.1	30.4946	26.7232	97.3453	82.4268	59.2475	28.6089	89.8861	3.14347	1.65236	0.0153663	0.0500343	conserved Plasmodium protein, unknown function
PF3D7_1224200.1	2.54153	0	27.9195	16.3144	11.6939	1.27077	22.1169	17.6256	4.1396	0.0154725	0.0503467	BRO1 domain-containing protein, putative
PF3D7_1471500.1	2.5456	0	27.9033	16.3242	11.6933	1.2728	22.1138	17.61	4.13832	0.0155003	0.0504041	Name=TMEM43
PF3D7_0412700.1	212.069	216.341	78.4963	103.011	152.48	214.205	90.7538	0.423416	-1.23985	0.0155557	0.050551	Name=VAR
PF3D7_1334200.1	638.094	1314.99	361.409	488.622	700.779	976.542	425.016	0.435121	-1.20051	0.0155742	0.0505776	chaperone binding protein, putative
PF3D7_0404300.1	627.876	1336.95	405.182	455.977	706.497	982.415	430.58	0.438221	-1.19027	0.015587	0.050586	conserved Plasmodium protein, unknown function
PF3D7_1455600.1	3.81009	0	29.4348	21.4616	13.6766	1.90504	25.4482	13.4964	3.7545	0.0156266	0.050681	Name=FER2
PF3D7_0627300.1	1471.12	1198.05	673.7	705.106	1011.99	1334.59	689.403	0.516571	-0.952962	0.0157004	0.050887	Name=RNF5
PF3D7_1404100.1	799.122	327.476	217.967	239.686	396.063	563.299	228.826	0.406259	-1.29953	0.0157344	0.0509636	cytochrome c, putative
PF3D7_0305800.1	15.2476	20.6494	73.1971	60.1033	42.2993	17.9485	66.6502	3.7118	1.89212	0.0157633	0.0510238	P-loop containing nucleoside triphosphate hydrolase, putative
PF3D7_1018500.1	365.432	207.271	114.614	124.597	202.978	286.351	119.606	0.417726	-1.25937	0.0158472	0.0512616	Name=RDS3
PF3D7_0516300.1	556.463	434.909	219.602	254.997	366.493	495.686	237.299	0.478682	-1.06286	0.0158654	0.051287	tRNA pseudouridine synthase, putative
PF3D7_0214400.1	537.669	920.385	282.187	379.56	529.951	729.027	330.874	0.453716	-1.14014	0.0159344	0.0514762	conserved protein, unknown function
PF3D7_0403900.1	1.27038	0	17.3573	19.7467	9.5936	0.635188	18.552	29.7317	4.89393	0.0159834	0.0515716	Name=SET8
PF3D7_1362200.1	808.344	596.236	320.677	365.809	522.767	702.29	343.243	0.488728	-1.0329	0.0159848	0.0515716	Name=RUVB3
PF3D7_1248500.1	2275.95	1376.07	895.686	885.273	1358.24	1826.01	890.479	0.487687	-1.03597	0.0160029	0.0515962	bax inhibitor 1, putative
PF3D7_0501100.1	386.187	314.669	137.35	182.012	255.055	350.428	159.681	0.455516	-1.13443	0.0160705	0.0517805	Name=HSP40
PF3D7_1302800.1	2465.2	3919.84	1445.53	1715.9	2386.61	3192.52	1580.71	0.495102	-1.0142	0.0162144	0.0522098	40S ribosomal protein S7, putative
PF3D7_0912500.1	1037.91	863.933	451.841	516.231	717.48	950.924	484.036	0.508989	-0.974293	0.016242	0.0522647	SAP domain-containing protein, putative
PF3D7_1003000.1	6.35053	2.43036	40.755	24.0376	18.3934	4.39044	32.3963	7.40939	2.88935	0.0162736	0.0523121	guanylate cyclase organizer UGO, putative
PF3D7_0606800.1	45.7546	26.7157	118.463	99.6095	72.6356	36.2351	109.036	3.01252	1.59097	0.0162779	0.0523121	Name=VFT1
PF3D7_0627100.1	1250.9	2024.75	693.622	885.056	1213.58	1637.82	789.339	0.481883	-1.05325	0.0162985	0.0523439	ankyrin-repeat protein, putative
PF3D7_1338900.1	10.1655	0	52.0672	34.3453	24.1445	5.08275	43.2063	8.5556	3.09687	0.0163709	0.0525425	serine/threonine protein kinase, putative
PF3D7_0110800.1	804.653	784.337	357.63	444.836	597.864	794.495	401.233	0.504932	-0.98584	0.0164032	0.0526118	transcription initiation factor TFIIB, putative
PF3D7_1231300.1	0	0	11.3191	12.8793	6.04961	0	12.0992	52.9374	5.72622	0.0164437	0.0527074	conserved Plasmodium protein, unknown function
PF3D7_1419300.1	226.228	304.807	105.636	127.087	190.939	265.517	116.362	0.438036	-1.19088	0.0165005	0.0528503	Name=GST
PF3D7_0935700.1	184.389	315.557	101.843	105.642	176.858	249.973	103.742	0.414891	-1.2692	0.0165097	0.0528503	Plasmodium exported protein, unknown function
PF3D7_0907700.1	1758.44	1790.44	963.406	929.255	1360.39	1774.44	946.331	0.533319	-0.906929	0.0165443	0.0529267	Name=PA28
PF3D7_0814600.1	0	0	12.0645	12.0302	6.02368	0	12.0474	52.7196	5.72027	0.0166687	0.0532901	Name=PIMMS22
PF3D7_1445500.1	125.822	225.875	46.0273	80.7172	119.61	175.848	63.3723	0.359851	-1.47453	0.01679	0.053643	conserved Plasmodium protein, unknown function
PF3D7_1361900.1	170.344	13.3551	476.079	284.252	236.007	91.8493	380.165	4.14249	2.0505	0.016864	0.0538448	Name=PCNA1
PF3D7_0318200.1	5610.1	6158.67	2724.01	3516.93	4502.43	5884.39	3120.47	0.530279	-0.915177	0.0169636	0.0540993	Name=RPB1
PF3D7_0811700.1	0	0	12.8301	11.1605	5.99764	0	11.9953	52.4996	5.71423	0.0169657	0.0540993	conserved Plasmodium protein, unknown function
PF3D7_1455000.1	3.81339	0	25.6531	24.0449	13.3778	1.9067	24.849	13.1677	3.71893	0.0170046	0.0541886	Name=PPM3
PF3D7_0820800.1	11.437	3.64358	55.8388	30.9116	25.4577	7.54029	43.3752	5.7749	2.5298	0.0170392	0.0542636	conserved Plasmodium protein, unknown function
PF3D7_1441100.1	2926.71	4184.51	1516.16	2055.32	2670.68	3555.61	1785.74	0.502197	-0.993674	0.0170785	0.0543538	conserved Plasmodium protein, unknown function
PF3D7_1017000.1	148.624	24.3	396.209	214.633	195.941	86.4618	305.421	3.53593	1.82209	0.0171275	0.0544439	DNA polymerase delta catalytic subunit
PF3D7_1348100.1	0	0	16.5856	7.73518	6.0802	0	12.1604	53.2606	5.735	0.0171349	0.0544439	GTPase, putative
PF3D7_0303900.1	0	0	16.5749	7.74033	6.07881	0	12.1576	53.2493	5.73469	0.0171448	0.0544439	phosphatidylethanolamine-binding protein, putative
PF3D7_0308000.1	27.9636	4.85697	96.5779	56.6762	46.5187	16.4103	76.6271	4.68425	2.22782	0.017151	0.0544439	DNA polymerase delta small subunit, putative
PF3D7_0921000.2	141.272	129.774	51.8681	53.4457	94.09	135.523	52.6569	0.388541	-1.36386	0.017173	0.0544787	ubiquitin-conjugating enzyme E2, putative
PF3D7_0305700.1	482.346	462.034	244.351	220.798	352.382	472.19	232.575	0.492616	-1.02146	0.0172098	0.0545581	ubiquitin-conjugating enzyme E2, putative
PF3D7_0309300.1	622.528	553.962	264.88	319.391	440.19	588.245	292.135	0.496543	-1.01001	0.0172217	0.0545581	N2227-like protein, putative
PF3D7_0802000.1	2203.56	1446.11	1007.57	797.523	1363.69	1824.84	902.545	0.494645	-1.01553	0.0172312	0.0545581	Name=GDH3
PF3D7_0801500.1	605.055	631.38	298.029	327.181	465.411	618.217	312.605	0.505602	-0.983925	0.0172994	0.0547389	Name=NOL10
PF3D7_1471000.1	232.668	247.639	92.0419	119.375	172.931	240.153	105.709	0.439925	-1.18467	0.0173496	0.0548625	Name=RCL1
PF3D7_0213600.1	8.88964	17.0146	56.6067	53.2236	33.9336	12.9521	54.9152	4.23339	2.08181	0.0174172	0.0550411	conserved Plasmodium protein, unknown function
PF3D7_1016300.1	24481.1	45000.8	18968.9	14293.5	25686	34740.9	16631.2	0.478721	-1.06274	0.0174812	0.0552004	Name=GBP130
PF3D7_0917600.1	461.277	641.292	218.076	300.526	405.293	551.284	259.301	0.470171	-1.08874	0.01749	0.0552004	Name=PRP43
PF3D7_1465000.1	21.6255	3.63977	79.2011	48.1034	38.1424	12.6327	63.6522	5.05763	2.33846	0.0175356	0.055309	Name=COX6A
PF3D7_1454500.1	366.352	266.924	113.9	164.924	228.025	316.638	139.412	0.440091	-1.18413	0.0175601	0.0553508	Name=ISCU
PF3D7_1013400.1	8.89671	3.64305	39.9906	34.3481	21.7196	6.26988	37.1693	5.94681	2.57212	0.01769	0.0557248	conserved Plasmodium protein, unknown function
PF3D7_1028400.1	1023.47	1240.63	519.058	641.533	856.175	1132.05	580.296	0.512528	-0.964298	0.0177648	0.0558768	ribosome biogenesis protein RPF2, putative
PF3D7_1117900.1	60.9649	106.936	206.794	209.47	146.041	83.9505	208.132	2.47774	1.30902	0.0177663	0.0558768	conserved Plasmodium protein, unknown function
PF3D7_0512700.1	421.116	382.126	203.65	185.551	298.111	401.621	194.6	0.484621	-1.04507	0.0177825	0.0558768	Name=OPRT
PF3D7_1358400.1	0	0	14.3279	9.45143	5.94483	0	11.8897	52.0553	5.70197	0.0177947	0.0558768	conserved Plasmodium protein, unknown function
PF3D7_0210900.1	1965.5	2525.08	1026.82	1296.79	1703.54	2245.29	1161.8	0.517395	-0.950662	0.0177985	0.0558768	conserved Plasmodium protein, unknown function
PF3D7_0612400.1	3.82195	0	30.9095	18.9083	13.4099	1.91097	24.9089	13.1879	3.72114	0.0178222	0.0558768	conserved Plasmodium protein, unknown function
PF3D7_1118500.1	2696.48	3456.69	1485.03	1750.77	2347.24	3076.58	1617.9	0.52585	-0.927278	0.0178384	0.0558768	Name=NOP56
PF3D7_0932000.1	20.3682	2.42474	70.8852	51.5533	36.3079	11.3965	61.2193	5.39383	2.43131	0.0178395	0.0558768	conserved Plasmodium protein, unknown function
PF3D7_1319300.1	648.006	1038.57	319.957	465.367	617.975	843.287	392.662	0.46549	-1.10318	0.0178431	0.0558768	Name=TRM1
PF3D7_0102800.1	24.1501	19.4281	89.7877	60.1108	48.3692	21.7891	74.9493	3.44331	1.78379	0.0178516	0.0558768	seipin domain-containing protein, putative
PF3D7_0206900.1	16.5373	0	128.23	17.1798	40.4868	8.26863	72.705	8.83348	3.14298	0.0179335	0.0560571	Name=MSP5
PF3D7_1214000.1	15.25	3.64342	62.629	37.7815	29.826	9.44671	50.2052	5.33521	2.41555	0.0179511	0.0560571	conserved protein, unknown function
PF3D7_1147400.1	6.37559	0	36.9287	26.6523	17.4892	3.1878	31.7905	10.0669	3.33154	0.0179535	0.0560571	conserved Plasmodium protein, unknown function
PF3D7_0418200.1	1583.49	1717.23	870.763	895.599	1266.77	1650.36	883.181	0.535133	-0.90203	0.0179546	0.0560571	Name=EIF3M
PF3D7_1138500.1	583.202	1045.86	346.37	410.415	596.462	814.532	378.392	0.464458	-1.10638	0.0180235	0.0562365	Name=PPM2
PF3D7_0529200.1	5.08827	3.63984	42.9952	19.7566	17.87	4.36405	31.3759	7.2071	2.84942	0.0182654	0.0569552	sugar transporter, putative
PF3D7_1474500.1	191.844	251.465	75.464	110.757	157.383	221.654	93.1106	0.419694	-1.25259	0.0183069	0.0570485	Name=SF3A1
PF3D7_1234800.1	1508.88	1057.21	581.892	708.25	964.058	1283.04	645.071	0.502742	-0.992111	0.018333	0.057094	Name=SF3B3
PF3D7_0906600.1	578.048	601.355	286.768	311.661	444.458	589.702	299.214	0.50735	-0.978948	0.0183777	0.0571969	zinc finger protein, putative
PF3D7_0628400.1	2.54513	4.85119	30.922	25.7733	16.0229	3.69816	28.3476	7.64611	2.93473	0.0184509	0.0573886	protease, putative
PF3D7_1039200.1	12.8398	10.8171	60.1415	41.3741	31.2931	11.8285	50.7578	4.29668	2.10322	0.0185061	0.0574877	#N/A
PF3D7_1102100.1	12.8398	10.8171	60.1415	41.3741	31.2931	11.8285	50.7578	4.29668	2.10322	0.0185061	0.0574877	#N/A
PF3D7_0802400.1	395.389	437.031	188.614	217.276	309.578	416.21	202.945	0.487491	-1.03655	0.01866	0.0579293	cyclin-like protein, putative
PF3D7_0908300.1	21.6075	3.64284	90.5428	39.5011	38.8236	12.6252	65.022	5.1694	2.37	0.0187671	0.0582253	conserved protein, unknown function
PF3D7_0527400.1	96.5788	155.46	40.7473	50.6606	85.8617	126.019	45.7039	0.362336	-1.4646	0.0187854	0.0582454	conserved Plasmodium protein, unknown function
PF3D7_1103700.1	601.456	508.563	261.025	294.588	416.408	555.009	277.807	0.500504	-0.998545	0.0189858	0.058818	Name=CK2beta1
PF3D7_0927500.1	0	0	12.0688	11.1668	5.8089	0	11.6178	50.8442	5.66801	0.0189939	0.058818	dynein light chain, putative
PF3D7_0722100.1	259.297	313.276	122.232	141.69	209.124	286.287	131.961	0.460779	-1.11785	0.0190808	0.0590254	Name=PELO
PF3D7_1236900.1	20.3271	1.21485	65.6545	59.2414	36.6095	10.771	62.448	5.81999	2.54102	0.0190848	0.0590254	conserved Plasmodium protein, unknown function
PF3D7_1240400.1	93.9746	153.134	30.9452	54.0817	83.034	123.554	42.5135	0.343461	-1.54178	0.0191839	0.0592945	Name=VAR
PF3D7_1242300.1	7.63544	1.21279	37.7096	28.3507	18.7271	4.42411	33.0301	7.51116	2.90904	0.0192831	0.0595208	conserved Plasmodium membrane protein, unknown function
PF3D7_1443400.1	119.44	68.0208	257.321	200.059	161.21	93.7306	228.69	2.44169	1.28788	0.0192841	0.0595208	Name=WLP1
PF3D7_0904800.1	163.962	40.0715	353.872	255.898	203.451	102.017	304.885	2.99122	1.58073	0.0192933	0.0595208	Name=RPA1
PF3D7_0215700.1	3355.91	2554.08	1367.51	1722.18	2249.92	2954.99	1544.85	0.522774	-0.93574	0.0193657	0.0597069	Name=RPB2
PF3D7_1223000.1	1.27345	1.21195	22.6202	15.468	10.1434	1.2427	19.0441	15.3387	3.93911	0.0193781	0.0597078	conserved Plasmodium protein, unknown function
PF3D7_0500800.1	1525.35	850.652	3412.89	1858.6	1911.87	1188	2635.75	2.21888	1.14983	0.0193958	0.0597249	Name=MESA
PF3D7_0617300.1	11.4662	6.05695	48.2483	37.817	25.8971	8.7616	43.0327	4.92364	2.29972	0.0195099	0.0600388	conserved Plasmodium protein, unknown function
PF3D7_1360800.1	3301.45	4276.84	2088.21	1973.76	2910.07	3789.15	2030.99	0.536	-0.899696	0.0195531	0.0601342	Name=FLN
PF3D7_1037600.1	756.03	796.818	350.138	444.766	586.938	776.424	397.452	0.511798	-0.966353	0.0195864	0.0601993	Name=XPB
PF3D7_1246700.1	35.6003	14.5667	110.148	66.1294	56.611	25.0835	88.1385	3.52116	1.81605	0.0197581	0.0606741	conserved Plasmodium protein, unknown function
PF3D7_1118600.1	774.048	943.509	359.155	500.631	644.336	858.779	429.893	0.500456	-0.998686	0.0197655	0.0606741	Name=MYST
PF3D7_1005900.1	6.35584	0	38.4792	24.0451	17.22	3.17792	31.2622	9.91977	3.31031	0.0198367	0.0608548	conserved protein, unknown function
PF3D7_1026000.1	887.693	567.95	368.13	341.845	541.405	727.822	354.988	0.487813	-1.0356	0.0198667	0.0609089	conserved Plasmodium protein, unknown function
PF3D7_0723900.1	1233.39	1725.39	643.756	852.506	1113.76	1479.39	748.131	0.505628	-0.983851	0.019885	0.0609271	RNA-binding protein, putative
PF3D7_1032000.1	43.2055	10.931	130.543	72.9852	64.4162	27.0682	101.764	3.7681	1.91384	0.0199847	0.0611946	Name=RimM
PF3D7_1205300.1	1.27193	0	21.1213	13.7432	9.03409	0.635964	17.4322	27.9449	4.80451	0.0200173	0.0612565	conserved Plasmodium protein, unknown function
PF3D7_0304200.1	160.171	129.911	56.5865	60.1134	101.695	145.041	58.35	0.402286	-1.31371	0.0200431	0.0612973	Name=EHD
PF3D7_0928700.1	13.9714	1.21515	55.0943	39.4906	27.4429	7.59329	47.2925	6.25769	2.64563	0.0200982	0.0614278	conserved Plasmodium protein, unknown function
PF3D7_0930800.1	45.7079	17.0185	113.977	90.9875	66.9228	31.3632	102.482	3.27304	1.71063	0.0201375	0.0615025	conserved Plasmodium membrane protein, unknown function
PF3D7_0219600.1	80.0434	13.3624	215.07	126.213	108.672	46.7029	170.642	3.65957	1.87167	0.0201476	0.0615025	Name=RFC1
PF3D7_0202200.1	448.589	1056.63	231.655	390.69	531.89	752.608	311.172	0.413294	-1.27476	0.0202205	0.061687	Name=PTP1
PF3D7_1136700.2	0	3.6365	31.6702	16.3262	12.9082	1.81825	23.9982	13.0683	3.708	0.0202428	0.0617168	Name=AIP
PF3D7_1029300.1	48.2919	29.1472	125.258	97.0299	74.9317	38.7196	111.144	2.87372	1.52292	0.0203357	0.0619616	conserved protein, unknown function
PF3D7_1420900.1	16.5327	3.64077	63.3671	39.5094	30.7625	10.0867	51.4383	5.11954	2.35601	0.0203522	0.0619737	mannose-1-phosphate guanyltransferase, putative
PF3D7_1326000.1	36.9133	1.2125	131.972	76.4676	61.6415	19.0629	104.22	5.48297	2.45496	0.020378	0.0620139	Name=C3AP2
PF3D7_1015700.1	2.5475	0	21.8643	18.907	10.8297	1.27375	20.3856	16.2162	4.01936	0.0204002	0.0620433	tubulin binding cofactor c, putative
PF3D7_0525100.1	1469.03	1219.38	692.701	737.587	1029.67	1344.2	715.144	0.532019	-0.91045	0.0204535	0.06213	Name=ACS10
PF3D7_1322600.1	0	1.21404	18.8618	15.4581	8.88347	0.607021	17.1599	27.7268	4.79321	0.0204539	0.06213	conserved Plasmodium protein, unknown function
PF3D7_0935390.1	17.7934	2.42871	78.4721	34.3481	33.2606	10.111	56.4101	5.60277	2.48614	0.020497	0.0622225	#N/A
PF3D7_0707900.1	647.225	729.475	318.361	386.485	520.386	688.35	352.423	0.511879	-0.966124	0.0205312	0.062288	ribosomal protein S8e, putative
PF3D7_1323300.1	19.0754	27.9137	97.3152	60.1222	51.1066	23.4946	78.7187	3.34995	1.74414	0.0205502	0.0623074	N-acetyltransferase, GNAT family, putative
PF3D7_0211900.1	24.1533	16.9973	80.7296	60.1138	45.4985	20.5753	70.4217	3.42676	1.77685	0.0205937	0.062401	pseudouridine synthase, putative
PF3D7_0419800.1	253.103	489.026	113.906	193.26	262.324	371.065	153.583	0.413578	-1.27377	0.0206866	0.0626265	60S ribosomal protein L7ae/L30e, putative
PF3D7_0903800.1	5.08115	1.215	34.7154	19.7462	15.1895	3.14807	27.2308	8.70109	3.1212	0.0206935	0.0626265	Name=CCp4
PF3D7_0217100.1	66.0978	2.42841	168.255	164.878	100.415	34.2631	166.567	4.8692	2.28369	0.0207609	0.0627917	ATP synthase subunit alpha, mitochondrial
PF3D7_1403000.1	0	0	9.80472	12.8864	5.67277	0	11.3455	49.6316	5.63319	0.0207894	0.0628395	radial spoke protein 3, putative
PF3D7_1321600.1	1.27123	1.21408	21.8799	15.4579	9.95578	1.24266	18.6689	15.0356	3.91031	0.0208065	0.0628528	Name=PDEgamma
PF3D7_0211700.1	67.3232	18.2256	170.56	110.749	91.7146	42.7744	140.655	3.2937	1.71971	0.0208543	0.0629586	Name=TKL1
PF3D7_0924500.1	49.5428	15.7945	122.257	94.4396	70.5085	32.6687	108.348	3.32248	1.73226	0.0209489	0.0632028	conserved Plasmodium membrane protein, unknown function
PF3D7_1329000.1	1109.88	1290.75	523.811	715.93	910.092	1200.31	619.87	0.516332	-0.95363	0.0209608	0.0632028	DNA-directed RNA polymerase III subunit RPC1, putative
PF3D7_0803300.1	17.812	4.85228	72.4084	36.9386	33.0028	11.3321	54.6735	4.84231	2.2757	0.0210022	0.063289	Name=MORG1
PF3D7_0928900.1	252.049	166.099	63.3449	105.683	146.794	209.074	84.514	0.403906	-1.30791	0.0210247	0.0633174	Name=GK
PF3D7_1420200.1	15.2435	9.72	54.3372	48.0778	31.8446	12.4817	51.2075	4.10819	2.0385	0.0210373	0.0633174	Name=UNC
PF3D7_0911700.1	88.9315	23.0821	193.945	154.543	115.125	56.0068	174.244	3.11519	1.63932	0.0211539	0.0636292	GTP-binding protein, putative
PF3D7_1345400.1	40.6502	8.50481	126.786	67.8246	60.9413	24.5775	97.3052	3.96875	1.98868	0.0211911	0.0637025	conserved Plasmodium protein, unknown function
PF3D7_0630800.1	1.2724	1.21296	22.6269	14.6041	9.92909	1.24268	18.6155	14.9947	3.90638	0.021274	0.0639127	TPH domain-containing protein, putative
PF3D7_1200400.1	7.61917	6.07708	33.2101	39.4875	21.5985	6.84812	36.3488	5.3103	2.40879	0.0213382	0.0640666	Name=VAR
PF3D7_0424600.1	1377.2	1426.2	825.579	672.268	1075.31	1401.7	748.923	0.534347	-0.904152	0.0213694	0.0640912	Plasmodium exported protein (PHISTb)
PF3D7_1359400.1	1966.82	2515.73	880.648	1381.49	1686.17	2241.27	1131.07	0.504587	-0.986824	0.0213754	0.0640912	Name=CELF1
PF3D7_0825200.1	7.63955	1.21213	41.4725	24.0599	18.596	4.42584	32.7662	7.45056	2.89735	0.0213854	0.0640912	Name=IF3a
PF3D7_1221600.1	12.7162	2.42743	54.3167	32.637	25.5243	7.57179	43.4768	5.76834	2.52816	0.0214741	0.064318	protein TSSC1, putative
PF3D7_1309700.1	138.45	307.42	68.6781	102.162	154.178	222.935	85.4202	0.382799	-1.38534	0.0214981	0.0643507	Name=VPS18
PF3D7_0816000.1	451.325	830.366	258.779	332.355	468.206	640.845	295.567	0.461072	-1.11694	0.0215146	0.0643612	Name=RRB1
PF3D7_1439700.1	39.3952	7.28696	107.149	78.1385	57.9924	23.3411	92.6438	3.97877	1.99232	0.0217071	0.0648865	leucine carboxyl methyltransferase, putative
PF3D7_1212900.1	716.36	788.628	382.64	407.785	573.853	752.494	395.213	0.525164	-0.929159	0.0217165	0.0648865	Name=BDP2
PF3D7_1227800.1	1130.69	1483.33	562.969	773.572	987.642	1307.01	668.271	0.511206	-0.968024	0.0217407	0.0649195	Name=ELP3
PF3D7_0205000.1	16.5295	8.49681	56.5817	47.2361	32.211	12.5131	51.9089	4.15665	2.05542	0.0217834	0.0650076	conserved Plasmodium protein, unknown function
PF3D7_1332900.1	2278.75	3599.07	1376.57	1633.75	2222.03	2938.91	1505.16	0.512119	-0.965448	0.0219621	0.0655012	Name=cyto-IRS
PF3D7_1211000.1	16.5116	14.5819	60.3774	54.0849	36.389	15.5468	57.2312	3.68299	1.88088	0.022014	0.0656162	kinesin-X3, putative
PF3D7_1014000.1	3.81471	1.21376	24.8955	22.3303	13.0636	2.51423	23.6129	9.44048	3.23886	0.0220604	0.0656774	Name=FS
PF3D7_1335300.1	6.3488	24.3103	92.0852	42.9199	41.416	15.3295	67.5025	4.39659	2.13639	0.0220611	0.0656774	Name=RH2b
PF3D7_0416400.1	262.931	91.1315	544.895	362.291	315.312	177.031	453.593	2.5637	1.35823	0.0221062	0.0657719	Name=HAT1
PF3D7_1348000.1	3.81107	0	27.1681	19.7466	12.6814	1.90554	23.4573	12.4344	3.63627	0.0221805	0.0659532	conserved Plasmodium protein, unknown function
PF3D7_0219500.1	30.5221	3.64074	97.3135	60.9822	48.1146	17.0814	79.1478	4.64816	2.21666	0.0222439	0.066102	pseudouridine synthase, putative
PF3D7_1243100.1	319.734	307.738	118.365	173.605	229.861	313.736	145.985	0.465039	-1.10458	0.0223476	0.0663324	zinc finger protein, putative
PF3D7_1331000.1	5.08502	8.49845	49.0409	25.7633	22.0969	6.79174	37.4021	5.50289	2.46019	0.0223596	0.0663324	protein kinase, putative
PF3D7_0422100.1	507.226	424.927	252.75	212.117	349.255	466.076	232.434	0.498838	-1.00336	0.0223728	0.0663324	transmembrane emp24 domain-containing protein, putative
PF3D7_1030900.1	1.27767	1.2079	21.0866	15.4872	9.76485	1.24279	18.2869	14.7278	3.88047	0.0223764	0.0663324	Name=P28
PF3D7_1214400.1	112.207	112.566	39.1901	46.4261	77.5971	112.386	42.8081	0.380683	-1.39334	0.0223893	0.0663324	Name=EMC6
PF3D7_0805600.1	364.808	360.619	165.237	191.499	270.541	362.714	178.368	0.491654	-1.02429	0.0224125	0.0663324	Name=PAP2
PF3D7_1228100.1	3.81829	3.63782	36.1993	18.9015	15.6392	3.72806	27.5504	7.39874	2.88728	0.0224156	0.0663324	Name=LRR13
PF3D7_0407300.1	174.334	164.948	55.057	85.0504	119.847	169.641	70.0537	0.412533	-1.27742	0.0224548	0.0664087	transcription factor, putative
PF3D7_0311400.1	5.07946	0	22.6432	30.9033	14.6565	2.53973	26.7732	10.626	3.40952	0.0225826	0.0667465	Name=PKRP
PF3D7_1235600.1	118.249	6.06915	295.734	237.898	164.488	62.1592	266.816	4.297	2.10333	0.0226119	0.0667932	Name=SHMT
PF3D7_0515500.1	0	1.21446	19.6187	13.7388	8.64297	0.607231	16.6787	26.955	4.75248	0.0226279	0.0668002	Name=GEP1
PF3D7_0218600.1	462.234	557.87	205.298	293.582	379.746	510.052	249.44	0.488842	-1.03256	0.0226643	0.0668679	patatin-like phospholipase, putative
PF3D7_1008600.1	0	0	13.5716	8.59364	5.54131	0	11.0826	48.5244	5.60064	0.0227992	0.0672257	zinc finger (CCCH type) protein, putative
PF3D7_0108600.1	3727.71	6041.76	2335.01	2699.24	3700.93	4884.73	2517.13	0.515288	-0.95655	0.0228786	0.0674193	DnaJ domain-containing protein, putative
PF3D7_1200200.1	28.0169	10.9071	68.6135	72.1849	44.9306	19.462	70.3992	3.62432	1.85771	0.0228962	0.067431	Name=RIF
PF3D7_1114600.1	0	0	16.5848	6.01654	5.65035	0	11.3007	49.5067	5.62955	0.0229459	0.0675113	conserved Plasmodium protein, unknown function
PF3D7_0926200.1	152.639	104.348	43.7504	54.9737	88.9278	128.494	49.362	0.383998	-1.38083	0.0229508	0.0675113	conserved Plasmodium protein, unknown function
PF3D7_1220900.1	1295.06	760.215	461.785	546.985	766.01	1027.64	504.385	0.490814	-1.02675	0.0229846	0.0675703	Name=HP1
PF3D7_1367600.1	572.601	386.919	197.606	261.16	354.571	479.76	229.383	0.478032	-1.06482	0.0230025	0.0675825	ribosome biogenesis protein MRT4, putative
PF3D7_0809000.1	5.32746	13.7425	0	0	4.76748	9.53495	0	0.0162148	-5.94654	0.0230398	0.0676519	#N/A
PF3D7_0802300.1	1566.34	1439.71	641.47	928.089	1143.9	1503.02	784.78	0.522062	-0.937706	0.0230961	0.067777	Name=PWP2
PF3D7_0519200.1	850.285	377.085	285.814	256.897	442.52	613.685	271.356	0.442275	-1.17698	0.0231418	0.0677928	V-type proton ATPase 16 kDa proteolipid subunit
PF3D7_1335800.1	10.1706	1.214	43.0043	31.7753	21.5411	5.69228	37.3898	6.60412	2.72337	0.0231441	0.0677928	conserved Plasmodium protein, unknown function
PF3D7_0309900.1	3.81046	1.21513	27.1696	19.7454	12.9852	2.51279	23.4575	9.38391	3.23019	0.0231479	0.0677928	conserved Plasmodium protein, unknown function
PF3D7_1215200.1	15.2621	0	61.8566	44.6641	30.4457	7.63106	53.2604	7.01434	2.81031	0.0231565	0.0677928	Name=CYP32
PF3D7_0610900.1	990.786	1414.32	532.059	694.542	907.926	1202.55	613.301	0.509911	-0.971682	0.0231734	0.0678022	Name=SPT5
PF3D7_1403800.1	7.62165	12.1501	54.3374	35.1997	27.3272	9.8859	44.7685	4.52558	2.1781	0.0232505	0.0679872	Name=MISFIT
PF3D7_0831500.1	838.512	1746.91	559.945	652.52	949.473	1292.71	606.233	0.468903	-1.09264	0.0234807	0.0686198	Plasmodium exported protein (PHIST), unknown function
PF3D7_0815400.1	10.1885	1.21184	31.6672	42.968	21.5089	5.70017	37.3176	6.58005	2.7181	0.0235137	0.0686756	Name=ATPTG3
PF3D7_1122500.1	1.27003	0	17.359	15.4524	8.52035	0.635013	16.4057	26.2924	4.71657	0.0237826	0.0694198	Name=KIC10
PF3D7_1005600.1	551.428	810.222	286.002	384.655	508.077	680.825	335.328	0.492379	-1.02216	0.0238467	0.0695657	DnaJ protein, putative
PF3D7_1474900.1	29.2183	1.21493	92.8241	68.684	47.9853	15.2166	80.7541	5.32329	2.41232	0.0238683	0.0695875	Name=CITH
PF3D7_0605700.1	0	0	10.5507	11.1771	5.43197	0	10.8639	47.5377	5.571	0.0239419	0.0697611	conserved Plasmodium protein, unknown function
PF3D7_0613400.1	38.2089	1.21177	129.682	77.344	61.6117	19.7103	103.513	5.26667	2.39689	0.0240294	0.0699747	Name=RPL18
PF3D7_0626400.1	5.08193	0	32.4496	20.6059	14.5344	2.54096	26.5278	10.5334	3.3969	0.02407	0.0700413	CRAL/TRIO domain-containing protein, putative
PF3D7_0309100.1	1.27532	0	18.0865	14.6167	8.49461	0.637659	16.3516	26.1865	4.71075	0.0240807	0.0700413	Name=OMD
PF3D7_1326300.1	1311.82	1202.03	662.45	708.468	971.192	1256.93	685.459	0.545334	-0.874787	0.0241582	0.07019	RNA-binding protein, putative
PF3D7_1451300.1	67.4629	7.27494	202.106	100.525	94.3422	37.3689	151.315	4.05711	2.02045	0.0241603	0.07019	Name=NSE2
PF3D7_1226400.1	353.28	233.186	129.787	140.82	214.268	293.233	135.304	0.461436	-1.1158	0.0242041	0.0702759	regulator of MON1-CCZ1 complex, putative
PF3D7_0524900.1	628.828	828.584	327.526	416.397	550.334	728.706	371.961	0.510316	-0.970536	0.0243721	0.0707042	Name=TYW1
PF3D7_1142700.1	424.489	544.044	218.064	266.195	363.198	484.267	242.129	0.499842	-1.00046	0.0243944	0.0707042	methyltransferase, putative
PF3D7_0902800.1	129.592	10.9331	329.776	210.354	170.164	70.2625	270.065	3.84765	1.94398	0.0243946	0.0707042	Name=SERA9
PF3D7_1340800.1	17.8004	4.85548	64.8812	39.5061	31.7608	11.3279	52.1936	4.6234	2.20896	0.0244288	0.0707619	Name=MPC1
PF3D7_0807800.1	981.663	1253.8	588.436	605.497	857.349	1117.73	596.966	0.534057	-0.904933	0.0244617	0.0708155	Name=RPN10
PF3D7_1023400.1	13.99	1.21352	52.0505	38.6514	26.4763	7.60175	45.3509	5.99509	2.58378	0.0245066	0.0709039	HORMA domain protein, putative
PF3D7_1215900.1	186.838	171.217	67.153	88.4476	128.414	179.028	77.8003	0.434308	-1.20321	0.0245658	0.0710336	Name=SR10
PF3D7_1235000.1	2.54546	0	27.9039	12.0281	10.6194	1.27273	19.966	15.894	3.99041	0.0246453	0.0712216	Name=PIH1
PF3D7_1453500.1	1.27056	1.21473	16.6017	18.8892	9.49407	1.24265	17.7455	14.2812	3.83604	0.0246944	0.0713217	Name=NTH
PF3D7_1332600.1	135.957	88.6712	314.673	203.492	185.698	112.314	259.082	2.30835	1.20686	0.0247167	0.0713244	Name=APN1
PF3D7_0905900.1	212.2	319.451	100.362	137.38	192.348	265.825	118.871	0.446869	-1.16208	0.0247243	0.0713244	Name=SEC27
PF3D7_1121900.1	6.35745	0	36.2124	23.1886	16.4396	3.17873	29.7005	9.4208	3.23585	0.0247448	0.0713419	serine/threonine protein kinase, putative
PF3D7_1144500.1	181.765	150.564	82.2418	56.6765	117.812	166.165	69.4591	0.418437	-1.25692	0.0247681	0.0713674	Name=AOS1
PF3D7_1024100.1	13.9745	3.64465	50.562	37.7767	26.4895	8.80957	44.1694	5.03174	2.33106	0.0247879	0.0713827	conserved Plasmodium protein, unknown function
PF3D7_1340100.1	91.562	101.946	36.9647	34.3555	66.207	96.7539	35.6601	0.368632	-1.43975	0.024844	0.0715026	Name=RRP42
PF3D7_1432700.1	34.3318	4.85513	92.7928	72.1435	51.0308	19.5934	82.4681	4.22051	2.07742	0.0249768	0.0718429	protein-L-isoaspartate(D-aspartate) O-methyltransferase, putative
PF3D7_1219600.1	1746.45	1229.72	782.638	794.109	1138.23	1488.09	788.373	0.529809	-0.916457	0.0249979	0.0718618	Name=ATP2
PF3D7_0305100.1	77.4534	26.742	174.36	127.042	101.399	52.0977	150.701	2.89651	1.53431	0.0250347	0.0719257	conserved Plasmodium protein, unknown function
PF3D7_1033300.1	274.939	155.201	83.7084	98.8062	153.164	215.07	91.2573	0.424293	-1.23687	0.0251903	0.0723223	conserved protein, unknown function
PF3D7_1321800.1	573.231	619.288	289.738	334.041	454.074	596.259	311.89	0.522992	-0.935139	0.0252021	0.0723223	protein transport protein SFT2, putative
PF3D7_1457800.1	5.08485	3.64232	34.7063	22.3279	16.4403	4.36358	28.5171	6.54822	2.7111	0.0253549	0.0727184	conserved Plasmodium protein, unknown function
PF3D7_1315700.1	325.428	429.797	162.969	204.386	280.645	377.612	183.677	0.486221	-1.04032	0.0254471	0.0729406	Name=GCD14
PF3D7_0911200.1	7.63472	3.63872	37.7109	27.4906	19.1187	5.63672	32.6007	5.8016	2.53645	0.0255197	0.0731061	conserved Plasmodium protein, unknown function
PF3D7_0934500.1	1542.78	784.557	530.462	590.763	862.14	1163.67	560.612	0.481777	-1.05356	0.0255462	0.0731395	V-type proton ATPase subunit E, putative
PF3D7_1434100.1	116.976	143.234	47.5289	57.5419	91.3202	130.105	52.5354	0.40351	-1.30933	0.0256098	0.0732792	queuine tRNA-ribosyltransferase, putative
PF3D7_1136700.1	6.35463	6.07191	43.0091	24.9021	20.0844	6.21327	33.9556	5.47039	2.45164	0.0257238	0.0735626	Name=AIP
PF3D7_1411200.1	438.273	632.981	233.947	296.199	400.35	535.627	265.073	0.494724	-1.01531	0.0257539	0.0736061	Name=ROM8
PF3D7_1125500.1	282.5	303.21	128.969	154.638	217.329	292.855	141.803	0.484041	-1.0468	0.025821	0.0737552	Name=SNRPD1
PF3D7_0919500.1	6.36265	0	39.9727	19.7593	16.5237	3.18132	29.866	9.46909	3.24323	0.0258759	0.073869	Name=MFS3
PF3D7_1417900.1	20.3655	1.21253	63.3473	54.1283	34.7634	10.789	58.7378	5.46646	2.45061	0.0259447	0.0739806	Name=ATPTG9
PF3D7_1423000.1	758.948	971.24	318.387	534.162	645.684	865.094	426.274	0.492579	-1.02157	0.0259449	0.0739806	Name=NOG2
PF3D7_0420600.1	7.62844	2.42783	51.3021	16.3175	19.419	5.02814	33.8098	6.75631	2.75624	0.02601	0.0741233	conserved Plasmodium protein, unknown function
PF3D7_1248400.1	1.27364	0	21.111	11.1719	8.38914	0.63682	16.1415	25.867	4.69304	0.0260794	0.0742527	conserved Plasmodium protein, unknown function
PF3D7_0629500.1	802.955	731.309	370.527	444.747	587.384	767.132	407.637	0.531314	-0.912364	0.0261075	0.0742527	Name=AAT1
PF3D7_1450600.1	119.556	117.707	33.1911	56.6896	81.7858	118.631	44.9403	0.378236	-1.40264	0.0261213	0.0742527	S-adenosylmethionine-dependent methyltransferase, putative
PF3D7_1310900.1	188.366	120.05	52.0367	72.1689	108.155	154.208	62.1028	0.402502	-1.31293	0.0261268	0.0742527	ribosomal protein S15, mitochondrial, putative
PF3D7_1464500.1	198.077	76.5795	401.556	277.26	238.368	137.328	339.408	2.47321	1.30638	0.0261307	0.0742527	conserved Plasmodium membrane protein, unknown function
PF3D7_0203700.1	1370.66	2135.15	664.649	1067.53	1309.5	1752.9	866.091	0.494003	-1.01741	0.026175	0.0743357	Name=MAK16
PF3D7_0320700.1	71.2928	3.63689	220.946	115.138	102.754	37.4649	168.042	4.49332	2.16778	0.0262203	0.0744216	Name=SPC25
PF3D7_1108400.1	1829.07	1862.65	1008.03	1055.38	1438.78	1845.86	1031.71	0.558919	-0.839288	0.0262403	0.0744355	Name=CK2alpha
PF3D7_1456400.1	1.27076	0	18.11	13.7384	8.27979	0.63538	15.9242	25.5204	4.67358	0.02626	0.0744487	conserved Plasmodium protein, unknown function
PF3D7_1473700.1	217.171	89.9304	270.953	491.897	267.488	153.551	381.425	2.48452	1.31297	0.0263773	0.0747382	Name=NUP116
PF3D7_1011000.1	13.9922	3.63998	53.5561	34.3588	26.3868	8.81608	43.9575	5.00548	2.32351	0.0266136	0.0753645	Name=ISP1
PF3D7_0708400.1	22504.1	18032.3	12070.2	10630.5	15809.3	20268.2	11350.4	0.560013	-0.836469	0.0267135	0.075604	Name=HSP90
PF3D7_1451200.1	4131	5647.84	2427.33	2899.79	3776.49	4889.42	2663.56	0.544741	-0.876357	0.0270716	0.0765736	conserved Plasmodium protein, unknown function
PF3D7_0804900.1	301.206	303.6	151.664	147.695	226.041	302.403	149.68	0.494989	-1.01453	0.0272045	0.0769052	GTPase-activating protein, putative
PF3D7_1310600.1	64.864	35.1914	168.22	102.212	92.6219	50.0277	135.216	2.70634	1.43634	0.0273334	0.0772255	Name=RAB5b
PF3D7_1125100.1	5.08571	1.2139	33.1953	18.0352	14.3825	3.1498	25.6153	8.18141	3.03235	0.0273546	0.077241	Name=ICAP2
PF3D7_0826200.1	2.5422	0	19.6172	18.0335	10.0482	1.2711	18.8254	14.9831	3.90527	0.0274289	0.0774067	alpha/beta hydrolase, putative
PF3D7_1449800.1	212.43	150.451	67.1334	89.3333	129.837	181.44	78.2334	0.430986	-1.21429	0.0275175	0.0776123	conserved protein, unknown function
PF3D7_1216400.1	180.44	267.212	98.0972	104.754	162.626	223.826	101.425	0.453001	-1.14242	0.0275803	0.0777449	conserved Plasmodium membrane protein, unknown function
PF3D7_1015800.1	67.4127	2.42681	193.108	128.843	97.9475	34.9198	160.975	4.61774	2.20719	0.0277016	0.0780421	ribonucleoside-diphosphate reductase small chain, putative
PF3D7_1235100.1	1.27551	0	16.5784	14.6175	8.11784	0.637756	15.5979	24.9714	4.64221	0.0277499	0.0780991	conserved protein, unknown function
PF3D7_0410400.1	300.246	276.592	97.3003	166.651	210.197	288.419	131.975	0.457223	-1.12903	0.0277534	0.0780991	Name=RRP4
PF3D7_0623300.1	48.3349	26.6942	141.058	77.3063	73.3484	37.5146	109.182	2.91485	1.54342	0.0277929	0.0781656	EGF-like membrane protein, putative
PF3D7_0926600.1	0	0	11.3199	9.44412	5.19101	0	10.382	45.4412	5.50593	0.0278923	0.0784003	conserved Plasmodium membrane protein, unknown function
PF3D7_0927700.1	15.266	10.9186	54.3081	45.5274	31.5051	13.0923	49.9178	3.81729	1.93255	0.0279944	0.0786425	Name=PPP4
PF3D7_0937800.1	96.519	61.98	184.913	181.134	131.137	79.2495	183.024	2.31066	1.20831	0.0280719	0.0788155	Name=VAR
PF3D7_1306700.1	20.3492	3.64055	72.4179	39.5104	33.9795	11.9949	55.9641	4.68321	2.2275	0.0284233	0.0797565	conserved Plasmodium protein, unknown function
PF3D7_1430400.1	50.8186	83.8232	12.0743	26.6159	43.333	67.3209	19.3451	0.286402	-1.80388	0.0284729	0.0798503	Name=ATG5
PF3D7_1419700.1	1405.71	3258.02	919.775	1253.72	1709.31	2331.87	1086.75	0.465994	-1.10162	0.0284906	0.0798546	Name=EIF3H
PF3D7_1348700.1	0	0	12.0712	8.5881	5.16481	0	10.3296	45.2208	5.49891	0.028549	0.079973	Name=WDR16
PF3D7_1031400.1	0	2.43007	25.6595	12.0193	10.0272	1.21503	18.8394	15.3505	3.94021	0.0285808	0.0800164	Name=OTU
PF3D7_0627700.1	2044.58	2335.91	1095.16	1336.59	1703.06	2190.24	1215.87	0.555093	-0.849198	0.0286759	0.0801944	transportin
PF3D7_0905100.1	609.593	559.036	300.39	321.921	447.735	584.314	311.155	0.53249	-0.909174	0.0286768	0.0801944	Name=NUP221
PF3D7_1029400.1	236.421	214.919	83.7509	122.799	164.473	225.67	103.275	0.45732	-1.12872	0.0287335	0.0803074	Name=CDC50C
PF3D7_1434700.1	405.577	120.178	87.5155	108.211	180.37	262.878	97.863	0.372284	-1.42553	0.0288593	0.0806131	Name=TIM17
PF3D7_1012300.1	22.9014	7.27832	69.3911	48.9654	37.1341	15.0899	59.1782	3.93277	1.97554	0.0288899	0.0806529	Name=QCR7
PF3D7_0111500.1	83.9113	7.28364	248.213	114.222	113.407	45.5975	181.218	3.9805	1.99295	0.0289451	0.0807614	UMP-CMP kinase, putative
PF3D7_0520600.1	720.294	1098.76	466.087	480.247	691.347	909.528	473.167	0.520185	-0.942904	0.0289862	0.0808304	Name=Ap4AH
PF3D7_1015200.3	441.329	353.128	204.429	200.13	299.754	397.228	202.279	0.509285	-0.973455	0.0293121	0.0816931	Name=CysRS
PF3D7_0720900.1	24.1708	7.27922	76.1827	47.2451	38.7195	15.725	61.7139	3.936	1.97673	0.0293336	0.0817067	tetratricopeptide repeat protein, putative
PF3D7_1421400.1	422.399	394.247	207.42	215.619	309.921	408.323	211.519	0.518007	-0.948957	0.0294269	0.0819203	Name=RPC34
PF3D7_1405600.1	128.484	18.1984	296.436	188.12	157.81	73.3412	242.278	3.30721	1.72562	0.0295023	0.082082	Name=RNR
PF3D7_1466100.1	22.8688	3.64442	57.3526	60.1008	35.9917	13.2566	58.7267	4.4431	2.15157	0.0295182	0.082082	Name=PPKL
PF3D7_0319300.1	148.944	121.235	43.7375	66.1604	95.0193	135.09	54.9489	0.406358	-1.29918	0.0295358	0.0820845	ubiquitin-conjugating enzyme E2, putative
PF3D7_0522300.1	987.02	815.411	435.248	533.407	692.772	901.215	484.328	0.537365	-0.896026	0.0296459	0.0823441	18S rRNA (guanine-N(7))-methyltransferase, putative
PF3D7_1010200.1	754.386	1399.99	460.393	599.206	803.494	1077.19	529.8	0.491742	-1.02403	0.0297768	0.0825933	DNA2/NAM7 helicase, putative
PF3D7_1125400.1	1208.43	1060.35	603.677	651.704	881.041	1134.39	627.69	0.553317	-0.853823	0.0297938	0.0825933	Name=TIM44
PF3D7_1111600.1	6.35651	1.21402	36.9688	18.8934	15.8582	3.78526	27.9311	7.42352	2.8921	0.0297963	0.0825933	endonuclease/exonuclease/phosphatase family protein, putative
PF3D7_1416700.1	2.54749	1.21166	18.0946	20.6258	10.6199	1.87957	19.3602	10.3396	3.37011	0.0298026	0.0825933	conserved protein, unknown function
PF3D7_1147700.1	15.2662	0	52.7993	47.2457	28.8278	7.63312	50.0225	6.58484	2.71915	0.0298388	0.0826473	ATP synthase subunit delta, mitochondrial, putative
PF3D7_1038100.1	256.644	274.541	135.08	125.354	197.905	265.592	130.217	0.49034	-1.02815	0.0298874	0.0827355	GDP dissociation inhibitor, putative
PF3D7_0611500.1	0	0	7.53941	12.8911	5.10763	0	10.2153	44.6735	5.48135	0.0300458	0.0831274	conserved protein, unknown function
PF3D7_0105000.1	66.0453	51.2014	14.2449	20.7597	38.0628	58.6234	17.5023	0.298102	-1.74612	0.0300673	0.0831403	#N/A
PF3D7_0214800.1	532.138	713.359	282.273	361.413	472.296	622.748	321.843	0.516666	-0.952697	0.0302976	0.08373	conserved Plasmodium membrane protein, unknown function
PF3D7_1455900.1	6.36061	0	29.4173	26.6289	15.6017	3.1803	28.0231	8.8815	3.1508	0.0303394	0.0837986	Name=PPRD
PF3D7_0306300.1	1000.31	672.705	477.612	389.002	634.907	836.508	433.307	0.518101	-0.948694	0.0303571	0.0838006	Name=GRX1
PF3D7_1145700.1	0	1.21319	17.3485	12.8851	7.86169	0.606597	15.1168	24.4368	4.61098	0.0303815	0.0838211	bicoid-interacting protein BIN3, putative
PF3D7_1355100.1	210.877	17.0093	487.518	323.672	259.769	113.943	405.595	3.56201	1.83269	0.0304148	0.0838422	Name=MCM6
PF3D7_1475200.1	3.81253	2.42893	27.1643	19.7495	13.2888	3.12073	23.4569	7.53464	2.91354	0.0304385	0.0838422	conserved protein, unknown function
PF3D7_0527100.1	823.213	687.772	422.374	395.165	582.131	755.493	408.77	0.541116	-0.885989	0.0304402	0.0838422	Name=UBC13
PF3D7_1229700.1	1.27538	0	20.3469	10.3178	7.98503	0.637691	15.3324	24.5597	4.61822	0.030568	0.0841474	mitochondrial respiratory chain complex II subunit, putative
PF3D7_1443600.1	5.08042	0	30.1889	19.7452	13.7536	2.54021	24.967	9.91306	3.30933	0.0306814	0.0844123	gamma-tubulin complex component, putative
PF3D7_0903700.1	53.378	7.28643	135.819	90.1622	71.6614	30.3322	112.991	3.73287	1.90028	0.0310611	0.0853885	alpha tubulin 1
PF3D7_0314500.1	733.091	1100.59	411.275	536.619	695.393	916.838	473.947	0.516823	-0.952257	0.0310708	0.0853885	conserved Plasmodium protein, unknown function
PF3D7_0310600.1	326.975	502.213	174.233	230.222	308.411	414.594	202.227	0.487549	-1.03638	0.031255	0.0858468	Name=EIF3K
PF3D7_0934400.1	53.5219	10.8999	126.641	91.9723	70.7588	32.2109	109.307	3.40085	1.76589	0.0313201	0.0859778	Name=ApiAP2
PF3D7_1342700.1	237.316	107.655	59.5243	77.3955	120.473	172.486	68.4599	0.396844	-1.33336	0.031374	0.0860777	Name=RPB12
PF3D7_1337300.1	658.148	646.242	348.637	361.471	503.625	652.195	355.054	0.544383	-0.877306	0.0314108	0.0861309	exoribonuclease, putative
PF3D7_0908300.2	5.10332	2.41934	21.8511	29.2378	14.6529	3.76133	25.5444	6.81083	2.76783	0.0314519	0.086194	conserved protein, unknown function
PF3D7_0505000.1	342.84	548.189	227.947	213.742	333.18	445.514	220.845	0.495677	-1.01253	0.0314688	0.086194	MMS19-like protein, putative
PF3D7_1427700.1	0	0	14.3151	6.02007	5.0838	0	10.1676	44.5381	5.47697	0.0315527	0.0863759	conserved Plasmodium protein, unknown function
PF3D7_0216200.1	263.61	275.105	102.544	153.822	198.77	269.358	128.183	0.475549	-1.07234	0.0315831	0.0864113	Alba domain-containing protein, putative
PF3D7_1200800.1	233.798	309.738	94.3259	155.41	198.318	271.768	124.868	0.459062	-1.12324	0.0316985	0.0866789	Name=FIKK12
PF3D7_1343100.1	10.1667	2.42895	41.5011	28.3361	20.6082	6.2978	34.9186	5.56852	2.47729	0.0317665	0.0868166	conserved Plasmodium protein, unknown function
PF3D7_0920000.1	1.2709	1.21441	15.8456	17.1738	8.87616	1.24265	16.5097	13.2875	3.732	0.0318004	0.0868612	Name=ELO3
PF3D7_1105800.1	863.644	618.838	394.514	392.54	567.384	741.241	393.527	0.530945	-0.913365	0.0318802	0.0870254	conserved Apicomplexan protein, unknown function
PF3D7_1415000.1	8.9138	1.21199	33.1767	30.9355	18.5595	5.0629	32.0561	6.36666	2.67054	0.0318958	0.0870254	Name=UDG
PF3D7_0220700.1	147.533	219.643	64.8741	94.4818	131.633	183.588	79.6779	0.433569	-1.20567	0.0320407	0.0873491	Plasmodium exported protein (hyp9), unknown function
PF3D7_0500900.1	11.4419	3.64199	42.2498	32.6342	22.492	7.54196	37.442	4.98182	2.31667	0.0320498	0.0873491	Name=FIKK5
PF3D7_0423400.1	7.6363	0	43.7414	19.7604	17.7845	3.81815	31.7509	8.38042	3.06702	0.0321567	0.0875902	Name=AARP
PF3D7_0405000.1	559.41	639.745	304.797	340.089	461.01	599.578	322.443	0.537706	-0.89511	0.0321738	0.0875902	Name=DDX51
PF3D7_0405400.1	6328.56	5627.76	3050.87	3760.66	4691.96	5978.16	3405.77	0.569691	-0.811749	0.0323443	0.0880057	Name=PRPF8
PF3D7_0404000.1	2.54624	3.6368	27.1467	18.9035	13.0583	3.09152	23.0251	7.44006	2.89531	0.0324972	0.088373	conserved Plasmodium protein, unknown function
PF3D7_1201100.1	1046.89	376.589	332.796	293.636	512.477	711.737	313.216	0.440159	-1.1839	0.0326188	0.0886549	RESA-like protein with PHIST and DnaJ domains
PF3D7_0103400.1	439.453	125.164	750.951	621.542	484.278	282.309	686.246	2.43169	1.28196	0.0327495	0.088961	zinc-carboxypeptidase, putative
PF3D7_0112700.1	10.1631	7.2894	45.2796	31.7667	23.6247	8.72627	38.5231	4.42132	2.14448	0.0328036	0.0890547	#N/A
PF3D7_0813600.1	872.177	1158.09	530.375	576.263	784.226	1015.13	553.319	0.545018	-0.875625	0.0328201	0.0890547	translation initiation factor SUI1, putative
PF3D7_0304700.1	0	0	12.0671	7.73197	4.94977	0	9.89954	43.3436	5.43775	0.0329056	0.0891916	conserved Plasmodium protein, unknown function
PF3D7_0934100.1	635.195	609.881	304.128	367.463	479.167	622.538	335.796	0.53931	-0.890813	0.0329067	0.0891916	Name=XPD
PF3D7_1330800.1	5207.3	6487.23	3096.86	3554.75	4586.53	5847.26	3325.8	0.568767	-0.81409	0.0329442	0.0892444	RNA-binding protein, putative
PF3D7_0821600.1	320.312	471.123	176.556	217.259	296.313	395.717	196.908	0.497407	-1.0075	0.0330112	0.0893768	Name=CLP1
PF3D7_1471800.1	2.54655	9.69693	35.44	31.7936	19.8693	6.12174	33.6168	5.47031	2.45162	0.033099	0.0895652	conserved Plasmodium protein, unknown function
PF3D7_1108100.1	3.81076	1.21504	19.622	23.1801	11.957	2.5129	21.401	8.55342	3.0965	0.033205	0.0898028	conserved Plasmodium protein, unknown function
PF3D7_0818500.1	1401.88	1788.72	876.771	907.652	1243.76	1595.3	892.211	0.559251	-0.838432	0.0332876	0.0899768	zinc finger protein, putative
PF3D7_1121600.1	10225.7	5775.19	4614.28	3788.36	6100.89	8000.47	4201.32	0.525147	-0.929206	0.0333431	0.0900776	Name=EXP1
PF3D7_0625600.1	102.895	126.358	46.0354	48.0781	80.8416	114.626	47.0567	0.410409	-1.28487	0.0333632	0.0900825	Name=PAP
PF3D7_0821000.1	12.713	1.21402	43.0046	36.0691	23.2502	6.9635	39.5368	5.70476	2.51217	0.0335119	0.0904346	conserved Plasmodium protein, unknown function
PF3D7_1467600.1	147.305	261.313	299.645	626.65	333.728	204.309	463.148	2.26573	1.17997	0.0336082	0.0905996	conserved Plasmodium protein, unknown function
PF3D7_1429700.1	549.433	357.984	222.533	236.204	341.538	453.708	229.369	0.505577	-0.983999	0.0336098	0.0905996	ribosomal protein L15, mitochondrial, putative
PF3D7_0607800.1	26.6913	1.2143	71.68	66.1212	41.4267	13.9528	68.9006	4.95361	2.30848	0.0336378	0.0906255	GTP-binding protein, putative
PF3D7_0407200.1	296.932	197.4	93.4716	134.093	180.474	247.166	113.782	0.460153	-1.11981	0.0337934	0.0909951	Name=PTH2
PF3D7_0936400.1	425.77	489.385	229.38	255.034	349.892	457.578	242.207	0.529233	-0.918025	0.0339273	0.0912655	Name=REX4
PF3D7_0702000.1	222.445	1228.77	193.153	322.887	491.814	725.608	258.02	0.355476	-1.49218	0.0339433	0.0912655	Plasmodium exported protein (hyp12), unknown function
PF3D7_0719100.1	16.5578	14.5407	56.5467	49.8446	34.3724	15.5493	53.1956	3.423	1.77526	0.0339494	0.0912655	ATP synthase F0 subunit a-like protein, putative
PF3D7_0822600.1	844.916	1533.01	520.692	680.01	894.657	1188.96	600.351	0.504848	-0.986078	0.0339987	0.0913483	Name=SEC23
PF3D7_0909100.1	2.54132	3.64392	28.6749	17.1725	13.0082	3.09262	22.9237	7.40722	2.88893	0.0340751	0.0915039	conserved Plasmodium membrane protein, unknown function
PF3D7_1250400.1	0	2.42855	19.6176	15.457	9.37578	1.21428	17.5373	14.2867	3.8366	0.0341236	0.0915842	conserved Plasmodium protein, unknown function
PF3D7_0530800.1	11.4561	0	47.5097	31.7902	22.689	5.72805	39.6499	6.96372	2.79986	0.0344966	0.0925348	CPW-WPC family protein
PF3D7_1324100.1	25.4199	7.28591	77.7168	46.3704	39.1982	16.3529	62.0436	3.80472	1.92779	0.0345317	0.0925787	conserved Plasmodium membrane protein, unknown function
PF3D7_0708800.1	5277.51	10979.9	3946.38	4309.67	6128.36	8128.7	4128.02	0.507825	-0.977595	0.0345505	0.0925789	Name=HSP110c
PF3D7_1011700.1	884.71	1127.97	455.719	625.168	773.393	1006.34	540.443	0.536923	-0.897213	0.0346641	0.0928327	Name=RAD23
PF3D7_1020700.1	847.281	1365.66	463.376	669.654	836.494	1106.47	566.515	0.511887	-0.966103	0.0346876	0.0928452	N-acetyltransferase, GNAT family, putative
PF3D7_1001700.1	371.283	1023.24	300.259	322.066	504.213	697.263	311.163	0.446186	-1.16428	0.0348282	0.0931587	Plasmodium exported protein (PHISTc), unknown function
PF3D7_1361600.1	2.57288	0	21.7871	13.8011	9.54027	1.28644	17.7941	14.0778	3.81535	0.0348425	0.0931587	Name=YfhJ
PF3D7_1478800.1	11.4505	12.1308	37.7128	52.4012	28.4238	11.7906	45.057	3.81879	1.93312	0.03492	0.0933155	Plasmodium exported protein, unknown function
PF3D7_1230700.1	3326.2	3626.13	1695.67	2240.92	2722.23	3476.17	1968.29	0.566194	-0.820632	0.034997	0.0934253	Name=SEC13
PF3D7_1120400.1	362.185	380.132	196.188	193.2	282.926	371.159	194.694	0.524558	-0.930825	0.034999	0.0934253	alpha/beta hydrolase fold domain containing protein, putative
PF3D7_0204000.1	5.08354	0	29.4276	18.891	13.3506	2.54177	24.1593	9.58754	3.26116	0.0350385	0.0934803	Name=CAPH2
PF3D7_1216300.1	222.657	379.678	138.027	148.615	222.244	301.168	143.321	0.475735	-1.07177	0.0350593	0.0934851	Name=SRP19
PF3D7_1324400.1	224.003	281.33	121.419	127.155	188.477	252.666	124.287	0.491801	-1.02385	0.0351486	0.0936643	Name=PRELID
PF3D7_1030600.1	214.827	278.04	111.665	127.954	183.122	246.434	119.81	0.485991	-1.041	0.0351645	0.0936643	Name=KAE1
PF3D7_1314900.1	698.033	823	408.147	431.132	590.078	760.516	419.64	0.551738	-0.857945	0.0351853	0.0936693	Name=P44
PF3D7_0931100.1	814.358	2083.46	552.403	783.018	1058.31	1448.91	667.71	0.460763	-1.1179	0.0353051	0.0939374	nucleolar protein Nop52, putative
PF3D7_1332400.1	351.93	449.473	172.812	234.394	302.152	400.701	203.603	0.507887	-0.977421	0.0353814	0.094087	nucleotidyltransferase, putative
PF3D7_0716300.1	622.697	227.111	1239.76	710.974	700.135	424.904	975.367	2.29617	1.19923	0.0353995	0.094087	conserved protein, unknown function
PF3D7_1413500.1	27.9798	0	96.5576	61.8421	46.5949	13.9899	79.1998	5.67893	2.50562	0.0354357	0.0941327	Name=SufC
PF3D7_0105900.1	2.54192	0	19.618	15.4566	9.40414	1.27096	17.5373	13.9566	3.80288	0.0355013	0.0942562	3'-5' exonuclease, putative
PF3D7_1245200.1	1.2702	1.21509	17.3581	14.5947	8.60952	1.24264	15.9764	12.8635	3.68521	0.0356234	0.0945295	conserved Plasmodium membrane protein, unknown function
PF3D7_0822100.1	165.423	156.461	67.8791	79.0361	117.2	160.942	73.4576	0.456265	-1.13206	0.0357523	0.0948084	Name=MED7
PF3D7_1465100.1	6.35325	14.5758	58.1046	30.9104	27.486	10.4645	44.5075	4.24826	2.08687	0.035767	0.0948084	Name=COG6
PF3D7_1452900.1	8.91548	3.63529	30.9125	33.5158	19.2448	6.27538	32.2142	5.14815	2.36405	0.0357954	0.0948328	conserved protein, unknown function
PF3D7_1360900.1	194.455	14.5724	434.616	295.392	234.759	104.514	365.004	3.49493	1.80527	0.0361153	0.095629	RNA-binding protein, putative
PF3D7_1140900.1	19.0513	3.64559	53.5856	45.4995	30.4455	11.3484	49.5425	4.37966	2.13082	0.036198	0.0957769	NdP1 protein, putative
PF3D7_0708700.1	71.2109	19.4193	162.95	104.782	89.5905	45.3151	133.866	2.95896	1.56509	0.03621	0.0957769	Name=COX4
PF3D7_0524200.1	1.2745	1.21094	18.0907	13.7535	8.58242	1.24272	15.9221	12.8223	3.68058	0.0362334	0.0957874	conserved Plasmodium membrane protein, unknown function
PF3D7_1027700.1	63.6954	9.69203	172.644	85.0854	82.7793	36.6937	128.865	3.51919	1.81525	0.0362785	0.0958552	Name=CEN3
PF3D7_1343300.1	204.499	151.888	354.712	343.402	263.625	178.194	349.057	1.95933	0.970363	0.0364582	0.0962785	CDT1-like protein, putative
PF3D7_1224600.1	258.306	226.815	125.201	115.116	181.36	242.561	120.158	0.49549	-1.01307	0.036583	0.0965368	Name=CCHL
PF3D7_1328100.1	678.701	553.737	344.823	326.308	475.892	616.219	335.566	0.544614	-0.876695	0.0365951	0.0965368	proteasome subunit beta type-7, putative
PF3D7_0321500.1	163.879	44.9517	335.825	213.78	189.609	104.415	274.803	2.63416	1.39734	0.0367179	0.0968087	peptidase, putative
PF3D7_0918800.1	382.542	445.687	168.265	252.454	312.237	414.114	210.36	0.507712	-0.977918	0.0367446	0.0968275	dihydrouridine synthase, putative
PF3D7_0730400.1	5.13113	2.40611	35.3447	15.5099	14.598	3.76862	25.4273	6.7816	2.76163	0.0367859	0.0968846	Name=IMP2
PF3D7_1478500.1	0	0	11.3024	7.73934	4.76043	0	9.52086	41.6831	5.38139	0.0369541	0.0972757	#N/A
PF3D7_1139100.1	1517.49	3935.51	1098.95	1467.05	2004.75	2726.5	1283	0.47053	-1.08764	0.0369747	0.097278	RNA-binding protein, putative
PF3D7_1465200.1	392.886	474.616	243.68	215.567	331.687	433.751	229.624	0.529434	-0.917477	0.0370921	0.0975347	Name=MED4
PF3D7_1116600.1	91.4761	43.7326	202.243	131.364	117.204	67.6044	166.803	2.47009	1.30456	0.0371137	0.0975396	Name=STT3
PF3D7_1428800.1	38.1376	24.2813	5.28133	7.72899	18.8573	31.2095	6.50516	0.208	-2.26534	0.0372287	0.0977897	transcription initiation TFIID-like, putative
PF3D7_0100100.1	20.3202	13.3679	58.1151	53.2247	36.257	16.8441	55.6699	3.30855	1.7262	0.0372674	0.0977935	Name=VAR
PF3D7_1341500.1	2.54258	1.21403	26.4064	11.1642	10.3318	1.87831	18.7853	10.0488	3.32895	0.0372698	0.0977935	Name=ISC1
PF3D7_1134000.1	6038.86	2877.77	2197.48	2351.69	3366.45	4458.31	2274.59	0.510197	-0.970873	0.0373902	0.0980573	Name=HSP70-3
PF3D7_0526600.1	27.9317	93.6048	184.178	145.063	112.694	60.7682	164.62	2.70671	1.43654	0.0375302	0.0983548	conserved Plasmodium protein, unknown function
PF3D7_0725000.1	82.5603	91.1345	210.564	162.256	136.629	86.8474	186.41	2.14677	1.10217	0.0375578	0.0983548	exonuclease I, putative
PF3D7_0612000.1	20.3523	24.2665	87.5001	49.8203	45.4848	22.3094	68.6602	3.07888	1.62241	0.037578	0.0983548	conserved Plasmodium protein, unknown function
PF3D7_1222900.1	7.62688	0	31.689	27.48	16.699	3.81344	29.5845	7.8112	2.96554	0.0375834	0.0983548	conserved Plasmodium protein, unknown function
PF3D7_0929300.1	20.3382	8.49927	56.5876	48.0898	33.3787	14.4187	52.3387	3.63775	1.86305	0.0377818	0.0988217	conserved Plasmodium protein, unknown function
PF3D7_0830900.1	585.075	266.956	175.006	219.889	311.732	426.016	197.447	0.463461	-1.10948	0.0379048	0.0990908	Plasmodium exported protein, unknown function
PF3D7_1347700.1	865.118	918.486	461.856	540.028	696.372	891.802	500.942	0.561654	-0.832246	0.0379422	0.0991361	Name=ECT
PF3D7_1306900.1	308.982	353.215	148.62	190.664	250.37	331.099	169.642	0.512146	-0.965374	0.0379672	0.099149	Name=SNRPA
PF3D7_0824200.1	33.032	4.85933	94.3307	54.9489	46.7927	18.9457	74.6398	3.95071	1.98211	0.0380558	0.0993278	conserved Plasmodium protein, unknown function
PF3D7_1006700.1	469.308	610.391	238.375	327.25	411.331	539.85	282.812	0.523679	-0.933245	0.0381379	0.0994894	conserved Plasmodium protein, unknown function
PF3D7_0907200.1	572.828	1254.04	353.208	518.529	674.651	913.434	435.868	0.477049	-1.06779	0.0381615	0.0994981	GTPase-activating protein, putative
PF3D7_0805000.1	7.62945	9.71004	39.2291	34.3543	22.7307	8.66975	36.7917	4.24153	2.08458	0.0383542	0.0999477	alpha/beta hydrolase, putative
PF3D7_1370500.1	8.94937	14.4855	41.4106	47.3332	28.0447	11.7175	44.3719	3.78004	1.9184	0.0384376	0.100112	#N/A
PF3D7_1148640.1	48.274	40.0925	55.0906	208.628	88.0213	44.1832	131.859	2.98242	1.57648	0.0385396	0.100321	#N/A
PF3D7_0316400.1	21.5991	2.42952	67.9167	42.0711	33.5041	12.0143	54.9939	4.59392	2.19973	0.0385584	0.100321	CS domain-containing protein, putative
PF3D7_1146000.1	543.969	625.392	256.543	364.948	447.713	584.681	310.746	0.531295	-0.912415	0.038715	0.100675	Name=RSA4
PF3D7_0727400.1	1145.46	588.127	490.202	373.731	649.381	866.795	431.967	0.498471	-1.00442	0.0387416	0.100691	proteasome subunit alpha type-5, putative
PF3D7_0912800.1	597.305	897.476	355.398	437.067	571.811	747.39	396.232	0.530036	-0.915837	0.0387918	0.100769	Name=GCD10
PF3D7_0310100.1	1.27199	0	15.8407	12.0255	7.28454	0.635996	13.9331	22.3145	4.47991	0.0388512	0.10087	Name=CDPK3
PF3D7_1306300.1	3.81254	1.21446	20.3732	20.6082	11.5021	2.5135	20.4907	8.18972	3.03381	0.0390409	0.101309	SAM dependent methyltransferase, putative
PF3D7_0718000.1	8.88735	6.07824	32.4575	35.1929	20.654	7.4828	33.8252	4.52484	2.17787	0.0391848	0.101629	dynein heavy chain, putative
PF3D7_1028600.1	16.5654	1.21116	56.5372	36.1006	27.6036	8.88829	46.3189	5.2363	2.38855	0.0392363	0.101709	conserved Plasmodium protein, unknown function
PF3D7_0925000.1	6.36313	3.63822	30.1672	24.9146	16.2708	5.00067	27.5409	5.52048	2.46479	0.0393609	0.101979	conserved Plasmodium protein, unknown function
PF3D7_0717300.1	508.356	309.677	185.62	224.117	306.942	409.016	204.868	0.50085	-0.997548	0.0394608	0.102184	transcription initiation factor IIE subunit alpha, putative
PF3D7_0515600.1	3.81095	0	19.6216	20.6049	11.0094	1.90548	20.1133	10.6506	3.41286	0.039484	0.102187	Name=GEP
PF3D7_1115500.1	183.068	189.386	396.848	316.894	271.549	186.227	356.871	1.91659	0.938544	0.0395171	0.102187	Name=ApiAP2
PF3D7_MIT02300.1	10.1882	1.21188	52.0252	18.0464	20.3679	5.70003	35.0358	6.18314	2.62834	0.0395381	0.102187	Name=CYTB
PF3D7_1305200.1	1.27304	0	16.59	11.17	7.25826	0.636521	13.88	22.2282	4.47432	0.0395449	0.102187	Name=ApiAP2
PF3D7_0919100.1	711.67	659.456	351.627	411.304	533.514	685.563	381.465	0.556365	-0.845897	0.0397463	0.102654	DnaJ protein, putative
PF3D7_1462100.1	3.81108	0	20.376	19.7467	10.9834	1.90554	20.0613	10.6239	3.40924	0.0398395	0.102817	conserved Plasmodium protein, unknown function
PF3D7_0424500.1	271.865	500.537	169.044	206.054	286.875	386.201	187.549	0.485435	-1.04265	0.0398561	0.102817	Name=FIKK4.1
PF3D7_1129600.1	1.27036	1.21493	21.1307	10.3026	8.47965	1.24265	15.7166	12.6645	3.66271	0.039872	0.102817	phosphatidylinositol-4-phosphate 5-kinase, putative
PF3D7_0409400.1	804.468	944.824	431.606	540.97	680.467	874.646	486.288	0.555883	-0.847146	0.0399284	0.102837	Name=DnaJ
PF3D7_0904300.1	2.53987	1.21535	20.3785	15.4519	9.89642	1.87761	17.9152	9.57813	3.25974	0.0399378	0.102837	conserved protein, unknown function
PF3D7_1432400.1	2.54044	1.21507	20.3768	15.4533	9.8964	1.87775	17.915	9.57764	3.25967	0.0399424	0.102837	Name=LRR5
PF3D7_0204500.1	241.875	320.062	147.049	136.617	211.4	280.968	141.833	0.504793	-0.986236	0.0400272	0.103002	Name=AspAT
PF3D7_1475700.1	22.9002	8.49181	56.5699	54.1186	35.5201	15.696	55.3442	3.53367	1.82117	0.04009	0.103109	tubulin epsilon chain, putative
PF3D7_1115900.1	31.7704	43.7216	98.0941	93.5946	66.7952	37.746	95.8443	2.53799	1.34368	0.0401386	0.103181	Name=DHHC9
PF3D7_1222000.1	16.5354	14.5606	55.0657	48.1015	33.5658	15.548	51.5836	3.31949	1.73096	0.0402461	0.103389	tRNA-splicing ligase RtcB, putative
PF3D7_0925900.1	1361.32	2648.25	846.564	1194.5	1512.66	2004.79	1020.53	0.508985	-0.974305	0.0402615	0.103389	Name=LCN
PF3D7_1004300.1	980.521	1781.45	600.759	824.146	1046.72	1380.99	712.452	0.515817	-0.95507	0.040561	0.104104	E3 ubiquitin-protein ligase, putative
PF3D7_1330200.1	45.8874	14.5295	110.047	73.9286	61.0981	30.2084	91.9878	3.05168	1.60961	0.0406073	0.104168	conserved Plasmodium protein, unknown function
PF3D7_1228500.1	40.6897	4.85511	102.6	70.4259	54.6427	22.7724	86.5129	3.80855	1.92924	0.0407358	0.104444	RNA pseudouridylate synthase, putative
PF3D7_0211400.1	1.27267	0	13.5751	13.7462	7.14848	0.636334	13.6606	21.8654	4.45058	0.0407914	0.10451	Name=KASIII
PF3D7_1425400.1	7.62237	0	33.205	24.8982	16.4314	3.81119	29.0516	7.67422	2.94002	0.0408174	0.10451	DEAD/DEAH box helicase, putative
PF3D7_1234700.1	21.5965	17.0088	64.9011	54.089	39.3988	19.3026	59.495	3.08471	1.62513	0.040825	0.10451	Name=ULG8
PF3D7_1238100.1	660.25	408.846	293.416	261.138	405.912	534.548	277.277	0.518834	-0.946656	0.0409974	0.104896	calcyclin binding protein, putative
PF3D7_1401500.1	705.401	180.933	150.152	204.373	310.215	443.167	177.262	0.399977	-1.32201	0.0411142	0.105138	esterase, putative
PF3D7_1235700.1	123.265	9.71625	261.084	199.208	148.318	66.4906	230.146	3.46494	1.79283	0.0411346	0.105138	ATP synthase subunit beta, mitochondrial
PF3D7_0701000.1	1.27226	0	18.1022	9.44935	7.20596	0.63613	13.7758	22.0693	4.46397	0.0413157	0.105501	#N/A
PF3D7_1449600.1	3.81444	9.71077	35.4581	30.0592	19.7606	6.76261	32.7586	4.83206	2.27264	0.0413194	0.105501	conserved protein, unknown function
PF3D7_0821300.1	321.483	280.577	114.699	182.889	224.912	301.03	148.794	0.49398	-1.01748	0.041401	0.105655	Name=DHX36
PF3D7_0704800.1	3.81104	2.42989	22.6401	20.6051	12.3715	3.12046	21.6226	6.94296	2.79555	0.0414766	0.105721	Name=PPM12
PF3D7_1426500.1	0	0	10.5628	7.72888	4.57292	0	9.14584	40.0371	5.32326	0.0415464	0.105721	Name=ABCG2
PF3D7_0528100.1	872.812	900.186	467.125	540.904	695.257	886.499	504.014	0.568486	-0.814804	0.0415483	0.105721	AP-1/2 complex subunit beta, putative
PF3D7_1121400.1	0	0	10.5607	7.73045	4.5728	0	9.14559	40.0361	5.32323	0.0415488	0.105721	WD repeat-containing protein, putative
PF3D7_1344200.1	2295.44	4691.07	1706.33	1920.54	2653.34	3493.25	1813.44	0.519104	-0.945904	0.0415524	0.105721	Name=GRP170
PF3D7_1436500.1	7.63164	0	30.1731	27.4864	16.3228	3.81582	28.8298	7.60754	2.92743	0.0415553	0.105721	GTP-binding protein, putative
PF3D7_0527200.1	1202.42	1155.97	659.448	705.015	930.714	1179.2	682.232	0.57854	-0.78951	0.0416553	0.105886	Name=USP14
PF3D7_1312300.1	11.4601	1.21204	38.4553	31.7943	20.7305	6.33609	35.1248	5.57231	2.47828	0.0416633	0.105886	ribosomal protein S35, mitochondrial, putative
PF3D7_1448400.1	47.0202	17.0028	119.222	70.4106	63.4139	32.0115	94.8163	2.96757	1.56928	0.0416942	0.10591	Name=HRD3
PF3D7_1322100.1	560.013	700.074	332.855	363.114	489.014	630.044	347.984	0.552245	-0.856619	0.0418354	0.106214	Name=SET2
PF3D7_1130100.1	724.263	1140.97	507.529	501.764	718.631	932.615	504.647	0.54107	-0.886112	0.0418695	0.106246	Name=RPL38
PF3D7_1368600.1	147.63	110.356	58.0712	54.9846	92.7603	128.993	56.5279	0.438384	-1.18973	0.0419394	0.106369	Name=TIM9
PF3D7_1313300.1	6.37064	1.21129	30.9082	19.7686	14.5647	3.79097	25.3384	6.72519	2.74957	0.0420177	0.106512	peptidyl-prolyl cis-trans isomerase, putative
PF3D7_1462300.1	1192.65	1834.88	762.264	901.417	1172.8	1513.77	831.84	0.54946	-0.863914	0.0423321	0.107254	GTP-binding protein, putative
PF3D7_1362900.1	6.35111	3.64519	24.905	29.1895	16.0227	4.99815	27.0473	5.42013	2.43833	0.0423948	0.107358	conserved Plasmodium protein, unknown function
PF3D7_0805100.1	6.35454	0	25.6547	25.7607	14.4425	3.17727	25.7077	8.14939	3.02669	0.0425147	0.107607	conserved protein, unknown function
PF3D7_1437100.1	1.27309	0	15.8357	11.1701	7.06973	0.636545	13.5029	21.6207	4.43434	0.0425545	0.107652	conserved protein, unknown function
PF3D7_0910300.1	373.662	281.73	155.435	182.903	248.432	327.696	169.169	0.516178	-0.95406	0.0425934	0.107695	conserved protein, unknown function
PF3D7_0813200.1	90.2732	98.3237	236.892	161.46	146.737	94.2984	199.176	2.11278	1.07915	0.0428456	0.108277	CS domain protein, putative
PF3D7_0613200.1	11.4937	1.20847	39.921	30.1086	20.6829	6.35108	35.0148	5.54544	2.4713	0.0429463	0.108448	conserved Plasmodium protein, unknown function
PF3D7_0608400.1	21.7755	4.81928	63.2014	42.1994	32.9989	13.2974	52.7004	3.97956	1.99261	0.0429572	0.108448	Name=C4AP4
PF3D7_0814900.1	647.716	585.799	358.246	333.33	481.273	616.758	345.788	0.560709	-0.834675	0.0431171	0.108796	Name=FeSOD
PF3D7_1454600.1	103.116	86.0766	39.9669	36.9468	66.5265	94.5962	38.4569	0.406706	-1.29794	0.0432425	0.109057	ribosomal protein S11, mitochondrial, putative
PF3D7_0606700.1	1261.25	1648.96	742.64	904.852	1139.42	1455.1	823.746	0.566047	-0.821005	0.0433162	0.109187	coatomer alpha subunit, putative
PF3D7_0501200.1	3057.67	1043.22	1036.01	881.859	1504.69	2050.44	958.936	0.46771	-1.09631	0.0433553	0.10923	Name=PIESP2
PF3D7_0525900.1	1.27371	0	16.5869	10.3128	7.04334	0.636855	13.4498	21.536	4.42868	0.0433913	0.10924	Name=NEK2
PF3D7_0620100.1	3.81989	1.21209	21.8671	18.0452	11.2361	2.51599	19.9561	7.97342	2.9952	0.0434035	0.10924	Name=ATPTG12
PF3D7_1430100.1	31.7931	4.85445	84.49	54.9693	44.0267	18.3238	69.7297	3.81641	1.93222	0.0435302	0.109502	Name=PTPA
PF3D7_1011400.1	442.776	209.851	148.586	158.925	240.034	326.314	153.755	0.471261	-1.0854	0.0437514	0.110003	proteasome subunit beta type-5
PF3D7_1014800.1	1.27108	1.21423	18.1083	12.0223	8.15397	1.24266	15.0653	12.1345	3.60104	0.0438044	0.11008	conserved Plasmodium protein, unknown function
PF3D7_0302100.1	2542.53	2329.7	1200.05	1607.89	1920.04	2436.12	1403.97	0.576277	-0.795166	0.0438407	0.110115	Name=SRPK1
PF3D7_1239300.1	153.901	203.856	60.3468	101.355	129.865	178.879	80.851	0.451449	-1.14736	0.0438763	0.110149	conserved Plasmodium protein, unknown function
PF3D7_0409500.1	21.6195	1.2136	60.3497	48.9573	33.035	11.4166	54.6535	4.80483	2.26449	0.0439237	0.110211	NAD(P)-binding protein, putative
PF3D7_0905300.1	3.80883	1.21566	22.6449	17.1672	11.2091	2.51225	19.906	7.96135	2.99301	0.0439959	0.110336	dynein heavy chain, putative
PF3D7_1430900.1	20.4058	0	73.8522	42.1309	34.0972	10.2029	57.9916	5.70871	2.51316	0.044044	0.110401	Name=COX2B
PF3D7_0417500.1	110.67	15.7726	229.307	158.912	128.665	63.2214	194.11	3.07418	1.6202	0.0442206	0.110787	memo-like protein
PF3D7_0218000.1	40.7029	3.64013	104.097	69.5755	54.5038	22.1715	86.836	3.92657	1.97327	0.0443076	0.110917	Name=RFC2
PF3D7_1351800.1	62.3491	67.924	27.152	18.0406	43.8664	65.1365	22.5963	0.347451	-1.52512	0.0443172	0.110917	conserved Plasmodium protein, unknown function
PF3D7_0624300.1	1.27987	0	17.3103	9.47046	7.01516	0.639933	13.3904	21.4188	4.4208	0.0443863	0.111033	CPW-WPC family protein
PF3D7_1435700.1	31.7565	2.43006	73.2049	69.5405	44.233	17.0933	71.3727	4.18645	2.06573	0.0444336	0.111095	ataxin-2 like protein, putative
PF3D7_1137900.1	0	0	7.54476	10.3053	4.46252	0	8.92504	39.0407	5.28691	0.0446468	0.111529	conserved Plasmodium protein, unknown function
PF3D7_1428400.1	13.9699	8.50705	40.0016	43.7812	26.5649	11.2385	41.8914	3.73161	1.8998	0.0446525	0.111529	Name=WDTC1
PF3D7_0202700.1	12.7087	3.64332	49.8009	25.7604	22.9783	8.176	37.7806	4.63851	2.21366	0.0447327	0.111673	Name=OPP
PF3D7_1330600.1	21.6162	1.21379	62.6164	46.3779	32.9561	11.415	54.4971	4.7919	2.2606	0.0449411	0.112104	elongation factor Tu, putative
PF3D7_0929100.1	30.4986	7.28718	81.4945	51.5193	42.6999	18.8929	66.5069	3.52955	1.81948	0.0449506	0.112104	conserved protein, unknown function
PF3D7_0603100.1	0	1.21379	18.106	8.58848	6.97706	0.606896	13.3472	21.5924	4.43245	0.0449754	0.112109	RNA-binding protein, putative
PF3D7_1250200.1	668.125	518.842	280.749	364.866	458.146	593.484	322.808	0.543832	-0.878767	0.045012	0.112144	CSC1-like protein, putative
PF3D7_1459000.1	2274.52	3472.59	1359.03	1821.16	2231.83	2873.56	1590.09	0.553311	-0.853836	0.0450842	0.112216	Name=DBP5
PF3D7_0720200.1	317.431	234.861	131.899	149.584	208.444	276.146	140.742	0.509637	-0.972459	0.0450867	0.112216	conserved protein, unknown function
PF3D7_1318200.1	1.27323	0	20.3594	6.87422	7.12671	0.636616	13.6168	21.8154	4.44728	0.0451953	0.112389	Name=G3PAT
PF3D7_0804400.1	22.8709	9.71755	64.8969	45.5065	35.7479	16.2942	55.2017	3.39528	1.76353	0.0452018	0.112389	Name=METAP1c
PF3D7_0521700.1	68.6199	63.1574	23.3922	24.0421	44.8029	65.8886	23.7171	0.359943	-1.47416	0.0452314	0.112406	Name=DDX1
PF3D7_1409900.1	1036.58	732.629	482.239	503.962	688.852	884.604	493.1	0.557446	-0.843097	0.0452641	0.112431	Name=CDS
PF3D7_0905500.1	1.27071	0	18.1102	8.58639	6.99183	0.635355	13.3483	21.3899	4.41886	0.0454999	0.11296	conserved protein, unknown function
PF3D7_0403600.1	10.1648	0	43.7678	24.8997	19.7081	5.08239	34.3337	6.79535	2.76455	0.0456393	0.113249	conserved Plasmodium protein, unknown function
PF3D7_0220300.1	618.931	256.239	213.538	197.498	321.552	437.585	205.518	0.469785	-1.08993	0.0457065	0.113315	Plasmodium exported protein, unknown function
PF3D7_0410800.1	156.235	190.768	350.936	307.347	251.321	173.502	329.141	1.89696	0.923692	0.0457184	0.113315	conserved Plasmodium protein, unknown function
PF3D7_0831800.1	0	0	12.8287	5.15156	4.49507	0	8.99014	39.3803	5.2994	0.045752	0.113315	Name=HRP2
PF3D7_0626000.1	439.417	816.675	242.274	381.155	469.88	628.046	311.714	0.496123	-1.01123	0.0457577	0.113315	conserved Plasmodium protein, unknown function
PF3D7_0405500.1	167.336	97.8632	40.6706	68.826	93.6738	132.599	54.7483	0.412509	-1.2775	0.0458023	0.113368	conserved Plasmodium protein, unknown function
PF3D7_1034000.1	143.678	135.95	58.0908	70.4245	102.036	139.814	64.2577	0.459378	-1.12225	0.0458486	0.113401	Name=SLY1
PF3D7_1356900.1	167.807	135.974	73.184	68.7023	111.417	151.891	70.9431	0.467206	-1.09787	0.0458615	0.113401	Name=PK5
PF3D7_0415300.1	2203.84	2860.26	1329.78	1598.56	1998.11	2532.05	1464.17	0.578218	-0.790315	0.0459272	0.113506	Name=CRK3
PF3D7_1349100.1	5.09493	3.63502	33.1735	17.1881	14.7729	4.36498	25.1808	5.78239	2.53167	0.0459818	0.113585	nucleoside diphosphate hydrolase, putative
PF3D7_0614800.1	139.872	38.8404	258.762	193.243	157.679	89.3564	226.002	2.53171	1.34011	0.0460487	0.113693	Name=NTHL1
[truncated: 3,806 more rows]
