# Supplementary material for: Ectopic Expression of Plasmodium vivax vir Genes in P. falciparum Affects Cytoadhesion via Increased Expression of Specific var Genes
Source: Microorganisms. 2022 Jun 9;10(6):1183. doi: 10.3390/microorganisms10061183 (PMC9230084; doi:10.3390/microorganisms10061183)
Supplement: Supplementary file 1 [file microorganisms-10-01183-s001.zip › Table S7_PVX_093715-3D7.xlsx]

## Sheet: Sheet1
Table S7	Normalised read counts of var genes of the P. falciparum 3D7 isolate and the P. falciparum transfectant PVX_093715-3D7 (3D7: two biological replicates, PVX_093715-3D7: one biological replicate).
	3D7-1	3D7-2	PVX_093715-3D7_1	baseMean	baseMeanA	baseMeanB	foldChange	log2FoldChange	pvalue	padj	name
PF3D7_0115700.1	0	0	0	0	0	0	#N/A	#N/A	#N/A	#N/A	Name=VAR
PF3D7_0200100.1	0	0	0	0	0	0	#N/A	#N/A	#N/A	#N/A	Name=VAR
PF3D7_0600600.1	0	0	0	0	0	0	#N/A	#N/A	#N/A	#N/A	Name=VAR
PF3D7_0833500.1	0	0	0	0	0	0	#N/A	#N/A	#N/A	#N/A	Name=VAR
PF3D7_1100100.1	0	0	0	0	0	0	#N/A	#N/A	#N/A	#N/A	Name=VAR
PF3D7_1100200.1	0	0	0	0	0	0	#N/A	#N/A	#N/A	#N/A	Name=VAR
PF3D7_1300100.1	0	0	0	0	0	0	#N/A	#N/A	#N/A	#N/A	Name=VAR
PF3D7_1300300.1	0	0	0	0	0	0	#N/A	#N/A	#N/A	#N/A	Name=VAR
PF3D7_1373500.1	0	0	0	0	0	0	#N/A	#N/A	#N/A	#N/A	Name=VAR
PF3D7_0712600.1	13.6307	19.1722	2144.82	725.873	16.4014	2144.82	130.875	7.03205	3.62902e-19	3.26394e-16	Name=VAR
PF3D7_0900100.1	1.23914	0	67.5584	22.9325	0.619569	67.5584	107.639	6.75006	0.00684404	0.0338216	Name=VAR
PF3D7_0600200.1	0	0	15.1537	5.05123	0	15.1537	65.4565	6.03246	0.193364	#N/A	Name=VAR
PF3D7_0400100.1	18.5856	10.2259	282.867	103.893	14.4058	282.867	19.6192	4.29419	0.000158498	0.00190579	Name=VAR
PF3D7_0500100.1	7.43494	2.55629	66.2954	25.4289	4.99561	66.2954	13.2522	3.72816	0.054587	0.142554	Name=VAR
PF3D7_0100100.1	19.8267	14.0594	138.904	57.5968	16.9431	138.904	8.19572	3.03487	0.0245346	0.0823836	Name=VAR
PF3D7_1000100.1	2.47829	7.66891	39.7773	16.6415	5.0736	39.7773	7.84844	2.97241	0.193662	0.333167	Name=VAR
PF3D7_0800200.1	1.23894	0	4.41988	1.88627	0.619468	4.41988	7.05597	2.81885	0.626681	#N/A	Name=VAR
PF3D7_1255200.1	1.23914	2.55631	12.6277	5.4744	1.89773	12.6277	6.65899	2.7353	0.457776	#N/A	Name=VAR
PF3D7_0733000.1	6.19527	7.66935	44.8292	19.5646	6.93231	44.8292	6.46797	2.69331	0.196128	0.336123	Name=VAR
PF3D7_0324900.1	28.5009	25.5627	163.528	72.5306	27.0318	163.528	6.04901	2.5967	0.0343103	0.103206	Name=VAR
PF3D7_0700100.1	2.47827	1.27816	11.365	5.04047	1.87821	11.365	6.04685	2.59618	0.4959	#N/A	Name=VAR
PF3D7_0413100.1	0	3.83451	10.7336	4.85604	1.91726	10.7336	5.60742	2.48734	0.560778	#N/A	Name=VAR
PF3D7_1200100.1	11.1525	24.2846	77.6602	37.6991	17.7185	77.6602	4.38506	2.1326	0.182619	0.320916	Name=VAR
PF3D7_0100300.1	3.71888	1.27777	9.46993	4.82219	2.49833	9.46993	3.78768	1.92132	0.620034	#N/A	Name=VAR
PF3D7_0632800.1	6.19574	10.2252	30.9379	15.7863	8.21047	30.9379	3.76935	1.91432	0.400043	0.542846	Name=VAR
PF3D7_0400400.1	3.71672	1.27834	8.83981	4.61162	2.49753	8.83981	3.53679	1.82244	0.644502	#N/A	Name=VAR
PF3D7_0800300.1	23.5395	12.7833	61.2471	32.5233	18.1614	61.2471	3.37123	1.75328	0.297126	0.443912	Name=VAR
PF3D7_0600400.1	2.47872	1.27798	6.31361	3.35677	1.87835	6.31361	3.3596	1.74829	0.699916	#N/A	Name=VAR
PF3D7_0937800.1	94.1746	65.186	258.869	139.41	79.6803	258.869	3.2484	1.69973	0.0879697	0.197509	Name=VAR
PF3D7_0712900.1	6.19581	2.55628	11.3649	6.70567	4.37604	11.3649	2.59576	1.37616	0.678635	#N/A	Name=VAR
PF3D7_0300100.1	16.109	19.1721	42.9342	26.0718	17.6406	42.9342	2.43404	1.28335	0.480929	0.613754	Name=VAR
PF3D7_1150400.1	1.23896	7.66981	8.83973	5.91616	4.45438	8.83973	1.986	0.989865	0.781479	#N/A	Name=VAR
PF3D7_0421300.1	14.8699	20.4502	33.4634	22.9278	17.6601	33.4634	1.89513	0.922299	0.631592	0.740232	Name=VAR
PF3D7_0223500.1	3.7175	6.39068	9.47076	6.52631	5.05409	9.47076	1.8744	0.906426	0.786097	#N/A	Name=VAR
PF3D7_0426000.1	2.47835	11.5032	11.3649	8.4488	6.99075	11.3649	1.62667	0.701922	0.817047	#N/A	Name=VAR
PF3D7_1041300.1	3.71748	5.11256	6.94523	5.25842	4.41502	6.94523	1.57334	0.653829	0.858671	#N/A	Name=VAR
PF3D7_0800100.1	2.47837	5.11248	5.68243	4.42443	3.79543	5.68243	1.49769	0.58274	0.88361	#N/A	Name=VAR
PF3D7_0937600.1	0	11.4999	8.20726	6.56904	5.74994	8.20726	1.42837	0.514371	0.892404	#N/A	Name=VAR
PF3D7_0425800.1	4.95559	5.11339	6.94558	5.67152	5.03449	6.94558	1.37962	0.464275	0.895816	#N/A	Name=VAR
PF3D7_1240900.1	185.854	213.467	254.455	217.925	199.66	254.455	1.27447	0.3499	0.689304	0.784759	Name=VAR
PF3D7_0712800.1	8.67403	6.39075	8.20802	7.7576	7.53239	8.20802	1.08957	0.123752	0.967993	#N/A	Name=VAR
PF3D7_1240300.1	38.4103	38.347	39.1467	38.6347	38.3787	39.1467	1.02002	0.0285907	0.985225	0.990267	Name=VAR
PF3D7_0632500.1	23.5382	34.5163	24.6254	27.56	29.0273	24.6254	0.848465	-0.237073	0.894171	0.93275	Name=VAR
PF3D7_1200400.1	7.434	6.39133	5.05123	6.29219	6.91267	5.05123	0.730687	-0.452674	0.893739	#N/A	Name=VAR
PF3D7_0712400.1	4.95682	7.66863	3.78828	5.47124	6.31272	3.78828	0.600205	-0.736474	0.838685	#N/A	Name=VAR
PF3D7_0617400.1	117.709	148.275	66.9283	110.971	132.992	66.9283	0.503275	-0.990581	0.349498	0.495802	Name=VAR
PF3D7_0712300.1	19.8262	23.0068	9.47081	17.4346	21.4165	9.47081	0.442243	-1.17709	0.5873	0.709399	Name=VAR
PF3D7_0421100.1	17.3483	11.5032	5.68246	11.5113	14.4258	5.68246	0.393865	-1.34423	0.606415	0.723738	Name=VAR
PF3D7_0420700.1	26.0227	19.1719	6.94521	17.3799	22.5973	6.94521	0.307323	-1.70217	0.435879	0.574318	Name=VAR
PF3D7_0412700.1	206.916	227.529	49.2493	161.231	217.222	49.2493	0.226727	-2.14097	0.0244818	0.0823836	Name=VAR
PF3D7_0420900.1	254.028	286.304	47.9852	196.105	270.166	47.9852	0.177618	-2.49315	0.00600277	0.0306755	Name=VAR
PF3D7_1200600.1	652.881	1260.48	149.647	687.668	956.679	149.647	0.156429	-2.67642	0.000538302	0.00492021	Name=VAR2CSA
PF3D7_1240400.1	91.6914	161.054	19.5732	90.773	126.373	19.5732	0.154901	-2.69058	0.0212428	0.0752169	Name=VAR
PF3D7_0712000.1	106.566	95.8619	14.5219	72.3165	101.214	14.5219	0.143475	-2.80113	0.0241582	0.0817066	Name=VAR
PF3D7_0808600.1	126.383	143.161	18.3105	95.9517	134.772	18.3105	0.135866	-2.87974	0.0106306	0.0464586	Name=VAR
PF3D7_0412900.1	2.47825	0	0	0.826084	1.23913	0	0.0936	-3.41735	0.571298	#N/A	Name=VAR
PF3D7_0412400.1	588.55	807.839	56.8258	484.405	698.194	56.8258	0.0813918	-3.61897	3.12045e-06	7.75286e-05	Name=VAR
PF3D7_0711700.1	149.938	172.55	8.83939	110.442	161.244	8.83939	0.0548217	-4.18911	0.000173986	0.00205898	Name=VAR
PF3D7_1240600.1	267.648	455.031	8.20807	243.629	361.34	8.20807	0.0227171	-5.46008	1.43628e-08	7.97402e-07	Name=VAR
PF3D7_0808700.1	945.471	2873.28	25.2554	1281.33	1909.37	25.2554	0.0132275	-6.24032	1.03841e-13	2.22368e-11	Name=VAR
PF3D7_1219300.1	719.942	1890.39	11.9963	874.11	1305.17	11.9963	0.00919178	-6.76544	5.58482e-15	1.56968e-12	Name=VAR
PF3D7_0809100.1	6061.77	7805.8	49.2484	4638.94	6933.79	49.2484	0.00710271	-7.13741	4.60119e-26	2.06915e-22	Name=VAR
