# Supplementary material for: Ectopic Expression of Plasmodium vivax vir Genes in P. falciparum Affects Cytoadhesion via Increased Expression of Specific var Genes
Source: Microorganisms. 2022 Jun 9;10(6):1183. doi: 10.3390/microorganisms10061183 (PMC9230084; doi:10.3390/microorganisms10061183)
Supplement: Supplementary file 1 [file microorganisms-10-01183-s001.zip › Table S8_PVX_093715-3D7.xlsx]

## Sheet: Sheet1
Table S8	Transcriptome analyses of P. falciparum 3D7 isolate and the P. falciparum transfectant PVX_093715-3D7 (3D7: two biological replicates, PVX_093715-3D7: one biological replicate; shown are the normalised reads).
	3D7-1	3D7-2	PVX_093715-3D7_1	baseMean	baseMeanA	baseMeanB	foldChange	log2FoldChange	pvalue	padj	name
PF3D7_0809100.1	6061.77	7805.8	49.2484	4638.94	6933.79	49.2484	0.00710271	-7.13741	4.60119e-26	2.06915e-22	Name=VAR
PF3D7_1219400.1	1785.35	1577.86	10.1009	1124.44	1681.6	10.1009	0.00600669	-7.37921	2.07191e-21	4.65868e-18	#N/A
PF3D7_1361800.1	17.3461	16.6174	2554.66	862.873	16.9817	2554.66	150.419	7.23285	3.6758e-21	5.51002e-18	Name=GAC
PF3D7_0930300.1	144.986	107.361	8863.32	3038.55	126.174	8863.32	70.2363	6.13414	1.00255e-19	1.12711e-16	Name=MSP1
PF3D7_0712600.1	13.6307	19.1722	2144.82	725.873	16.4014	2144.82	130.875	7.03205	3.62902e-19	3.26394e-16	Name=VAR
PF3D7_1478900.1	47.1058	107.333	7505.24	2553.23	77.2194	7505.24	97.2437	6.60353	5.20722e-19	3.90281e-16	#N/A
PF3D7_1001500.1	37885.5	43813.8	819.319	27506.2	40849.7	819.319	0.020057	-5.63975	1.25771e-18	8.07987e-16	Name=ETRAMP10
PF3D7_0707300.1	16.1127	6.3896	1748.21	590.238	11.2512	1748.21	155.011	7.27622	2.01293e-17	1.13152e-14	Name=RAMA
PF3D7_1035800.1	12517.9	10838.5	263.257	7873.19	11678.2	263.257	0.0225428	-5.47119	3.15906e-17	1.57848e-14	Name=M712
PF3D7_0315200.1	12.3919	6.39059	1436.39	485.058	9.39124	1436.39	152.645	7.25404	7.73711e-17	3.47938e-14	Name=CTRP
PF3D7_1228600.1	47.1304	48.536	2925.22	1006.96	47.8332	2925.22	61.1563	5.93443	1.21629e-16	4.97242e-14	Name=MSP9
PF3D7_0905400.1	55.7831	15.3333	3805.02	1292.05	35.5582	3805.02	106.875	6.73978	4.72808e-16	1.77185e-13	Name=RhopH3
PF3D7_1035200.1	120.261	42.1618	6078.86	2080.43	81.2115	6078.86	74.8112	6.22518	1.43677e-15	4.97012e-13	S-antigen
PF3D7_0613900.1	13.63	24.2857	1663.09	567.002	18.9579	1663.09	87.8255	6.45657	1.71867e-15	5.52062e-13	Name=MyoE
PF3D7_0407800.1	8.67376	10.2254	1144.08	387.66	9.4496	1144.08	121.133	6.92045	3.06807e-15	9.19808e-13	Name=CINCH
PF3D7_1219300.1	719.942	1890.39	11.9963	874.11	1305.17	11.9963	0.00919178	-6.76544	5.58482e-15	1.56968e-12	Name=VAR
PF3D7_1410400.1	14.8753	3.83336	1313.8	444.169	9.35434	1313.8	139.985	7.12913	1.26332e-14	3.34186e-12	Name=RAP1
PF3D7_1035300.1	7.43638	6.38977	916.729	310.185	6.91307	916.729	132.538	7.05026	5.01252e-14	1.2523e-11	Name=GLURP
PF3D7_0214900.1	12.3949	2.55576	1137.05	384.001	7.47534	1137.05	151.486	7.24304	6.74775e-14	1.59709e-11	Name=RON6
PF3D7_0532300.1	20336.2	18114.9	695.693	13048.9	19225.6	695.693	0.0361859	-4.78843	8.50876e-14	1.91319e-11	Plasmodium exported protein (PHISTb), unknown function
PF3D7_0808700.1	945.471	2873.28	25.2554	1281.33	1909.37	25.2554	0.0132275	-6.24032	1.03841e-13	2.22368e-11	Name=VAR
PF3D7_1116000.1	16.1128	6.38958	1119.38	380.629	11.2512	1119.38	99.2712	6.6333	1.83855e-13	3.75817e-11	Name=RON4
PF3D7_1351700.1	16.1108	34.507	1616.3	555.641	25.3089	1616.3	63.9348	5.99853	2.45628e-13	4.80256e-11	Name=IMC1f
PF3D7_1370300.1	10700.3	14032.8	479.746	8404.29	12366.6	479.746	0.038794	-4.68802	7.3914e-13	1.38496e-10	Name=MAHRP1
PF3D7_1370900.1	19.9847	24.138	1237.7	427.275	22.0614	1237.7	56.1129	5.81026	8.72415e-13	1.5693e-10	#N/A
PF3D7_0113000.1	19249.4	46911.8	883.829	22348.3	33080.6	883.829	0.0267176	-5.22607	9.46709e-13	1.59628e-10	Name=GARP
PF3D7_1035700.1	8.67798	5.11082	806.194	273.328	6.8944	806.194	116.735	6.8671	9.76042e-13	1.59628e-10	Name=DBLMSP
PF3D7_0903300.1	13.6271	5.1136	957.239	325.327	9.37036	957.239	101.892	6.67089	9.93901e-13	1.59628e-10	conserved protein, unknown function
PF3D7_1216500.1	19.8571	14.043	1067.28	367.061	16.9501	1067.28	62.9258	5.97558	1.88591e-12	2.92446e-10	Name=MDV1
PF3D7_1461800.1	16.1056	17.8969	1033.63	355.877	17.0013	1033.63	60.8104	5.92625	2.39383e-12	3.56117e-10	conserved Plasmodium protein, unknown function
PF3D7_1035400.1	33.4914	42.1459	1585.66	553.765	37.8186	1585.66	41.9389	5.39022	2.45489e-12	3.56117e-10	Name=MSP3
PF3D7_1321100.1	6.19435	2.55674	705.927	238.226	4.37554	705.927	160.781	7.32896	3.02249e-12	4.24755e-10	protein kinase domain-containing protein, putative
PF3D7_0936800.1	45529.6	65741.2	2468.75	37913.2	55635.4	2468.75	0.0443739	-4.49414	6.87627e-12	9.37048e-10	Plasmodium exported protein (PHISTc), unknown function
PF3D7_1145200.1	2.47792	2.5566	619.412	208.149	2.51726	619.412	246.104	7.94312	8.83785e-12	1.16894e-09	serine/threonine protein kinase, putative
PF3D7_0302500.1	110.295	70.293	2798.87	993.153	90.294	2798.87	30.989	4.95369	1.01002e-11	1.29773e-09	Name=CLAG3.1
PF3D7_1126700.1	2.4787	3.83398	607.37	204.561	3.15634	607.37	192.808	7.59102	1.29674e-11	1.61985e-09	Name=ATG23
PF3D7_0903600.1	12.4007	11.4968	790.988	271.629	11.9488	790.988	66.1864	6.04846	2.37829e-11	2.83788e-09	conserved protein, unknown function
PF3D7_0202000.1	14845.4	9787.91	561.254	8398.2	12316.7	561.254	0.0455687	-4.45581	2.39803e-11	2.83788e-09	Name=KAHRP
PF3D7_1353100.1	4856.2	5139.55	246.167	3413.97	4997.88	246.167	0.0492544	-4.3436	3.49559e-11	4.03069e-09	Plasmodium exported protein, unknown function
PF3D7_1362700.1	60.7111	23.0088	1839.91	641.21	41.8599	1839.91	43.9149	5.45664	3.74547e-11	4.21084e-09	conserved Plasmodium protein, unknown function
PF3D7_0722200.1	7.43943	14.0531	764.499	261.997	10.7463	764.499	71.2478	6.15477	5.20424e-11	5.70816e-09	Name=RALP1
PF3D7_0731500.1	126.401	295.239	6136.35	2186	210.82	6136.35	29.113	4.86359	7.29975e-11	7.81595e-09	Name=EBA175
PF3D7_0515700.1	21.0821	6.3869	934.278	320.582	13.7345	934.278	67.8808	6.08493	9.40703e-11	9.838e-09	Name=GAP40
PF3D7_1021800.1	26.0209	20.4511	979.291	341.921	23.236	979.291	42.129	5.39674	1.27396e-10	1.30205e-08	Name=SEA1
PF3D7_0817700.1	11.1542	3.83395	650.933	221.974	7.4941	650.933	86.6132	6.43652	2.43411e-10	2.40189e-08	Name=RON5
PF3D7_0628100.1	11.1476	3.83571	650.393	221.792	7.49163	650.393	86.5616	6.43566	2.4569e-10	2.40189e-08	Name=HECT1
PF3D7_1025400.1	7.43639	2.55591	561.907	190.633	4.99615	561.907	112.079	6.80837	3.11219e-10	2.97777e-08	conserved Plasmodium membrane protein, unknown function
PF3D7_1310700.1	26.0565	35.752	1076.18	379.329	30.9043	1076.18	34.8361	5.12251	4.03478e-10	3.78008e-08	Name=PIC5
PF3D7_1236200.1	89.2111	38.347	1988.91	705.488	63.779	1988.91	31.1667	4.96193	5.14766e-10	4.72429e-08	conserved Plasmodium protein, unknown function
PF3D7_1003600.1	45.8929	48.5337	1316.14	470.189	47.2133	1316.14	27.8779	4.80105	5.89566e-10	5.30255e-08	Name=IMC1c
PF3D7_0822900.1	7.43604	19.17	758.898	261.835	13.303	758.898	57.1514	5.83672	7.76209e-10	6.84433e-08	Name=PIC2
PF3D7_0414900.1	14.9048	14.0344	699.818	242.919	14.4696	699.818	48.3593	5.59572	8.18094e-10	7.07494e-08	Name=ARO
PF3D7_0404700.1	1.23972	1.2777	498.741	167.086	1.25871	498.741	396.296	8.63044	9.26023e-10	7.85722e-08	Name=DPAP3
PF3D7_0702500.1	10340	4489.22	336.449	5055.22	7414.61	336.449	0.0453763	-4.46192	1.11216e-09	9.11928e-08	Plasmodium exported protein, unknown function
PF3D7_1120100.1	12910.2	14670.4	910.891	9497.19	13790.3	910.891	0.0660531	-3.92023	1.11532e-09	9.11928e-08	Name=PGM1
PF3D7_1016900.1	187.294	48.5335	4113.8	1449.88	117.914	4113.8	34.8745	5.1241	1.15588e-09	9.28216e-08	Name=ETRAMP10.3
PF3D7_1223100.1	38.4625	7.66144	1239.67	428.598	23.062	1239.67	53.6672	5.74597	1.40336e-09	1.08881e-07	Name=PKAr
PF3D7_1446200.1	9298.45	10571.2	659.086	6842.91	9934.83	659.086	0.0663412	-3.91395	1.40429e-09	1.08881e-07	Name=LAP
PF3D7_0702400.1	8488.61	4251.14	334.573	4358.11	6369.88	334.573	0.0525241	-4.25088	2.27494e-09	1.73397e-07	Name=SEMP1
PF3D7_0936000.1	6559.49	11698.9	525.838	6261.4	9129.19	525.838	0.0576	-4.11779	2.3951e-09	1.79513e-07	Name=REX2
PF3D7_1353200.1	2098.69	4175.15	155.916	2143.25	3136.92	155.916	0.0497044	-4.33048	2.5195e-09	1.85741e-07	Name=MAHRP2
PF3D7_0612200.1	13.6312	8.94676	592.866	205.148	11.289	592.866	52.4668	5.71333	3.45829e-09	2.50837e-07	Name=LRR6
PF3D7_0508900.1	49.5567	39.6283	1153.59	414.259	44.5925	1153.59	25.8639	4.69287	3.54844e-09	2.53291e-07	Name=AAP6
PF3D7_0214600.1	1.23917	1.27813	438.18	146.899	1.25865	438.18	348.194	8.44375	3.84363e-09	2.70075e-07	Name=STK2
PF3D7_0829900.1	22.3189	45.991	1083.93	384.079	34.1549	1083.93	31.7594	4.98911	4.01941e-09	2.78081e-07	#N/A
PF3D7_1028700.1	17.3551	19.1663	699.509	245.344	18.2607	699.509	38.3133	5.25977	4.57508e-09	3.11729e-07	Name=MTRAP
PF3D7_1322500.1	7.442	5.10887	472.17	161.574	6.27543	472.17	75.1582	6.23186	5.01609e-09	3.36677e-07	Name=DHHC5
PF3D7_0808900.1	527.381	161.859	2.5233	230.588	344.62	2.5233	0.00732149	-7.09365	5.10212e-09	3.37415e-07	Name=RIF
PF3D7_1327300.1	110.279	63.9096	1896.07	690.087	87.0945	1896.07	21.7636	4.44384	5.21072e-09	3.39603e-07	conserved Plasmodium protein, unknown function
PF3D7_0926500.1	6.19491	6.3914	459.664	157.417	6.29316	459.664	73.0487	6.19079	6.49674e-09	4.17369e-07	tetratricopeptide repeat protein, putative
PF3D7_1474000.1	4.95579	1.27831	420.519	142.251	3.11705	420.519	134.239	7.06866	6.8452e-09	4.32385e-07	conserved Plasmodium protein, unknown function
PF3D7_0220800.1	8.67554	3.83394	478.571	163.694	6.25474	478.571	76.3334	6.25424	6.97839e-09	4.32385e-07	Name=CLAG2
PF3D7_1477500.1	4404.74	3396.12	265.784	2688.88	3900.43	265.784	0.0681423	-3.87531	7.01893e-09	4.32385e-07	Plasmodium exported protein (PHISTb), unknown function
PF3D7_0109000.1	9.92567	17.8769	617.312	215.038	13.9013	617.312	44.4539	5.47424	9.81925e-09	5.91557e-07	Name=PHIL1
PF3D7_1308000.1	7.43796	7.66648	472.231	162.445	7.55222	472.231	62.5338	5.96656	9.86586e-09	5.91557e-07	conserved Plasmodium membrane protein, unknown function
PF3D7_1371600.1	9.91224	1.27824	520.274	177.155	5.59524	520.274	92.5444	6.53207	1.04477e-08	6.18202e-07	#N/A
PF3D7_0802800.1	6.20084	2.55469	422.947	143.901	4.37777	422.947	96.336	6.59	1.07641e-08	6.28654e-07	Name=CNA
PF3D7_1133400.1	13.6368	25.5542	724.123	254.438	19.5955	724.123	36.9888	5.20902	1.14998e-08	6.63007e-07	Name=AMA1
PF3D7_0919300.1	4.97086	10.2028	483.945	166.373	7.58681	483.945	63.8891	5.9975	1.29907e-08	7.38066e-07	Name=TrxL1
PF3D7_0601900.1	4333.56	1883.08	162.242	2126.3	3108.32	162.242	0.0521955	-4.25993	1.31299e-08	7.38066e-07	conserved Plasmodium protein, unknown function
PF3D7_1240600.1	267.648	455.031	8.20807	243.629	361.34	8.20807	0.0227171	-5.46008	1.43628e-08	7.97402e-07	Name=VAR
PF3D7_1435300.1	13.6279	7.67009	536.072	185.79	10.649	536.072	50.2746	5.65176	1.49659e-08	8.20749e-07	glutamate synthase [NADH], putative
PF3D7_1335400.1	29.7335	56.2474	1113.19	399.723	42.9904	1113.19	25.9091	4.69539	1.56175e-08	8.46168e-07	Name=RH2a
PF3D7_1125700.1	9.9198	22.995	675.477	236.131	16.4574	675.477	41.0988	5.36103	1.65097e-08	8.8386e-07	kelch domain-containing protein, putative
PF3D7_1476500.1	22.3149	6.38851	670.46	233.054	14.3517	670.46	46.6252	5.54304	2.58648e-08	1.3684e-06	probable protein, unknown function
PF3D7_0935800.1	17.3502	6.39014	569.494	197.745	11.8702	569.494	47.8858	5.58153	3.20281e-08	1.67477e-06	Name=CLAG9
PF3D7_0728600.1	21.0637	14.0606	611.825	215.65	17.5621	611.825	34.8139	5.12159	3.95243e-08	2.043e-06	RING zinc finger protein, putative
PF3D7_1035500.1	55.8202	66.4105	1190.5	437.577	61.1154	1190.5	19.482	4.28407	4.04414e-08	2.06665e-06	Name=MSP6
PF3D7_1038400.1	7.43177	2.55712	402.864	137.618	4.99444	402.864	80.3993	6.32911	4.43838e-08	2.24263e-06	Name=Pf11-1
PF3D7_1252300.1	5038.2	3814.5	352.886	3068.53	4426.35	352.886	0.0797238	-3.64885	4.4965e-08	2.24675e-06	conserved Plasmodium protein, unknown function
PF3D7_0805200.1	11.1883	17.8502	557.721	195.587	14.5192	557.721	38.4398	5.26453	4.74729e-08	2.33898e-06	Name=GAMER
PF3D7_0201600.1	2667.81	2158.59	183.694	1670.03	2413.2	183.694	0.0761205	-3.71557	4.81306e-08	2.33898e-06	Name=RLP1
PF3D7_0317200.1	78.0636	30.6764	1326.55	478.431	54.37	1326.55	24.3829	4.6078	4.83711e-08	2.33898e-06	Name=CRK4
PF3D7_1411000.2	3.71765	3.83429	351.677	119.743	3.77597	351.677	93.146	6.54142	5.38987e-08	2.57854e-06	conserved Plasmodium protein, unknown function
PF3D7_0113300.1	256.693	804.781	0	353.825	530.737	0	0.000218808	-12.158	5.45808e-08	2.58368e-06	Plasmodium exported protein (hyp1), unknown function
PF3D7_1036500.1	16.1191	7.66521	524.604	182.796	11.8921	524.604	44.0506	5.46109	5.64226e-08	2.61988e-06	conserved Plasmodium protein, unknown function
PF3D7_0613800.1	14.8659	6.39202	507.665	176.308	10.629	507.665	47.6773	5.57523	5.65107e-08	2.61988e-06	Name=ApiAP2
PF3D7_0202500.1	24676.8	33263.5	2513.91	20151.4	28970.1	2513.91	0.0867762	-3.52656	5.79992e-08	2.66145e-06	Name=ETRAMP2
PF3D7_0201800.1	4329.26	4813.41	391.992	3178.22	4571.33	391.992	0.0857503	-3.54371	6.79763e-08	3.08777e-06	Name=KAHsp40
PF3D7_0316600.1	8049.1	9212.75	777.133	6013	8630.93	777.133	0.0900408	-3.47328	8.18439e-08	3.68052e-06	Name=FNT
PF3D7_0405900.1	11.1595	1.27752	474.099	162.179	6.21853	474.099	75.9205	6.24642	8.51755e-08	3.79242e-06	Name=ASP
PF3D7_0831700.1	14895.8	38578.8	1716.6	18397.1	26737.3	1716.6	0.0642029	-3.96122	9.67295e-08	4.25124e-06	Name=HSP70x
PF3D7_0918000.1	63.2265	28.1091	1068.19	386.507	45.6678	1068.19	23.3755	4.54692	9.7371e-08	4.25124e-06	Name=GAP50
PF3D7_1222700.1	17.3678	14.0474	535.903	189.106	15.7076	535.903	34.1052	5.09192	1.03021e-07	4.44835e-06	Name=GAP45
PF3D7_0817600.1	23.5519	3.83344	673.634	233.673	13.6927	673.634	49.0786	5.61702	1.03864e-07	4.44835e-06	conserved protein, unknown function
PF3D7_1229800.1	14.8679	6.39135	481.762	167.674	10.6296	481.762	45.2437	5.49964	1.1738e-07	4.97977e-06	Name=MyoJ
PF3D7_0508100.1	7.43569	5.11218	379.453	130.667	6.27393	379.453	60.4159	5.91686	1.19725e-07	5.03181e-06	Name=SET9
PF3D7_0111000.1	27.2605	2.55635	800.603	276.806	14.9084	800.603	53.5671	5.74328	1.21134e-07	5.04389e-06	kinesin-8B, putative
PF3D7_1342600.1	57.0275	71.5508	1140.16	422.912	64.2891	1140.16	17.7376	4.14874	1.28689e-07	5.30931e-06	Name=MyoA
PF3D7_1302100.1	295.209	63.8592	4356.18	1571.75	179.534	4356.18	24.2573	4.60035	1.35383e-07	5.53471e-06	Name=G27/25
PF3D7_0532400.1	4037.09	3718.99	350.37	2702.15	3878.04	350.37	0.0903472	-3.46838	1.45276e-07	5.88564e-06	Name=LyMP
PF3D7_1476600.1	39.6574	21.7266	767.113	276.166	30.692	767.113	24.9773	4.64254	1.51924e-07	6.10003e-06	Plasmodium exported protein, unknown function
PF3D7_1308700.1	70.675	31.9387	1107.29	403.301	51.3068	1107.29	21.5695	4.43092	1.55708e-07	6.19663e-06	conserved Plasmodium protein, unknown function
PF3D7_0808800.1	333.1	155.574	3.78561	164.153	244.337	3.78561	0.0154923	-6.0123	1.59212e-07	6.2805e-06	Name=RIF
PF3D7_1413200.1	21.0938	12.7684	551.657	195.173	16.9311	551.657	32.5576	5.02492	1.6249e-07	6.35407e-06	conserved Plasmodium protein, unknown function
PF3D7_1361500.1	3.72302	1.27669	307.376	104.125	2.49985	307.376	122.485	6.93646	1.98511e-07	7.69574e-06	PH domain-containing protein, putative
PF3D7_1136200.1	2.48058	8.94074	383.799	131.74	5.71066	383.799	67.4191	6.07509	2.02397e-07	7.77933e-06	conserved Plasmodium protein, unknown function
PF3D7_1325400.1	14.8664	3.83512	472.933	163.878	9.35076	472.933	50.4434	5.65659	2.14218e-07	8.16388e-06	CRWN-like protein, putative
PF3D7_1135400.1	798.341	782.329	54.274	544.981	790.335	54.274	0.0686723	-3.86413	2.88978e-07	1.09204e-05	HotDog domain-containing protein, putative
PF3D7_0407700.1	29.7411	19.1715	626.958	225.29	24.4563	626.958	25.6212	4.67927	3.01866e-07	1.13124e-05	conserved Plasmodium protein, unknown function
PF3D7_1311800.1	11592.9	16302.1	1354.27	9749.73	13947.5	1354.27	0.0970984	-3.36441	3.08338e-07	1.14595e-05	Name=M1AAP
PF3D7_1357000.1	16897.2	12765.6	1479.18	10380.7	14831.4	1479.18	0.0997332	-3.32578	3.32896e-07	1.22708e-05	elongation factor 1-alpha
PF3D7_1001400.1	1354.89	1961.41	135.105	1150.47	1658.15	135.105	0.0814807	-3.6174	3.45e-07	1.26135e-05	Name=XL1
PF3D7_1236100.1	1844.03	2613.56	193.169	1550.25	2228.79	193.169	0.0866708	-3.52831	3.6043e-07	1.30714e-05	Name=CARP
PF3D7_0725400.1	3.73972	13.9957	438.824	152.186	8.8677	438.824	49.5711	5.63143	3.74343e-07	1.34673e-05	conserved Plasmodium protein, unknown function
PF3D7_1025900.1	23.5475	33.2279	657.248	238.008	28.3877	657.248	23.162	4.53369	3.87041e-07	1.37714e-05	conserved protein, unknown function
PF3D7_1207000.1	42.1248	15.3395	760.215	272.56	28.7322	760.215	26.4311	4.72417	3.88918e-07	1.37714e-05	conserved Plasmodium protein, unknown function
PF3D7_1035900.1	14.8865	28.0951	590.189	211.057	21.4908	590.189	27.4845	4.78055	4.12202e-07	1.44456e-05	Name=MAAP
PF3D7_1148700.1	3302.52	7507.93	412.253	3740.9	5405.22	412.253	0.0762702	-3.71274	4.14384e-07	1.44456e-05	Name=GEXP12
PF3D7_0829800.1	9.92148	26.824	582.655	206.467	18.3727	582.655	31.7544	4.98888	4.24167e-07	1.46227e-05	#N/A
PF3D7_1233200.2	0	0	218.468	72.8228	0	218.468	943.748	9.88226	4.25967e-07	1.46227e-05	conserved Plasmodium protein, unknown function
PF3D7_1451100.1	30296.9	29378.4	3213.55	20963	29837.7	3213.55	0.107701	-3.21489	4.47462e-07	1.52442e-05	Name=eEF2
PF3D7_1146600.1	55.7596	21.7292	882.054	319.848	38.7444	882.054	22.7479	4.50766	4.82262e-07	1.63062e-05	Name=ORP1
PF3D7_0102500.1	14.8683	66.4688	1103.06	394.798	40.6685	1103.06	27.1501	4.76288	5.00005e-07	1.678e-05	Name=EBA181
PF3D7_0204100.1	35.9318	8.94771	713.482	252.787	22.4398	713.482	31.7481	4.9886	5.05514e-07	1.68392e-05	Sel1 repeat-containing protein, putative
PF3D7_0528400.1	6.19959	1.27754	319.435	108.971	3.73857	319.435	85.0661	6.41051	5.26288e-07	1.73461e-05	Name=DHHC7
PF3D7_1015900.1	23858.1	17238.9	2117.74	14404.9	20548.5	2117.74	0.103061	-3.27844	5.28443e-07	1.73461e-05	Name=ENO
PF3D7_0936300.1	7227.54	22003	995.548	10075.4	14615.3	995.548	0.0681175	-3.87583	5.59652e-07	1.82374e-05	Name=REX3
PF3D7_1146800.1	2.47775	7.67018	334.02	114.723	5.07397	334.02	66.0382	6.04523	5.75861e-07	1.86305e-05	conserved Plasmodium protein, unknown function
PF3D7_0730500.1	13.6279	5.11337	411.051	143.264	9.37066	411.051	43.777	5.4521	6.10426e-07	1.96077e-05	conserved Plasmodium protein, unknown function
PF3D7_0911100.1	8.67593	34.5043	680.599	241.26	21.5901	680.599	31.5706	4.98051	6.38706e-07	2.03706e-05	START domain-containing protein, putative
PF3D7_0908500.1	6.19572	0	333.372	113.189	3.09786	333.372	106.834	6.73923	6.80712e-07	2.15575e-05	conserved Plasmodium protein, unknown function
PF3D7_0501300.1	16526.8	40813	2294.67	19878.1	28669.9	2294.67	0.0800382	-3.64317	6.95198e-07	2.18623e-05	Name=SBP1
PF3D7_1229100.1	6281.18	11996.1	827.156	6368.13	9138.62	827.156	0.0905128	-3.46573	7.08645e-07	2.21304e-05	Name=MRP2
PF3D7_0718100.1	23.5404	8.94803	522.174	184.887	16.2442	522.174	32.0989	5.00445	7.17999e-07	2.22488e-05	Name=EST
PF3D7_1007200.1	3.71945	0	287.244	96.9879	1.85973	287.244	153.092	7.25826	7.22332e-07	2.22488e-05	rho GTPase-activating protein, putative
PF3D7_1133200.1	94.1721	14.06	1551.96	553.397	54.1161	1551.96	28.6545	4.84069	7.65396e-07	2.34149e-05	conserved Plasmodium protein, unknown function
PF3D7_0319600.1	3803.85	3380.99	373.616	2519.48	3592.42	373.616	0.104001	-3.26533	8.12013e-07	2.46731e-05	Name=EF-1delta
PF3D7_0410700.1	63.2127	35.7812	890.832	329.942	49.4969	890.832	17.9898	4.16911	8.30626e-07	2.50693e-05	Name=RbgA
PF3D7_0828800.1	6.19804	12.7779	388.9	135.959	9.48796	388.9	41.0501	5.35931	8.46359e-07	2.53738e-05	Name=GAMA
PF3D7_0507500.1	11.1601	12.7747	407.177	143.704	11.9674	407.177	34.0325	5.08884	8.74658e-07	2.60486e-05	Name=SUB1
PF3D7_1430200.1	13.6395	3.83254	402.762	140.078	8.73603	402.762	45.9928	5.52333	9.13957e-07	2.70399e-05	Name=PMIX
PF3D7_1012200.1	4.96587	0	301.038	102.001	2.48294	301.038	120.377	6.91141	9.23489e-07	2.71433e-05	Name=RA
PF3D7_0826700.1	11559.7	8640.94	1090.08	7096.89	10100.3	1090.08	0.107926	-3.21189	9.53845e-07	2.78535e-05	Name=RACK1
PF3D7_1000800.1	365.955	113.365	4.415	161.245	239.66	4.415	0.0184204	-5.76255	1.03129e-06	2.99208e-05	#N/A
PF3D7_1338600.1	58.2555	6.38945	1110.54	391.728	32.3225	1110.54	34.3146	5.10075	1.08994e-06	3.14196e-05	conserved protein, unknown function
PF3D7_0810300.1	27.2691	6.38934	571.366	201.675	16.8292	571.366	33.8906	5.08281	1.10805e-06	3.17382e-05	Name=PPM5
PF3D7_0913300.1	1653.04	1752.6	166.656	1190.77	1702.82	166.656	0.097871	-3.35298	1.1396e-06	3.23995e-05	conserved protein, unknown function
PF3D7_1013800.1	18.6129	1.2768	528.93	182.94	9.94484	528.93	53.0282	5.72869	1.14554e-06	3.23995e-05	conserved Plasmodium protein, unknown function
PF3D7_0621200.1	1362.53	926.926	96.5696	795.341	1144.73	96.5696	0.0843592	-3.56731	1.19364e-06	3.35486e-05	Name=PDX1
PF3D7_1335100.1	23.5573	12.7759	496.834	177.722	18.1666	496.834	27.325	4.77215	1.23152e-06	3.43984e-05	Name=MSP7
PF3D7_1436000.1	6506.58	4623.1	590.928	3906.87	5564.84	590.928	0.106189	-3.23529	1.24484e-06	3.45558e-05	Name=GPI
PF3D7_1112100.1	23.5415	21.7302	520.274	188.515	22.6358	520.274	22.982	4.52243	1.44857e-06	3.99644e-05	conserved Plasmodium protein, unknown function
PF3D7_1426000.1	5475.36	4659.08	567.384	3567.27	5067.22	567.384	0.111972	-3.1588	1.47121e-06	4.03415e-05	Name=RPL21
PF3D7_1370800.1	36.0659	43.3369	702.762	260.722	39.7014	702.762	17.7036	4.14597	1.49373e-06	4.07109e-05	#N/A
PF3D7_1339300.1	2944.54	3175.94	334.626	2151.7	3060.24	334.626	0.109347	-3.19302	1.58004e-06	4.28039e-05	conserved protein, unknown function
PF3D7_1143100.1	2.47839	2.55623	245.607	83.5472	2.51731	245.607	97.5789	6.6085	1.80784e-06	4.86818e-05	Name=AP2-O
PF3D7_1037300.1	4678.59	7846.5	650.261	4391.78	6262.54	650.261	0.103834	-3.26765	1.84687e-06	4.94367e-05	Name=AAC1
PF3D7_1356800.1	12.3878	28.1256	522.824	187.779	20.2567	522.824	25.8378	4.69141	1.96633e-06	5.23231e-05	Name=ARK3
PF3D7_0808200.1	22.3162	28.1082	537.876	196.1	25.2122	537.876	21.3399	4.41548	2.04394e-06	5.40683e-05	Name=PMX
PF3D7_0522400.1	9.90905	15.3427	394.024	139.758	12.6259	394.024	31.233	4.965	2.17046e-06	5.70792e-05	conserved Plasmodium protein, unknown function
PF3D7_0402200.1	6.19577	28.1192	551.199	195.171	17.1575	551.199	32.1834	5.00824	2.19512e-06	5.73921e-05	#N/A
PF3D7_1312800.1	11.1516	2.55644	344.742	119.483	6.854	344.742	50.1434	5.64799	2.3819e-06	6.19156e-05	Name=AAP2
PF3D7_0621100.1	8.67575	7.66774	323.886	113.41	8.17175	323.886	39.6234	5.30828	2.51482e-06	6.49951e-05	conserved Plasmodium protein, unknown function
PF3D7_0415900.1	5791.67	5657.3	690.6	4046.52	5724.49	690.6	0.12064	-3.05122	2.67768e-06	6.88086e-05	60S ribosomal protein L15, putative
PF3D7_0922500.1	7595.39	5538.93	763.213	4632.51	6567.16	763.213	0.116216	-3.10511	2.74838e-06	7.02242e-05	Name=PGK
PF3D7_0525800.1	6.20513	8.93671	314.318	109.82	7.57092	314.318	41.5495	5.37676	2.87428e-06	7.30263e-05	Name=IMC1g
PF3D7_0929400.1	52.0465	7.66864	858.676	306.13	29.8576	858.676	28.7216	4.84407	2.93539e-06	7.41597e-05	Name=RhopH2
PF3D7_1148900.1	1001.4	1006.1	95.9389	701.146	1003.75	95.9389	0.0955807	-3.38714	2.95858e-06	7.4328e-05	Plasmodium exported protein, unknown function
PF3D7_1448500.1	68.1367	14.0622	961.024	347.741	41.0995	961.024	23.3601	4.54597	3.10069e-06	7.74657e-05	conserved Plasmodium protein, unknown function
PF3D7_0412400.1	588.55	807.839	56.8258	484.405	698.194	56.8258	0.0813918	-3.61897	3.12045e-06	7.75286e-05	Name=VAR
PF3D7_0203000.1	1.2391	3.83457	236.141	80.4048	2.53683	236.141	93.4638	6.54634	3.88325e-06	9.59504e-05	Name=ROPE
PF3D7_1406800.1	24.7998	5.10995	489.877	173.262	14.9549	489.877	32.6953	5.03101	4.03169e-06	9.90738e-05	Name=GAPM3
PF3D7_1324900.1	14345.7	13125.5	1776.99	9749.41	13735.6	1776.99	0.129371	-2.95041	4.24681e-06	0.000103793	Name=LDH
PF3D7_1026600.1	74.3556	203.212	1878.33	718.634	138.784	1878.33	13.5382	3.75897	4.4863e-06	0.000109054	conserved Plasmodium protein, unknown function
PF3D7_1243700.1	37.1855	70.2822	825.795	311.088	53.7339	825.795	15.3749	3.94251	4.55822e-06	0.000110206	ubiquitin-conjugating enzyme E2, putative
PF3D7_1116100.1	14.8691	7.66917	360.525	127.688	11.2691	360.525	31.9533	4.99789	4.64191e-06	0.000111629	serine esterase, putative
PF3D7_1232500.1	3.71905	12.7773	338.389	118.295	8.24817	338.389	41.1222	5.36184	4.83834e-06	0.000115734	CG2-related protein, putative
PF3D7_1431400.1	11.1548	38.3379	585.264	211.586	24.7464	585.264	23.6788	4.56553	5.55553e-06	0.000132186	Name=SRA
PF3D7_0613300.1	0	1.278	243.075	81.451	0.639001	243.075	385.65	8.59115	5.7396e-06	0.000135847	Name=ROP14
PF3D7_1134300.1	12.391	5.11274	326.429	114.644	8.75188	326.429	37.2316	5.21846	5.86678e-06	0.00013813	Name=EMMA1
PF3D7_0114000.1	86.7497	139.307	1298.1	508.051	113.028	1298.1	11.487	3.52193	5.90925e-06	0.000138406	Name=EPF1
PF3D7_1401400.1	5446.4	7654.2	814.889	4638.5	6550.3	814.889	0.124405	-3.00688	6.01216e-06	0.000140086	Name=ETRAMP14
PF3D7_1438800.1	1.23987	2.55516	212.748	72.181	1.89752	212.748	112.45	6.81315	6.10597e-06	0.000141539	OST-HTH associated domain protein, putative
PF3D7_0206800.1	0	0	155.3	51.7667	0	155.3	670.811	9.38976	6.70979e-06	0.000154738	Name=MSP2
PF3D7_1033400.1	3578.26	3485.38	452.494	2505.38	3531.82	452.494	0.128119	-2.96444	7.01835e-06	0.000160263	Name=HAD1
PF3D7_0710600.1	6454.01	5830.5	810.874	4365.13	6142.25	810.874	0.132016	-2.92122	7.02066e-06	0.000160263	Name=RPL34
PF3D7_0607600.1	17.3487	3.83434	380.091	133.758	10.5915	380.091	35.8031	5.16201	7.58056e-06	0.000172171	Name=SAS6
PF3D7_1232700.1	3.71992	2.555	223.476	76.5835	3.13746	223.476	71.1373	6.15253	7.83354e-06	0.000176304	Name=ND9
PF3D7_1115300.1	1235.18	1007.85	120.572	787.865	1121.51	120.572	0.107508	-3.21749	7.84097e-06	0.000176304	Name=FP2B
PF3D7_1014900.1	13.6295	2.55646	340.955	119.047	8.09299	340.955	42.0077	5.39258	8.04838e-06	0.000180067	Name=KIC8
PF3D7_0517300.1	6202.59	5046.24	742.457	3997.09	5624.41	742.457	0.132006	-2.92132	8.52232e-06	0.000189727	Name=SR1
PF3D7_0802600.1	22.3034	12.7821	407.249	147.445	17.5427	407.249	23.1964	4.53583	9.76115e-06	0.000215793	Name=ACbeta
PF3D7_1449100.1	16.1146	3.83343	356.072	125.34	9.97399	356.072	35.619	5.15458	9.78914e-06	0.000215793	CLASP domain-containing protein, putative
PF3D7_1436600.1	9.91965	5.11005	287.237	100.755	7.51485	287.237	38.1682	5.2543	9.8645e-06	0.000216394	Name=PKG
PF3D7_1107100.1	16.1222	6.38672	347.826	123.445	11.2545	347.826	30.8592	4.94763	1.00178e-05	0.000218689	nucleic acid binding protein, putative
PF3D7_0627500.1	2937.06	2075.44	306.724	1773.08	2506.25	306.724	0.122383	-3.03052	1.02385e-05	0.000221779	Name=DJ1
PF3D7_0302200.1	7.43655	1.27793	260.749	89.8211	4.35724	260.749	59.5992	5.89722	1.02709e-05	0.000221779	Name=CLAG3.2
PF3D7_1021900.1	224.253	230.093	1987.67	814.006	227.173	1987.67	8.74966	3.12923	1.03073e-05	0.000221779	PHAX domain-containing protein, putative
PF3D7_1014300.1	64.4266	12.7829	818.304	298.504	38.6047	818.304	21.1759	4.40435	1.07568e-05	0.000230348	SPRY domain-containing protein, putative
PF3D7_1345600.1	3.72143	3.83131	223.454	77.0023	3.77637	223.454	59.1766	5.88695	1.15298e-05	0.000245732	inner membrane complex protein
PF3D7_1136900.1	48.3325	17.8925	609.902	225.376	33.1125	609.902	18.4036	4.20192	1.20129e-05	0.000254822	Name=SUB2
PF3D7_1125800.1	39.6779	76.6518	799.215	305.182	58.1649	799.215	13.7461	3.78095	1.21575e-05	0.000256678	kelch domain-containing protein, putative
PF3D7_1370500.1	8.74021	15.2492	334.661	119.55	11.9947	334.661	27.9161	4.80302	1.26961e-05	0.000266797	#N/A
PF3D7_1013600.1	32.2149	8.94768	491.229	177.464	20.5813	491.229	23.835	4.57501	1.27911e-05	0.000267543	conserved Plasmodium protein, unknown function
PF3D7_0919900.1	3.71654	1.27839	207.738	70.9109	2.49747	207.738	82.8655	6.3727	1.32657e-05	0.000276184	Name=RCC-PIP
PF3D7_1408600.1	8471.62	6058.04	986.323	5171.99	7264.83	986.323	0.135767	-2.8808	1.36734e-05	0.000281704	40S ribosomal protein S8e, putative
PF3D7_0526900.1	1562.98	2299.97	233.511	1365.49	1931.47	233.511	0.120899	-3.04812	1.36862e-05	0.000281704	transmembrane emp24 domain-containing protein, putative
PF3D7_0511000.1	3277.28	2455.61	372.292	2035.06	2866.45	372.292	0.129879	-2.94476	1.37188e-05	0.000281704	Name=TCTP
PF3D7_1221900.1	2029.04	2903.35	310.622	1747.67	2466.19	310.622	0.125953	-2.98904	1.40857e-05	0.000285998	conserved Plasmodium membrane protein, unknown function
PF3D7_0506900.1	18.5968	40.8847	537.876	199.119	29.7407	537.876	18.0988	4.17782	1.41308e-05	0.000285998	Name=ROM4
PF3D7_0515400.1	1.23993	0	212.114	71.118	0.619965	212.114	337.549	8.39895	1.4171e-05	0.000285998	conserved protein, unknown function
PF3D7_0524400.1	1509.94	1229.68	164.112	967.909	1369.81	164.112	0.119806	-3.06123	1.41823e-05	0.000285998	Name=RBG1
PF3D7_1476200.1	1204.08	872.497	114.893	730.489	1038.29	114.893	0.110654	-3.17587	1.48945e-05	0.000299021	Plasmodium exported protein (PHISTb), unknown function
PF3D7_0308100.1	1.23922	2.55619	193.201	65.6656	1.8977	193.201	102.11	6.67398	1.49811e-05	0.000299421	zinc finger protein, putative
PF3D7_1323700.1	19.8489	16.6015	385.674	140.708	18.2252	385.674	21.1565	4.40303	1.5488e-05	0.00030722	Name=GAPM1
PF3D7_0307700.1	125.155	42.1788	1149.12	438.818	83.6667	1149.12	13.7283	3.77908	1.55079e-05	0.00030722	conserved Plasmodium protein, unknown function
PF3D7_0920800.1	3226.9	2957.07	424.21	2202.73	3091.99	424.21	0.137197	-2.86568	1.59619e-05	0.00031429	Name=IMPDH
PF3D7_1004600.1	6.19875	7.66605	260.101	91.322	6.9324	260.101	37.5379	5.23028	1.60045e-05	0.00031429	conserved Plasmodium membrane protein, unknown function
PF3D7_0323400.1	16.1145	24.2784	408.473	149.622	20.1965	408.473	20.2355	4.33882	1.66866e-05	0.000326258	Name=RIPR
PF3D7_0927200.1	2.47853	3.83417	207.09	71.1342	3.15635	207.09	65.707	6.03798	1.71654e-05	0.000334169	zinc finger protein, putative
PF3D7_1323100.1	2800.99	2128.77	324.383	1751.38	2464.88	324.383	0.131601	-2.92576	1.73885e-05	0.000337051	60S ribosomal protein L6, putative
PF3D7_0904900.1	66.9043	11.5046	819.567	299.325	39.2045	819.567	20.8841	4.38433	1.76771e-05	0.000341176	Name=CuTP
PF3D7_0516900.1	5564.91	4301.56	690.449	3518.97	4933.24	690.449	0.139959	-2.83693	1.80866e-05	0.000347588	Name=RPL2
PF3D7_0507100.1	7048.44	6101.51	951.928	4700.63	6574.97	951.928	0.144781	-2.78806	1.82136e-05	0.000348539	Name=RPL4
PF3D7_1476300.1	2.479	2.55574	195.085	66.7067	2.51737	195.085	77.5037	6.27619	1.84406e-05	0.000351386	Plasmodium exported protein (PHISTb), unknown function
PF3D7_0105800.1	44.623	5.1114	659.751	236.495	24.8672	659.751	26.4928	4.72753	1.93507e-05	0.000367174	cyclin-dependent kinases regulatory subunit, putative
PF3D7_1435600.1	9.91359	15.3373	324.529	116.593	12.6255	324.529	25.7232	4.685	2.00323e-05	0.00037851	conserved Plasmodium protein, unknown function
PF3D7_0211800.1	4184.95	3730.7	565.592	2827.08	3957.83	565.592	0.142905	-2.80687	2.02038e-05	0.000380152	Name=AsnRS
PF3D7_0605600.1	4.95721	0	222.873	75.9433	2.4786	222.873	89.2736	6.48016	2.0306e-05	0.000380484	nucleoside diphosphate kinase, putative
PF3D7_0802100.1	6.19475	5.11323	237.41	82.906	5.65399	237.41	41.9685	5.39124	2.05196e-05	0.000382563	Name=AP2-LT
PF3D7_0935900.1	24792.6	101635	5536.94	43988.2	63213.9	5536.94	0.087591	-3.51307	2.05871e-05	0.000382563	Name=REX1
PF3D7_1410800.1	0	0	133.808	44.6027	0	133.808	577.917	9.17472	2.07257e-05	0.000383554	ankyrin-repeat protein, putative
PF3D7_1438900.1	3521	2906.07	449.343	2292.14	3213.53	449.343	0.139828	-2.83827	2.09526e-05	0.000386163	Name=Trx-Px1
PF3D7_1014100.1	1.23923	0	198.884	66.7076	0.619615	198.884	316.546	8.30627	2.15192e-05	0.000394987	Name=MSA180
PF3D7_0216700.2	26.0312	17.8893	414.155	152.692	21.9603	414.155	18.8507	4.23655	2.18292e-05	0.000399049	Name=ATG11
PF3D7_1408100.1	3037.81	3356.33	454.487	2282.87	3197.07	454.487	0.142158	-2.81443	2.20948e-05	0.000402269	Name=PMIII
PF3D7_1356100.1	6.19768	5.11137	235.49	82.2662	5.65453	235.49	41.6255	5.3794	2.23077e-05	0.000404506	conserved Plasmodium protein, unknown function
PF3D7_0422400.1	5323.44	5170.94	777.609	3757.33	5247.19	777.609	0.148196	-2.75442	2.32748e-05	0.000420348	Name=RPS19
PF3D7_1468700.1	11410.2	13579.6	1886.58	8958.8	12494.9	1886.58	0.150988	-2.72749	2.37638e-05	0.000427464	Name=eIF4A
PF3D7_0322900.1	6637.54	5752.78	920.174	4436.83	6195.16	920.174	0.148531	-2.75116	2.3976e-05	0.000429562	Name=RPS3A
PF3D7_1246400.1	48.3814	34.4803	574.408	219.09	41.4308	574.408	13.8606	3.79292	2.45413e-05	0.000437946	Name=MTIP
PF3D7_1325900.1	13.629	2.55654	304.968	107.051	8.09276	304.968	37.5794	5.23187	2.48386e-05	0.0004415	conserved Plasmodium protein, unknown function
PF3D7_0715200.1	19.8254	5.11279	356.106	127.015	12.4691	356.106	28.5051	4.83315	2.56644e-05	0.000454381	conserved Plasmodium protein, unknown function
PF3D7_1252100.1	13.6294	2.55647	303.072	106.419	8.09295	303.072	37.3453	5.22285	2.63928e-05	0.000465445	Name=RON3
PF3D7_0929600.1	0	0	129.361	43.1203	0	129.361	558.647	9.12579	2.65752e-05	0.000466831	G2 protein, putative
PF3D7_1204300.1	6045.75	6270.26	934.318	4416.77	6158	934.318	0.151725	-2.72047	2.72941e-05	0.000477594	Name=EIF5A
PF3D7_1346300.1	9091.92	7101.9	1218.96	5804.26	8096.91	1218.96	0.150547	-2.73172	2.93484e-05	0.000511549	Name=ALBA2
PF3D7_0317600.1	5463.96	3953.13	681.479	3366.19	4708.54	681.479	0.144732	-2.78854	2.97135e-05	0.000515914	Name=RPS11
PF3D7_1359600.1	266.363	172.577	1843.74	760.892	219.47	1843.74	8.39995	3.07038	3.08339e-05	0.000532215	conserved Plasmodium protein, unknown function
PF3D7_1456800.1	7366.98	6156.87	1029.66	4851.17	6761.93	1029.66	0.152273	-2.71527	3.0966e-05	0.000532215	Name=VP1
PF3D7_0207100.1	38.4153	5.11243	550.563	198.03	21.7639	550.563	25.2577	4.65865	3.10635e-05	0.000532215	conserved Plasmodium protein, unknown function
PF3D7_0509100.1	45.8505	12.7811	552.457	203.696	29.3158	552.457	18.8254	4.23461	3.11258e-05	0.000532215	Name=SMC4
PF3D7_0626800.1	13099.5	13663.5	2110.42	9624.48	13381.5	2110.42	0.157712	-2.66463	3.18982e-05	0.000543357	Name=PyrK
PF3D7_0803400.1	32.2201	5.11232	476.057	171.13	18.6662	476.057	25.4609	4.67021	3.34271e-05	0.000567252	Name=RAD54
PF3D7_1326600.1	49.5513	11.5059	588.493	216.517	30.5286	588.493	19.2555	4.2672	3.41357e-05	0.000577099	conserved Plasmodium protein, unknown function
PF3D7_1312600.1	14.8815	1.27738	324.472	113.544	8.07945	324.472	40.0376	5.32328	3.52319e-05	0.0005934	Name=BCKDHA
PF3D7_1357100.1	13342.4	11173.4	1926.85	8814.23	12257.9	1926.85	0.157192	-2.6694	3.55759e-05	0.000596959	elongation factor 1-alpha
PF3D7_0516200.1	3401.26	2447.6	420.365	2089.74	2924.43	420.365	0.143742	-2.79845	3.82189e-05	0.000638924	Name=RPS11
PF3D7_1144300.1	1615.54	1315.88	199.31	1043.58	1465.71	199.31	0.135981	-2.87852	3.9259e-05	0.000653766	Name=RPL41
PF3D7_0501500.1	0	1.27697	181.156	60.8111	0.638485	181.156	287.312	8.16647	3.93975e-05	0.000653766	Name=RAP3
PF3D7_0621800.1	3244.63	3464.41	510.587	2406.54	3354.52	510.587	0.152209	-2.71587	3.97927e-05	0.000657434	nascent polypeptide-associated complex subunit alpha, putative
PF3D7_0307200.1	8925.01	7743.4	1319.01	5995.81	8334.2	1319.01	0.158265	-2.65959	3.99109e-05	0.000657434	60S ribosomal protein L7, putative
PF3D7_0306400.1	14.8781	8.94324	297.975	107.265	11.9107	297.975	24.9968	4.64367	4.0142e-05	0.000658828	FAD-dependent glycerol-3-phosphate dehydrogenase, putative
PF3D7_0604100.1	11.1512	3.83474	260.137	91.7077	7.49298	260.137	34.6446	5.11456	4.06025e-05	0.000663961	Name=SIP2
PF3D7_1319400.1	173.509	159.749	1365.64	566.298	166.629	1365.64	8.19546	3.03482	4.15819e-05	0.000677514	conserved protein, unknown function
PF3D7_0207500.1	14.8759	3.83323	294.828	104.513	9.35459	294.828	31.4497	4.97497	4.25402e-05	0.000690625	Name=SERA6
PF3D7_1465900.1	5819.89	5398.45	887.252	4035.2	5609.17	887.252	0.158179	-2.66037	4.31685e-05	0.000698304	40S ribosomal protein S3
PF3D7_0313600.1	27.2864	3.83175	424.83	151.983	15.5591	424.83	27.2544	4.76842	4.35737e-05	0.000702333	conserved Plasmodium protein, unknown function
PF3D7_0915400.1	16653.4	18528.9	2868.37	12683.6	17591.2	2868.37	0.163058	-2.61655	4.39442e-05	0.000705775	Name=PFK9
PF3D7_1138400.1	7.43279	7.67056	241.837	85.6468	7.55167	241.837	32.0264	5.00119	4.46783e-05	0.000713787	Name=GCalpha
PF3D7_1026800.1	13859	11589.3	2049.08	9165.79	12724.1	2049.08	0.161039	-2.63452	4.47605e-05	0.000713787	Name=RPS2
PF3D7_0400200.1	104.392	48.4617	868.19	340.348	76.427	868.19	11.3561	3.5054	4.52166e-05	0.000718513	#N/A
PF3D7_1331800.1	4458.05	3845.97	645.71	2983.24	4152.01	645.71	0.155518	-2.68485	4.54844e-05	0.000720191	60S ribosomal protein L23, putative
PF3D7_1337700.1	1.24011	0	176.756	59.3319	0.620057	176.756	281.311	8.13602	4.56425e-05	0.000720191	Name=PH2
PF3D7_0828600.1	3.72141	1.27711	181.162	62.0536	2.49926	181.162	72.2443	6.17481	4.66971e-05	0.000734255	Name=FT1
PF3D7_0930200.1	0	1.27783	176.143	59.1404	0.638917	176.143	279.353	8.12594	4.69018e-05	0.000734904	Name=LRR8
PF3D7_0814000.1	7045.72	8483.97	1241.63	5590.44	7764.85	1241.63	0.159905	-2.64472	4.76975e-05	0.000741715	60S ribosomal protein L13-2, putative
PF3D7_0207600.1	53.3107	6.38825	666.032	241.91	29.8495	666.032	22.2863	4.47808	4.77735e-05	0.000741715	Name=SERA5
PF3D7_0423300.1	1.24058	2.55404	169.165	57.6533	1.89731	169.165	89.397	6.48215	4.78313e-05	0.000741715	conserved Plasmodium protein, unknown function
PF3D7_1105100.1	6886.85	6057.99	1036.94	4660.59	6472.42	1036.94	0.160209	-2.64197	4.80276e-05	0.000742199	Name=H2B
PF3D7_1251200.1	13.6427	33.2095	424.834	157.229	23.4261	424.834	18.1511	4.18198	4.9029e-05	0.00075508	coronin
PF3D7_0109100.1	4.95852	7.66662	226.647	79.7573	6.31257	226.647	35.9397	5.1675	5.04792e-05	0.00077476	Name=CCp5
PF3D7_0312800.1	5436.12	4091.75	738.876	3422.25	4763.93	738.876	0.155098	-2.68875	5.14968e-05	0.000787691	60S ribosomal protein L26, putative
PF3D7_1435200.1	3.72152	0	184.317	62.6796	1.86076	184.317	98.3173	6.61937	5.1903e-05	0.000791213	conserved protein, unknown function
PF3D7_0823200.1	3444.93	2135.16	395.843	1991.98	2790.04	395.843	0.141876	-2.8173	5.24314e-05	0.000794615	RNA-binding protein, putative
PF3D7_1307900.1	1.23969	2.55545	167.3	57.0317	1.89757	167.3	88.4091	6.46612	5.24796e-05	0.000794615	tripartite motif protein, putative
PF3D7_1243900.1	12.3921	3.83431	264.548	93.5914	8.11318	264.548	32.5382	5.02406	5.28285e-05	0.000797213	Name=DOC2
PF3D7_0721600.1	7071.54	6915.37	1144.78	5043.9	6993.46	1144.78	0.163693	-2.61094	5.37898e-05	0.000809005	40S ribosomal protein S5, putative
PF3D7_1442700.1	4.95617	2.55647	193.208	66.9069	3.75632	193.208	51.3355	5.68188	5.50485e-05	0.000824438	conserved Plasmodium protein, unknown function
PF3D7_0818100.1	13.64	10.2198	284.709	102.856	11.9299	284.709	23.8539	4.57616	5.51826e-05	0.000824438	zinc finger protein, putative
PF3D7_1338300.1	7243.32	7318.31	1197.53	5253.05	7280.81	1197.53	0.164477	-2.60404	5.5445e-05	0.000825617	Name=EF-1gamma
PF3D7_0528200.1	2756.21	3136.68	458.276	2117.05	2946.44	458.276	0.155536	-2.68468	5.59924e-05	0.000831015	Name=EIF3E
PF3D7_0810800.1	900.316	1133.05	133.83	722.399	1016.68	133.83	0.131635	-2.92538	5.68552e-05	0.000837905	Name=PPPK-DHPS
PF3D7_1424100.1	8115.86	5987.51	1119.26	5074.21	7051.68	1119.26	0.158723	-2.65542	5.69832e-05	0.000837905	Name=RPL5
PF3D7_0932100.1	23.547	20.4483	372.506	138.834	21.9976	372.506	16.931	4.0816	5.70156e-05	0.000837905	protein MAM3, putative
PF3D7_0303200.1	84.2793	23.0031	773.411	293.564	53.6412	773.411	14.4086	3.84886	5.7378e-05	0.000840485	lipin, putative
PF3D7_1127500.1	16.128	7.66197	292.882	105.557	11.895	292.882	24.5951	4.6203	5.92225e-05	0.000863313	protein disulfide-isomerase, putative
PF3D7_1341200.1	5325.52	5314.24	870.408	3836.72	5319.88	870.408	0.163614	-2.61163	5.93966e-05	0.000863313	60S ribosomal protein L18, putative
PF3D7_0719600.1	3968.7	4162.74	655.245	2928.9	4065.72	655.245	0.161164	-2.6334	5.95123e-05	0.000863313	60S ribosomal protein L11a, putative
PF3D7_1019400.1	1846.71	1485.24	242.325	1191.43	1665.98	242.325	0.145455	-2.78136	6.03646e-05	0.000872861	60S ribosomal protein L30e, putative
PF3D7_1227500.1	29.7354	5.11314	419.885	151.578	17.4243	419.885	24.0566	4.58836	6.07466e-05	0.000875569	Name=SOC2
PF3D7_1417400.1	9.91116	1.27835	244.99	85.393	5.59476	244.99	43.6291	5.44722	6.20104e-05	0.000890928	#N/A
PF3D7_1340900.1	3343.73	3641.52	560.553	2515.27	3492.62	560.553	0.160497	-2.63938	6.3947e-05	0.000915827	Name=PiT
PF3D7_1229600.1	30.9884	5.11137	429.311	155.137	18.0499	429.311	23.7458	4.5696	6.46546e-05	0.00092288	conserved Plasmodium protein, unknown function
PF3D7_0414800.1	0	1.27654	167.252	56.1762	0.638269	167.252	265.233	8.05112	6.48499e-05	0.00092288	conserved Plasmodium protein, unknown function
PF3D7_1228700.1	19.8314	6.38951	318.2	114.807	13.1105	318.2	24.2334	4.59893	6.7489e-05	0.000957407	conserved Plasmodium protein, unknown function
PF3D7_1463900.1	8.67601	5.11171	227.918	80.5686	6.89386	227.918	33.0233	5.04541	6.80663e-05	0.000961223	Name=RON11
PF3D7_1105000.1	5842.4	5410.06	934.365	4062.28	5626.23	934.365	0.166073	-2.59011	6.81855e-05	0.000961223	Name=H4
PF3D7_0719400.1	9.9142	15.3366	286.011	103.754	12.6254	286.011	22.6692	4.50266	7.23485e-05	0.00101672	conserved Plasmodium protein, unknown function
PF3D7_0423700.1	86.844	14.0468	847.713	316.201	50.4454	847.713	16.7922	4.06972	7.31314e-05	0.00102452	Name=ETRAMP4
PF3D7_1103100.1	9134.54	6528.77	1273.84	5645.72	7831.66	1273.84	0.162653	-2.62013	7.42472e-05	0.00103603	Name=RPP1
PF3D7_0618300.1	3391.13	3351.71	550.395	2431.08	3371.42	550.395	0.163253	-2.61481	7.44138e-05	0.00103603	60S ribosomal protein L27a, putative
PF3D7_1308800.1	85.6023	21.7089	764.396	290.569	53.6556	764.396	14.2372	3.8316	7.72353e-05	0.001072	Name=INT
PF3D7_0210100.1	3981.16	4217.97	680.824	2959.99	4099.57	680.824	0.166073	-2.59011	7.83372e-05	0.00108395	Name=RPL37A
PF3D7_1206300.1	59.4713	97.1491	779.154	311.925	78.3102	779.154	9.95212	3.315	8.10009e-05	0.00111737	conserved Plasmodium protein, unknown function
PF3D7_0913200.1	3304.48	3460.64	557.862	2441	3382.56	557.862	0.164923	-2.60013	8.20032e-05	0.00112773	Name=EF-1beta
PF3D7_1410200.1	2922.74	3498.82	522.753	2314.77	3210.78	522.753	0.162813	-2.61871	8.41204e-05	0.00115332	Name=CTPS
PF3D7_0309600.1	5547.06	4262.27	809.116	3539.48	4904.66	809.116	0.164969	-2.59974	8.56385e-05	0.00117057	Name=PfP2
PF3D7_0811000.1	9.91547	2.55585	229.181	80.5507	6.23566	229.181	36.6573	5.19603	8.88789e-05	0.00121118	Name=CUL1
PF3D7_0704300.1	38.4113	30.677	452.079	173.722	34.5441	452.079	13.0843	3.70977	8.9449e-05	0.00121526	conserved Plasmodium membrane protein, unknown function
PF3D7_1423100.1	9.91642	5.11132	230.438	81.822	7.51387	230.438	30.628	4.93678	8.99476e-05	0.00121836	ankyrin-repeat protein, putative
PF3D7_0518600.1	43.377	33.2279	479.836	185.48	38.3025	479.836	12.5247	3.64671	9.03767e-05	0.00122049	Name=WDR26
PF3D7_1403100.1	85.4997	11.5035	847.324	314.776	48.5016	847.324	17.4556	4.12562	9.08379e-05	0.00122305	Name=CAPD2
PF3D7_0113200.1	249.272	94.5241	6.94391	116.913	171.898	6.94391	0.0403908	-4.62983	9.11111e-05	0.00122306	Plasmodium exported protein, unknown function
PF3D7_1435700.2	47.1289	19.1594	484.804	183.698	33.1442	484.804	14.6169	3.86957	9.22054e-05	0.00123407	ataxin-2 like protein, putative
PF3D7_1116800.1	4326.78	4442.13	747.524	3172.15	4384.46	747.524	0.170495	-2.5522	9.5148e-05	0.00126967	Name=HSP101
PF3D7_1121300.1	1.2392	1.27811	146.48	49.6659	1.25865	146.48	116.394	6.86287	9.80584e-05	0.00130464	Name=TKL2
PF3D7_0319400.1	12.3925	6.39033	248.761	89.1813	9.39144	248.761	26.4568	4.72557	9.9767e-05	0.00132346	kinesin-8X
PF3D7_0726100.1	570.284	1921.63	126.263	872.725	1245.96	126.263	0.101342	-3.30269	0.00010161	0.00134129	Plasmodium exported protein, unknown function
PF3D7_0503600.1	12.3988	15.3309	284.084	103.938	13.8648	284.084	20.4959	4.35726	0.000101708	0.00134129	Name=MyoB
PF3D7_1004000.1	4689.94	4241.01	765.45	3232.13	4465.48	765.45	0.171415	-2.54443	0.00010241	0.00134661	60S ribosomal protein L13, putative
PF3D7_1141300.1	9.91612	1.27786	231.071	80.7551	5.59699	231.071	41.1419	5.36254	0.000103772	0.00136054	Name=APR1
PF3D7_0406700.1	0	1.27742	154.031	51.7694	0.638708	154.031	244.238	7.93215	0.000106795	0.00139609	KLRAQ domain-containing protein, putative
PF3D7_1109900.1	4156.57	3075.29	597.696	2609.85	3615.93	597.696	0.165295	-2.59689	0.000108922	0.00141977	Name=RPL36
PF3D7_0519400.1	6094.55	5432.77	1008.41	4178.58	5763.66	1008.41	0.174959	-2.51491	0.000111813	0.0014507	Name=RPS24
PF3D7_0322000.1	8662.42	7837.84	1463.46	5987.91	8250.13	1463.46	0.177387	-2.49503	0.00011194	0.0014507	Name=CYP19A
PF3D7_1323400.1	6310.7	8548.51	1273.05	5377.42	7429.6	1273.05	0.171349	-2.54499	0.000112306	0.00145127	Name=RPL23
PF3D7_0526600.1	27.2522	98.4426	793.715	306.47	62.8474	793.715	12.6367	3.65955	0.000114607	0.00147675	conserved Plasmodium protein, unknown function
PF3D7_1460500.1	28.498	21.7299	372.525	140.918	25.114	372.525	14.829	3.89035	0.000116114	0.0014919	conserved Plasmodium protein, unknown function
PF3D7_0705700.1	3148.46	2833.79	507.359	2163.21	2991.13	507.359	0.169621	-2.55961	0.000117823	0.00150954	40S ribosomal protein S29, putative
PF3D7_1039000.1	1757.58	1036.37	198.874	997.608	1396.97	198.874	0.142358	-2.81241	0.000121726	0.00155437	Name=FIKK10.2
PF3D7_1242700.1	4471.64	3506.99	680.16	2886.26	3989.32	680.16	0.170495	-2.5522	0.000122181	0.00155437	40S ribosomal protein S17, putative
PF3D7_0201900.1	24009.3	19434.3	3906.54	15783.4	21721.8	3906.54	0.179845	-2.47518	0.000122438	0.00155437	Name=EMP3
PF3D7_1419000.1	32.225	39.6159	446.367	172.736	35.9205	446.367	12.4287	3.63561	0.000122834	0.00155437	conserved Plasmodium protein, unknown function
PF3D7_0813900.1	4629.84	4589.02	811.008	3343.29	4609.43	811.008	0.175946	-2.5068	0.00012305	0.00155437	Name=RPS16
PF3D7_1213800.1	1641.24	1641.96	264.528	1182.58	1641.6	264.528	0.161141	-2.63361	0.000125872	0.00158557	Name=PRS
PF3D7_0829400.1	2.48014	1.27742	149.612	51.1233	1.87878	149.612	79.4394	6.31178	0.000126539	0.00158952	prolyl 4-hydroxylase subunit alpha, putative
PF3D7_0530900.1	1.23899	2.55654	149.643	51.1462	1.89777	149.643	79.0687	6.30504	0.000128688	0.00161201	Name=FRM1
PF3D7_1411900.1	953.944	1086.8	150.862	730.535	1020.37	150.862	0.147852	-2.75778	0.000129309	0.00161528	p1/s1 nuclease, putative
PF3D7_0310400.1	33.4691	25.5559	399.002	152.676	29.5125	399.002	13.5163	3.75662	0.000134411	0.00167437	Name=PIESP1
PF3D7_0210200.1	106.553	89.4795	825.879	340.637	98.0161	825.879	8.42526	3.07472	0.000134793	0.00167449	conserved Plasmodium protein, unknown function
PF3D7_0920500.1	8.68557	2.5537	207.03	72.7563	5.61964	207.03	36.7537	5.19982	0.000136327	0.00168888	ADP-ribosylation factor, putative
PF3D7_0306900.1	6797.5	6102.64	1160.79	4686.98	6450.07	1160.79	0.179965	-2.47421	0.000137809	0.00170255	40S ribosomal protein S23, putative
PF3D7_1001600.1	167.315	14.0577	1536.1	572.49	90.6863	1536.1	16.9305	4.08155	0.00014345	0.00176739	Name=XL2
PF3D7_0520000.1	5585.57	5479.46	999.613	4021.54	5532.51	999.613	0.18068	-2.46849	0.000144786	0.00177591	Name=RPS9
PF3D7_1465400.1	577.318	700.669	83.9361	453.974	638.994	83.9361	0.131359	-2.92841	0.000144932	0.00177591	conserved protein, unknown function
PF3D7_1222400.1	22.3008	11.5049	309.392	114.399	16.9028	309.392	18.2886	4.19287	0.000147802	0.00180616	Name=ApiAP2
PF3D7_1303800.1	82.9882	19.1784	700.276	267.481	51.0833	700.276	13.6985	3.77594	0.000149697	0.00181916	conserved Plasmodium protein, unknown function
PF3D7_1342000.1	4477.79	7610.69	994.831	4361.1	6044.24	994.831	0.164593	-2.60303	0.000149793	0.00181916	40S ribosomal protein S6
PF3D7_1431700.1	3541.95	3418.69	615.857	2525.5	3480.32	615.857	0.176954	-2.49855	0.000150103	0.00181916	60S ribosomal protein L14, putative
PF3D7_1351400.1	6504.23	6180.58	1156.08	4613.63	6342.41	1156.08	0.182278	-2.45579	0.000150484	0.00181916	60S ribosomal protein L17, putative
PF3D7_1016400.1	1866.21	1411.61	263.245	1180.35	1638.91	263.245	0.160621	-2.63827	0.000155405	0.00187361	Name=FIKK10.1
PF3D7_0400100.1	18.5856	10.2259	282.867	103.893	14.4058	282.867	19.6192	4.29419	0.000158498	0.00190579	Name=VAR
PF3D7_1144000.1	3231.52	2747.73	523.582	2167.61	2989.63	523.582	0.175133	-2.51348	0.00016353	0.00196105	Name=RPS21
PF3D7_0902300.1	1047.77	1318.38	183.705	849.954	1183.08	183.705	0.155279	-2.68707	0.000166742	0.00199425	Name=FIKK9.4
PF3D7_1008700.1	164.847	20.4465	1335.94	507.076	92.6469	1335.94	14.4129	3.84928	0.00016999	0.00202771	tubulin beta chain
PF3D7_1460700.1	3366.85	3231.3	591.038	2396.4	3299.07	591.038	0.179153	-2.48074	0.000172651	0.002054	Name=RPL27
PF3D7_0611700.1	1376.04	871.771	165.051	804.287	1123.9	165.051	0.146854	-2.76755	0.000173781	0.00205898	Name=RPL39
PF3D7_0711700.1	149.938	172.55	8.83939	110.442	161.244	8.83939	0.0548217	-4.18911	0.000173986	0.00205898	Name=VAR
PF3D7_0212600.1	12.4126	6.38244	233.519	84.1047	9.39752	233.519	24.8231	4.63361	0.000176833	0.00208572	Name=SPATR
PF3D7_0525600.1	34.7088	2.55559	451.402	162.889	18.6322	451.402	24.1863	4.59612	0.000177173	0.00208572	RNA methyltransferase, putative
PF3D7_1452000.1	17.3466	14.0605	282.867	104.758	15.7036	282.867	18.0076	4.17053	0.000177706	0.00208653	Name=RON2
PF3D7_1317800.1	5054.1	5646.82	983.779	3894.9	5350.46	983.779	0.183869	-2.44325	0.000178248	0.00208745	Name=RPS19
PF3D7_1031400.2	1.24012	1.27738	134.46	45.6593	1.25875	134.46	106.833	6.73921	0.000180579	0.00210926	Name=OTU
PF3D7_1312100.1	6.1975	1.27787	178.039	61.8381	3.73768	178.039	47.4615	5.56869	0.000182493	0.00212609	GYF domain-containing protein, putative
PF3D7_1135100.1	680.665	862.39	110.478	551.178	771.528	110.478	0.143197	-2.80393	0.00018847	0.00219006	Name=PPM8
PF3D7_1426100.1	1293.11	1909.94	256.253	1153.1	1601.53	256.253	0.160008	-2.64379	0.000189543	0.00219684	Name=BTF3
PF3D7_0710200.1	144.954	143.173	1041.83	443.32	144.063	1041.83	7.23173	2.85434	0.000192816	0.00222903	conserved Plasmodium protein, unknown function
PF3D7_0424900.1	224.618	532.387	34.7141	263.906	378.502	34.7141	0.0917215	-3.4466	0.000194557	0.00224339	Plasmodium exported protein (PHISTa), unknown function
PF3D7_0728100.1	8.67117	5.11389	202.691	72.1586	6.89253	202.691	29.3745	4.87649	0.000195388	0.00224609	anaphase-promoting complex subunit 1, putative
PF3D7_0532100.1	23027.8	14704.7	3375.27	13702.6	18866.2	3375.27	0.178905	-2.48273	0.00019579	0.00224609	Name=ETRAMP5
PF3D7_1228300.1	101.621	21.7268	790.475	304.608	61.6739	790.475	12.809	3.67909	0.000200984	0.00229952	Name=NEK1
PF3D7_1447000.1	5295.05	4592.82	915.932	3601.27	4943.94	915.932	0.185264	-2.43235	0.00020147	0.00229952	40S ribosomal protein S5
PF3D7_1126200.1	3508.02	2834.43	568.689	2303.71	3171.23	568.689	0.179327	-2.47933	0.000205047	0.00233442	Name=RPS18
PF3D7_1239200.1	73.0997	20.4526	599.205	230.919	46.7761	599.205	12.8009	3.67818	0.000207805	0.00235655	Name=ApiAP2
PF3D7_1421200.1	4084.82	3876.66	737.011	2899.5	3980.74	737.011	0.185144	-2.43328	0.000208039	0.00235655	Name=RPS25
PF3D7_1148000.1	47.0942	10.2241	463.422	173.58	28.6592	463.422	16.1528	4.01371	0.000212995	0.00240663	serine/threonine protein kinase, putative
PF3D7_0717700.1	3451.31	5285.57	765.662	3167.52	4368.44	765.662	0.175273	-2.51233	0.000215447	0.00242824	serine--tRNA ligase, putative
PF3D7_0903900.1	2789.57	3329.81	554.274	2224.55	3059.69	554.274	0.181155	-2.46471	0.0002183	0.00244858	Name=RPL32
PF3D7_1424400.1	5433.39	5286.42	1013.22	3911.01	5359.91	1013.22	0.189038	-2.40325	0.000218342	0.00244858	60S ribosomal protein L7-3, putative
PF3D7_0517000.1	4034.7	4488.45	794.052	3105.73	4261.57	794.052	0.186329	-2.42408	0.00021894	0.00244918	60S ribosomal protein L12, putative
PF3D7_0419200.1	62.1437	77.7886	0	46.6441	69.9661	0	0.00165886	-9.23559	0.000233528	0.0026059	Name=GOT1
PF3D7_1443300.1	511.437	926.235	95.2446	510.972	718.836	95.2446	0.132503	-2.91591	0.000235587	0.00262237	Name=LSM5
PF3D7_0503400.1	83.1403	26.8122	633.069	247.674	54.9763	633.069	11.5091	3.5247	0.000236324	0.00262407	Name=ADF1
PF3D7_0503800.1	2282.59	1861.41	365.288	1503.09	2072	365.288	0.176297	-2.50392	0.000238561	0.00264238	Name=RPL31
PF3D7_0801300.1	7.46879	8.91602	208.133	74.8394	8.19241	208.133	25.412	4.66744	0.000239284	0.00264388	Name=WARP
PF3D7_0217800.1	2726.37	2382.06	463.66	1857.36	2554.22	463.66	0.181527	-2.46174	0.00024028	0.00264699	Name=RPS26
PF3D7_0501000.1	3603.18	3045.83	613.469	2420.83	3324.5	613.469	0.184529	-2.43808	0.000240743	0.00264699	Plasmodium exported protein, unknown function
PF3D7_0821700.1	2370.88	2348.68	428.536	1716.03	2359.78	428.536	0.1816	-2.46116	0.00024189	0.00265312	60S ribosomal protein L22, putative
PF3D7_0529800.1	60.7155	20.4511	510.797	197.321	40.5833	510.797	12.5775	3.65277	0.000244909	0.00267434	conserved Plasmodium protein, unknown function
PF3D7_0908200.1	7.43586	3.83407	184.99	65.4201	5.63496	184.99	32.781	5.03479	0.000245055	0.00267434	conserved Plasmodium protein, unknown function
PF3D7_0316800.1	4878.35	3984.57	829.35	3230.76	4431.46	829.35	0.18715	-2.41773	0.000245609	0.00267434	40S ribosomal protein S15A, putative
PF3D7_1416200.1	32.2122	20.4531	356.748	136.471	26.3327	356.748	13.5416	3.75932	0.000248195	0.00269597	Name=MCA3
PF3D7_1147300.1	90.4602	14.0594	746.925	283.815	52.2598	746.925	14.2819	3.83612	0.000251493	0.00271657	conserved Plasmodium protein, unknown function
PF3D7_1018700.1	2135.61	2178.81	390.173	1568.2	2157.21	390.173	0.18087	-2.46698	0.000251572	0.00271657	conserved Plasmodium protein, unknown function
PF3D7_0827600.1	28.5022	5.11235	343.469	125.694	16.8073	343.469	20.403	4.35071	0.000252096	0.00271657	conserved Plasmodium protein, unknown function
PF3D7_1024800.1	4936.41	5879.81	1028.55	3948.26	5408.11	1028.55	0.190186	-2.39451	0.000252508	0.00271657	Name=EXP3
PF3D7_1440100.1	24.7915	3.83343	321.981	116.869	14.3125	321.981	22.4558	4.48901	0.000253414	0.00271981	cohesin complex subunit, putative
PF3D7_0806300.1	3.71798	1.27801	147.108	50.7013	2.49799	147.108	58.699	5.87527	0.000256117	0.00274228	Name=FLP
PF3D7_0418000.1	9.91011	2.55691	201.427	71.298	6.23351	201.427	32.2314	5.0104	0.000263964	0.00281958	conserved Plasmodium protein, unknown function
PF3D7_0406400.1	460.56	414.822	54.907	310.096	437.691	54.907	0.125446	-2.99486	0.000269392	0.00287075	Name=cGLO2
PF3D7_0424700.1	7842.34	10217.8	1738.85	6599.65	9030.05	1738.85	0.192563	-2.3766	0.000276563	0.0029402	Name=FIKK4.2
PF3D7_0917400.1	2.47852	0	135.114	45.8641	1.23926	135.114	108.083	6.75599	0.000285052	0.0030233	conserved Plasmodium protein, unknown function
PF3D7_1461900.1	2399.7	2577.44	463.405	1813.52	2488.57	463.405	0.186214	-2.42497	0.000290603	0.00307492	valine--tRNA ligase, putative
PF3D7_0919200.1	1.24062	5.10798	157.171	54.5066	3.1743	157.171	49.681	5.63462	0.000292854	0.00309146	PPPDE peptidase, putative
PF3D7_0418100.1	780.75	920.189	134.482	611.807	850.47	134.482	0.158128	-2.66083	0.000303098	0.00319179	Name=SOC1
PF3D7_1104900.1	22.3033	10.2257	283.496	105.342	16.2645	283.496	17.4137	4.12215	0.000303845	0.00319179	calcium/calmodulin-dependent protein kinase, putative
PF3D7_1102800.1	23351.1	56351.2	6424.86	28709	39851.1	6424.86	0.161222	-2.63288	0.000304487	0.00319179	Name=ETRAMP11.2
PF3D7_1331400.1	1.24193	2.55192	133.152	45.6486	1.89693	133.152	70.3526	6.13653	0.000307366	0.00321447	CPW-WPC family protein
PF3D7_0622200.1	581.573	687.271	92.7982	453.881	634.422	92.7982	0.146274	-2.77325	0.000308477	0.00321861	radical SAM protein, putative
PF3D7_1425300.1	32.2937	1.27586	425.318	152.963	16.7848	425.318	25.2993	4.66103	0.00031492	0.00327805	conserved Plasmodium protein, unknown function
PF3D7_1029900.1	12.3925	5.11227	215.93	77.8115	8.7524	215.93	24.6343	4.6226	0.000316093	0.00327805	ORC3 domain-containing protein, putative
PF3D7_0411900.1	39.6501	17.895	380.732	146.092	28.7725	380.732	13.2233	3.72501	0.000316361	0.00327805	DNA polymerase alpha catalytic subunit A
PF3D7_0913800.1	2.49046	5.09352	157.664	55.0826	3.79199	157.664	41.6347	5.37971	0.000317406	0.00328132	conserved Plasmodium protein, unknown function
PF3D7_1116700.1	6233.4	3467.64	851.644	3517.56	4850.52	851.644	0.175577	-2.50982	0.000318962	0.00328985	Name=DPAP1
PF3D7_1341800.1	0	0	89.6379	29.8793	0	89.6379	387.169	8.59682	0.000320296	0.00329604	Name=IMC1k
PF3D7_0207000.1	86.8318	6.38561	809.867	301.028	46.6087	809.867	17.3624	4.11789	0.000322337	0.00330947	Name=MSP4
PF3D7_1338200.1	3462.49	4745.4	775.195	2994.36	4103.95	775.195	0.188891	-2.40437	0.000325868	0.0033381	Name=RPL6
PF3D7_0726200.1	1514.71	567.362	135.738	739.272	1041.04	135.738	0.130382	-2.93918	0.000332078	0.00339399	Name=FIKK7.1
PF3D7_0207400.1	11.1579	3.833	204.545	73.1787	7.49543	204.545	27.2395	4.76763	0.000337715	0.00344377	Name=SERA7
PF3D7_1426300.1	1.24031	1.27723	122.462	41.6598	1.25877	122.462	97.2972	6.60433	0.000339968	0.0034589	dynein intermediate chain, putative
PF3D7_1003500.1	2917.4	2961.44	567.539	2148.79	2939.42	567.539	0.193079	-2.37274	0.000346215	0.00351451	40S ribosomal protein S20e, putative
PF3D7_1436300.1	8671.14	6724.59	1521.03	5638.92	7697.87	1521.03	0.197591	-2.33941	0.00035047	0.00354769	Name=PTEX150
PF3D7_0731300.1	1330.42	1547.12	256.306	1044.61	1438.77	256.306	0.178144	-2.48888	0.000351061	0.00354769	Name=PfG174
PF3D7_0625400.1	460.173	675.637	78.9051	404.905	567.905	78.9051	0.138945	-2.84741	0.000354908	0.00357852	conserved Plasmodium protein, unknown function
PF3D7_1009700.1	3.71842	19.1684	263.272	95.3862	11.4434	263.272	23.0508	4.52675	0.000361431	0.00363263	tubulin--tyrosine ligase, putative
PF3D7_1427100.1	3016.73	4612.09	707.748	2778.86	3814.41	707.748	0.185548	-2.43014	0.000361889	0.00363263	lipase, putative
PF3D7_0406100.1	3318.53	2462.11	543.476	2108.04	2890.32	543.476	0.188032	-2.41095	0.000363454	0.00364021	V-type proton ATPase subunit B
PF3D7_0307100.1	3226.6	2540.18	548.282	2105.02	2883.39	548.282	0.190151	-2.39478	0.000364728	0.00364485	Name=RPS12
PF3D7_1238600.1	6.19954	0	172.343	59.5143	3.09977	172.343	55.2981	5.78916	0.000366387	0.00365331	Name=NSM
PF3D7_0706400.1	2685.4	2932.67	543.438	2053.83	2809.03	543.438	0.193462	-2.36988	0.000369805	0.00367923	Name=RPL37
PF3D7_1211700.1	131.403	26.8328	888.907	349.047	79.1179	888.907	11.2296	3.48923	0.000373156	0.00370438	Name=MCM5
PF3D7_0532800.1	97.1661	66.1966	0.630591	54.6644	81.6813	0.630591	0.00771988	-7.01721	0.000378167	0.00374585	#N/A
PF3D7_1428900.1	39.6576	10.2242	380.715	143.532	24.9409	380.715	15.2482	3.93057	0.000381952	0.00377503	conserved Plasmodium protein, unknown function
PF3D7_1202900.1	3805.19	3051.36	667.231	2507.93	3428.28	667.231	0.194625	-2.36123	0.000391689	0.00386278	Name=HMGB1
PF3D7_1428300.1	1213.2	1793.03	262.589	1089.61	1503.12	262.589	0.174699	-2.51705	0.000400073	0.00393682	proliferation-associated protein 2g4, putative
PF3D7_0919400.1	18.6033	1.27731	275.859	98.58	9.9403	275.859	27.6847	4.79101	0.000411115	0.00403665	Name=PDI-Trans
PF3D7_0612900.1	2843.42	3681.6	633.173	2386.06	3262.51	633.173	0.194077	-2.3653	0.000412864	0.00404499	Name=NOG1
PF3D7_1351600.1	8.68697	3.83009	181.775	64.7641	6.25853	181.775	29.0009	4.85802	0.000416253	0.00406932	Name=GK
PF3D7_0819800.1	9.91646	11.5004	216.549	79.3218	10.7085	216.549	20.2269	4.3382	0.000417318	0.00407089	conserved Plasmodium protein, unknown function
PF3D7_0510100.1	42.1237	17.8965	379.479	146.5	30.0101	379.479	12.6361	3.65947	0.000429043	0.0041762	KH domain-containing protein, putative
PF3D7_0406200.1	5123.99	3620.14	21730.4	10158.2	4372.07	21730.4	4.97026	2.31332	0.000431497	0.00419102	Name=Pfs16
PF3D7_1439900.1	2985.42	3627.48	653.277	2422.06	3306.45	653.277	0.197578	-2.33951	0.000437169	0.00423423	Name=TIM
PF3D7_1441200.1	2601.4	2033.82	442.535	1692.58	2317.61	442.535	0.190944	-2.38878	0.000437829	0.00423423	60S ribosomal protein L1, putative
PF3D7_0314700.1	42.1347	8.94646	394.608	148.563	25.5406	394.608	15.4328	3.94792	0.00043977	0.00424387	Name=RNF1
PF3D7_0527000.1	311.132	90.7251	1637.05	679.637	200.928	1637.05	8.14568	3.02603	0.000441775	0.0042541	Name=MCM3
PF3D7_1012400.1	15167.5	8885.72	2300.28	8784.5	12026.6	2300.28	0.191266	-2.38635	0.000449299	0.0043173	Name=HGPRT
PF3D7_1030200.1	16.1201	8.9423	234.837	86.6332	12.5312	234.837	18.725	4.2269	0.000450522	0.00431982	Name=CLAMP
PF3D7_1364100.1	13.6398	3.83247	214.637	77.3698	8.73615	214.637	24.5233	4.61608	0.000454687	0.00435049	Name=P92
PF3D7_0321700.1	9.91293	15.3381	232.351	85.8675	12.6255	232.351	18.4149	4.2028	0.000458436	0.00437704	conserved Plasmodium protein, unknown function
PF3D7_1401600.1	1239.83	2072.29	288.506	1200.21	1656.06	288.506	0.174216	-2.52105	0.000460428	0.00438675	Plasmodium exported protein (PHISTb), unknown function
PF3D7_1473400.1	0	2.55555	126.266	42.9405	1.27778	126.266	99.6437	6.63871	0.000463859	0.0044101	conserved protein, unknown function
PF3D7_1412500.1	1616.52	983.289	220.924	940.243	1299.9	220.924	0.169951	-2.55681	0.000468888	0.00444058	Name=ACT2
PF3D7_1022400.1	6640.73	5165.07	1198.73	4334.84	5902.9	1198.73	0.203075	-2.29992	0.00046904	0.00444058	Name=SRSF4
PF3D7_1423300.1	2.47976	12.7757	209.591	74.9488	7.62774	209.591	27.5424	4.78358	0.000471957	0.0044588	Name=PP7
PF3D7_0524000.1	3774.44	5922.96	934.452	3543.95	4848.7	934.452	0.192724	-2.37539	0.0004736	0.00446494	Name=KASbeta
PF3D7_0304400.1	2614.29	3305.92	583.156	2167.79	2960.1	583.156	0.197007	-2.34368	0.000474922	0.00446736	Name=RPL44
PF3D7_1221000.1	18.5845	3.83488	249.406	90.6085	11.2097	249.406	22.2063	4.4729	0.000476459	0.00446736	Name=SET10
PF3D7_0801000.1	10598	7127.81	1767.85	6497.9	8862.92	1767.85	0.199465	-2.32579	0.000476836	0.00446736	Plasmodium exported protein (PHISTc)
PF3D7_0414700.1	29.7602	8.94231	311.223	116.642	19.3512	311.223	16.0648	4.00583	0.000482883	0.0045146	GTP-binding protein, putative
PF3D7_0618000.1	2.47904	7.66714	168.568	59.5715	5.07309	168.568	33.3048	5.05766	0.000485743	0.00453193	conserved Plasmodium membrane protein, unknown function
PF3D7_0505400.1	13.6395	0	248.097	87.2453	6.81977	248.097	36.2587	5.18025	0.000491529	0.00457641	conserved protein, unknown function
PF3D7_1413400.1	7.44348	1.27702	167.272	58.6641	4.36025	167.272	38.2403	5.25702	0.000503394	0.00467719	30S ribosomal protein S9, putative
PF3D7_1354500.1	1777.55	1053.63	244.286	1025.16	1415.59	244.286	0.172565	-2.53479	0.000506947	0.0047005	Name=ADSS
PF3D7_1414300.1	5037.18	3805.53	891.628	3244.78	4421.35	891.628	0.201664	-2.30998	0.000508573	0.00470587	60S ribosomal protein L10, putative
PF3D7_1425800.1	2.47916	7.66685	167.304	59.1499	5.07301	167.304	33.055	5.0468	0.000513976	0.00474609	conserved Plasmodium protein, unknown function
PF3D7_1409200.2	3.75012	1.26963	133.578	46.1992	2.50988	133.578	53.1355	5.7316	0.000524846	0.00483655	conserved Plasmodium protein, unknown function
PF3D7_1206500.1	3.72061	6.38659	160.34	56.8157	5.0536	160.34	31.7649	4.98936	0.000532055	0.00488636	Tat binding protein 1(TBP-1)-interacting protein, putative
PF3D7_0402300.1	3.71676	28.1232	317.601	116.48	15.92	317.601	19.9843	4.32079	0.000532425	0.00488636	Name=RH1
PF3D7_1203000.1	63.2173	34.5014	472.872	190.197	48.8593	472.872	9.67454	3.27419	0.000533655	0.00488767	Name=ORC1
PF3D7_1200600.1	652.881	1260.48	149.647	687.668	956.679	149.647	0.156429	-2.67642	0.000538302	0.00492021	Name=VAR2CSA
PF3D7_0408600.1	7.44031	1.27744	165.395	58.0375	4.35887	165.395	37.8206	5.2411	0.000545947	0.00497997	Name=SIAP1
PF3D7_1358800.1	2653.16	3470.18	612.167	2245.17	3061.67	612.167	0.199947	-2.32231	0.00054898	0.00499749	Name=RPS15
PF3D7_1461700.1	1.24232	0	114.843	38.6951	0.621158	114.843	182.766	7.51386	0.000564149	0.00512521	conserved Plasmodium protein, unknown function
PF3D7_0424200.1	9.9143	26.8388	286.642	107.798	18.3766	286.642	15.6144	3.9648	0.000570591	0.00517328	Name=RH4
PF3D7_0729400.1	1963.86	1621.8	348.429	1311.36	1792.83	348.429	0.194345	-2.36331	0.000575397	0.00520636	ribosome biogenesis protein BRX1, putative
PF3D7_0305600.1	34.7156	8.94322	333.328	125.662	21.8294	333.328	15.2526	3.93098	0.000584305	0.00527634	Name=APE1
PF3D7_1142500.1	1238.91	890.829	188.614	772.783	1064.87	188.614	0.177123	-2.49718	0.000593355	0.00534733	Name=RPL28
PF3D7_0915000.1	8.6854	1.27687	174.209	61.3903	4.98114	174.209	34.8669	5.12379	0.000597931	0.00537779	Name=NDH2
PF3D7_1142600.1	2657.85	3084.25	588.004	2110.03	2871.05	588.004	0.204806	-2.28767	0.000600853	0.00539328	60S ribosomal protein L35ae, putative
PF3D7_0608700.1	3734.05	2878.65	673.615	2428.77	3306.35	673.615	0.203733	-2.29525	0.000605612	0.00542517	Name=CCT6
PF3D7_1369300.1	0	1.27722	112.362	37.8796	0.63861	112.362	178.077	7.47635	0.00063727	0.00569743	conserved Plasmodium protein, unknown function
PF3D7_0502400.1	781.36	1919.75	209.576	970.229	1350.55	209.576	0.155183	-2.68796	0.000640794	0.00571756	Name=MSP8
PF3D7_0424100.1	3.72175	1.27702	129.399	44.7992	2.49939	129.399	51.6217	5.68991	0.000647981	0.00577024	Name=RH5
PF3D7_0813100.1	6.19878	5.11068	160.354	57.221	5.65473	160.354	28.3457	4.82506	0.000657793	0.00584604	conserved Plasmodium protein, unknown function
PF3D7_0932000.1	19.8801	2.55102	254.917	92.4494	11.2156	254.917	22.6881	4.50387	0.000660794	0.00586113	conserved Plasmodium protein, unknown function
PF3D7_1468400.1	2.47999	1.27748	118.681	40.813	1.87874	118.681	63.0298	5.97796	0.000667144	0.0059058	Name=D13
PF3D7_0703700.1	1150.8	984.075	197.538	777.47	1067.44	197.538	0.185058	-2.43395	0.000670683	0.00592546	conserved protein, unknown function
PF3D7_0813400.1	5844.39	6435.24	1330.23	4536.62	6139.82	1330.23	0.216658	-2.20651	0.000674373	0.00594638	conserved protein, unknown function
PF3D7_1407800.1	3350.72	2974.65	664.158	2329.84	3162.68	664.158	0.209998	-2.25155	0.000681119	0.00599411	Name=PM4
PF3D7_1247800.1	2.48092	1.27712	118.04	40.5993	1.87902	118.04	62.6829	5.97	0.000691638	0.0060748	Name=DPAP2
PF3D7_1019500.2	23.5545	2.55541	281.568	102.559	13.055	281.568	21.5265	4.42804	0.000696278	0.00610363	TMEM94 domain-containing protein, putative
PF3D7_0716200.1	660.873	1198.34	153.405	670.873	929.607	153.405	0.165027	-2.59923	0.000699	0.00611557	PDCD2 domain-containing protein, putative
PF3D7_1123900.1	2030.61	1808	388.726	1409.11	1919.31	388.726	0.202534	-2.30376	0.000702825	0.00613709	Name=SNU13
PF3D7_1130500.1	14.8758	7.66653	212.757	78.4331	11.2712	212.757	18.8584	4.23714	0.000710909	0.00619566	Name=COG2
PF3D7_1141400.1	19.8586	3.8297	244.884	89.5241	11.8441	244.884	20.6409	4.36744	0.00071531	0.00621172	Name=PIGH
PF3D7_1407100.1	3474.86	2511.91	611.647	2199.47	2993.38	611.647	0.204332	-2.29101	0.000715515	0.00621172	Name=NOP1
PF3D7_1401100.1	1247.24	7079.36	502.521	2943.04	4163.3	502.521	0.120704	-3.05045	0.000718751	0.00622779	DnaJ protein, putative
PF3D7_1130200.1	7456.72	6986.49	1588.85	5344.02	7221.6	1588.85	0.220014	-2.18434	0.000723511	0.00625698	Name=PfP0
PF3D7_0809400.1	16.1201	6.38738	217.161	79.8896	11.2537	217.161	19.2731	4.26852	0.000732394	0.00630759	conserved protein, unknown function
PF3D7_1401900.1	2.48162	2.55368	123.713	42.9159	2.51765	123.713	49.1417	5.61888	0.000733554	0.00630759	conserved protein, unknown function
PF3D7_0613600.1	28.509	7.66712	289.154	108.443	18.0881	289.154	15.9661	3.99694	0.000733571	0.00630759	conserved Plasmodium protein, unknown function
PF3D7_0316200.1	18.5861	2.55642	240.562	87.2347	10.5713	240.562	22.7071	4.50507	0.000748195	0.00642106	conserved Plasmodium protein, unknown function
PF3D7_1445400.1	2211.66	2804.55	517.681	1844.63	2508.1	517.681	0.206405	-2.27645	0.000754427	0.00646043	Name=CLK1
PF3D7_0213100.1	1347.38	694.658	169.793	737.276	1021.02	169.793	0.166294	-2.58819	0.000755656	0.00646043	Name=SIS1
PF3D7_0823100.1	218.267	328.281	30.932	192.493	273.274	30.932	0.113197	-3.1431	0.000769178	0.00656251	RWD domain-containing protein, putative
PF3D7_0308700.1	3.72182	0	128.767	44.163	1.86091	128.767	68.7496	6.10328	0.000772517	0.00656251	conserved protein, unknown function
PF3D7_0719700.1	2393.33	2883.15	552.366	1942.95	2638.24	552.366	0.209371	-2.25587	0.000773269	0.00656251	Name=RPS10
PF3D7_1425900.1	634.336	497.799	90.8813	407.672	566.067	90.8813	0.160546	-2.63894	0.000773433	0.00656251	conserved Plasmodium protein, unknown function
PF3D7_0113700.1	1044.21	1301.62	223.468	856.435	1172.92	223.468	0.190525	-2.39195	0.000779282	0.00659968	Name=HSP40
PF3D7_1123400.1	3460.84	2795.12	660.954	2305.64	3127.98	660.954	0.211303	-2.24261	0.000781114	0.00660276	Name=ERF3
PF3D7_0831300.1	64.4553	38.3356	458.985	187.259	51.3954	458.985	8.92762	3.15828	0.000783478	0.00661032	Name=GEXP13
PF3D7_0414000.1	105.361	35.7795	633.864	258.335	70.5702	633.864	8.97798	3.16639	0.000791682	0.00666703	Name=SMC3
PF3D7_1341300.1	4153.58	2930.03	737.201	2606.94	3541.81	737.201	0.208142	-2.26436	0.000794602	0.00667911	60S ribosomal protein L18-2, putative
PF3D7_0628300.1	365.752	145.647	1658.43	723.278	255.7	1658.43	6.48489	2.69708	0.000808674	0.0067722	Name=CEPT
PF3D7_0320400.1	18.5844	10.2264	232.358	87.0564	14.4054	232.358	16.1175	4.01056	0.000808688	0.0067722	Name=Cap380
PF3D7_1325100.1	4751.49	5598.08	1133.8	3827.79	5174.79	1133.8	0.219101	-2.19033	0.000812758	0.00678209	phosphoribosylpyrophosphate synthetase
PF3D7_0209500.1	0	1.27634	107.289	36.1883	0.638169	107.289	170.029	7.40964	0.00081307	0.00678209	conserved Plasmodium protein, unknown function
PF3D7_1105400.1	4444.51	4307.4	960.796	3237.57	4375.95	960.796	0.219563	-2.18729	0.000814394	0.00678209	Name=RPS4
PF3D7_1114900.1	1.23905	3.83468	125.648	43.574	2.53687	125.648	49.6876	5.63482	0.000818634	0.00680014	filamin domain-containing protein, putative
PF3D7_1249100.1	1525.04	1430	297.285	1084.11	1477.52	297.285	0.201205	-2.31326	0.000819585	0.00680014	conserved protein, unknown function
PF3D7_0314400.1	685.884	567.097	105.418	452.8	626.49	105.418	0.168266	-2.57118	0.000824626	0.00682936	Name=PPP6
PF3D7_0724800.1	22.328	5.10852	251.861	93.0992	13.7182	251.861	18.3323	4.19632	0.000836429	0.0069017	kelch domain-containing protein, putative
PF3D7_0419400.1	4.95618	2.55646	137.645	48.3858	3.75632	137.645	36.582	5.19306	0.000837467	0.0069017	conserved Plasmodium protein, unknown function
PF3D7_1440900.1	0	0	76.35	25.45	0	76.35	329.707	8.36504	0.000837965	0.0069017	conserved Plasmodium protein, unknown function
PF3D7_0309500.1	2859.16	3384.29	671.07	2304.84	3121.73	671.07	0.214969	-2.2178	0.000854168	0.00702229	Name=AS
PF3D7_1445200.1	1668.5	2926.15	443.195	1679.28	2297.33	443.195	0.192921	-2.37392	0.000856307	0.00702646	Name=MAK5
PF3D7_1312500.1	7.44173	2.5545	154.656	54.8841	4.99812	154.656	30.8787	4.94854	0.0008578	0.00702646	conserved Plasmodium protein, unknown function
PF3D7_0304100.1	0	1.27749	106.056	35.7778	0.638745	106.056	168.064	7.39286	0.000862258	0.00704851	Name=IMC1e
PF3D7_1124900.1	2069.37	2151.71	445.002	1555.36	2110.54	445.002	0.210848	-2.24573	0.000863627	0.00704851	Name=RPL35
PF3D7_1227600.1	68.1692	5.11168	570.741	214.674	36.6404	570.741	15.562	3.95996	0.000873887	0.00711933	Name=SPC24
PF3D7_0213700.1	424.903	210.472	37.2287	224.201	317.687	37.2287	0.117179	-3.09321	0.000882783	0.00717257	conserved protein, unknown function
PF3D7_0723800.1	6.19522	2.55646	145.222	51.3244	4.37584	145.222	33.1205	5.04965	0.000883613	0.00717257	conserved Plasmodium protein, unknown function
PF3D7_1246200.1	389.305	68.9913	1986.72	815.004	229.148	1986.72	8.66826	3.11574	0.000885642	0.00717609	Name=ACT1
PF3D7_1327400.1	7.44535	3.83033	156.532	55.9358	5.63784	156.532	27.7296	4.79335	0.00088893	0.00718978	conserved Plasmodium protein, unknown function
PF3D7_1018200.1	22.3042	15.3381	255.713	97.785	18.8211	255.713	13.5807	3.76349	0.000901415	0.00727609	Name=PPP8
PF3D7_1103800.1	126.362	80.5385	710.982	305.961	103.45	710.982	6.87143	2.78061	0.000904604	0.00727609	Name=NOT1
PF3D7_1019600.1	8.67666	1.27785	164.149	58.0344	4.97726	164.149	32.8758	5.03895	0.00090543	0.00727609	conserved Plasmodium protein, unknown function
PF3D7_1307500.1	0	2.55234	113.595	38.7158	1.27617	113.595	89.6595	6.48639	0.000906074	0.00727609	conserved Plasmodium protein, unknown function
PF3D7_1457300.1	1386.01	2041.76	340.28	1256.02	1713.89	340.28	0.198546	-2.33245	0.000911377	0.00730564	MA3 domain-containing protein, putative
PF3D7_1332500.1	514.722	673.145	99.0495	428.972	593.934	99.0495	0.166772	-2.58405	0.000919426	0.00735705	SAM-dependent RNA methyltransferase, putative
PF3D7_1036000.1	4.96147	6.38594	153.391	54.9129	5.67371	153.391	27.049	4.7575	0.000924095	0.00738127	Name=MSP11
PF3D7_0411000.1	454.848	624.93	87.1276	388.969	539.889	87.1276	0.161386	-2.63142	0.000945675	0.00754025	conserved Plasmodium protein, unknown function
PF3D7_0210600.1	2.48231	5.10628	135.696	47.7616	3.79429	135.696	35.8208	5.16273	0.00095427	0.00759532	Name=CERLI1
PF3D7_0811400.1	4105.58	4541.25	965.305	3204.05	4323.42	965.305	0.223274	-2.16311	0.000956224	0.00759742	conserved protein, unknown function
PF3D7_0830400.1	2569.88	1866.65	461.391	1632.64	2218.27	461.391	0.207995	-2.26538	0.000961169	0.00762324	CRA domain-containing protein, putative
PF3D7_1239800.1	7.43238	10.2278	180.591	66.0837	8.83011	180.591	20.4628	4.35493	0.000963701	0.00762986	conserved Plasmodium protein, unknown function
PF3D7_0922600.1	1051.87	1397.21	240.5	896.525	1224.54	240.5	0.196404	-2.34811	0.000988492	0.00780644	glutamine synthetase, putative
PF3D7_1402200.1	53.3827	26.803	392.55	157.578	40.0928	392.55	9.78685	3.29085	0.000989475	0.00780644	Name=ApiCOX19
PF3D7_0316300.2	69.5741	6.37798	548.967	208.306	37.9761	548.967	14.4442	3.85241	0.000993089	0.00782122	Name=PPase
PF3D7_1331500.1	7.44036	6.38716	162.869	58.899	6.91376	162.869	23.5506	4.55769	0.000996069	0.0078262	conserved Plasmodium protein, unknown function
PF3D7_1313500.1	1.23932	0	102.913	34.7173	0.61966	102.913	163.89	7.35658	0.0009972	0.0078262	conserved Plasmodium membrane protein, unknown function
PF3D7_1224100.1	11.1653	2.55403	177.371	63.6967	6.85967	177.371	25.8013	4.68937	0.00100508	0.00787432	conserved protein, unknown function
PF3D7_1006200.1	2945.99	1857.66	489.789	1764.48	2401.82	489.789	0.203922	-2.29391	0.0010095	0.00789515	Name=ALBA3
PF3D7_1365900.1	4837.43	3637.85	931.541	3135.61	4237.64	931.541	0.219825	-2.18557	0.00102219	0.00798054	ubiquitin-60S ribosomal protein L40
PF3D7_0508000.1	19.8522	10.215	231.016	87.0279	15.0336	231.016	15.3551	3.94065	0.00102588	0.00799548	Name=P38
PF3D7_1357900.1	972.015	417.376	105.396	498.262	694.695	105.396	0.151709	-2.72062	0.00104085	0.0080981	pyrroline-5-carboxylate reductase, putative
PF3D7_1006800.1	4622.87	4533.66	1040.35	3398.96	4578.26	1040.35	0.227237	-2.13773	0.00104842	0.00814294	Name=GBP2
PF3D7_0924600.1	6.19548	6.39095	155.954	56.1801	6.29322	155.954	24.7827	4.63126	0.00105043	0.00814443	conserved Plasmodium protein, unknown function
PF3D7_0927300.1	11.1614	5.10944	177.386	64.5522	8.1354	177.386	21.7773	4.44475	0.00105405	0.00815846	Name=FH
PF3D7_1140400.1	2.48641	0	109.776	37.4209	1.24321	109.776	87.7188	6.45481	0.00108369	0.00836576	conserved Plasmodium protein, unknown function
PF3D7_1442200.1	11.1575	8.94388	186.87	68.9904	10.0507	186.87	18.5864	4.21617	0.00108455	0.00836576	Name=YihA2
PF3D7_1309100.1	6590.65	6445.67	1507.1	4847.81	6518.16	1507.1	0.231216	-2.11269	0.00108901	0.00838572	60S ribosomal protein L24, putative
PF3D7_0507300.1	0	2.55539	109.849	37.4682	1.2777	109.849	86.6537	6.43719	0.00111106	0.0085409	Name=SOPT
PF3D7_1247900.1	518.852	726.316	107.292	450.82	622.584	107.292	0.172338	-2.53668	0.00111714	0.00857299	Name=UTP11
PF3D7_1027800.1	5252.02	5286.06	1214.49	3917.52	5269.04	1214.49	0.230496	-2.11719	0.00112118	0.00858932	Name=RPL3
PF3D7_1333400.1	417.595	768.974	94.6414	427.07	593.284	94.6414	0.159528	-2.64812	0.00113235	0.0086602	AMMECR1 domain-containing protein, putative
PF3D7_0811600.1	8.67717	3.83339	158.464	56.9917	6.25528	158.464	25.2949	4.66078	0.00114494	0.00873199	conserved protein, unknown function
PF3D7_1420700.1	6792.33	6271.49	1517.19	4860.34	6531.91	1517.19	0.232274	-2.1061	0.00114563	0.00873199	Name=P113
PF3D7_1136000.1	1.23889	2.55671	109.235	37.6769	1.8978	109.235	57.6995	5.85049	0.00115415	0.00878211	conserved Plasmodium protein, unknown function
PF3D7_1012600.1	1139.6	2092.45	311.22	1181.09	1616.03	311.22	0.192588	-2.37641	0.00117408	0.00891864	Name=GMPS
PF3D7_0206700.1	419.073	314.287	1829.51	854.29	366.68	1829.51	4.98917	2.3188	0.00117995	0.00894815	Name=ADSL
PF3D7_1311900.1	2724.89	1953.61	501.898	1726.8	2339.25	501.898	0.214554	-2.22059	0.00119241	0.00902736	Name=vapA
PF3D7_1410600.1	4786.82	4105.08	1018.93	3303.61	4445.95	1018.93	0.229182	-2.12543	0.00119979	0.00905853	Name=eIF2gamma
PF3D7_1017100.1	9.9216	1.27732	167.284	59.4943	5.59946	167.284	29.7884	4.89668	0.00120055	0.00905853	Name=RON12
PF3D7_0723300.1	9.91965	0	181.811	63.9103	4.95982	181.811	36.5173	5.19051	0.00120401	0.00906942	conserved protein, unknown function
PF3D7_1416600.1	2.47782	1.27834	107.972	37.2427	1.87808	107.972	57.3609	5.842	0.00121889	0.00915397	conserved Plasmodium protein, unknown function
PF3D7_1404800.1	3568.26	4048.53	870.638	2829.14	3808.39	870.638	0.228611	-2.12903	0.00121931	0.00915397	conserved Plasmodium protein, unknown function
PF3D7_0511800.1	1799.54	2013.05	416	1409.53	1906.29	416	0.218225	-2.19611	0.00123122	0.00922803	Name=INO1
PF3D7_0624000.1	6284.32	3906.53	1108.53	3766.46	5095.42	1108.53	0.217554	-2.20055	0.00124097	0.00928307	Name=HK
PF3D7_0730800.1	6690.39	7088.25	1621.1	5133.25	6889.32	1621.1	0.235307	-2.08738	0.0012427	0.00928307	Plasmodium exported protein, unknown function
PF3D7_1318400.1	90.4738	56.231	539.813	228.839	73.3524	539.813	7.35746	2.87921	0.00124548	0.0092884	Name=SMC2
PF3D7_1449200.1	4.9694	3.8269	134.403	47.7332	4.39815	134.403	30.5429	4.93276	0.0012735	0.00947541	conserved Plasmodium protein, unknown function
PF3D7_0516800.1	42.1258	8.94791	339.064	130.046	25.5368	339.064	13.2631	3.72934	0.00127477	0.00947541	Name=ApiAP2
PF3D7_1417800.1	126.441	15.3334	784.112	308.629	70.8872	784.112	11.0553	3.46667	0.001305	0.0096841	Name=MCM2
PF3D7_0102900.1	2880.6	2907.48	660.95	2149.68	2894.04	660.95	0.228384	-2.13047	0.00130904	0.00969812	aspartate--tRNA ligase
PF3D7_0419800.1	247.007	514.43	51.753	271.063	380.719	51.753	0.135944	-2.87891	0.00132165	0.00977355	60S ribosomal protein L7ae/L30e, putative
PF3D7_0405200.1	104.165	66.4264	590.875	253.822	85.2957	590.875	6.92603	2.79203	0.00132357	0.00977355	Name=MAg-1
PF3D7_0316500.1	16.1179	3.83282	200.123	73.358	9.97535	200.123	20.0266	4.32385	0.0013401	0.00987939	Name=NUF2
PF3D7_1129300.1	4.95703	5.11225	138.902	49.6571	5.03464	138.902	27.591	4.78612	0.00135822	0.00999656	conserved Plasmodium protein, unknown function
PF3D7_1010600.1	3099.12	3804	790.346	2564.49	3451.56	790.346	0.228984	-2.12668	0.00136691	0.0100441	Name=eIF2beta
PF3D7_0923900.1	1206.16	1247.4	258.782	904.114	1226.78	258.782	0.210945	-2.24506	0.00137415	0.0100808	Name=PABP2
PF3D7_0411800.1	22.3039	8.94728	231.721	87.6572	15.6256	231.721	14.8145	3.88893	0.00138947	0.0101767	conserved Plasmodium protein, unknown function
PF3D7_0630300.1	26.0173	5.11332	255.722	95.6177	15.5653	255.722	16.4042	4.03599	0.00139234	0.0101811	DNA polymerase epsilon catalytic subunit A, putative
PF3D7_1414800.1	1000.6	930.459	196.276	709.111	965.528	196.276	0.203283	-2.29844	0.00140672	0.0102695	Name=SMB1
PF3D7_1406600.1	27.2648	5.11209	262.649	98.3418	16.1884	262.649	16.2007	4.01798	0.00141081	0.0102827	Name=ClpC
PF3D7_0220200.1	4132.4	2382.73	692.539	2402.56	3257.56	692.539	0.212592	-2.23384	0.00141722	0.0103127	Plasmodium exported protein, unknown function
PF3D7_0504800.1	29.7296	8.94934	267.729	102.136	19.3395	267.729	13.8282	3.78954	0.00142904	0.0103819	conserved Plasmodium protein, unknown function
PF3D7_0705300.1	16.1185	1.27757	210.222	75.8728	8.69802	210.222	24.1103	4.59158	0.00143291	0.0103932	Name=ORC2
PF3D7_0219200.1	3100.45	2237.02	595.63	1977.7	2668.74	595.63	0.223187	-2.16368	0.0014682	0.010632	Name=RPS30
PF3D7_0315600.1	4.96115	1.27725	123.725	43.3211	3.1192	123.725	39.546	5.30546	0.00147737	0.0106813	zinc finger protein, putative
PF3D7_1025500.1	6.19368	1.27848	133.233	46.9017	3.73608	133.233	35.5443	5.15155	0.00148708	0.0107342	conserved Plasmodium protein, unknown function
PF3D7_0503300.1	1367.62	1977.64	356.681	1233.98	1672.63	356.681	0.213249	-2.22939	0.00149778	0.0107941	Name=SRSF12
PF3D7_0312400.1	190.897	43.4452	948.262	394.201	117.171	948.262	8.09015	3.01617	0.00150504	0.0108291	Name=GSK3
PF3D7_0620000.1	4.96698	0	128.108	44.3584	2.48349	128.108	51.3239	5.68156	0.00152032	0.0109161	Name=PIMMS43
PF3D7_0905200.1	453.635	684.965	99.1221	412.574	569.3	99.1221	0.174119	-2.52186	0.00152199	0.0109161	mitochondrial carrier protein, putative
PF3D7_0925700.1	1289.34	991.473	236.742	839.187	1140.41	236.742	0.207592	-2.26818	0.00152581	0.0109261	Name=HDAC1
PF3D7_1251500.1	687.034	1052.56	167.286	635.625	869.795	167.286	0.192333	-2.37832	0.00154234	0.0110269	Name=DRS1
PF3D7_1302800.1	2405.69	4123.24	705.052	2411.33	3264.46	705.052	0.21598	-2.21103	0.00154625	0.0110347	40S ribosomal protein S7, putative
PF3D7_0209800.1	6147.06	6019.19	1468.98	4545.08	6083.13	1468.98	0.241484	-2.05	0.00154834	0.0110347	Name=UAP56
PF3D7_0622800.1	2872.54	4482.23	820.788	2725.19	3677.39	820.788	0.223201	-2.16359	0.00155824	0.01108	leucine--tRNA ligase, putative
PF3D7_1128900.1	4.95994	0	127.52	44.1599	2.47997	127.52	51.1374	5.67631	0.00155962	0.01108	conserved protein, unknown function
PF3D7_0716800.1	967.933	1240.99	229.746	812.89	1104.46	229.746	0.208019	-2.26521	0.00157742	0.0111888	Name=EIF3I
PF3D7_0528300.1	1.23986	1.27759	94.695	32.4042	1.25872	94.695	75.2385	6.2334	0.00161861	0.0114628	conserved protein, unknown function
PF3D7_1019300.1	18.5852	38.3477	302.442	119.792	28.4664	302.442	10.6308	3.41018	0.00162495	0.0114762	zinc finger protein, putative
PF3D7_1460300.1	1253.34	1218.16	267.365	912.953	1235.75	267.365	0.216359	-2.2085	0.0016256	0.0114762	Name=RPL29
PF3D7_0920700.1	12.4015	6.38681	174.861	64.5497	9.39415	174.861	18.596	4.21692	0.00166442	0.0117318	CRAL/TRIO domain-containing protein, putative
PF3D7_0617200.1	4222.8	6643.87	1241.87	4036.18	5433.34	1241.87	0.228566	-2.12932	0.00167803	0.0117909	BFR1 domain-containing protein, putative
PF3D7_0314900.1	3.72133	1.27713	111.728	38.9088	2.49923	111.728	44.5822	5.47839	0.00168021	0.0117909	conserved Plasmodium membrane protein, unknown function
PF3D7_0508300.1	516.948	380.763	75.1273	324.279	448.856	75.1273	0.167371	-2.57888	0.00168066	0.0117909	Name=TPT
PF3D7_0311800.1	24.8088	2.55426	254.386	93.9164	13.6815	254.386	18.5615	4.21424	0.00168368	0.0117936	ATP synthase F0 subunit d-like protein, putative
PF3D7_0919000.1	3421.08	4161.07	900.693	2827.61	3791.08	900.693	0.237584	-2.07349	0.0017207	0.0120342	Name=NAPS
PF3D7_0106900.1	6.20026	2.55487	131.306	46.687	4.37757	131.306	29.9403	4.90402	0.00173877	0.0121417	Name=IspD
PF3D7_1226100.1	22.3303	11.4933	226.606	86.8099	16.9118	226.606	13.3902	3.7431	0.00176264	0.0122893	Name=HAD3
PF3D7_1231200.1	2.48187	3.83023	115.504	40.6055	3.15605	115.504	36.6362	5.1952	0.00177555	0.0123601	conserved Plasmodium protein, unknown function
PF3D7_0614500.1	5809.57	6825.58	1544.66	4726.6	6317.57	1544.66	0.244503	-2.03207	0.00179456	0.0124732	Name=RPL19
PF3D7_1206200.1	6386.8	9441.31	1878.27	5902.13	7914.05	1878.27	0.237335	-2.075	0.00183603	0.0127417	Name=EIF3C
PF3D7_1134700.1	1568.97	1810.96	384.502	1254.81	1689.96	384.502	0.227523	-2.13592	0.00184367	0.012775	Name=RPA2
PF3D7_0934800.1	8.68284	24.266	230.401	87.7832	16.4744	230.401	13.9993	3.80728	0.00189052	0.0130795	Name=PKAc
PF3D7_1304900.1	522.612	488.865	92.1436	367.874	505.739	92.1436	0.182195	-2.45644	0.00190706	0.0131737	Name=RPB11
PF3D7_0529400.1	178.451	30.6738	904.76	371.295	104.562	904.76	8.64939	3.1126	0.00192067	0.0132473	conserved Plasmodium protein, unknown function
PF3D7_1037000.1	34.6943	15.3384	278.445	109.492	25.0164	278.445	11.1227	3.47544	0.00192843	0.0132802	Name=REV3
PF3D7_0807900.1	771.822	777.567	158.426	569.272	774.694	158.426	0.204502	-2.28981	0.00193134	0.0132802	Name=TyrRS
PF3D7_1345100.1	679.48	485.384	107.858	424.241	582.432	107.858	0.185182	-2.43299	0.00194215	0.0133299	Name=TRX2
PF3D7_0525200.1	75.5864	72.8558	495.009	214.484	74.2211	495.009	6.66926	2.73753	0.0019445	0.0133299	Name=SMC6
PF3D7_1462800.1	38976.4	33867.8	9239.72	27361.3	36422.1	9239.72	0.253685	-1.97889	0.00195135	0.0133565	Name=GAPDH
PF3D7_0727200.1	954.982	754.88	176.12	628.661	854.931	176.12	0.206003	-2.27927	0.00196487	0.0134286	Name=NFS1
PF3D7_1467900.1	95.4165	43.4564	515.208	218.027	69.4364	515.208	7.41718	2.89087	0.00196984	0.0134422	rab GTPase activator, putative
PF3D7_1209500.1	6.19855	0	133.84	46.6794	3.09927	133.84	42.975	5.42542	0.00202214	0.0137687	Name=PDEalpha
PF3D7_1010700.1	1086.4	844.121	203.788	711.436	965.26	203.788	0.21112	-2.24387	0.00202382	0.0137687	dolichyl-phosphate-mannose--protein mannosyltransferase, putative
PF3D7_0111400.1	13.6392	8.94274	180.55	67.7105	11.291	180.55	15.9815	3.99833	0.00206774	0.0140355	Name=GEXP19
PF3D7_0820300.1	1108.12	1289.37	265.795	887.761	1198.74	265.795	0.22173	-2.17312	0.00206927	0.0140355	conserved Plasmodium protein, unknown function
PF3D7_1138000.1	0	0	64.404	21.468	0	64.404	278.211	8.12003	0.00211557	0.0143279	conserved Plasmodium protein, unknown function
PF3D7_0404600.1	480.643	1174.89	144.598	600.045	827.768	144.598	0.174693	-2.51711	0.00212032	0.0143384	conserved Plasmodium membrane protein, unknown function
PF3D7_0820700.1	85.5328	31.9447	472.867	196.782	58.7388	472.867	8.04662	3.00838	0.00215465	0.0145488	Name=KDH
PF3D7_1427300.1	14.8741	6.38934	179.933	67.0654	10.6317	179.933	16.9052	4.0794	0.00216765	0.0146146	conserved Plasmodium protein, unknown function
PF3D7_0725300.1	1058.99	1134.38	243.043	812.136	1096.68	243.043	0.221617	-2.17386	0.00217362	0.0146319	conserved protein, unknown function
PF3D7_0319000.1	90.4535	23.0075	503.22	205.56	56.7305	503.22	8.8652	3.14815	0.00217672	0.0146319	Name=ATPase7
PF3D7_1308300.1	2248.27	2431.17	564.286	1747.91	2339.72	564.286	0.241177	-2.05183	0.00220216	0.014774	Name=RPS27
PF3D7_0913600.1	9.91647	2.55565	149.627	54.033	6.23606	149.627	23.9427	4.58151	0.00220444	0.014774	conserved Plasmodium protein, unknown function
PF3D7_0802300.1	1528.36	1514.24	353.55	1132.05	1521.3	353.55	0.2324	-2.10532	0.00221585	0.0148004	Name=PWP2
PF3D7_0301600.1	2153.99	1857.38	475.982	1495.78	2005.69	475.982	0.237316	-2.07512	0.00221784	0.0148004	Name=GEXP21
PF3D7_1357800.1	3399.7	4361.68	948.845	2903.41	3880.69	948.845	0.244505	-2.03206	0.00221928	0.0148004	Name=CCT4
PF3D7_1216200.1	1681.1	1537.45	375.566	1198.04	1609.28	375.566	0.233375	-2.09928	0.00222154	0.0148004	glycerol-3-phosphate dehydrogenase [NAD(+)], putative
PF3D7_0724600.1	33.4557	34.511	303.068	123.678	33.9834	303.068	8.91833	3.15677	0.00222652	0.0148116	protein kinase, putative
PF3D7_1416400.1	9.92567	10.2154	167.899	62.68	10.0705	167.899	16.6729	4.05944	0.00225344	0.0149685	conserved protein, unknown function
PF3D7_1102700.1	1768.84	4894.02	647.645	2436.84	3331.43	647.645	0.194408	-2.36284	0.00225985	0.0149787	Name=ETRAMP11.1
PF3D7_1407900.1	2029.19	3525.49	625.653	2060.11	2777.34	625.653	0.225274	-2.15025	0.00226249	0.0149787	Name=PMI
PF3D7_0612100.1	1604.44	2059.41	427.387	1363.75	1831.93	427.387	0.233301	-2.09973	0.00226496	0.0149787	Name=EIF3L
PF3D7_0614000.1	34.7306	5.10873	284.689	108.176	19.9196	284.689	14.2739	3.83531	0.00229354	0.0151454	thiamine-phosphate synthase, putative
PF3D7_0423800.1	7.44684	6.38291	143.902	52.5771	6.91487	143.902	20.8051	4.37886	0.00232386	0.0153232	Name=CyRPA
PF3D7_1328200.1	12.3897	35.7921	274.031	107.404	24.0909	274.031	11.3847	3.50902	0.00234148	0.0154167	conserved Plasmodium protein, unknown function
PF3D7_1206600.1	1331.02	1819.9	360.51	1170.48	1575.46	360.51	0.228832	-2.12764	0.00235637	0.0154921	Name=RPC2
PF3D7_1364800.1	1047.96	879.283	210.782	712.676	963.622	210.782	0.218738	-2.19273	0.00240316	0.0157766	Name=RPB5
PF3D7_1456000.1	24.7893	1.2779	253.17	93.0792	13.0336	253.17	19.3876	4.27706	0.00241986	0.0158631	Name=AP2-HC
PF3D7_0526500.1	648.231	843.424	154.049	548.568	745.827	154.049	0.206553	-2.27542	0.00244013	0.0159727	conserved Plasmodium protein, unknown function
PF3D7_0416300.1	30.9816	11.5025	251.917	98.1339	21.2421	251.917	11.849	3.5667	0.00244579	0.0159865	Name=MCM9
PF3D7_0728000.1	3486.76	2866.46	785.823	2379.68	3176.61	785.823	0.247378	-2.01521	0.00246171	0.0160672	Name=eIF2alpha
PF3D7_0416800.1	2706.81	1958.24	555.294	1740.12	2332.53	555.294	0.238064	-2.07058	0.00246874	0.0160898	Name=SAR1
PF3D7_1148200.1	1.25059	1.26921	87.5725	30.0308	1.2599	87.5725	69.5084	6.11912	0.00247733	0.0161223	#N/A
PF3D7_0805700.1	9.9136	1.27811	149.006	53.3991	5.59585	149.006	26.5513	4.73071	0.00248276	0.0161343	Name=FIKK8
PF3D7_0516300.1	542.976	457.43	94.6985	365.035	500.203	94.6985	0.189317	-2.40112	0.00252579	0.0163903	tRNA pseudouridine synthase, putative
PF3D7_0619700.1	7.44544	5.10706	137.596	50.0496	6.27625	137.596	21.9091	4.45346	0.00253356	0.016417	F-box protein FBXO1, putative
PF3D7_0212300.1	2491.15	2285.42	588.988	1788.52	2388.28	588.988	0.246616	-2.01966	0.00255817	0.0165527	Name=ERF1
PF3D7_0909600.1	11.1607	5.10965	155.293	57.1879	8.1352	155.293	19.067	4.253	0.00257868	0.0166614	conserved protein, unknown function
PF3D7_0216000.1	2.47825	3.83451	108.599	38.3039	3.15638	108.599	34.4447	5.10621	0.00258482	0.0166771	DEAD/DEAH box helicase, putative
PF3D7_1448000.1	767.158	1352.11	220.977	780.083	1059.64	220.977	0.208546	-2.26156	0.00259333	0.016708	Name=UTP12
PF3D7_0320300.1	3120.82	2731.43	732.304	2194.85	2926.12	732.304	0.250264	-1.99848	0.00264253	0.0170007	Name=CCT5
PF3D7_0105700.1	6.19446	1.27835	121.232	42.9016	3.7364	121.232	32.3452	5.01548	0.00265157	0.0170344	asparagine-rich antigen Pfa35-2
PF3D7_1120600.1	34.6933	19.1735	268.976	107.614	26.9334	268.976	9.98173	3.31929	0.00266642	0.0171054	DDRGK domain-containing protein, putative
PF3D7_1104000.1	684.535	864.8	164.762	571.366	774.667	164.762	0.212691	-2.23317	0.00271733	0.0174072	phenylalanine--tRNA ligase beta subunit
PF3D7_0800700.1	27.258	26.8436	260.138	104.747	27.0508	260.138	9.61652	3.26551	0.00272935	0.0174593	Name=SURF8.3
PF3D7_1016000.1	1.23993	1.27754	85.8558	29.4577	1.25873	85.8558	68.2147	6.09201	0.00274142	0.0175116	conserved Plasmodium protein, unknown function
PF3D7_1017500.1	32.2573	34.4778	290.985	119.24	33.3675	290.985	8.72102	3.1245	0.00275918	0.0176	Name=ELC
PF3D7_1008800.1	3540.11	4602.85	1028.37	3057.11	4071.48	1028.37	0.25258	-1.98519	0.00279693	0.0178156	Name=NOP5
PF3D7_1457100.1	531.893	706.513	124.998	454.468	619.203	124.998	0.201874	-2.30847	0.00280571	0.0178462	conserved Plasmodium protein, unknown function
PF3D7_0418200.1	1545.17	1806.23	405.276	1252.23	1675.7	405.276	0.241856	-2.04778	0.00284805	0.0180899	Name=EIF3M
PF3D7_1203400.1	35.9453	35.7806	301.151	124.292	35.8629	301.151	8.39725	3.06992	0.00286288	0.0181585	Name=MFS4
PF3D7_1474400.1	9.91183	7.6697	153.432	57.0044	8.79077	153.432	17.4466	4.12488	0.00287529	0.0181878	conserved Plasmodium protein, unknown function
PF3D7_0623800.1	4752.27	9327.04	1642.96	5240.75	7039.65	1642.96	0.233388	-2.0992	0.00287653	0.0181878	Name=TKL4
PF3D7_0217000.1	0	0	60.6043	20.2014	0	60.6043	261.773	8.03217	0.00287964	0.0181878	conserved Plasmodium membrane protein, unknown function
PF3D7_0530300.1	3.71776	0	103.545	35.7543	1.85888	103.545	55.3553	5.79065	0.00289876	0.0182829	Name=PIC6
PF3D7_0914100.1	23.5533	3.83327	217.808	81.7314	13.6933	217.808	15.8811	3.98924	0.00293306	0.0184733	conserved Plasmodium protein, unknown function
PF3D7_0921800.1	632.045	635.504	132.526	466.692	633.774	132.526	0.209106	-2.25769	0.00295061	0.0185579	Name=RPF1
PF3D7_0806200.1	1.23984	1.2776	84.5946	29.0373	1.25872	84.5946	67.2131	6.07067	0.00295906	0.018585	Name=DPY19
PF3D7_1122600.1	1.23921	0	82.0793	27.7728	0.619604	82.0793	130.746	7.03062	0.00296587	0.0186019	conserved Plasmodium protein, unknown function
PF3D7_0513600.1	272.67	144.408	1072.67	496.583	208.539	1072.67	5.14304	2.36262	0.00297003	0.018602	deoxyribodipyrimidine photo-lyase, putative
PF3D7_0813300.1	5703.92	5794.06	1518.09	4338.69	5748.99	1518.09	0.264062	-1.92105	0.00303949	0.0190105	NPL domain-containing protein, putative
PF3D7_0307600.1	9.92129	1.27735	143.928	51.709	5.59932	143.928	25.6352	4.68005	0.00305226	0.0190639	conserved Plasmodium protein, unknown function
PF3D7_1347500.1	9612.56	16279.2	3218.14	9703.29	12945.9	3218.14	0.248585	-2.00819	0.00306833	0.0191377	Name=ALBA4
PF3D7_0801800.1	1466.28	1405.7	347.873	1073.28	1435.99	347.873	0.242254	-2.04541	0.00307904	0.0191467	mannose-6-phosphate isomerase, putative
PF3D7_0509400.1	3647.43	5845.74	1171.9	3555.02	4746.59	1171.9	0.246895	-2.01803	0.00307946	0.0191467	Name=RNAPI
PF3D7_1109400.1	1277.65	1316.73	310.566	968.314	1297.19	310.566	0.239416	-2.06241	0.00308254	0.0191467	Name=ENP1
PF3D7_1319300.1	632.309	1092.36	179.922	634.865	862.337	179.922	0.208652	-2.26083	0.00308896	0.0191601	Name=TRM1
PF3D7_0513300.1	6039.79	3057.74	1058.47	3385.33	4548.76	1058.47	0.232692	-2.10351	0.00310314	0.0192215	Name=PNP
PF3D7_1120700.1	4.95739	2.55598	111.751	39.7548	3.75669	111.751	29.7027	4.89252	0.00317648	0.0196008	conserved Plasmodium protein, unknown function
PF3D7_0311400.1	4.95602	0	113.021	39.3257	2.47801	113.021	45.3623	5.50342	0.00317834	0.0196008	Name=PKRP
PF3D7_1128200.1	350.71	267.669	50.4676	222.949	309.189	50.4676	0.163222	-2.61509	0.00317946	0.0196008	Name=MBF1
PF3D7_1326400.1	498.568	399.797	85.2198	327.862	449.182	85.2198	0.189718	-2.39807	0.00318181	0.0196008	translation initiation factor eIF-2B subunit gamma, putative
PF3D7_1324500.1	19.8339	2.55555	198.869	73.7527	11.1947	198.869	17.7315	4.14824	0.00319911	0.0196804	DEAD box helicase, putative
PF3D7_1243800.1	248.099	197.949	30.93	158.993	223.024	30.93	0.138681	-2.85016	0.00321341	0.0197414	Name=WDR82
PF3D7_1136700.1	6.20093	6.38666	131.302	47.9633	6.2938	131.302	20.8632	4.38289	0.00327449	0.0200892	Name=AIP
PF3D7_1037700.1	91.9357	149.247	10.096	83.7595	120.591	10.096	0.0837274	-3.57816	0.00328879	0.0201425	Name=ERH
PF3D7_1038000.1	2216.52	2566.07	609.067	1797.22	2391.29	609.067	0.254703	-1.97311	0.00329214	0.0201425	antigen UB05
PF3D7_0618200.1	1313.83	1212.26	304.175	943.42	1263.04	304.175	0.240826	-2.05393	0.00330969	0.0202224	conserved protein, unknown function
PF3D7_0717400.1	1165.43	1397.72	307.446	956.864	1281.57	307.446	0.2399	-2.0595	0.00334667	0.0204178	queuine tRNA-ribosyltransferase, putative
PF3D7_1350100.1	3550.51	2964.78	844.636	2453.31	3257.64	844.636	0.259278	-1.94743	0.00335075	0.0204178	Name=KRS1
PF3D7_1132200.1	2670.48	2779.19	706.359	2052.01	2724.83	706.359	0.259231	-1.94769	0.00336808	0.0204956	Name=TCP1
PF3D7_1402500.1	1137.85	1741.58	337.052	1072.16	1439.71	337.052	0.234114	-2.09471	0.00337671	0.0205203	ribosomal protein S27a, putative
PF3D7_1409400.1	12.409	1.27677	157.794	57.1599	6.84291	157.794	23.004	4.52381	0.00338747	0.020558	conserved protein, unknown function
PF3D7_1320000.1	649.412	1122.09	188.778	653.425	885.749	188.778	0.213135	-2.23016	0.00341111	0.0206736	Name=GP1
PF3D7_0728700.1	1.23967	0	79.5467	26.9288	0.619837	79.5467	126.703	6.98531	0.00341656	0.0206787	alpha/beta hydrolase, putative
PF3D7_1133700.1	3079.6	12697.4	1452.78	5743.27	7888.51	1452.78	0.184166	-2.44092	0.00342548	0.0207048	FHA domain-containing protein, putative
PF3D7_1033200.1	5500.81	1931.17	769.489	2733.82	3715.99	769.489	0.207073	-2.27179	0.00343261	0.0207201	Name=ETRAMP10.2
PF3D7_0902100.1	1.24112	1.2766	82.0495	28.1891	1.25886	82.0495	65.1829	6.02642	0.00345656	0.0208367	Name=FIKK9.2
PF3D7_1320700.1	7.4361	2.55598	124.378	44.7901	4.99604	124.378	24.8469	4.635	0.00347626	0.0209041	conserved protein, unknown function
PF3D7_1417300.1	3.7184	2.5558	102.91	36.3946	3.1371	102.91	32.7732	5.03445	0.00348001	0.0209041	Name=ATG4
PF3D7_0414500.1	7.44266	5.10852	130.665	47.7386	6.27559	130.665	20.8077	4.37905	0.00348264	0.0209041	RNA-binding protein, putative
PF3D7_1135700.1	609.13	440.472	104.68	384.761	524.801	104.68	0.199463	-2.32581	0.00348634	0.0209041	conserved Plasmodium protein, unknown function
PF3D7_0616200.1	45.9081	8.93817	305.497	120.115	27.4231	305.497	11.1299	3.47637	0.00352103	0.0210616	Name=NDC80
PF3D7_0419600.1	3568.69	4074.3	1009.89	2884.29	3821.49	1009.89	0.264267	-1.91993	0.00352197	0.0210616	Name=RANBP1
PF3D7_1456500.1	39.6492	2.55647	311.28	117.829	21.1029	311.28	14.7307	3.88076	0.00354256	0.0211565	STAG domain-containing protein, putative
PF3D7_1321500.1	21.0714	3.83363	197.611	74.172	12.4525	197.611	15.8437	3.98583	0.00354945	0.0211696	Name=PDEbeta
PF3D7_1347200.1	5445.1	3965.05	1225.81	3545.32	4705.07	1225.81	0.260528	-1.94049	0.00355953	0.0212016	Name=NT1
PF3D7_0614900.1	18.5943	3.83334	184.348	68.9253	11.2138	184.348	16.4126	4.03674	0.00356987	0.0212351	conserved Plasmodium membrane protein, unknown function
PF3D7_1229500.1	3243.75	3357.29	873.071	2491.37	3300.52	873.071	0.264526	-1.91852	0.00359671	0.0213665	Name=CCT3
PF3D7_0104800.1	14.8846	6.38589	166.016	62.4287	10.6352	166.016	15.5938	3.9629	0.00360734	0.0213907	Name=NPT1
PF3D7_1117700.1	8017.16	7840.52	2161.88	6006.52	7928.84	2161.88	0.27266	-1.87482	0.00361031	0.0213907	Name=RAN
PF3D7_0629900.1	365.776	390.928	70.0736	275.593	378.352	70.0736	0.185209	-2.43277	0.00365203	0.0216007	CRAL/TRIO domain-containing protein, putative
PF3D7_1110700.1	8.68695	0	141.381	50.0226	4.34347	141.381	32.4339	5.01943	0.00365536	0.0216007	Name=ALP1
PF3D7_0811900.1	49.5794	26.8356	312.516	129.644	38.2075	312.516	8.17614	3.03142	0.00369127	0.0217827	RNA-binding protein, putative
PF3D7_1478000.1	126.65	348.394	29.6609	168.235	237.522	29.6609	0.12489	-3.00127	0.00369585	0.0217827	Name=GEXP17
PF3D7_1104400.1	1178.49	690.895	204.516	691.301	934.694	204.516	0.218799	-2.19232	0.00371005	0.0218378	Name=Trx-mero
PF3D7_1437900.1	5305.63	5288.68	1435.64	4009.98	5297.15	1435.64	0.271021	-1.88352	0.00372269	0.0218836	Name=HSP40
PF3D7_0828700.1	1.23963	0	77.6534	26.2977	0.619814	77.6534	123.692	6.95061	0.00380122	0.022316	conserved protein, unknown function
PF3D7_0203700.1	1337.59	2245.96	427.313	1336.96	1791.78	427.313	0.23849	-2.068	0.00380902	0.0223327	Name=MAK16
PF3D7_0824300.1	4.96207	1.27707	105.414	37.2177	3.11957	105.414	33.6978	5.07458	0.00381403	0.0223329	Name=Obg2
PF3D7_1231800.1	337.019	610.996	88.3958	345.47	474.008	88.3958	0.186497	-2.42278	0.00383399	0.0224206	asparagine-rich protein, putative
PF3D7_1461300.1	1450.24	1046.48	299.135	931.949	1248.36	299.135	0.239621	-2.06118	0.00385112	0.0224916	40S ribosomal protein S28e, putative
PF3D7_1451700.1	7.4478	0	130.012	45.82	3.7239	130.012	34.7793	5.12016	0.0038576	0.0225001	Name=CNB
PF3D7_1125000.1	11.1732	2.55265	143.261	52.3291	6.86293	143.261	20.8358	4.38099	0.00388661	0.02264	conserved protein, unknown function
PF3D7_0313800.1	26.0372	2.55516	227.268	85.2868	14.2962	227.268	15.8713	3.98835	0.00389632	0.0226672	conserved Plasmodium protein, unknown function
PF3D7_0617000.1	501.332	388.133	87.1019	325.522	444.733	87.1019	0.195848	-2.35219	0.0039347	0.0228362	Name=TOM40
PF3D7_0709900.1	7.43449	0	129.436	45.6234	3.71724	129.436	34.6723	5.11571	0.00393552	0.0228362	hydrolase, putative
PF3D7_1403400.1	3.72286	5.10691	112.348	40.3926	4.41489	112.348	25.4631	4.67034	0.00394271	0.0228484	conserved Plasmodium protein, unknown function
PF3D7_1472800.1	67.034	17.8696	371.098	152.001	42.4518	371.098	8.73636	3.12703	0.00397304	0.0229808	HSP20-like chaperone, putative
PF3D7_1413900.1	649.945	421.476	107.942	393.121	535.711	107.942	0.201487	-2.31124	0.00397578	0.0229808	DnaJ protein, putative
PF3D7_1332200.1	2.47991	0	86.4866	29.6555	1.23995	86.4866	69.2557	6.11386	0.00400938	0.0231453	conserved protein, unknown function
PF3D7_0626700.1	866.995	1115.01	234.191	738.731	991.001	234.191	0.236322	-2.08118	0.00402429	0.0232016	ATPase
PF3D7_0731400.1	105.531	49.7743	495.412	216.906	77.6528	495.412	6.37805	2.67312	0.00404921	0.0233154	#N/A
PF3D7_0616600.1	9.92644	2.55369	135.074	49.1847	6.24007	135.074	21.605	4.43329	0.00406779	0.02335	conserved protein, unknown function
PF3D7_0412000.1	84.2995	17.888	439.399	180.529	51.0938	439.399	8.59451	3.10342	0.00407002	0.02335	LITAF-like zinc finger protein, putative
PF3D7_1454200.1	71.8866	152.074	8.83894	77.5998	111.98	8.83894	0.0789437	-3.66303	0.00407081	0.02335	conserved Plasmodium protein, unknown function
PF3D7_1458000.1	744.073	961.869	196.956	634.299	852.971	196.956	0.23091	-2.1146	0.00408432	0.0233977	Name=FP1
PF3D7_1234200.1	43.3722	24.284	285.383	117.68	33.8281	285.383	8.43278	3.07601	0.00409692	0.023419	#N/A
PF3D7_1249600.1	4.96006	0	107.949	37.6364	2.48003	107.949	43.3073	5.43654	0.00409845	0.023419	Name=LRR12
PF3D7_0315100.1	847.692	698.295	176.721	574.236	772.993	176.721	0.228617	-2.12899	0.00410949	0.0234523	Name=eIF4E
PF3D7_0933300.1	21.0753	3.83309	192.552	72.4867	12.4542	192.552	15.4365	3.94828	0.0041205	0.0234853	conserved Plasmodium protein, unknown function
PF3D7_1345900.1	29.813	7.65446	227.798	88.4217	18.7337	227.798	12.148	3.60265	0.00413655	0.0235182	Name=SPC25
PF3D7_1130700.1	53.2856	19.1716	315.69	129.382	36.2286	315.69	8.70833	3.1224	0.00413674	0.0235182	Name=SMC1
PF3D7_0717600.1	16.1156	1.27775	175.508	64.3005	8.69667	175.508	20.1355	4.33167	0.00414526	0.0235227	Name=IMC32
PF3D7_0306500.1	24.8257	5.10586	208.273	79.4014	14.9658	208.273	13.8991	3.79692	0.00414799	0.0235227	Name=COX6C
PF3D7_0917000.1	32.2189	20.4499	244.976	99.2149	26.3344	244.976	9.29896	3.21707	0.00416429	0.0235393	Name=MOP
PF3D7_0504700.1	110.275	237.75	906.687	418.238	174.013	906.687	5.21141	2.38168	0.0041644	0.0235393	Name=CEP120
PF3D7_1444200.1	0	0	56.1588	18.7196	0	56.1588	242.513	7.92192	0.00416661	0.0235393	calmodulin-like protein
PF3D7_1147800.1	338.304	754.08	101.652	398.012	546.192	101.652	0.186122	-2.42568	0.00417201	0.0235402	Name=MAEBL
PF3D7_0501800.1	109.075	28.1135	514.547	217.245	68.594	514.547	7.4977	2.90645	0.00419061	0.0236155	Name=CAF1A
PF3D7_0220100.1	628.46	808.861	161.622	532.981	718.66	161.622	0.224898	-2.15266	0.00423178	0.0238177	DnaJ protein, putative
PF3D7_1348600.1	1.24141	0	75.7337	25.6584	0.620707	75.7337	120.592	6.91399	0.00424683	0.0238725	conserved Plasmodium protein, unknown function
PF3D7_0906500.1	710.687	468.75	123.725	434.387	589.719	123.725	0.209797	-2.25294	0.00426182	0.0239184	arginase
PF3D7_0709100.1	74.3735	14.0561	404.687	164.372	44.2148	404.687	9.14628	3.19318	0.00426641	0.0239184	Cg1 protein
PF3D7_1227800.1	1103.29	1560.14	325.764	996.397	1331.71	325.764	0.244625	-2.03136	0.00427095	0.0239184	Name=ELP3
PF3D7_0303500.1	7.43463	3.83455	122.49	44.5864	5.63459	122.49	21.7127	4.44047	0.00429588	0.024006	spindle pole body protein, putative
PF3D7_0731100.1	4229.55	5884.24	1354.3	3822.7	5056.9	1354.3	0.267814	-1.9007	0.00429728	0.024006	Name=PTP2
PF3D7_0920600.1	4.95786	1.2779	102.91	36.3818	3.11788	102.91	32.9116	5.04053	0.0043436	0.0242347	conserved Plasmodium protein, unknown function
PF3D7_1444100.1	28.4897	34.52	263.943	108.984	31.5048	263.943	8.37913	3.0668	0.00435134	0.0242478	conserved Plasmodium protein, unknown function
PF3D7_0306800.1	1028.31	790.552	214.619	677.828	909.432	214.619	0.235989	-2.08321	0.00438056	0.0243456	Name=CCT2
PF3D7_0827900.1	5815.11	3666.68	1236.59	3572.79	4740.9	1236.59	0.260833	-1.9388	0.00438249	0.0243456	Name=PDI8
PF3D7_0526800.1	1338.43	1596.42	373.058	1102.64	1467.42	373.058	0.254229	-1.9758	0.00438591	0.0243456	conserved Plasmodium protein, unknown function
PF3D7_0809700.1	0	0	55.5357	18.5119	0	55.5357	239.839	7.90592	0.00439055	0.0243456	Name=RUVB1
PF3D7_1118500.1	2631.2	3635.79	826.988	2364.66	3133.49	826.988	0.263921	-1.92182	0.00439868	0.0243607	Name=NOP56
PF3D7_0519800.1	1580.41	1119.39	333.347	1011.05	1349.9	333.347	0.246939	-2.01777	0.00447925	0.0247763	EELM2 domain-containing protein, putative
PF3D7_1121800.1	2.47844	0	83.9732	28.8172	1.23922	83.9732	67.2723	6.07194	0.00463952	0.0256314	peptidase M16, putative
PF3D7_0911900.1	3669.39	6034.52	1268.23	3657.38	4851.96	1268.23	0.261388	-1.93574	0.00468359	0.0258431	Name=ICP
PF3D7_1334200.1	622.673	1383.18	214.621	740.159	1002.93	214.621	0.214002	-2.2243	0.00471281	0.0259414	chaperone binding protein, putative
PF3D7_1139100.1	1480.61	4139.02	610.567	2076.73	2809.81	610.567	0.217302	-2.20222	0.00471295	0.0259414	RNA-binding protein, putative
PF3D7_0109500.1	318.051	329.105	59.3137	235.49	323.578	59.3137	0.183307	-2.44767	0.00472382	0.0259695	N-acetyltransferase, GNAT family, putative
PF3D7_0520600.1	703.003	1155.93	213.922	690.952	929.468	213.922	0.230161	-2.11928	0.00477652	0.0262271	Name=Ap4AH
PF3D7_1034500.1	49.5685	12.781	297.379	119.91	31.1748	297.379	9.53133	3.25268	0.00481744	0.0263934	armadillo repeat protein, putative
PF3D7_1419700.1	1371.72	3426.93	539.09	1779.25	2399.33	539.09	0.224688	-2.154	0.00481853	0.0263934	Name=EIF3H
PF3D7_1232600.1	2.48217	0	83.3123	28.5982	1.24108	83.3123	66.6857	6.0593	0.00483079	0.0264283	conserved Plasmodium protein, unknown function
PF3D7_1012900.1	1226.06	1055.4	286.62	856.024	1140.73	286.62	0.251259	-1.99275	0.00485406	0.0265233	Name=ATG18
PF3D7_1215400.1	22.3243	1.27729	207.683	77.0948	11.8008	207.683	17.5667	4.13477	0.0048766	0.0265353	conserved Plasmodium protein, unknown function
PF3D7_0408900.1	0	0	54.2901	18.0967	0	54.2901	234.496	7.87342	0.00487753	0.0265353	Name=KAE1
PF3D7_1409300.1	14.8902	1.27681	162.845	59.6706	8.0835	162.845	20.1015	4.32923	0.00487958	0.0265353	Name=DDI1
PF3D7_1243400.1	0	0	54.2854	18.0951	0	54.2854	234.465	7.87323	0.00487985	0.0265353	conserved Plasmodium protein, unknown function
PF3D7_1122900.1	1.23876	1.27846	76.4033	26.3069	1.25861	76.4033	60.7108	5.92388	0.00489677	0.0265944	dynein heavy chain, putative
PF3D7_1322300.1	34.704	8.94551	240.545	94.7316	21.8247	240.545	11.0107	3.46083	0.00490255	0.0265944	BRCT domain-containing protein, putative
PF3D7_0612700.1	27.2962	25.538	234.805	95.8796	26.4171	234.805	8.88789	3.15184	0.00491081	0.0266071	Name=P12
PF3D7_0408900.2	37.2234	3.83059	266.993	102.682	20.527	266.993	12.9913	3.69948	0.00501975	0.0271646	Name=KAE1
PF3D7_1439400.1	63.2644	7.66261	369.899	146.942	35.4635	369.899	10.4217	3.38153	0.00503291	0.0271954	cytochrome b-c1 complex subunit Rieske, putative
PF3D7_0528500.1	4.96674	5.10462	112.333	40.8013	5.03568	112.333	22.3083	4.47951	0.00503752	0.0271954	Name=CPalpha
PF3D7_1466700.1	335.604	306.034	59.3071	233.648	320.819	59.3071	0.18486	-2.43549	0.00504872	0.0272105	Name=NIP7
PF3D7_1403600.1	6.21237	5.10214	117.364	42.8927	5.65726	117.364	20.7391	4.37428	0.00505243	0.0272105	Name=Sel1
PF3D7_0626000.1	428.744	858.919	133.223	473.628	643.831	133.223	0.206932	-2.27277	0.00508356	0.0273454	conserved Plasmodium protein, unknown function
PF3D7_1007300.1	1.23984	1.27761	75.7564	26.0913	1.25872	75.7564	60.1906	5.91147	0.00509949	0.0273983	RING zinc finger protein, putative
PF3D7_1445900.1	1952.84	2631.77	610.463	1731.69	2292.31	610.463	0.266312	-1.90881	0.0051219	0.0274859	Name=DDX17
PF3D7_1371300.1	0	0	53.6636	17.8879	0	53.6636	231.8	7.85674	0.00514426	0.027573	#N/A
PF3D7_0607700.1	2.47786	1.27832	83.3464	29.0342	1.87809	83.3464	44.2888	5.46887	0.0051543	0.0275939	conserved Plasmodium protein, unknown function
PF3D7_0821800.1	899.996	754.352	199.434	617.927	827.174	199.434	0.2411	-2.05229	0.00517952	0.0276803	Name=SEC61B
PF3D7_1368200.1	1338.92	1268.74	338.385	982.014	1303.83	338.385	0.259531	-1.94602	0.00518275	0.0276803	Name=ABCE1
PF3D7_1357400.1	17.3506	14.0581	179.939	70.4492	15.7043	179.939	11.4552	3.51793	0.00519012	0.0276868	conserved Plasmodium protein, unknown function
PF3D7_1358000.1	7.43443	17.8949	169.214	64.8478	12.6647	169.214	13.3744	3.7414	0.00523812	0.0278869	patatin-like phospholipase, putative
PF3D7_1211400.1	2995.83	2412.4	738.53	2048.92	2704.12	738.53	0.273113	-1.87243	0.00524467	0.0278869	Name=PfJ4
PF3D7_1028400.1	998.77	1305.01	289.72	864.501	1151.89	289.72	0.251521	-1.99125	0.00524623	0.0278869	ribosome biogenesis protein RPF2, putative
PF3D7_0106400.1	476.585	527.465	109.122	371.057	502.025	109.122	0.217365	-2.20181	0.00528801	0.0280474	pre-rRNA-processing protein TSR2, putative
PF3D7_1349200.1	813.447	1076.91	231.049	707.135	945.177	231.049	0.244455	-2.03236	0.00529283	0.0280474	glutamate--tRNA ligase, putative
PF3D7_0215000.1	38.4166	20.4492	254.444	104.437	29.4329	254.444	8.64079	3.11116	0.00529515	0.0280474	Name=ACS9
PF3D7_0815600.1	1116.69	1456.95	328.765	967.47	1286.82	328.765	0.255489	-1.96867	0.00530556	0.0280696	Name=EIF3G
PF3D7_1241400.1	2.47802	0	81.4509	27.9763	1.23901	81.4509	65.2645	6.02823	0.00537941	0.0284268	RNA-binding protein, putative
PF3D7_1358900.1	882.328	993.286	233.532	703.049	937.807	233.532	0.249021	-2.00566	0.00539714	0.028487	GTP-binding protein, putative
PF3D7_1235200.1	3.71858	8.94496	124.374	45.6792	6.33177	124.374	19.6703	4.29795	0.00541084	0.0285258	Name=VP2
PF3D7_0932300.1	1289.79	992.49	288.487	856.922	1141.14	288.487	0.252803	-1.98391	0.00542825	0.0285841	Name=M18AAP
PF3D7_1421300.1	3.72	2.55496	94.6926	33.6558	3.13748	94.6926	30.1544	4.9143	0.00548324	0.0288399	conserved Plasmodium protein, unknown function
PF3D7_1139300.1	1459.53	1706.49	421.147	1195.72	1583.01	421.147	0.266043	-1.91027	0.00551965	0.0289755	Name=AP2-G5
PF3D7_1023800.1	2.48056	6.38628	108.575	39.1473	4.43342	108.575	24.532	4.61659	0.0055219	0.0289755	conserved Plasmodium protein, unknown function
PF3D7_1020700.1	826.729	1436.35	271.479	844.853	1131.54	271.479	0.239927	-2.05933	0.00558923	0.0292946	N-acetyltransferase, GNAT family, putative
PF3D7_0209600.1	8.67694	14.0561	154.677	59.1368	11.3665	154.677	13.6163	3.76726	0.00560939	0.0293661	transporter, putative
PF3D7_0218500.1	720.737	466.133	130.663	439.178	593.435	130.663	0.220174	-2.18328	0.00562801	0.0294293	Name=SNRPD2
PF3D7_1252400.1	32.2139	38.3481	269.61	113.391	35.281	269.61	7.64275	2.93409	0.00563572	0.0294354	#N/A
PF3D7_1209300.1	220.605	132.911	829.609	394.375	176.758	829.609	4.69288	2.23047	0.00564945	0.0294728	Name=TRZ
PF3D7_0614700.1	1.24054	0	70.6965	23.979	0.620271	70.6965	112.6	6.81506	0.00568572	0.0296277	F-box protein FBXO6, putative
PF3D7_1227300.1	0	1.27764	70.7065	23.9947	0.638819	70.7065	111.949	6.8067	0.00573022	0.029825	conserved Plasmodium protein, unknown function
PF3D7_1369500.1	919.748	1204.99	268.318	797.687	1062.37	268.318	0.25257	-1.98525	0.00575889	0.0299395	conserved protein, unknown function
PF3D7_1458500.1	24.787	25.5598	222.871	91.0725	25.1734	222.871	8.85364	3.14627	0.00577421	0.0299814	Name=SAS4
PF3D7_0611600.1	6.20064	10.219	133.829	50.0829	8.20983	133.829	16.3126	4.02791	0.00578026	0.0299814	Name=BTP1
PF3D7_0529500.1	248.625	274.13	45.4254	189.394	261.378	45.4254	0.173795	-2.52454	0.00581237	0.0301054	cell cycle regulator protein, putative
PF3D7_1436200.1	8.67355	3.83461	121.859	44.7891	6.25408	121.859	19.4586	4.28233	0.00581756	0.0301054	Name=BCP1
PF3D7_1244800.1	2525.63	2176.17	651.425	1784.41	2350.9	651.425	0.277095	-1.85155	0.00583317	0.0301483	translation machinery-associated protein 46, putative
PF3D7_1019100.1	2.47835	7.66878	114.28	41.4758	5.07356	114.28	22.5683	4.49623	0.00583927	0.0301483	conserved Plasmodium protein, unknown function
PF3D7_0206200.1	16.1233	8.94096	161.601	62.2217	12.5321	161.601	12.8864	3.68777	0.00585856	0.0302132	Name=PAT
PF3D7_1329500.1	1787.93	2580.76	585.307	1651.33	2184.35	585.307	0.267959	-1.89992	0.00586755	0.0302157	conserved protein, unknown function
PF3D7_1356300.1	44.6821	3.82968	296.006	114.839	24.2559	296.006	12.1906	3.6077	0.00587247	0.0302157	ubiquitin-conjugating enzyme E2, putative
PF3D7_1132800.1	161.289	35.7544	658.975	285.339	98.5215	658.975	6.68623	2.74119	0.00587939	0.0302167	Name=AQP
PF3D7_1218600.1	957.26	625.974	186.861	590.032	791.617	186.861	0.236044	-2.08287	0.00590394	0.0303082	Name=RRS
PF3D7_0102600.1	1506.4	362.842	167.927	679.055	934.619	167.927	0.179666	-2.47661	0.00595696	0.0304894	Name=FIKK1
PF3D7_0305300.1	1006.56	1518.01	320.085	948.219	1262.29	320.085	0.25358	-1.97948	0.00595905	0.0304894	transporter, putative
PF3D7_0311300.1	39.6558	3.83423	270.228	104.573	21.745	270.228	12.4118	3.63364	0.00595957	0.0304894	phosphatidylinositol 3- and 4-kinase, putative
PF3D7_0420900.1	254.028	286.304	47.9852	196.105	270.166	47.9852	0.177618	-2.49315	0.00600277	0.0306755	Name=VAR
PF3D7_0519700.1	714.842	2063.08	296.644	1024.85	1388.96	296.644	0.21358	-2.22715	0.00602474	0.0307528	FoP domain-containing protein, putative
PF3D7_1129400.1	1011.66	1967.59	363.004	1114.08	1489.62	363.004	0.243694	-2.03685	0.00609696	0.0310862	Name=NOP2
PF3D7_0913000.1	1234.07	1195.32	321.078	916.821	1214.69	321.078	0.264329	-1.9196	0.00610421	0.0310879	conserved protein, unknown function
PF3D7_1317100.1	255.347	21.7232	1111.79	462.952	138.535	1111.79	8.02289	3.00412	0.00614178	0.0312439	Name=MCM4
PF3D7_1337800.1	1.23965	11.4998	135.735	49.4915	6.36972	135.735	21.3629	4.41703	0.00620456	0.0315276	Name=CDPK5
PF3D7_0503200.1	7.43849	7.66606	126.263	47.1224	7.55228	126.263	16.7192	4.06343	0.00621996	0.0315702	Name=CDC6
PF3D7_0936600.1	2518.42	2795.59	751.686	2021.9	2657	751.686	0.282908	-1.82159	0.00623337	0.0315962	Name=GEXP5
PF3D7_1038000.2	1418.99	1544.43	401.172	1121.53	1481.71	401.172	0.27075	-1.88497	0.00623914	0.0315962	antigen UB05
PF3D7_1019500.1	21.0723	0	212.761	77.9444	10.5362	212.761	20.1519	4.33284	0.00628535	0.0317944	TMEM94 domain-containing protein, putative
PF3D7_1206100.1	6.20761	3.82884	108.549	39.5286	5.01823	108.549	21.6133	4.43385	0.00633098	0.0319892	Name=ISN1
PF3D7_1229400.1	1141.47	1189.09	308.576	879.711	1165.28	308.576	0.264809	-1.91697	0.00637761	0.0321887	Name=MIF
PF3D7_1403200.1	0	0	51.1079	17.036	0	51.1079	220.695	7.78591	0.00640914	0.0323115	EGF domain-containing protein, putative
PF3D7_0702200.1	1107.02	1289.24	316.925	904.396	1198.13	316.925	0.264518	-1.91856	0.00641748	0.0323174	Name=LPL20
PF3D7_0522100.1	9.91829	8.94353	137.625	52.1624	9.43091	137.625	14.5909	3.867	0.00644141	0.0323919	conserved Plasmodium protein, unknown function
PF3D7_0719500.1	13.6473	2.55391	143.283	53.1615	8.1006	143.283	17.6558	4.14207	0.00644668	0.0323919	Name=CDC50A
PF3D7_1009000.1	285.687	339.367	59.9478	228.334	312.527	59.9478	0.191821	-2.38217	0.00648445	0.0325453	Name=DPH5
PF3D7_0621300.1	737.497	1514.29	265.165	838.983	1125.89	265.165	0.235523	-2.08606	0.00650075	0.0325907	Name=PUF3
PF3D7_0303400.1	7.43888	3.83288	113.635	41.6356	5.63588	113.635	20.1401	4.332	0.0065135	0.0325932	Name=DHHC1
PF3D7_1212300.1	11.1552	8.9453	141.422	53.8408	10.0502	141.422	14.0673	3.81427	0.00651573	0.0325932	WD repeat-containing protein, putative
PF3D7_1115700.1	3829.53	3159.73	1004.42	2664.56	3494.63	1004.42	0.287419	-1.79877	0.0066231	0.0330934	Name=FP2A
PF3D7_0727900.1	75.5891	290.137	20.8357	128.854	182.863	20.8357	0.113959	-3.13341	0.00667223	0.033299	conserved Plasmodium protein, unknown function
PF3D7_1401300.1	410.596	74.0723	28.4052	171.024	242.334	28.4052	0.117201	-3.09295	0.00667905	0.033299	Name=EH2
PF3D7_1455300.1	16.1153	8.94436	157.832	60.9638	12.5298	157.832	12.588	3.65398	0.00669112	0.0333222	conserved protein, unknown function
PF3D7_1142700.1	414.221	572.246	109.208	365.225	493.233	109.208	0.22142	-2.17514	0.00671686	0.0334134	methyltransferase, putative
PF3D7_0414600.1	9.93417	2.55217	123.059	45.1817	6.24317	123.059	19.6768	4.29843	0.00677256	0.0336242	Name=APH
PF3D7_1333300.1	300.297	233.649	47.9694	193.972	266.973	47.9694	0.179673	-2.47655	0.00677419	0.0336242	transmembrane emp24 domain-containing protein, putative
PF3D7_1423000.1	740.62	1021.62	220.925	661.057	881.122	220.925	0.250737	-1.99575	0.00678825	0.0336568	Name=NOG2
PF3D7_0921700.1	33.516	33.1872	252.45	106.384	33.3516	252.45	7.56928	2.92016	0.00681702	0.0337623	conserved protein, unknown function
PF3D7_0523000.1	6333.08	5859.19	1808.94	4667.07	6096.13	1808.94	0.296735	-1.75275	0.00683121	0.0337953	Name=MDR1
PF3D7_0900100.1	1.23914	0	67.5584	22.9325	0.619569	67.5584	107.639	6.75006	0.00684404	0.0338216	Name=VAR
PF3D7_1013400.1	8.68156	3.83191	118.045	43.5195	6.25673	118.045	18.8432	4.23598	0.00691263	0.0340918	conserved Plasmodium protein, unknown function
PF3D7_0723900.1	1203.46	1814.68	399.648	1139.27	1509.07	399.648	0.264835	-1.91684	0.00691389	0.0340918	RNA-binding protein, putative
PF3D7_0103800.1	7.44904	3.82888	112.336	41.2048	5.63896	112.336	19.9009	4.31476	0.00693441	0.0341556	Name=ARP1
PF3D7_0216200.1	257.307	289.448	50.4736	199.076	273.377	50.4736	0.184633	-2.43727	0.00697737	0.0343296	Alba domain-containing protein, putative
PF3D7_0926300.1	30.9874	11.5009	211.5	84.6629	21.2441	211.5	9.94778	3.31437	0.00699384	0.034373	protein kinase, putative
PF3D7_0625300.1	42.1395	12.7795	250.648	101.856	27.4595	250.648	9.12076	3.18915	0.00706354	0.0346571	DNA polymerase 1, putative
PF3D7_0510000.1	17.3576	3.83285	157.195	59.4618	10.5952	157.195	14.8137	3.88886	0.00706706	0.0346571	conserved Plasmodium protein, unknown function
PF3D7_1434600.1	1777.68	1935.78	523.367	1412.28	1856.73	523.367	0.281877	-1.82686	0.00707541	0.0346602	Name=METAP2
PF3D7_1203200.1	224.163	229.192	38.4691	163.941	226.677	38.4691	0.16971	-2.55886	0.00710876	0.0347858	Name=SRP14
PF3D7_1205000.1	7.44261	8.93995	127.509	47.9638	8.19128	127.509	15.5704	3.96073	0.0071242	0.0348234	conserved protein, unknown function
PF3D7_1403900.1	946.915	270.652	112.346	443.304	608.783	112.346	0.184531	-2.43806	0.00720227	0.0351668	Name=CPPED1
PF3D7_0823800.1	695.53	467.614	134.468	432.537	581.572	134.468	0.231209	-2.11273	0.00722369	0.0352331	DnaJ protein, putative
PF3D7_1211900.1	4715.2	3752.5	1238.13	3235.28	4233.85	1238.13	0.292436	-1.77381	0.00724495	0.0352985	Name=ATP4
PF3D7_0310300.1	1143.89	2389.9	441.325	1325.04	1766.89	441.325	0.249781	-2.00127	0.00726133	0.03534	phosphoglycerate mutase, putative
PF3D7_1032400.1	32.2591	8.93831	214.607	85.268	20.5987	214.607	10.409	3.37976	0.00726917	0.03534	Name=PIGA
PF3D7_0708800.1	5149.42	11548.1	2176.31	6291.26	8348.74	2176.31	0.260678	-1.93966	0.00734902	0.035684	Name=HSP110c
PF3D7_0524600.1	32.2744	12.7644	214.582	86.5404	22.5194	214.582	9.52242	3.25133	0.00736213	0.035684	50S ribosomal protein L12, apicoplast, putative
PF3D7_0615500.1	22.316	1.27765	191.287	71.6269	11.7968	191.287	16.1857	4.01665	0.00736374	0.035684	Name=CRK5
PF3D7_0208100.1	65.6786	28.1181	325.791	139.863	46.8983	325.791	6.9436	2.79568	0.00743789	0.0360045	conserved Plasmodium protein, unknown function
PF3D7_1234900.1	83.24	6.37801	439.805	176.474	44.809	439.805	9.80889	3.29409	0.00746144	0.0360797	CHCH domain-containing protein, putative
PF3D7_1414000.1	71.9843	47.2345	358.494	159.237	59.6094	358.494	6.01286	2.58805	0.00752197	0.0363333	Name=RPN13
PF3D7_0704100.1	17.3442	57.5266	298.661	124.511	37.4354	298.661	7.98338	2.997	0.00753624	0.0363632	Name=BTP2
PF3D7_1420100.1	1.23931	1.27802	69.4503	23.9892	1.25867	69.4503	55.1827	5.78614	0.00759042	0.0365582	conserved Plasmodium protein, unknown function
PF3D7_1253300.1	220.99	268.143	43.4877	177.54	244.566	43.4877	0.177819	-2.49152	0.00759293	0.0365582	#N/A
PF3D7_1243500.1	13.6598	16.5888	165.34	65.1961	15.1243	165.34	10.9341	3.45076	0.00761062	0.0366042	Name=SNF7
PF3D7_1426200.1	1131.42	1632.03	371.785	1045.08	1381.72	371.785	0.269078	-1.8939	0.0076273	0.0366453	Name=PRMT1
PF3D7_1348300.1	324.721	440.896	80.8137	282.143	382.808	80.8137	0.211115	-2.2439	0.00765876	0.0367572	elongation factor Tu, putative
PF3D7_0915700.1	4.96904	1.2757	92.1278	32.7909	3.12237	92.1278	29.4359	4.8795	0.00769605	0.0368577	Name=ApiCOX30
PF3D7_0915100.1	537.604	334.374	93.402	321.793	435.989	93.402	0.214222	-2.22282	0.00770235	0.0368577	Name=UBC9
PF3D7_1433000.1	192.844	259.941	38.4779	163.754	226.392	38.4779	0.169967	-2.55667	0.00770431	0.0368577	Name=NOP10
PF3D7_0309200.1	29.739	25.5634	223.512	92.938	27.6512	223.512	8.08227	3.01476	0.00772041	0.0368955	Name=ARK2
PF3D7_0517700.1	2554.65	2791.08	782.774	2042.84	2672.87	782.774	0.29286	-1.77171	0.0077336	0.0369193	Name=EIF3B
PF3D7_1247700.1	0	1.27634	65.6355	22.3039	0.638172	65.6355	103.916	6.69927	0.00776184	0.0370149	conserved Plasmodium protein, unknown function
PF3D7_1455700.1	4.9581	2.5557	94.7011	34.0716	3.7569	94.7011	25.1728	4.65379	0.0077803	0.0370636	conserved Plasmodium protein, unknown function
PF3D7_1138500.1	569.075	1100.04	198.23	622.447	834.555	198.23	0.237537	-2.07377	0.00781887	0.0372079	Name=PPM2
PF3D7_1412800.1	685.716	1534.26	263.877	827.95	1109.99	263.877	0.237738	-2.07255	0.00791139	0.0376084	Name=NMT
PF3D7_1211300.1	35.9415	42.1734	269.591	115.902	39.0574	269.591	6.90314	2.78725	0.00797919	0.0378906	Name=MCM8
PF3D7_1142300.1	33.457	24.2848	228.562	95.4345	28.8709	228.562	7.91471	2.98454	0.00807836	0.0382678	conserved Plasmodium membrane protein, unknown function
PF3D7_1454400.1	2092.42	1336.58	467.818	1298.94	1714.5	467.818	0.272856	-1.87379	0.00808418	0.0382678	Name=APP
PF3D7_0809600.1	19.8196	14.0633	173.645	69.176	16.9415	173.645	10.2461	3.357	0.00809054	0.0382678	peptidase family C50, putative
PF3D7_1209400.1	73.1447	12.7768	357.324	147.749	42.9608	357.324	8.31165	3.05514	0.00809445	0.0382678	Name=CIA1
PF3D7_1464900.1	1336.52	1599.59	411.612	1115.91	1468.05	411.612	0.280382	-1.83454	0.00810116	0.0382678	ATP-dependent zinc metalloprotease FTSH, putative
PF3D7_1346700.1	7.44154	6.38638	116.151	43.3262	6.91396	116.151	16.7954	4.07	0.00811595	0.0382974	Name=P48/45
PF3D7_1305100.1	3.72167	0	84.5831	29.4349	1.86084	84.5831	45.2124	5.49865	0.00816337	0.0384743	Name=AMR3
PF3D7_1028000.1	708.224	800.82	194.424	567.823	754.522	194.424	0.25768	-1.95635	0.00817055	0.0384743	methyltransferase, putative
PF3D7_0917900.1	17327.6	15180.3	5019.23	12509	16253.9	5019.23	0.308801	-1.69525	0.00820101	0.0385773	Name=BIP
PF3D7_1453700.1	8030.1	6681.79	2237.2	5649.7	7355.95	2237.2	0.304135	-1.71722	0.00822286	0.0386204	Name=P23
PF3D7_0907700.1	1716.01	1883.36	518.206	1372.53	1799.69	518.206	0.287944	-1.79614	0.00822735	0.0386204	Name=PA28
PF3D7_1336900.1	393.24	310.331	73.8531	259.141	351.785	73.8531	0.209933	-2.252	0.00824857	0.0386797	Name=cTrpRS
PF3D7_1010400.1	1.24326	1.27492	68.1364	23.5515	1.25909	68.1364	54.1185	5.75805	0.0082602	0.0386939	MORN repeat protein, putative
PF3D7_1361700.1	28.5413	1.27675	219.648	83.1554	14.909	219.648	14.7109	3.87881	0.00831576	0.0389072	Name=COX2A
PF3D7_1454700.1	1568.99	1222.32	388.217	1059.84	1395.65	388.217	0.278159	-1.84602	0.00833042	0.0389072	Name=6PGD
PF3D7_1016300.1	23886.6	47328.8	9958.15	27057.8	35607.7	9958.15	0.279664	-1.83823	0.00833169	0.0389072	Name=GBP130
PF3D7_0932400.1	18.6185	2.55301	160.308	60.4933	10.5858	160.308	15.1193	3.91832	0.00835412	0.0389446	Name=RF1
PF3D7_1344900.1	1151.19	1448.13	359.889	986.401	1299.66	359.889	0.276914	-1.85249	0.00835983	0.0389446	conserved Plasmodium protein, unknown function
PF3D7_1322200.1	104.067	26.8453	438.834	189.916	65.4564	438.834	6.7009	2.74436	0.00836568	0.0389446	TOG domain-containing protein, putative
PF3D7_0209700.1	895.443	1425.47	305.528	875.48	1160.46	305.528	0.263289	-1.92528	0.00838481	0.0389933	RING zinc finger protein, putative
PF3D7_1328000.1	9.91234	7.6694	127.543	48.3748	8.79087	127.543	14.5032	3.8583	0.00841979	0.0391155	conserved Plasmodium protein, unknown function
PF3D7_1453200.1	3.7184	0	83.9692	29.2292	1.8592	83.9692	44.9119	5.48902	0.0084346	0.0391438	conserved Plasmodium protein, unknown function
PF3D7_1431900.1	2.47979	3.83269	87.1189	31.1438	3.15624	87.1189	27.6287	4.78809	0.00846429	0.0392411	Name=ISC3
PF3D7_1446700.1	35.985	6.384	225.963	89.4439	21.1845	225.963	10.6554	3.41352	0.00847378	0.0392447	conserved Plasmodium protein, unknown function
PF3D7_1002800.1	2.47873	5.11192	93.4413	33.6773	3.79532	93.4413	24.656	4.62387	0.00851041	0.0393738	DnaJ protein, putative
PF3D7_1446600.1	52.1517	2.55227	321.85	125.518	27.352	321.85	11.7561	3.55533	0.00857418	0.0396281	Name=CEN2
PF3D7_1347900.1	17.3484	5.11252	150.901	57.7872	11.2305	150.901	13.4192	3.74622	0.00864347	0.0399073	conserved Plasmodium protein, unknown function
PF3D7_0318500.1	6.19378	5.11383	106.081	39.1295	5.65381	106.081	18.7562	4.22929	0.0086749	0.0400113	conserved Plasmodium protein, unknown function
PF3D7_1466200.1	89.1973	141.901	555.02	262.039	115.549	555.02	4.80409	2.26426	0.00869588	0.040067	Name=EGXP
PF3D7_0918300.1	788.077	653.64	185.56	542.425	720.858	185.56	0.257412	-1.95785	0.0087366	0.0401912	Name=EIF3F
PF3D7_0606000.1	2188.47	4221.53	875.088	2428.36	3205	875.088	0.273042	-1.8728	0.00874072	0.0401912	Name=KIC1
PF3D7_0107500.1	5258.48	6361.79	1774.86	4465.04	5810.13	1774.86	0.305479	-1.71086	0.008798	0.0404133	Name=NCR1
PF3D7_0726600.1	8.68006	6.38736	118.681	44.5829	7.53371	118.681	15.7462	3.97694	0.00883392	0.0405297	conserved Plasmodium protein, unknown function
PF3D7_1320100.1	3.72339	1.27659	82.0493	29.0164	2.49999	82.0493	32.7445	5.03318	0.00884138	0.0405297	Name=ClpS
PF3D7_1348400.1	30.9711	3.83517	210.264	81.69	17.4031	210.264	12.0655	3.59281	0.00888108	0.0406703	conserved Plasmodium membrane protein, unknown function
PF3D7_1147800.2	0	0	47.3533	15.7844	0	47.3533	204.549	7.6763	0.00889255	0.0406814	Name=MAEBL
PF3D7_0319500.1	929.456	1146.52	284.028	786.668	1037.99	284.028	0.273636	-1.86967	0.00902492	0.041245	RNA-binding protein, putative
PF3D7_0814200.1	13659.5	30016.1	5992.57	16556	21837.8	5992.57	0.274414	-1.86557	0.00903956	0.0412505	Name=ALBA1
PF3D7_0422300.1	307.444	200.602	1020.85	509.63	254.023	1020.85	4.01838	2.00661	0.00904447	0.0412505	alpha tubulin 2
PF3D7_1018300.1	601.295	902.02	190.656	564.657	751.658	190.656	0.253654	-1.97906	0.00907447	0.0413378	peptidase, putative
PF3D7_0302100.1	2480.78	2450.21	738.722	1889.9	2465.49	738.722	0.299625	-1.73877	0.00908201	0.0413378	Name=SRPK1
PF3D7_1359700.1	2.47763	5.11365	92.1882	33.2598	3.79564	92.1882	24.324	4.60431	0.00909329	0.0413473	conserved Plasmodium protein, unknown function
PF3D7_1443000.1	2.47878	1.27796	73.8687	25.8752	1.87837	73.8687	39.2525	5.29471	0.00915797	0.0415983	Name=SRPK2
PF3D7_1013900.1	357.001	587.79	106.695	350.495	472.395	106.695	0.225871	-2.14643	0.00916699	0.0415983	translation initiation factor eIF-2B subunit delta, putative
PF3D7_1342700.1	231.704	113.298	24.593	123.198	172.501	24.593	0.142557	-2.81038	0.00920185	0.0417144	Name=RPB12
PF3D7_0610000.1	18.6213	2.55272	157.147	59.4404	10.587	157.147	14.8199	3.88946	0.00921546	0.0417341	ribosomal protein L19, mitochondrial, putative
PF3D7_1413700.1	30.9865	46.0046	263.904	113.632	38.4955	263.904	6.85717	2.77761	0.00923195	0.0417667	conserved Plasmodium protein, unknown function
PF3D7_0627800.1	862.742	655.52	197.608	571.956	759.131	197.608	0.260304	-1.94173	0.00929239	0.0419979	Name=ACAS
PF3D7_1426600.1	0	0	46.7197	15.5732	0	46.7197	201.807	7.65683	0.00940514	0.0424648	conserved Plasmodium protein, unknown function
PF3D7_1218100.1	0	0	46.6965	15.5655	0	46.6965	201.656	7.65576	0.0094278	0.0425244	conserved Plasmodium protein, unknown function
PF3D7_0308200.1	2781.11	2133.51	727.883	1880.84	2457.31	727.883	0.29621	-1.75531	0.00946705	0.0426586	Name=CCT7
PF3D7_1348500.1	8.68572	0	117.401	42.0288	4.34286	117.401	26.9446	4.75193	0.00948821	0.0427112	TBC domain protein, putative
PF3D7_1459400.1	162.491	458.504	54.2864	225.094	310.498	54.2864	0.174854	-2.51578	0.00949797	0.0427124	conserved protein, unknown function
PF3D7_1221800.1	29.7548	16.6094	200.757	82.3736	23.1821	200.757	8.65592	3.11369	0.00952561	0.0427939	conserved protein, unknown function
PF3D7_0619300.1	27.2552	23.0106	204.58	84.9485	25.1329	204.58	8.13875	3.02481	0.00957067	0.0429534	conserved Plasmodium protein, unknown function
PF3D7_1409500.1	3.7191	3.83314	89.6474	32.3999	3.77612	89.6474	23.7419	4.56936	0.00961643	0.0430051	conserved Plasmodium protein, unknown function
PF3D7_1340300.1	1512.48	3732.11	671.719	1972.1	2622.3	671.719	0.256162	-1.96487	0.00961721	0.0430051	nucleolar complex protein 2, putative
PF3D7_1003400.1	9.91314	12.7815	138.905	53.8666	11.3473	138.905	12.245	3.61412	0.00962502	0.0430051	conserved Plasmodium protein, unknown function
PF3D7_0104100.1	3.71861	2.55569	84.5995	30.2913	3.13715	84.5995	26.944	4.75189	0.00962806	0.0430051	protein E140, putative
PF3D7_0214400.1	524.674	968.112	183.06	558.615	746.393	183.06	0.245269	-2.02756	0.00963001	0.0430051	conserved protein, unknown function
PF3D7_1007900.1	1510.19	1688.94	468.422	1222.52	1599.56	468.422	0.292845	-1.77179	0.00974585	0.0434793	Name=EIF3D
PF3D7_0816000.1	440.428	873.449	155.277	489.718	656.939	155.277	0.236375	-2.08085	0.00978445	0.04357	Name=RRB1
PF3D7_1244400.1	95.4136	106.087	478.592	226.697	100.75	478.592	4.75047	2.24807	0.00978557	0.04357	RNA-binding protein, putative
PF3D7_0220600.1	1424.95	507.108	219.68	717.245	966.027	219.68	0.227397	-2.13672	0.00980387	0.0435947	Plasmodium exported protein (hyp9), unknown function
PF3D7_1212700.1	15840.7	32840.4	6892.9	18524.7	24340.6	6892.9	0.283187	-1.82017	0.0098105	0.0435947	Name=EIF3A
PF3D7_1309500.1	338.913	504.157	95.2978	312.789	421.535	95.2978	0.226082	-2.14508	0.009837	0.0436693	Name=GAR1
PF3D7_1020900.1	1616.34	896.525	334.55	949.14	1256.43	334.55	0.266263	-1.90907	0.00995555	0.044152	Name=ARF1
PF3D7_0610800.1	4034.29	3722.17	1203.19	2986.55	3878.23	1203.19	0.310241	-1.68854	0.00999473	0.0442821	Name=TK
PF3D7_0424300.1	38.4258	39.6131	258.218	112.085	39.0194	258.218	6.6178	2.72635	0.0100545	0.0444788	#N/A
PF3D7_1468900.1	546.799	744.812	164.768	485.46	645.806	164.768	0.255142	-1.97063	0.0100589	0.0444788	zinc finger protein, putative
PF3D7_0203100.1	19.8242	15.3391	169.216	68.1264	17.5816	169.216	9.62212	3.26635	0.0100967	0.0446022	protein kinase, putative
PF3D7_1306500.1	9.91023	14.0628	141.44	55.1378	11.9865	141.44	11.8049	3.56131	0.0101245	0.0446811	MORN repeat protein, putative
PF3D7_0603800.1	32.2209	5.11223	205.827	81.0535	18.6666	205.827	11.0132	3.46116	0.0101364	0.0446869	Name=CEP76
PF3D7_0822300.1	305.798	243.536	54.8895	201.408	274.667	54.8895	0.199835	-2.32312	0.0101457	0.0446869	Name=SNRPG
PF3D7_0202200.1	437.733	1111.38	177.39	575.501	774.557	177.39	0.229032	-2.12638	0.0101866	0.0448229	Name=PTP1
PF3D7_1108000.1	730.583	1102.21	244.921	692.57	916.395	244.921	0.267272	-1.90362	0.0102235	0.0449415	IWS1-like protein, putative
PF3D7_1231400.1	17.3485	15.3375	162.265	64.9838	16.343	162.265	9.92746	3.31142	0.0102573	0.0450458	Name=ICM1
PF3D7_0505800.1	1905.59	1285.93	455.733	1215.75	1595.76	455.733	0.285587	-1.808	0.0102921	0.0451545	Name=SUMO
PF3D7_1242800.1	1976.82	2138.28	622.427	1579.18	2057.55	622.427	0.30251	-1.72495	0.0104412	0.0457643	Name=rabGDI
PF3D7_1420000.1	1312.79	1943.34	467.708	1241.28	1628.06	467.708	0.287283	-1.79945	0.0105376	0.0461417	Name=SF3B4
PF3D7_1332900.1	2223.46	3785.33	871.905	2293.56	3004.39	871.905	0.290214	-1.78481	0.0106095	0.0464116	Name=cyto-IRS
PF3D7_0808600.1	126.383	143.161	18.3105	95.9517	134.772	18.3105	0.135866	-2.87974	0.0106306	0.0464586	Name=VAR
PF3D7_0210900.1	1918.05	2656.09	682.333	1752.16	2287.07	682.333	0.298347	-1.74494	0.0106964	0.0467007	conserved Plasmodium protein, unknown function
PF3D7_0907500.1	4.96352	5.10714	97.2014	35.7574	5.03533	97.2014	19.3047	4.27088	0.0107083	0.0467074	conserved protein, unknown function
PF3D7_1206900.1	6.20381	5.10752	101.622	37.6444	5.65566	101.622	17.9625	4.16692	0.0107615	0.0468937	conserved Plasmodium protein, unknown function
PF3D7_0404300.1	612.694	1406.27	249.975	756.313	1009.48	249.975	0.247637	-2.0137	0.0108233	0.0471173	conserved Plasmodium protein, unknown function
PF3D7_1036800.1	13.6425	10.2184	138.876	54.2458	11.9305	138.876	11.6367	3.54061	0.0109186	0.0473664	Name=ACT
PF3D7_0208600.1	24.8149	7.66136	172.316	68.2641	16.2381	172.316	10.6018	3.40624	0.0109227	0.0473664	Name=RRF1
PF3D7_1129600.1	1.23955	1.27783	63.7651	22.0941	1.25869	63.7651	50.664	5.66289	0.0109228	0.0473664	phosphatidylinositol-4-phosphate 5-kinase, putative
PF3D7_1201100.1	1021.51	396.091	161.618	526.408	708.803	161.618	0.228004	-2.13287	0.0109305	0.0473664	RESA-like protein with PHIST and DnaJ domains
PF3D7_0605500.1	1.24055	1.27704	63.7529	22.0902	1.2588	63.7529	50.6497	5.66248	0.0109331	0.0473664	cyclin dependent kinase binding protein, putative
PF3D7_0527500.1	3548.51	3379.57	1087.01	2671.7	3464.04	1087.01	0.313798	-1.67209	0.0109633	0.0474512	Name=HIP
PF3D7_1323900.1	531.554	905.922	183.004	540.16	718.738	183.004	0.254628	-1.97354	0.0110084	0.0476007	protein BCP1, putative
PF3D7_0927900.1	2386.63	1644.31	595.954	1542.3	2015.47	595.954	0.295687	-1.75786	0.0111357	0.0481049	Name=PSD
PF3D7_1344200.1	2239.76	4933.9	989.949	2721.2	3586.83	989.949	0.276	-1.85726	0.0112094	0.0483767	Name=GRP170
PF3D7_1239500.1	7.43772	12.7778	129.423	49.8793	10.1077	129.423	12.8127	3.6795	0.0112357	0.0483977	Name=GyrB
PF3D7_1202200.1	35.9789	8.93876	210.192	85.0364	22.4588	210.192	9.35074	3.22508	0.0112358	0.0483977	Name=PIC
PF3D7_1106300.1	176.072	81.7616	605.408	287.747	128.917	605.408	4.69514	2.23117	0.0113341	0.0487583	Name=XRN1
PF3D7_0917500.1	52.0795	5.10995	280.922	112.704	28.5947	280.922	9.81497	3.29498	0.0113467	0.0487583	conserved protein, unknown function
PF3D7_1140500.1	3.71804	1.27799	77.6576	27.5512	2.49802	77.6576	31.0122	4.95477	0.011352	0.0487583	Name=MyoK
PF3D7_1445100.1	264.045	341.161	64.3952	223.2	302.603	64.3952	0.212812	-2.23235	0.0114142	0.0489787	histidine--tRNA ligase, putative
PF3D7_0110000.1	32.2961	11.4821	196.88	80.2193	21.8891	196.88	8.98833	3.16805	0.0114516	0.0490924	conserved Plasmodium protein, unknown function
PF3D7_0919800.1	74.3755	162.281	566.937	267.864	118.328	566.937	4.79232	2.26073	0.0114812	0.0491722	TLD domain-containing protein
PF3D7_1236900.1	19.8344	1.27776	161.619	60.9105	10.5561	161.619	15.2821	3.93377	0.0114956	0.049187	conserved Plasmodium protein, unknown function
PF3D7_0816200.1	3.72743	6.37766	96.5409	35.5487	5.05255	96.5409	19.1225	4.2572	0.0116453	0.0497571	Name=VPS2
PF3D7_0830700.1	621.576	361.377	116.773	366.575	491.477	116.773	0.237585	-2.07348	0.0116509	0.0497571	Plasmodium exported protein (hyp9), unknown function
PF3D7_1360800.1	3221.37	4498.21	1196.4	2971.99	3859.79	1196.4	0.309969	-1.68981	0.0117154	0.049985	Name=FLN
PF3D7_0605700.1	0	0	44.1481	14.716	0	44.1481	190.599	7.57439	0.0118375	0.0504433	conserved Plasmodium protein, unknown function
PF3D7_1001700.1	362.326	1076.35	160.32	533	719.341	160.32	0.222884	-2.16564	0.0118453	0.0504433	Plasmodium exported protein (PHISTc), unknown function
PF3D7_1116900.1	0	0	44.1222	14.7074	0	44.1222	190.431	7.57312	0.0118698	0.0504998	conserved protein, unknown function
PF3D7_1440400.1	6.19691	0	95.3351	33.844	3.09846	95.3351	30.6417	4.93742	0.0119538	0.0508095	zinc finger protein, putative
PF3D7_1437700.1	7.43895	0	103.534	36.991	3.71947	103.534	27.7341	4.79359	0.0119917	0.0509222	succinyl-CoA ligase, putative
PF3D7_1033900.1	11.1663	17.877	150.226	59.7563	14.5216	150.226	10.3496	3.37151	0.0121121	0.051385	ubiquitin-conjugating enzyme E2, putative
PF3D7_0614400.1	352.067	275.991	68.8142	232.291	314.029	68.8142	0.219127	-2.19016	0.0121496	0.0514955	Name=CWF7
PF3D7_0522900.1	14.8712	10.2245	139.533	54.8763	12.5478	139.533	11.1154	3.47449	0.0121817	0.0515831	zinc finger protein, putative
PF3D7_0703600.1	55.8514	45.9569	293.483	131.764	50.9042	293.483	5.76483	2.52728	0.0122546	0.0518428	conserved protein, unknown function
PF3D7_1431100.1	3.72009	2.55491	80.1726	28.8159	3.1375	80.1726	25.5323	4.67425	0.0123477	0.0521649	Name=PIP2
PF3D7_1107800.1	3547.43	2017.03	820.184	2128.22	2782.23	820.184	0.294791	-1.76224	0.0123539	0.0521649	Name=ApiAP2
PF3D7_1472600.1	7.44721	1.27653	96.5644	35.096	4.36187	96.5644	22.086	4.46506	0.0124597	0.0525621	Name=PDI-14
PF3D7_1455800.1	2.47883	1.27794	68.8176	24.1915	1.87838	68.8176	36.5705	5.19261	0.0124914	0.0526465	Name=CCp2
PF3D7_1449400.1	37.1859	6.38924	212.762	85.4456	21.7876	212.762	9.75502	3.28614	0.012575	0.0529362	Name=MUS81
PF3D7_0214700.1	7.45352	3.82713	99.7001	36.9936	5.64032	99.7001	17.6598	4.1424	0.0125837	0.0529362	conserved Plasmodium protein, unknown function
PF3D7_1330800.1	5081.22	6823.33	1902.09	4602.21	5952.27	1902.09	0.319558	-1.64585	0.0126125	0.0530078	RNA-binding protein, putative
PF3D7_1124600.1	159.905	49.8347	549.893	253.211	104.87	549.893	5.24191	2.39009	0.0127224	0.0534197	Name=EK
PF3D7_0601200.1	96.8965	43.3738	5.0481	48.4395	70.1352	5.0481	0.0719676	-3.79651	0.0127837	0.0535959	Name=MC-2TM
PF3D7_1358600.1	3.72005	11.4972	115.525	43.5806	7.60862	115.525	15.2045	3.92643	0.0127882	0.0535959	zinc finger protein, putative
PF3D7_1357700.1	581.279	1215.33	232.339	676.316	898.305	232.339	0.258652	-1.95092	0.0128262	0.0536698	Name=UTP21
PF3D7_1444800.1	14817.4	12081.5	4414.61	10437.8	13449.4	4414.61	0.328238	-1.60719	0.0128297	0.0536698	Name=FBPA
PF3D7_1423700.1	2301	5153.67	1051.27	2835.31	3727.33	1051.27	0.282047	-1.82599	0.0128795	0.0538282	conserved Plasmodium protein, unknown function
PF3D7_1303700.1	0	3.833	77.0201	26.951	1.9165	77.0201	40.3974	5.33619	0.0129283	0.0539169	tetratricopeptide repeat protein, putative
PF3D7_1143200.1	4.96044	0	85.2215	30.0607	2.48022	85.2215	34.2075	5.09624	0.0129332	0.0539169	DnaJ protein, putative
PF3D7_0216500.1	12.3915	12.7815	137.011	54.0612	12.5865	137.011	10.8859	3.44439	0.0129367	0.0539169	conserved Plasmodium protein, unknown function
PF3D7_1017400.1	1975.44	1773.49	583.212	1444.05	1874.46	583.212	0.311135	-1.68439	0.0129587	0.0539585	Name=PMM
PF3D7_1142400.1	532.21	647.449	157.172	445.61	589.83	157.172	0.266475	-1.90793	0.0130126	0.0541331	Name=CPO
PF3D7_1407000.1	6.19839	0	93.4357	33.2114	3.0992	93.4357	30.0271	4.90819	0.0130735	0.0543359	Name=CCp3
PF3D7_1429200.1	13.6337	7.66759	128.796	50.0324	10.6506	128.796	12.0846	3.5951	0.0130957	0.0543779	Name=ApiAP2
PF3D7_1404300.1	2.49749	1.27065	68.0649	23.9443	1.88407	68.0649	36.0887	5.17348	0.0131433	0.0545251	Name=SOAP
PF3D7_1420400.1	2329.56	3279.72	873.732	2161	2804.64	873.732	0.311534	-1.68254	0.0131695	0.0545836	Name=GlyRS
PF3D7_1126000.1	2893.27	4058.23	1094.09	2681.86	3475.75	1094.09	0.314782	-1.66757	0.0132154	0.0545996	Name=ThrRS
PF3D7_0321400.1	0	0	42.9159	14.3053	0	42.9159	185.342	7.53405	0.013221	0.0545996	Name=pPK1
PF3D7_1310200.1	0	0	42.9094	14.3031	0	42.9094	185.299	7.53371	0.0132302	0.0545996	conserved Plasmodium protein, unknown function
PF3D7_1413800.1	190.982	259.305	43.5574	164.615	225.144	43.5574	0.193474	-2.36979	0.0132336	0.0545996	Name=DPH1
PF3D7_1439500.1	7.43606	8.94597	113.014	43.132	8.19102	113.014	13.8008	3.78668	0.0132341	0.0545996	Name=ORP2
PF3D7_0314500.1	715.327	1157.58	260.102	711.005	936.456	260.102	0.27776	-1.84809	0.0132926	0.0547909	conserved Plasmodium protein, unknown function
PF3D7_0105400.1	1.24276	0	56.7858	19.3428	0.621378	56.7858	90.419	6.49855	0.013353	0.0549894	conserved Plasmodium protein, unknown function
PF3D7_1234600.1	12.3967	1.27774	119.951	44.542	6.83723	119.951	17.5048	4.12967	0.0134809	0.0554654	Name=TOC75
PF3D7_0709000.1	558.32	453.306	131.289	380.972	505.813	131.289	0.259557	-1.94588	0.013619	0.0559825	Name=CRT
PF3D7_1323200.1	181.515	214.187	36.5918	144.098	197.851	36.5918	0.184951	-2.43479	0.0136362	0.0560019	V-type proton ATPase subunit G, putative
PF3D7_0614300.1	2834.14	2967.69	936.96	2246.27	2900.92	936.96	0.322988	-1.63045	0.0137209	0.0562983	Name=MFR1
PF3D7_1342800.1	1354	611.941	256.936	740.958	982.969	256.936	0.261379	-1.93579	0.0137555	0.056389	Name=PEPCK
PF3D7_1442300.1	752.924	1062.6	258.807	691.443	907.761	258.807	0.28511	-1.81041	0.0137806	0.0564404	Name=tRIP
PF3D7_1113000.1	0	1.27849	56.1979	19.1588	0.639244	56.1979	88.9166	6.47438	0.0139599	0.0570909	conserved Plasmodium protein, unknown function
PF3D7_1331700.1	349.549	332.24	80.1801	253.99	340.894	80.1801	0.235204	-2.08801	0.0139649	0.0570909	glutamine--tRNA ligase, putative
PF3D7_0921900.1	1180.47	2038.5	471.453	1230.14	1609.49	471.453	0.292926	-1.77139	0.0140865	0.057536	conserved Plasmodium protein, unknown function
PF3D7_1431500.1	40.9101	22.9989	222.225	95.3778	31.9545	222.225	6.95177	2.79738	0.0141489	0.0577381	Name=MAPK1
PF3D7_1339700.1	84.2637	180.217	591.606	285.362	132.24	591.606	4.47467	2.16178	0.0141693	0.0577691	conserved Plasmodium protein, unknown function
PF3D7_0105300.1	13.6705	2.55061	121.774	45.9982	8.11054	121.774	14.9917	3.90609	0.0142963	0.0582342	Name=CAP
PF3D7_1459000.1	2219.45	3652.5	903.382	2258.44	2935.98	903.382	0.307698	-1.70041	0.0143294	0.058316	Name=DBP5
PF3D7_0912800.1	582.853	943.991	208.95	578.598	763.422	208.95	0.273711	-1.86927	0.0143876	0.0585	Name=GCD10
PF3D7_1011700.1	863.331	1186.47	300.467	783.423	1024.9	300.467	0.293172	-1.77018	0.0144073	0.0585272	Name=RAD23
PF3D7_0810200.1	8.67834	3.833	101.641	38.0509	6.25567	101.641	16.2287	4.02047	0.0144574	0.0586207	Name=ABCK1
PF3D7_1209600.1	1.24187	0	55.5332	18.925	0.620934	55.5332	88.444	6.46669	0.014459	0.0586207	Name=PBGD
PF3D7_0618900.1	2.47996	0	65.0225	22.5008	1.23998	65.0225	52.1119	5.70354	0.0144694	0.0586207	Name=GPI1
PF3D7_1431600.1	42.1613	6.38725	224.104	90.8842	24.2742	224.104	9.22319	3.20527	0.0145258	0.0587658	Name=SCS-beta
PF3D7_0418600.1	7.43469	5.11271	99.7596	37.4357	6.2737	99.7596	15.8919	3.99022	0.0145314	0.0587658	regulator of chromosome condensation, putative
PF3D7_0315300.1	17.3506	2.55601	137.006	52.3042	9.95333	137.006	13.7414	3.78046	0.0145747	0.0588881	conserved Plasmodium protein, unknown function
PF3D7_1319600.1	2.47818	1.2782	66.2963	23.3509	1.87819	66.2963	35.2345	5.13892	0.014598	0.0589291	ACDC domain-containing protein, putative
PF3D7_1108100.1	3.71831	1.27792	73.2368	26.0777	2.49812	73.2368	29.248	4.87027	0.01464	0.0590457	conserved Plasmodium protein, unknown function
PF3D7_1367700.1	2248.28	3101.58	849.805	2066.55	2674.93	849.805	0.317695	-1.65428	0.0147041	0.0591929	Name=AlaRS
PF3D7_1422700.1	375.573	553.313	117.43	348.772	464.443	117.43	0.25285	-1.98365	0.0147132	0.0591929	conserved Plasmodium protein, unknown function
PF3D7_0703200.1	122.692	89.4615	468.474	226.876	106.077	468.474	4.41588	2.1427	0.014716	0.0591929	conserved Plasmodium protein, unknown function
PF3D7_0812500.1	1700.36	4501.15	848.554	2350.02	3100.75	848.554	0.273665	-1.86951	0.0147303	0.0591975	RNA-binding protein, putative
PF3D7_1127000.1	285.378	301.342	66.2751	217.665	293.36	66.2751	0.22592	-2.14612	0.0147925	0.0593946	protein phosphatase, putative
PF3D7_0323800.1	335.829	1074.88	161.001	523.902	705.352	161.001	0.228271	-2.13118	0.0148206	0.0594541	conserved Plasmodium protein, unknown function
PF3D7_0904000.1	923.466	937.929	277.157	712.851	930.697	277.157	0.297796	-1.7476	0.0148514	0.0595002	GTPase-activating protein, putative
PF3D7_0911000.1	3.72384	0	73.8423	25.8554	1.86192	73.8423	39.4693	5.30266	0.0148625	0.0595002	phosphatidylinositol N-acetylglucosaminyltransferase, putative
PF3D7_1333600.1	1280.32	1942.46	489.299	1237.36	1611.39	489.299	0.303655	-1.71949	0.0148857	0.0595002	Name=UTP4
PF3D7_0501200.1	2983.68	1097.29	544.156	1541.71	2040.48	544.156	0.266675	-1.90685	0.0148907	0.0595002	Name=PIESP2
PF3D7_0511200.1	22.3147	7.66627	153.411	61.1305	14.9905	153.411	10.2243	3.35393	0.0148982	0.0595002	Name=SCD
PF3D7_1309700.1	135.091	323.329	41.6698	166.696	229.21	41.6698	0.181818	-2.45943	0.0149281	0.0595669	Name=VPS18
PF3D7_1359400.1	1919.17	2646.02	721.588	1762.26	2282.6	721.588	0.316129	-1.66141	0.0149928	0.0597718	Name=CELF1
PF3D7_1023400.1	13.653	1.27655	123.073	46.0008	7.46475	123.073	16.4546	4.04042	0.01501	0.0597876	HORMA domain protein, putative
PF3D7_1430800.1	1.24075	0	54.9139	18.7182	0.620375	54.9139	87.4804	6.45089	0.0150367	0.0597962	Name=PIP3
PF3D7_0416500.1	1.24086	0	54.9127	18.7179	0.62043	54.9127	87.4764	6.45082	0.0150388	0.0597962	Name=MAF1
PF3D7_0903400.1	2844.56	7130.53	1414.37	3796.48	4987.54	1414.37	0.283583	-1.81816	0.0151008	0.0599898	Name=DDX60
PF3D7_0932200.1	153.825	6.38533	656.47	272.227	80.1051	656.47	8.19172	3.03417	0.0151624	0.0601071	Name=PFN
PF3D7_0929200.1	1168.83	1205.35	365.458	913.212	1187.09	365.458	0.307862	-1.69965	0.0151698	0.0601071	RNA-binding protein, putative
PF3D7_0935700.1	179.944	331.941	51.7555	187.88	255.943	51.7555	0.202231	-2.30593	0.0151708	0.0601071	Plasmodium exported protein, unknown function
PF3D7_0504400.1	24.8067	7.66329	160.967	64.479	16.235	160.967	9.90559	3.30824	0.0151838	0.0601071	ATP-dependent helicase, putative
PF3D7_1034700.1	6.20756	1.27629	85.8299	31.1046	3.74193	85.8299	22.8846	4.5163	0.0152639	0.0603135	ADP-ribosylation factor, putative
PF3D7_1427000.1	27.2675	6.38963	169.202	67.6198	16.8286	169.202	10.0435	3.32819	0.0152682	0.0603135	conserved Plasmodium protein, unknown function
PF3D7_1464500.1	193.26	80.5383	613.111	295.636	136.899	613.111	4.47753	2.1627	0.0152772	0.0603135	conserved Plasmodium membrane protein, unknown function
PF3D7_0930100.1	18.5954	8.94404	142.047	56.5289	13.7697	142.047	10.3085	3.36576	0.0152986	0.0603135	heptatricopeptide repeat-containing protein, putative
PF3D7_0319700.1	1657.66	2024.89	584.69	1422.41	1841.27	584.69	0.317549	-1.65495	0.015303	0.0603135	Name=ABCI3
PF3D7_1336200.1	97.9924	11.4944	399.572	169.686	54.7434	399.572	7.29481	2.86687	0.0153793	0.0605473	conserved Plasmodium protein, unknown function
PF3D7_0704200.1	359.469	491.966	107.327	319.588	425.718	107.327	0.252118	-1.98783	0.0153987	0.0605473	tRNA m5C-methyltransferase, putative
PF3D7_0112700.1	9.91673	7.6668	113.009	43.5307	8.79177	113.009	12.8496	3.68365	0.0154075	0.0605473	#N/A
PF3D7_1143400.1	1376.3	911.544	338.933	875.591	1143.92	338.933	0.296286	-1.75494	0.0154162	0.0605473	translation initiation factor eIF-1A, putative
PF3D7_0706500.1	1121.39	3477.93	597.927	1732.42	2299.66	597.927	0.260013	-1.94335	0.0154666	0.060645	conserved Plasmodium protein, unknown function
PF3D7_1213900.1	500.764	728.381	167.306	465.483	614.572	167.306	0.27224	-1.87705	0.0154681	0.060645	W2 domain-containing protein, putative
PF3D7_0501600.1	12.4126	0	126.858	46.4234	6.20628	126.858	20.3906	4.34983	0.0154957	0.0607006	Name=RAP2
PF3D7_0909800.1	526.96	408.082	121.772	352.271	467.521	121.772	0.260459	-1.94087	0.0155333	0.0607947	Name=SNRPD3
PF3D7_1327800.1	574.259	438.094	134.456	382.27	506.177	134.456	0.265624	-1.91254	0.0156972	0.0613704	ribose-phosphate pyrophosphokinase, putative
PF3D7_0625000.2	0	0	41.017	13.6723	0	41.017	177.129	7.46866	0.0157109	0.0613704	Name=SMS1
PF3D7_0918500.1	160.05	51.0772	527.052	246.06	105.564	527.052	4.99129	2.31941	0.0157349	0.0613704	#N/A
PF3D7_1361000.1	290.237	286.098	65.6494	213.995	288.167	65.6494	0.227817	-2.13405	0.0157422	0.0613704	Name=PRMT5
PF3D7_1368800.1	24.7846	2.55617	165.421	64.2538	13.6704	165.421	12.0825	3.59484	0.0157619	0.0613704	Name=ERCC4
PF3D7_1432200.1	4.95732	3.83402	85.2342	31.3418	4.39567	85.2342	19.3812	4.27659	0.0157623	0.0613704	conserved Plasmodium protein, unknown function
PF3D7_0312100.1	12.3968	5.11092	115.532	44.3466	8.75387	115.532	13.1838	3.7207	0.0158048	0.0614827	E3 ubiquitin-protein ligase
PF3D7_0816400.1	16.1459	1.27591	133.15	50.1907	8.7109	133.15	15.2586	3.93155	0.0158652	0.0616199	EF-hand calcium-binding domain-containing protein, putative
PF3D7_1021200.1	17.3651	2.55439	134.454	51.4579	9.95973	134.454	13.4781	3.75255	0.0158674	0.0616199	conserved Plasmodium protein, unknown function
PF3D7_1469200.1	0	10.2132	113.608	41.2738	5.10658	113.608	22.3088	4.47954	0.0158928	0.0616653	Name=SHLP1
PF3D7_1438700.1	43.4542	7.65757	221.515	90.8757	25.5559	221.515	8.66059	3.11447	0.015915	0.0616981	DNA primase small subunit
PF3D7_0722400.1	1594.69	1377.55	469.585	1147.27	1486.12	469.585	0.31598	-1.6621	0.0159622	0.0618276	Name=OLA1
PF3D7_1313400.1	16.1189	15.3305	145.829	59.0928	15.7247	145.829	9.27339	3.2131	0.0159971	0.0619097	DEAD box helicase, putative
PF3D7_1334700.1	266.899	749.237	115.494	377.21	508.068	115.494	0.227336	-2.1371	0.0160467	0.062048	Name=MSRP7
PF3D7_1038100.1	250.425	288.759	59.9751	199.72	269.592	59.9751	0.222471	-2.16831	0.0161202	0.0622787	GDP dissociation inhibitor, putative
PF3D7_1308200.1	10273.1	19662	4702.77	11546	14967.6	4702.77	0.314199	-1.67025	0.0161509	0.0623438	Name=cpsSII
PF3D7_1355100.1	205.763	17.8898	736.773	320.142	111.826	736.773	6.58627	2.71946	0.0161787	0.0623976	Name=MCM6
PF3D7_1224200.1	2.48002	0	63.1283	21.8694	1.24001	63.1283	50.5976	5.661	0.0162614	0.0626628	BRO1 domain-containing protein, putative
PF3D7_0318200.1	5473.74	6477.12	2020.51	4657.12	5975.43	2020.51	0.338137	-1.56432	0.0162987	0.0627527	Name=RPB1
PF3D7_1253400.1	44.6417	3.83232	236.729	95.0678	24.237	236.729	9.75723	3.28647	0.016325	0.0628003	Name=ACS3
PF3D7_1204900.1	3.72523	1.27611	71.3114	25.4376	2.50067	71.3114	28.4578	4.83075	0.0163873	0.0629862	conserved Plasmodium protein, unknown function
PF3D7_1001900.1	344.148	785.759	139.45	423.119	564.954	139.45	0.246847	-2.01831	0.0164455	0.0631559	Name=PfJ23
PF3D7_1336700.1	682.383	545.249	172.318	466.65	613.816	172.318	0.280727	-1.83276	0.0164727	0.0631964	Name=PV3
PF3D7_0914700.1	447.646	633.623	145.826	409.032	540.634	145.826	0.26974	-1.89036	0.0164842	0.0631964	Name=MFR4
PF3D7_1326500.1	8.67396	8.94711	111.124	42.9151	8.81053	111.124	12.6131	3.65685	0.0164984	0.0631969	conserved Plasmodium protein, unknown function
PF3D7_1223000.1	1.24299	1.27513	57.4141	19.9774	1.25906	57.4141	45.603	5.51106	0.0165648	0.0633974	conserved Plasmodium protein, unknown function
PF3D7_1348700.1	0	0	40.3968	13.4656	0	40.3968	174.474	7.44687	0.0166247	0.0635228	Name=WDR16
PF3D7_1426900.1	29.8428	7.64862	174.12	70.5371	18.7457	174.12	9.2811	3.2143	0.0166352	0.0635228	Name=QCR6
PF3D7_0932500.1	4.96304	1.27688	77.6367	27.9589	3.11996	77.6367	24.8257	4.63376	0.0166537	0.0635228	Name=DHHC6
PF3D7_0814600.1	0	0	40.3803	13.4601	0	40.3803	174.367	7.44598	0.0166541	0.0635228	Name=PIMMS22
PF3D7_1471100.1	9457.99	3419.67	1818.71	4898.79	6438.83	1818.71	0.282458	-1.82389	0.0167134	0.0636951	Name=EXP2
PF3D7_0729600.1	8.7004	2.55038	96.5329	35.9279	5.62539	96.5329	17.1354	4.09891	0.0167559	0.0638029	Name=CMC1
PF3D7_1304000.1	33.4668	6.38932	186.877	75.5778	19.9281	186.877	9.36776	3.2277	0.0167806	0.0638032	Name=CAPH
PF3D7_0107000.1	52.2254	5.09905	257.394	104.906	28.6622	257.394	8.97341	3.16566	0.0167843	0.0638032	Name=CEN1
PF3D7_0210000.1	1093.57	1247.3	365.326	902.067	1170.44	365.326	0.31213	-1.67978	0.0168558	0.0640208	Name=Sec61-gamma
PF3D7_1214100.1	14.8732	5.11169	122.482	47.489	9.99246	122.482	12.2433	3.61392	0.0169511	0.0643284	Name=PIGO
PF3D7_1417500.1	447.68	570.994	138.248	385.641	509.337	138.248	0.271435	-1.88132	0.017069	0.0647212	Name=CBF5
PF3D7_0717500.1	214.524	291.261	897.051	467.612	252.892	897.051	3.54737	1.82675	0.0173058	0.0655637	Name=CDPK4
PF3D7_0715000.1	269.505	207.978	51.1149	176.199	238.742	51.1149	0.214095	-2.22368	0.0174643	0.0661085	Name=PNPase
PF3D7_1218400.1	1232.48	1254.54	395.19	960.739	1243.51	395.19	0.317802	-1.6538	0.0176014	0.0665715	triose or hexose phosphate/phosphate translocator, putative
PF3D7_1239300.1	150.195	214.447	34.081	132.908	182.321	34.081	0.186939	-2.41936	0.0176363	0.0665861	conserved Plasmodium protein, unknown function
PF3D7_1245100.1	9.91467	1.278	101.018	37.4036	5.59634	101.018	18.0084	4.1706	0.0176483	0.0665861	Name=KLP8
PF3D7_0716100.1	590.032	1325.1	261.373	725.503	957.567	261.373	0.272967	-1.8732	0.0176497	0.0665861	Name=SDA1
PF3D7_0812400.1	1998.75	1504.94	563.745	1355.81	1751.85	563.745	0.321798	-1.63577	0.0177404	0.0668528	Name=KARalpha
PF3D7_0930800.1	44.5961	17.8982	217.212	93.2354	31.2471	217.212	6.94742	2.79648	0.0177501	0.0668528	conserved Plasmodium membrane protein, unknown function
PF3D7_1248400.1	1.24321	0	52.3646	17.8693	0.621604	52.3646	83.3768	6.38157	0.017767	0.0668605	conserved Plasmodium protein, unknown function
PF3D7_1314700.1	75.6678	21.711	301.096	132.825	48.6894	301.096	6.18087	2.62781	0.0178328	0.0670519	pinin/SDK/MemA domain-containing protein, putative
PF3D7_0510800.1	4.9639	0	78.8958	27.9532	2.48195	78.8958	31.6578	4.98449	0.0178995	0.0672467	WD repeat-containing protein, putative
PF3D7_1354300.1	1928.7	4587.5	957.745	2491.31	3258.1	957.745	0.293963	-1.76629	0.0180209	0.0675979	large subunit rRNA methyltransferase, putative
PF3D7_1321800.1	559.372	651.396	173.593	461.454	605.384	173.593	0.286753	-1.80212	0.0180375	0.0675979	protein transport protein SFT2, putative
PF3D7_1315700.1	317.566	452.09	97.2086	288.955	384.828	97.2086	0.252613	-1.985	0.0180381	0.0675979	Name=GCD14
PF3D7_1117000.1	7.43801	0	94.0672	33.8351	3.719	94.0672	25.2055	4.65567	0.0180868	0.0677237	MFS domain-containing protein P115, putative
PF3D7_1133300.1	3.7216	0	70.0654	24.5957	1.8608	70.0654	37.4713	5.22771	0.0183647	0.0686872	Name=CDC50B
PF3D7_0109800.1	427.981	438.034	116.145	327.386	433.007	116.145	0.268229	-1.89846	0.0183937	0.0686872	Name=cPheRS
PF3D7_1317000.1	467.545	555.644	142.034	388.408	511.595	142.034	0.277635	-1.84874	0.0183982	0.0686872	Name=USP39
PF3D7_0208000.1	4.95893	1.27769	75.7579	27.3315	3.11831	75.7579	24.2357	4.59906	0.0184052	0.0686872	Name=SERA1
PF3D7_1221400.1	2.48092	1.27712	62.4916	22.0832	1.87902	62.4916	33.2029	5.05324	0.0184794	0.0687494	Name=IMC1h
PF3D7_0404000.1	2.48525	3.82625	73.1923	26.5013	3.15575	73.1923	23.2108	4.53672	0.0184872	0.0687494	conserved Plasmodium protein, unknown function
PF3D7_0711100.1	290.246	390.819	83.9549	255.007	340.533	83.9549	0.246549	-2.02006	0.0184956	0.0687494	conserved protein, unknown function
PF3D7_0825500.1	561.766	1720.66	294.173	858.865	1141.21	294.173	0.257783	-1.95577	0.0184969	0.0687494	Name=KRI1
PF3D7_1477800.1	0	6.37635	87.0706	31.149	3.18818	87.0706	27.3989	4.77604	0.0185213	0.0687494	Name=ACBP
PF3D7_1245500.1	4.96755	0	78.2511	27.7396	2.48377	78.2511	31.3825	4.97189	0.0185225	0.0687494	conserved Plasmodium protein, unknown function
PF3D7_0801500.1	590.433	664.123	182.427	478.994	627.278	182.427	0.290826	-1.78177	0.0185293	0.0687494	Name=NOL10
PF3D7_1149200.1	228.066	1171.82	3028.56	1476.15	699.941	3028.56	4.32719	2.11343	0.0185441	0.0687494	Name=RESA3
PF3D7_0728800.1	45.8988	29.3728	229.134	101.468	37.6358	229.134	6.08661	2.60564	0.0185847	0.0688268	conserved Plasmodium protein, unknown function
PF3D7_0718600.1	38.43	30.6656	215.281	94.7922	34.5478	215.281	6.23049	2.63934	0.0185956	0.0688268	conserved Plasmodium protein, unknown function
PF3D7_1112900.1	0	0	39.1185	13.0395	0	39.1185	168.918	7.40018	0.0187011	0.0691493	conserved protein, unknown function
PF3D7_0104500.1	544.252	593.084	162.791	433.376	568.668	162.791	0.28627	-1.80455	0.0187135	0.0691493	conserved protein, unknown function
PF3D7_1314900.1	681.19	865.713	231.647	592.85	773.451	231.647	0.299503	-1.73936	0.0188203	0.0694869	Name=P44
PF3D7_1358500.1	396.873	433.004	110.47	313.449	414.939	110.47	0.266235	-1.90923	0.018836	0.0694878	zinc finger protein, putative
PF3D7_1110600.1	22.3513	2.55223	148.934	57.9458	12.4517	148.934	11.9446	3.57829	0.018869	0.0694975	ribosomal protein L11, mitochondrial, putative
PF3D7_0902600.1	281.727	224.686	56.8038	187.739	253.206	56.8038	0.224332	-2.15629	0.0188696	0.0694975	Name=FIKK9.7
PF3D7_1403700.1	3.7217	2.55407	72.5898	26.2885	3.13788	72.5898	23.116	4.53082	0.0189395	0.0696581	Name=TRAM
PF3D7_1008900.1	1383.26	1096.2	394.424	957.962	1239.73	394.424	0.318151	-1.65222	0.0189442	0.0696581	Name=AK1
PF3D7_1457000.1	1305.19	1030.49	369.253	901.647	1167.84	369.253	0.316181	-1.66118	0.018967	0.0696853	Name=SPP
PF3D7_1237200.1	924.419	1501.81	371.254	932.494	1213.11	371.254	0.306041	-1.7082	0.0190244	0.0698389	conserved Plasmodium protein, unknown function
PF3D7_0103500.1	34.6978	12.781	184.363	77.2805	23.7394	184.363	7.76069	2.95618	0.0191574	0.070269	conserved Plasmodium protein, unknown function
PF3D7_1432400.1	2.4788	1.27795	61.8729	21.8765	1.87838	61.8729	32.883	5.03927	0.0191982	0.070269	Name=LRR5
PF3D7_0418700.1	1132.48	1063.88	349.705	848.689	1098.18	349.705	0.31844	-1.65091	0.0192008	0.070269	RNA-binding protein NOB1, putative
PF3D7_0416100.1	85.5452	45.9953	329.544	153.695	65.7702	329.544	5.0092	2.32458	0.019205	0.070269	Name=GATA
PF3D7_1145600.1	1.24038	0	51.1303	17.4569	0.620188	51.1303	81.4658	6.34812	0.019236	0.070269	TMEM65 domain-containing protein, putative
PF3D7_1346100.1	1796.53	1145.4	462.038	1134.66	1470.97	462.038	0.3141	-1.6707	0.0192495	0.070269	Name=SEC61A
PF3D7_0516500.1	12.4228	3.82706	109.165	41.8049	8.12494	109.165	13.4198	3.7463	0.0192606	0.070269	Name=MFS1
PF3D7_1372300.1	66.9358	97.1152	8.83873	57.6299	82.0255	8.83873	0.107765	-3.21404	0.0192666	0.070269	Plasmodium exported protein (PHIST), unknown function
PF3D7_1105300.1	32.2379	20.4407	185.6	79.4263	26.3393	185.6	7.04423	2.81644	0.0192838	0.0702748	conserved Plasmodium protein, unknown function
PF3D7_1471400.1	37.1989	10.2201	190.649	79.356	23.7095	190.649	8.03459	3.00622	0.0193006	0.0702791	diacylglycerol kinase, putative
PF3D7_1017000.1	145.018	25.5579	486.769	219.115	85.2882	486.769	5.70496	2.51222	0.0193481	0.0703352	DNA polymerase delta catalytic subunit
PF3D7_0516100.1	9.9125	3.83465	99.7606	37.8359	6.87358	99.7606	14.4951	3.8575	0.0193511	0.0703352	Name=ATPase1
PF3D7_0405400.1	6174.7	5918.73	2118.4	4737.27	6046.71	2118.4	0.350339	-1.51317	0.0193629	0.0703352	Name=PRPF8
PF3D7_0409900.1	0	1.27644	51.1211	17.4659	0.638219	51.1211	80.8866	6.33783	0.0194151	0.0704298	Name=ALP5b
PF3D7_0605800.1	83.0127	149.558	491.233	241.268	116.285	491.233	4.22517	2.07901	0.0194203	0.0704298	Name=RAD50
PF3D7_0310600.1	319.115	528.326	109.177	318.872	423.72	109.177	0.257675	-1.95637	0.0194514	0.070486	Name=EIF3K
PF3D7_0601100.1	150.891	94.1262	18.2827	87.7667	122.509	18.2827	0.149229	-2.7444	0.0195168	0.0706362	Name=EPF3
PF3D7_0505000.1	334.505	576.531	118.706	343.247	455.518	118.706	0.26061	-1.94004	0.0195243	0.0706362	MMS19-like protein, putative
PF3D7_0728200.1	2.48127	0	59.9647	20.8153	1.24064	59.9647	48.0536	5.58657	0.019796	0.0713932	Name=ALP3
PF3D7_0931100.1	794.619	2191.34	411.624	1132.53	1492.98	411.624	0.275715	-1.85875	0.0197982	0.0713932	nucleolar protein Nop52, putative
PF3D7_1123200.1	9.91877	2.5552	97.8519	36.7753	6.23698	97.8519	15.6625	3.96924	0.0197987	0.0713932	Name=LRR11
PF3D7_1469800.1	43.576	28.0178	219.477	97.0235	35.7969	219.477	6.12991	2.61587	0.0198226	0.0713932	conserved Plasmodium protein, unknown function
PF3D7_1114800.1	2.48317	0	59.9539	20.8124	1.24159	59.9539	48.0213	5.5856	0.0198238	0.0713932	Name=G3PDH
PF3D7_1344500.1	0	0	38.4847	12.8282	0	38.4847	166.176	7.37656	0.0198288	0.0713932	Name=USB1
PF3D7_1143600.1	2.4848	0	59.9446	20.8098	1.2424	59.9446	47.9936	5.58477	0.0198477	0.071404	conserved Plasmodium protein, unknown function
PF3D7_0630900.1	592.823	1141.91	248.716	661.151	867.369	248.716	0.286758	-1.80209	0.0198691	0.0714238	Name=HAS1
PF3D7_0936400.1	415.473	514.755	128.145	352.791	465.114	128.145	0.27552	-1.85977	0.0199805	0.071767	Name=REX4
PF3D7_1316600.1	1537.07	940.472	383.852	953.798	1238.77	383.852	0.309859	-1.69032	0.0202016	0.0725033	Name=CCT
PF3D7_1107700.1	780.15	1462.44	334.561	859.051	1121.3	334.561	0.298379	-1.74478	0.0202464	0.0726062	Name=PES
PF3D7_0909500.1	3.72113	2.55437	71.33	25.8685	3.13775	71.33	22.7158	4.50562	0.020336	0.0728694	Name=SPM1
PF3D7_1446500.1	2093.75	3238.03	880.192	2070.66	2665.89	880.192	0.330172	-1.59871	0.020386	0.0729905	Name=NUP313
PF3D7_1124700.1	733.355	383.038	150.221	422.205	558.196	150.221	0.269106	-1.89376	0.0204185	0.0730487	Name=MGE1
PF3D7_1139700.1	29.7637	7.66414	166.023	67.8169	18.7139	166.023	8.86339	3.14786	0.0204911	0.0732136	adrenodoxin reductase, putative
PF3D7_0713900.1	1913.91	4630.51	981.874	2508.77	3272.21	981.874	0.300069	-1.73663	0.0204972	0.0732136	conserved Plasmodium protein, unknown function
PF3D7_1113400.1	1393.57	1139.36	411.438	981.454	1266.46	411.438	0.324869	-1.62207	0.0206445	0.0736811	Name=DSK2
PF3D7_0730900.1	11812.2	5734.46	2819.24	6788.63	8773.33	2819.24	0.321342	-1.63782	0.0209094	0.0745676	Name=PTP4
PF3D7_0705400.1	125.233	10.2203	466.525	200.659	67.7264	466.525	6.88497	2.78345	0.0209352	0.0746005	Name=MCM7
PF3D7_1207500.1	7.45539	2.55093	86.4437	32.15	5.00316	86.4437	17.2541	4.10887	0.0209767	0.0746313	RNA-binding protein, putative
PF3D7_0417700.1	0	0	37.8649	12.6216	0	37.8649	163.523	7.35335	0.0209969	0.0746313	conserved Plasmodium protein, unknown function
PF3D7_0218400.1	371.013	467.313	113.613	317.313	419.163	113.613	0.271054	-1.88335	0.0209994	0.0746313	Name=DDX47
PF3D7_1358400.1	0	0	37.859	12.6197	0	37.859	163.485	7.35301	0.0210103	0.0746313	conserved Plasmodium protein, unknown function
PF3D7_1203100.1	171.552	362.106	58.0435	197.234	266.829	58.0435	0.217548	-2.2006	0.0210396	0.0746765	conserved Plasmodium protein, unknown function
PF3D7_1031400.1	0	2.55584	59.347	20.6343	1.27792	59.347	46.7217	5.54602	0.0211153	0.074886	Name=OTU
PF3D7_0407300.1	170.147	173.528	33.4456	125.707	171.838	33.4456	0.194636	-2.36115	0.0211924	0.0751002	transcription factor, putative
PF3D7_1240400.1	91.6914	161.054	19.5732	90.773	126.373	19.5732	0.154901	-2.69058	0.0212428	0.0752169	Name=VAR
PF3D7_1401500.1	688.344	190.314	96.5817	325.08	439.329	96.5817	0.219821	-2.1856	0.0212588	0.0752169	esterase, putative
PF3D7_0306600.1	4.97749	2.5481	75.6911	27.7389	3.76279	75.6911	20.0966	4.32888	0.0214332	0.0757745	Name=ATPTG17
PF3D7_1477700.1	9.92555	2.55387	95.9425	36.1406	6.23971	95.9425	15.3515	3.94031	0.0215081	0.0759795	Name=Pfg14-748
PF3D7_0504600.1	17.3767	2.55308	124.966	48.2985	9.9649	124.966	12.522	3.64639	0.0216569	0.0764452	Name=BCKDHB
PF3D7_0730400.1	5.01352	2.53412	75.5615	27.7031	3.77382	75.5615	20.0136	4.32291	0.0216984	0.0765123	Name=IMP2
PF3D7_1210700.1	4.96061	0	75.1206	26.6937	2.4803	75.1206	30.1613	4.91462	0.0217099	0.0765123	conserved Plasmodium protein, unknown function
PF3D7_0715300.1	4.95957	1.27756	72.5991	26.2788	3.11857	72.5991	23.2249	4.5376	0.0218182	0.0768031	calcium/calmodulin-dependent protein kinase, putative
PF3D7_1028900.1	1.24118	0	49.229	16.8234	0.620592	49.229	78.4249	6.29324	0.0218266	0.0768031	Name=IMC1m
PF3D7_0703900.1	800.264	2016.08	404.745	1073.7	1408.17	404.745	0.287436	-1.79869	0.0218919	0.0769725	conserved Plasmodium membrane protein, unknown function
PF3D7_1340600.1	1238.81	1135.64	390.761	921.738	1187.23	390.761	0.329137	-1.60324	0.022023	0.0773729	Name=DBR1
PF3D7_0826900.1	40.9257	35.7656	220.311	99.0007	38.3456	220.311	5.74493	2.52229	0.022057	0.0774321	conserved Plasmodium protein, unknown function
PF3D7_1114200.1	234.406	326.986	67.5443	209.645	280.696	67.5443	0.240642	-2.05504	0.0222507	0.0779743	GTPase-activating protein, putative
PF3D7_1029600.1	2959.82	2450.24	938.724	2116.26	2705.03	938.724	0.347028	-1.52688	0.0222614	0.0779743	Name=ADA
PF3D7_1218800.1	0	0	37.2344	12.4115	0	37.2344	160.801	7.32913	0.0222635	0.0779743	Name=PSOP17
PF3D7_0620400.1	2.48166	0	58.069	20.1835	1.24083	58.069	46.5341	5.54022	0.0222815	0.0779766	Name=MSP10
PF3D7_0207800.1	12.3981	7.66576	111.11	43.7246	10.0319	111.11	11.0696	3.46853	0.0223502	0.0781263	Name=SERA3
PF3D7_1028800.1	6.21473	1.27517	78.2353	28.5751	3.74495	78.2353	20.8485	4.38187	0.022359	0.0781263	conserved protein, unknown function
PF3D7_1340700.1	31.0653	8.928	166.576	68.8565	19.9966	166.576	8.32404	3.05728	0.0223838	0.078152	Name=RAB11b
PF3D7_1006700.1	458.003	642.096	159.047	419.716	550.05	159.047	0.289159	-1.79007	0.0224235	0.07823	conserved Plasmodium protein, unknown function
PF3D7_1306200.1	14.8805	2.55489	114.261	43.8989	8.7177	114.261	13.0857	3.70991	0.0224522	0.0782693	conserved protein, unknown function
PF3D7_0309300.1	607.44	582.648	178.664	456.251	595.044	178.664	0.300254	-1.73575	0.0224725	0.0782797	N2227-like protein, putative
PF3D7_1346900.1	2.48231	1.27657	59.3277	21.0288	1.87944	59.3277	31.5178	4.97809	0.02253	0.0783643	conserved Plasmodium protein, unknown function
PF3D7_0627100.1	1220.51	2129.47	536.052	1295.34	1674.99	536.052	0.32004	-1.64367	0.0225481	0.0783643	ankyrin-repeat protein, putative
PF3D7_1319000.1	7.43702	5.11148	90.2821	34.2769	6.27425	90.2821	14.3814	3.84613	0.0225491	0.0783643	conserved Plasmodium protein, unknown function
PF3D7_0803200.1	24.7995	22.9949	167.922	71.9056	23.8972	167.922	7.02644	2.81279	0.022575	0.0783936	filament assembling protein, putative
PF3D7_1348800.1	3.7179	2.55606	69.4505	25.2415	3.13698	69.4505	22.1221	4.46742	0.0226083	0.0784485	E1-E2 ATPase, putative
PF3D7_1125500.1	275.716	318.984	74.4637	223.054	297.35	74.4637	0.250429	-1.99752	0.0226485	0.0785275	Name=SNRPD1
PF3D7_0820500.1	288.937	439.433	94.6913	274.354	364.185	94.6913	0.260021	-1.9433	0.0227623	0.0787864	Name=YIF1
PF3D7_1421400.1	412.245	414.746	114.857	313.949	413.495	114.857	0.277771	-1.84803	0.0227667	0.0787864	Name=RPC34
PF3D7_0217900.1	58.2774	51.1009	272.086	127.155	54.6891	272.086	4.97482	2.31464	0.0227757	0.0787864	thioesterase/thiol ester dehydrase-isomerase, putative
PF3D7_0704500.1	0	2.55615	58.0865	20.2142	1.27807	58.0865	45.7232	5.51486	0.0228396	0.0789143	serine/threonine protein kinase, putative
PF3D7_1247000.2	3.72982	0	66.2435	23.3244	1.86491	66.2435	35.3766	5.14472	0.0228513	0.0789143	Name=FBXO9
PF3D7_0307500.1	11.167	1.27686	100.359	37.601	6.22195	100.359	16.0968	4.0087	0.0228653	0.0789143	Name=SKA2
PF3D7_0531100.1	2.47794	7.66973	85.24	31.7959	5.07384	85.24	16.8279	4.07279	0.0228905	0.0789406	conserved Plasmodium protein, unknown function
PF3D7_1471800.1	2.4856	10.2022	95.2731	35.987	6.34392	95.2731	15.0397	3.91071	0.0230154	0.0792606	conserved Plasmodium protein, unknown function
PF3D7_1307000.1	398.433	462.098	120.547	327.026	430.266	120.547	0.280174	-1.83561	0.0230381	0.0792606	Name=RRP40
PF3D7_1433800.1	7.43385	1.27829	83.3457	30.6859	4.35607	83.3457	19.0867	4.2545	0.0230691	0.0792606	conserved Plasmodium protein, unknown function
PF3D7_1343800.1	11.148	53.6983	229.846	98.2306	32.4231	229.846	7.09444	2.82669	0.0230695	0.0792606	VPS13 domain-containing protein, putative
PF3D7_1129000.1	359.758	224.761	70.6965	218.405	292.259	70.6965	0.241883	-2.04762	0.0230795	0.0792606	Name=SpdSyn
PF3D7_0922100.1	1872.35	5912.73	1116.29	2967.12	3892.54	1116.29	0.286781	-1.80198	0.023089	0.0792606	ubiquitin-like protein, putative
PF3D7_0526200.1	34.7233	0	220.944	85.2226	17.3617	220.944	12.7105	3.66795	0.0231248	0.0793227	Name=ARFGAP2
PF3D7_0410800.1	152.444	200.641	632.621	328.568	176.542	632.621	3.58365	1.84143	0.0231696	0.079416	conserved Plasmodium protein, unknown function
PF3D7_1441300.1	35.9303	49.8531	234.883	106.889	42.8917	234.883	5.47723	2.45345	0.0232173	0.0795188	serine/threonine protein kinase, putative
PF3D7_1475600.1	335.973	716.774	140.783	397.843	526.374	140.783	0.267474	-1.90253	0.0232481	0.0795586	Name=BDP4
PF3D7_1143800.1	503.262	604.411	164.148	423.94	553.836	164.148	0.296388	-1.75444	0.0232643	0.0795586	Name=CAP93
PF3D7_1120400.1	353.421	399.833	102.267	285.173	376.627	102.267	0.271537	-1.88078	0.0233008	0.0796228	alpha/beta hydrolase fold domain containing protein, putative
PF3D7_0910900.1	22.3253	6.38624	138.243	55.6517	14.3557	138.243	9.62027	3.26608	0.0233344	0.0796772	DNA primase large subunit, putative
PF3D7_1422400.1	592.356	893.377	226.032	570.588	742.866	226.032	0.30428	-1.71653	0.0234259	0.0799289	nucleolar RNA-associated protein, putative
PF3D7_0818800.1	243.265	308.931	67.5326	206.576	276.098	67.5326	0.244604	-2.03148	0.0234494	0.0799482	Name=IMP4
PF3D7_1361100.1	1079.77	1606.1	438.768	1041.55	1342.93	438.768	0.32673	-1.61383	0.0235278	0.080155	Name=SEC24A
PF3D7_0724900.1	0	0	36.6198	12.2066	0	36.6198	158.183	7.30545	0.0235698	0.0802372	kinesin-20, putative
PF3D7_0103400.1	428.784	131.64	1094.8	551.742	280.212	1094.8	3.90645	1.96586	0.0236545	0.0804648	zinc-carboxypeptidase, putative
PF3D7_1404100.1	779.929	344.511	150.822	425.087	562.22	150.822	0.268248	-1.89836	0.0236859	0.0805107	cytochrome c, putative
PF3D7_1230700.1	3245.6	3813.92	1255.69	2771.74	3529.76	1255.69	0.355745	-1.49108	0.0238298	0.0809386	Name=SEC13
PF3D7_1243300.1	0	0	36.4639	12.1546	0	36.4639	157.173	7.29621	0.023974	0.0813668	conserved Plasmodium protein, unknown function
PF3D7_1314200.1	11.1515	3.83468	99.1294	38.0385	7.49307	99.1294	13.2122	3.7238	0.0240117	0.0814332	Name=TERT
PF3D7_1324000.1	183.42	391.071	66.2933	213.595	287.246	66.2933	0.23081	-2.11522	0.0241161	0.0817066	conserved Plasmodium protein, unknown function
PF3D7_0712000.1	106.566	95.8619	14.5219	72.3165	101.214	14.5219	0.143475	-2.80113	0.0241582	0.0817066	Name=VAR
PF3D7_1019700.1	16.1174	1.27764	119.949	45.7812	8.69751	119.949	13.7654	3.78298	0.024161	0.0817066	conserved Plasmodium protein, unknown function
PF3D7_0214000.1	1372.91	1651.57	514.476	1179.65	1512.24	514.476	0.340211	-1.5555	0.024165	0.0817066	Name=CCT8
PF3D7_0827300.1	367.112	477.705	118.045	320.954	422.409	118.045	0.279464	-1.83927	0.0241842	0.0817103	conserved Plasmodium protein, unknown function
PF3D7_0711500.1	2304.91	1584.2	658.446	1515.85	1944.56	658.446	0.338606	-1.56232	0.0242148	0.0817522	regulator of chromosome condensation, putative
PF3D7_1462700.1	62.0535	1.27664	304.217	122.516	31.6651	304.217	9.5999	3.26302	0.0243264	0.0819903	Name=CYT1
PF3D7_1106000.1	885.499	906.901	291.642	694.681	896.2	291.642	0.325422	-1.61962	0.0243399	0.0819903	Name=RUVB2
PF3D7_1364600.1	11.1586	6.38801	102.902	40.1496	8.7733	102.902	11.7213	3.55106	0.02434	0.0819903	aldehyde reductase, putative
PF3D7_0412700.1	206.916	227.529	49.2493	161.231	217.222	49.2493	0.226727	-2.14097	0.0244818	0.0823836	Name=VAR
PF3D7_0100100.1	19.8267	14.0594	138.904	57.5968	16.9431	138.904	8.19572	3.03487	0.0245346	0.0823836	Name=VAR
PF3D7_1409100.1	164.845	108.624	519.603	264.357	136.734	519.603	3.79964	1.92586	0.0245364	0.0823836	aldo-keto reductase, putative
PF3D7_1470800.1	27.2744	12.7768	155.303	65.1182	20.0256	155.303	7.75075	2.95434	0.0245408	0.0823836	conserved Plasmodium protein, unknown function
PF3D7_0721300.1	1041.22	1574.29	428.678	1014.73	1307.76	428.678	0.327803	-1.6091	0.0245484	0.0823836	Name=DDX31
PF3D7_0106000.1	4.95916	8.94351	92.8024	35.5684	6.95133	92.8024	13.3606	3.73992	0.0246469	0.0826526	conserved protein, unknown function
PF3D7_0212800.1	27.2645	6.39017	151.528	61.7277	16.8273	151.528	8.99551	3.1692	0.0246695	0.0826668	Name=MATE
PF3D7_0422700.1	511.153	444.381	139.496	365.01	477.767	139.496	0.291972	-1.7761	0.0247737	0.0829539	Name=EIF4A3
PF3D7_0607000.1	4189.91	10440.5	2305.78	5645.41	7315.23	2305.78	0.315205	-1.66564	0.0248617	0.0831868	translation initiation factor IF-2, putative
PF3D7_1450100.1	702.112	873.536	250.597	608.748	787.824	250.597	0.318092	-1.65248	0.0248885	0.0832146	Name=SRP54
PF3D7_1439100.1	48.3209	139.331	11.3653	66.3392	93.8261	11.3653	0.121154	-3.04509	0.0249077	0.0832168	DEAD/DEAH box helicase, putative
PF3D7_0111500.1	81.8859	7.66159	319.387	136.312	44.7737	319.387	7.12884	2.83367	0.0249296	0.0832283	UMP-CMP kinase, putative
PF3D7_0103000.1	9.92986	1.27651	92.777	34.6611	5.60318	92.777	16.5241	4.0465	0.0249752	0.0833185	vacuolar protein sorting-associated protein VTA1, putative
PF3D7_0800600.1	0	0	35.9505	11.9835	0	35.9505	155.21	7.27807	0.0251071	0.0836435	Plasmodium exported protein (PHISTa), unknown function
PF3D7_0904800.1	159.998	42.1492	480.38	227.509	101.074	480.38	4.75125	2.24831	0.0251098	0.0836435	Name=RPA1
PF3D7_0826300.1	43.4016	3.83233	208.322	85.1853	23.617	208.322	8.81203	3.13947	0.0251707	0.0837835	SPRY domain, putative
PF3D7_0508600.1	170.322	158.094	32.8066	120.407	164.208	32.8066	0.199786	-2.32347	0.0252285	0.0837835	conserved protein, unknown function
PF3D7_1333200.1	63.195	46.0143	268.341	125.85	54.6046	268.341	4.91346	2.29674	0.0252428	0.0837835	Name=UBA1
PF3D7_0829100.1	632.102	852.384	232.862	572.449	742.243	232.862	0.313734	-1.67239	0.0252639	0.0837835	Name=CCDC124
PF3D7_1103400.1	28.505	23.0039	171.099	74.2027	25.7544	171.099	6.64243	2.73171	0.0252675	0.0837835	Name=SufD
PF3D7_0603600.1	24.7802	10.2261	145.223	60.0763	17.5031	145.223	8.2909	3.05153	0.0252892	0.0837835	AT-rich interactive domain-containing protein, putative
PF3D7_0815200.1	1709.07	2132.96	667.98	1503.34	1921.02	667.98	0.347725	-1.52398	0.0252987	0.0837835	importin subunit beta, putative
PF3D7_0621900.1	917.501	1797.56	426.759	1047.27	1357.53	426.759	0.314373	-1.66945	0.0253009	0.0837835	Name=SRP68
PF3D7_0211500.1	2.47913	1.27782	57.4516	20.4028	1.87847	57.4516	30.534	4.93234	0.0253302	0.0838188	GAF domain-related protein, putative
PF3D7_1003800.1	1655.74	1578.34	561.914	1265.33	1617.04	561.914	0.347495	-1.52493	0.0253921	0.0839119	Name=EFTUD2
PF3D7_0424000.1	1096.99	305.142	175.466	525.864	701.063	175.466	0.250272	-1.99843	0.0253956	0.0839119	Plasmodium exported protein (PHISTc), unknown function
PF3D7_1226300.1	1518.19	1357.67	494.263	1123.37	1437.93	494.263	0.343732	-1.54065	0.0254443	0.0840112	Name=HAD2
PF3D7_1429500.1	138.916	205.634	34.7185	126.423	172.275	34.7185	0.201543	-2.31084	0.0256689	0.0846903	Name=DPH2
PF3D7_1030700.1	103.104	145.434	20.8236	89.7872	124.269	20.8236	0.167579	-2.57709	0.0257022	0.0847113	RNA methyltransferase, putative
PF3D7_1026000.1	866.303	597.447	227.845	563.865	731.875	227.845	0.31131	-1.68358	0.0257129	0.0847113	conserved Plasmodium protein, unknown function
PF3D7_0729100.1	55.7547	46.0178	253.825	118.532	50.8863	253.825	4.98757	2.31834	0.0258091	0.0849661	allantoicase, putative
PF3D7_1121600.1	9978.22	6074.44	2819.32	6290.66	8026.33	2819.32	0.351258	-1.5094	0.0258782	0.085129	Name=EXP1
PF3D7_1216300.1	217.305	399.422	76.36	231.029	308.363	76.36	0.247646	-2.01365	0.0259007	0.085129	Name=SRP19
PF3D7_0107800.1	57.0174	33.2245	240.542	110.261	45.1209	240.542	5.32952	2.41401	0.0259154	0.085129	Name=MRE11
PF3D7_1104700.1	779.808	258.737	130.583	389.709	519.272	130.583	0.25146	-1.9916	0.0260211	0.0854138	Name=RPC25
PF3D7_1408000.1	1339.22	725.6	322.585	795.801	1032.41	322.585	0.31245	-1.6783	0.0260516	0.0854517	Name=PMII
PF3D7_0813600.1	851.125	1218.18	338.323	802.544	1034.65	338.323	0.326998	-1.61265	0.0261081	0.0854875	translation initiation factor SUI1, putative
PF3D7_1020100.1	0	1.27441	46.6802	15.9849	0.637203	46.6802	73.8669	6.20686	0.0261121	0.0854875	flagellar outer arm dynein-associated protein, putative
PF3D7_1229300.1	481.106	490.562	144.565	372.078	485.834	144.565	0.297561	-1.74874	0.0261196	0.0854875	Name=PIC1
PF3D7_1029300.1	47.1234	30.6578	217.158	98.313	38.8906	217.158	5.58246	2.4809	0.026228	0.0857227	conserved protein, unknown function
PF3D7_1347100.1	12.4033	0	111.099	41.1674	6.20165	111.099	17.872	4.15963	0.0262296	0.0857227	Name=TOP3
PF3D7_1306000.1	1.23947	1.27789	50.5078	17.675	1.25868	50.5078	40.1304	5.32662	0.0262647	0.0857752	conserved Plasmodium protein, unknown function
PF3D7_1112600.1	4.96067	0	71.3328	25.4312	2.48034	71.3328	28.6435	4.84014	0.026388	0.0861152	ATPase, putative
PF3D7_0310800.1	336.494	246.182	74.3364	219.004	291.338	74.3364	0.25515	-1.97058	0.026465	0.0863039	conserved Plasmodium protein, unknown function
PF3D7_0909300.1	757.468	527.03	197.526	494.008	642.249	197.526	0.307546	-1.70112	0.0266181	0.0867402	Name=ARP
PF3D7_1332800.1	715.691	605.389	208.309	509.796	660.54	208.309	0.315359	-1.66493	0.0267013	0.086829	eukaryotic translation initiation factor 6, putative
PF3D7_1449300.1	710.515	1061.59	284.078	685.395	886.053	284.078	0.320619	-1.64107	0.0267014	0.086829	Name=BRF1
PF3D7_1202300.1	7.43236	11.5063	103.556	40.8314	9.46935	103.556	10.9416	3.45175	0.0267032	0.086829	dynein heavy chain, putative
PF3D7_1233300.1	29.7481	10.2229	156.573	65.5147	19.9855	156.573	7.82834	2.96871	0.0267452	0.0869026	Name=PPR2
PF3D7_1315500.1	697.91	491.275	181.115	456.767	594.592	181.115	0.304597	-1.71503	0.0268893	0.0873077	conserved protein, unknown function
PF3D7_1108400.1	1784.86	1959.23	663.436	1469.18	1872.05	663.436	0.354392	-1.49658	0.026966	0.0874937	Name=CK2alpha
PF3D7_1412600.1	207.231	206.836	47.3382	153.802	207.034	47.3382	0.22865	-2.12879	0.0271221	0.0879366	Name=DHS
PF3D7_1457700.1	659.297	1589.89	335.889	861.692	1124.59	335.889	0.298687	-1.74329	0.0271949	0.0881092	large ribosomal subunit nuclear export factor, putative
PF3D7_1338400.1	4.9636	0	70.6917	25.2184	2.4818	70.6917	28.3739	4.8265	0.0272976	0.0883783	SprT-like domain-containing protein, putative
PF3D7_0926800.1	11.157	37.0546	175.508	74.5732	24.1058	175.508	7.28615	2.86516	0.0273186	0.0883826	conserved Plasmodium protein, unknown function
PF3D7_1321600.1	1.24053	1.27706	49.8664	17.4613	1.2588	49.8664	39.6169	5.30804	0.0274316	0.0886843	Name=PDEgamma
PF3D7_1211000.1	16.1108	15.3364	129.431	53.6259	15.7236	129.431	8.2312	3.0411	0.0275897	0.0891314	kinesin-X3, putative
PF3D7_0821600.1	312.57	495.553	112.361	306.828	404.061	112.361	0.278092	-1.84636	0.0276374	0.0892213	Name=CLP1
PF3D7_0526300.1	470.385	439.149	135.066	348.2	454.767	135.066	0.296999	-1.75147	0.0277874	0.0896412	Name=WDR55
PF3D7_1250000.1	643.509	588.086	194.351	475.315	615.798	194.351	0.315606	-1.6638	0.0278485	0.089763	Name=FCF2
PF3D7_0918800.1	373.288	468.788	121.834	321.304	421.038	121.834	0.289373	-1.789	0.0278793	0.089763	dihydrouridine synthase, putative
PF3D7_1116600.1	89.2593	45.9974	312.503	149.253	67.6283	312.503	4.61964	2.20778	0.0279027	0.089763	Name=STT3
PF3D7_1405600.1	125.393	19.1443	404.536	183.025	72.2686	404.536	5.59532	2.48422	0.027905	0.089763	Name=RNR
PF3D7_1217500.1	406.691	666.881	158.455	410.675	536.786	158.455	0.295205	-1.76021	0.0280059	0.0900233	conserved Plasmodium protein, unknown function
PF3D7_1322000.1	42.1482	3.83326	198.236	81.4059	22.9907	198.236	8.61363	3.10662	0.0281091	0.0902905	nucleoside-diphosphatase, putative
PF3D7_1339400.1	12.423	5.10268	100.961	39.4956	8.76285	100.961	11.5115	3.525	0.0282296	0.0905386	Name=ApiCOX14
PF3D7_1330700.1	6.20162	3.83167	78.2744	29.4359	5.01664	78.2744	15.5916	3.9627	0.0282346	0.0905386	GPI transamidase subunit PIG-U, putative
PF3D7_1422600.1	7.4448	2.5537	80.1609	30.0531	4.99925	80.1609	16.0115	4.00104	0.0282468	0.0905386	conserved Plasmodium protein, unknown function
PF3D7_1015400.1	19.839	21.718	148.353	63.3035	20.7785	148.353	7.14026	2.83598	0.0282689	0.0905449	RMI1 domain-containing protein, putative
PF3D7_1204100.1	18.5959	15.3323	133.839	55.9225	16.9641	133.839	7.8882	2.9797	0.0283508	0.0907428	conserved Plasmodium protein, unknown function
PF3D7_1356400.1	17.3548	0	131.948	49.7675	8.67741	131.948	15.1761	3.92373	0.0283854	0.0907887	phosphatase 2A regulatory subunit-related protein, putative
PF3D7_0520300.1	265.96	295.864	73.1899	211.671	280.912	73.1899	0.260548	-1.94038	0.0285176	0.0911468	Name=LSM2
PF3D7_1030600.1	209.637	292.461	61.8605	187.986	251.049	61.8605	0.24642	-2.02081	0.0285598	0.0911883	Name=KAE1
PF3D7_0215700.1	3274.48	2686.27	1085.3	2348.68	2980.37	1085.3	0.364149	-1.4574	0.0285711	0.0911883	Name=RPB2
PF3D7_0926100.1	2225.02	5329.5	1220.53	2925.02	3777.26	1220.53	0.323131	-1.62981	0.0286176	0.091272	protein kinase, putative
PF3D7_1221300.1	24.8013	17.884	150.875	64.5201	21.3427	150.875	7.0674	2.82118	0.0286955	0.0914035	conserved Plasmodium protein, unknown function
PF3D7_1367600.1	558.846	407.045	143.881	369.924	482.945	143.881	0.297917	-1.74702	0.0287007	0.0914035	ribosome biogenesis protein MRT4, putative
PF3D7_1331300.1	28.5677	2.5517	155.866	62.3283	15.5597	155.866	10.0058	3.32276	0.0287198	0.0914035	Name=SEC11
PF3D7_0404800.1	6.20279	19.1556	121.825	49.0611	12.6792	121.825	9.61732	3.26564	0.0287636	0.0914781	sporozoite-specific protein S10, putative
PF3D7_0214300.1	118.94	204.528	581.527	301.665	161.734	581.527	3.59608	1.84642	0.0291279	0.0925712	conserved Plasmodium protein, unknown function
PF3D7_1310600.1	63.3015	37.0194	250.562	116.961	50.1604	250.562	4.99399	2.32019	0.0291748	0.0926546	Name=RAB5b
PF3D7_1215000.1	6.20971	0	76.3571	27.5223	3.10485	76.3571	24.5139	4.61553	0.0293287	0.0930777	Name=Trx-Px2
PF3D7_0403900.1	1.23957	0	44.8248	15.3548	0.619787	44.8248	71.442	6.1587	0.0293541	0.0930926	Name=SET8
PF3D7_1129100.1	5113.14	3636.04	1595.3	3448.16	4374.59	1595.3	0.364673	-1.45532	0.0293987	0.0931633	Name=PV1
PF3D7_1220900.1	1263.73	799.62	340.251	801.2	1031.67	340.251	0.329798	-1.60035	0.0294178	0.0931633	Name=HP1
PF3D7_1010200.1	736.065	1472.41	350.418	852.965	1104.24	350.418	0.31735	-1.65585	0.0295567	0.0935372	DNA2/NAM7 helicase, putative
PF3D7_1364400.1	779.252	1158.2	320.761	752.737	968.726	320.761	0.331125	-1.59455	0.0295835	0.0935563	conserved Plasmodium protein, unknown function
PF3D7_1433400.1	647.85	790.106	2037.65	1158.53	718.978	2037.65	2.83414	1.50291	0.0296346	0.0936521	Name=PHD2
PF3D7_1234300.1	4.96405	1.27668	66.9032	24.3813	3.12036	66.9032	21.3951	4.41921	0.0296926	0.0937694	DNA polymerase epsilon subunit B, putative
PF3D7_0614100.1	7.43794	3.83325	81.4409	30.904	5.63559	81.4409	14.4375	3.85175	0.0297348	0.0938367	filamin domain-containing protein, putative
PF3D7_1476000.1	53.5467	122.241	11.3517	62.3799	87.894	11.3517	0.129167	-2.95269	0.0297843	0.0939271	conserved Plasmodium protein, unknown function
PF3D7_1033700.1	410.527	453.431	128.775	330.911	431.979	128.775	0.298109	-1.74609	0.0299003	0.0941657	Name=BDP1
PF3D7_0505300.1	0	0	34.088	11.3627	0	34.088	147.232	7.20195	0.0299018	0.0941657	UDP-N-acetylglucosamine transporter, putative
PF3D7_1343200.1	772.342	692.516	241.164	568.674	732.429	241.164	0.329264	-1.60269	0.029943	0.0942293	tRNA guanosine-2'-O-methyltransferase, putative
PF3D7_0602000.1	17.3473	8.94737	118.702	48.3322	13.1473	118.702	9.02283	3.17358	0.0300102	0.0943746	zinc finger protein, putative
PF3D7_0523600.1	19.8973	3.824	122.386	48.7023	11.8607	122.386	10.3077	3.36565	0.030069	0.0944935	conserved protein, unknown function
PF3D7_0617700.1	57.2167	42.0573	3.78493	34.353	49.637	3.78493	0.0762488	-3.71314	0.0301589	0.0947099	Name=RIF
PF3D7_1136700.2	0	3.82598	61.8336	21.8865	1.91299	61.8336	32.4514	5.02021	0.0302088	0.0948003	Name=AIP
PF3D7_0804800.1	201.383	399.087	75.7093	225.393	300.235	75.7093	0.252184	-1.98745	0.0302687	0.0949221	Name=CYP24
PF3D7_1111100.1	78.152	12.7708	279.632	123.518	45.4614	279.632	6.14731	2.61996	0.0303582	0.0951364	Name=RFC5
PF3D7_0810900.1	6.20278	2.55408	73.8524	27.5364	4.37843	73.8524	16.8451	4.07426	0.0304796	0.0954505	conserved Plasmodium protein, unknown function
PF3D7_1012100.1	40.941	3.83093	189.993	78.2551	22.386	189.993	8.47885	3.08387	0.0305266	0.0955059	conserved protein, unknown function
PF3D7_1343100.1	9.92065	2.55483	87.7471	33.4075	6.23774	87.7471	14.045	3.81199	0.0305398	0.0955059	conserved Plasmodium protein, unknown function
PF3D7_0831500.1	818.19	1837.38	419.829	1025.13	1327.78	419.829	0.316198	-1.6611	0.0305758	0.0955521	Plasmodium exported protein (PHIST), unknown function
PF3D7_1438000.1	1088.43	3071.69	638.269	1599.46	2080.06	638.269	0.306859	-1.70435	0.0305976	0.0955537	eukaryotic translation initiation factor eIF2A, putative
PF3D7_1406400.1	7.44341	3.83109	80.7956	30.69	5.63725	80.7956	14.3195	3.83991	0.0306719	0.0957193	Name=PPR1
PF3D7_0415300.1	2150.37	3008.29	931.88	2030.18	2579.33	931.88	0.361292	-1.46876	0.0307114	0.0957528	Name=CRK3
PF3D7_0923200.1	551.649	573.708	178.665	434.674	562.678	178.665	0.317527	-1.65505	0.0307252	0.0957528	Name=NOS
PF3D7_1022100.1	119.264	317.635	46.6942	161.198	218.45	46.6942	0.213776	-2.22583	0.0308773	0.096151	methyltransferase, putative
PF3D7_1410700.1	11.1653	0	100.363	37.1761	5.58264	100.363	17.9339	4.16462	0.0308957	0.096151	conserved protein, unknown function
PF3D7_1033600.1	939.786	1475.65	409.086	941.507	1207.72	409.086	0.338734	-1.56178	0.0309602	0.096285	Name=CEF1
PF3D7_0208200.1	453.184	543.67	153.986	383.613	498.427	153.986	0.30895	-1.69455	0.0310325	0.0964188	Name=KRR1
PF3D7_0419300.1	21.0847	2.55452	126.881	50.1735	11.8196	126.881	10.7198	3.4222	0.0310461	0.0964188	conserved Plasmodium protein, unknown function
PF3D7_0818200.1	8037.84	6181.81	2673.04	5630.89	7109.82	2673.04	0.375964	-1.41133	0.0311254	0.096561	Name=14-3-3I
PF3D7_1363700.1	22.3176	6.38792	128.785	52.4969	14.3527	128.785	8.96408	3.16416	0.0311449	0.096561	Name=AMR1
PF3D7_0205100.1	14.8833	0	117.413	44.0987	7.44164	117.413	15.7452	3.97684	0.0311839	0.096561	conserved Plasmodium protein, unknown function
PF3D7_1243100.1	312.102	323.795	88.322	241.406	317.948	88.322	0.277789	-1.84794	0.0311906	0.096561	zinc finger protein, putative
PF3D7_0422100.1	494.975	446.969	144.549	362.164	470.972	144.549	0.306914	-1.70409	0.0311993	0.096561	transmembrane emp24 domain-containing protein, putative
PF3D7_0615200.1	1.24212	1.27581	47.9582	16.8254	1.25897	47.9582	38.0952	5.25154	0.0312274	0.0965816	conserved protein, unknown function
PF3D7_0826400.1	1.24413	1.27424	47.9398	16.8194	1.25919	47.9398	38.0734	5.25071	0.0312743	0.0966057	Name=CPT
PF3D7_0802400.1	385.843	459.707	126.241	323.931	422.775	126.241	0.298607	-1.74368	0.0312884	0.0966057	cyclin-like protein, putative
PF3D7_0316300.1	32.2878	3.8281	160.921	65.679	18.058	160.921	8.90227	3.15417	0.0312996	0.0966057	Name=PPase
PF3D7_0817500.1	2492.09	2059.69	833.656	1795.15	2275.89	833.656	0.366297	-1.44891	0.0313397	0.0966477	Name=HINT1
PF3D7_1230800.1	824.619	2004.33	443.159	1090.7	1414.47	443.159	0.313313	-1.67433	0.0313563	0.0966477	Name=WTAP
PF3D7_1224300.1	11934.7	31963.1	7196.02	17031.3	21948.9	7196.02	0.327855	-1.60887	0.0315991	0.0973296	Name=PABP1
PF3D7_0807300.1	444.491	416.049	130.005	330.182	430.27	130.005	0.302146	-1.72668	0.0316917	0.097548	Name=RAB18
PF3D7_0713400.1	299.246	339.457	88.9825	242.562	319.352	88.9825	0.27864	-1.84353	0.03172	0.0975682	Name=SR25
PF3D7_0303900.1	0	0	33.4191	11.1397	0	33.4191	144.262	7.17255	0.0318755	#N/A	phosphatidylethanolamine-binding protein, putative
PF3D7_0307400.1	14.899	1.27624	106.655	40.9434	8.08761	106.655	13.165	3.71864	0.0318941	0.0980369	Name=ClpP
PF3D7_1326300.1	1280.13	1264.37	453.225	999.239	1272.25	453.225	0.35624	-1.48908	0.0319309	0.0980829	RNA-binding protein, putative
PF3D7_0917300.1	1.24066	0	43.5531	14.9313	0.620331	43.5531	69.3994	6.11685	0.0320449	0.098366	conserved protein, unknown function
PF3D7_1253200.1	85.6635	270.576	34.0796	130.106	178.119	34.0796	0.191356	-2.38567	0.032083	0.0984155	hypothetical protein
PF3D7_0924500.1	48.3412	16.6121	198.241	87.7315	32.4767	198.241	6.10058	2.60895	0.0322136	0.0987487	conserved Plasmodium membrane protein, unknown function
PF3D7_0512700.1	410.991	401.993	121.799	311.595	406.492	121.799	0.299635	-1.73872	0.0323163	0.0989962	Name=OPRT
PF3D7_1036900.1	2938.99	7795.99	1747.08	4160.69	5367.49	1747.08	0.325497	-1.61928	0.0323825	0.0991315	conserved Plasmodium protein, unknown function
PF3D7_1219100.1	800.472	1205.32	339.056	781.615	1002.89	339.056	0.338086	-1.56454	0.0324413	0.099244	Name=CHC
PF3D7_0818600.1	27.3168	61.2558	232.238	106.937	44.2863	232.238	5.2459	2.39119	0.0325183	0.0993646	Name=PBLP
PF3D7_0214800.1	519.215	750.261	203.305	490.927	634.738	203.305	0.320308	-1.64247	0.0325249	0.0993646	conserved Plasmodium membrane protein, unknown function
PF3D7_1349400.1	193.595	291.087	60.5918	181.758	242.341	60.5918	0.250041	-1.99976	0.0326339	0.0996298	cytidine and deoxycytidylate deaminase, putative
PF3D7_1120000.1	1832.35	6321.95	1231.69	3128.66	4077.15	1231.69	0.302101	-1.7269	0.0326688	0.0996685	conserved protein, unknown function
PF3D7_1461400.1	4.96827	10.2068	90.2381	35.1377	7.58755	90.2381	11.902	3.57313	0.0327322	0.0997892	MORN repeat protein, putative
PF3D7_0514100.1	16.1131	2.55579	107.96	42.2098	9.33446	107.96	11.5478	3.52955	0.032772	0.0997892	Name=UvrD
PF3D7_1309000.1	519.788	538.915	168.535	409.08	529.352	168.535	0.318382	-1.65117	0.0327798	0.0997892	conserved protein, unknown function
PF3D7_0323000.1	336.516	206.728	70.0491	204.431	271.622	70.0491	0.257878	-1.95524	0.0327971	0.0997892	Name=TMA7
PF3D7_0828900.1	17.3749	28.0861	152.109	65.8566	22.7305	152.109	6.69401	2.74287	0.0329656	0.100234	conserved protein, unknown function
PF3D7_1441100.1	2855.72	4401.1	1327.09	2861.3	3628.41	1327.09	0.365755	-1.45105	0.0331288	0.100662	conserved Plasmodium protein, unknown function
PF3D7_1408200.1	216.879	544.439	99.756	287.024	380.659	99.756	0.262084	-1.9319	0.0332	0.100811	Name=AP2-G2
PF3D7_1119100.1	295.55	213.102	65.631	191.428	254.326	65.631	0.258049	-1.95428	0.0332608	0.100927	tRNA m(1)G methyltransferase, putative
PF3D7_0413500.1	16.1424	2.55224	107.283	41.9926	9.34735	107.283	11.4615	3.51872	0.0336508	0.102042	Name=PGM2
PF3D7_0113900.1	109.367	150.482	24.6069	94.8188	129.925	24.6069	0.189404	-2.40046	0.0337074	0.102095	Name=CBP1
PF3D7_1329700.1	3.72013	0	59.3402	21.0201	1.86007	59.3402	31.7578	4.98904	0.0337138	0.102095	Name=ACBP1
PF3D7_0320700.1	69.5851	3.82633	275.735	116.382	36.7057	275.735	7.50721	2.90828	0.0338494	0.102436	Name=SPC25
PF3D7_0605300.1	16.1334	5.10668	107.297	42.8458	10.62	107.297	10.0931	3.3353	0.0340167	0.102874	Name=ARK1
PF3D7_1119900.1	691.432	1405.98	340.319	812.578	1048.71	340.319	0.324524	-1.6236	0.034128	0.103136	Name=SEC16
PF3D7_1440000.1	4.95642	0	66.2961	23.7508	2.47821	66.2961	26.6429	4.73568	0.034187	0.103136	conserved Plasmodium protein, unknown function
PF3D7_0410000.1	888.803	885.503	308.72	694.342	887.153	308.72	0.34799	-1.52288	0.0341915	0.103136	Name=EVP1
PF3D7_1439600.1	17.392	2.55137	111.058	43.667	9.97168	111.058	11.1226	3.47542	0.0342228	0.103136	Name=NDUFA4
PF3D7_0300900.1	4.98275	1.27302	64.3212	23.5257	3.12789	64.3212	20.5308	4.35972	0.0342617	0.103136	stevor
PF3D7_1105600.1	1166.32	1357.15	453.31	992.258	1261.73	453.31	0.359279	-1.47682	0.0342622	0.103136	Name=PTEX88
PF3D7_0423400.1	7.45308	0	79.5088	28.9873	3.72654	79.5088	21.2762	4.41117	0.034264	0.103136	Name=AARP
PF3D7_0324900.1	28.5009	25.5627	163.528	72.5306	27.0318	163.528	6.04901	2.5967	0.0343103	0.103206	Name=VAR
PF3D7_0606700.1	1230.63	1734.28	529.717	1164.88	1482.46	529.717	0.35733	-1.48467	0.0343377	0.10322	coatomer alpha subunit, putative
PF3D7_1034600.1	13.6589	1.27612	99.7102	38.2151	7.46753	99.7102	13.3295	3.73655	0.0343676	0.103241	Name=IF3b
PF3D7_0219500.1	29.7866	3.82982	148.952	60.856	16.8082	148.952	8.85227	3.14605	0.034498	0.103563	pseudouridine synthase, putative
PF3D7_1434400.1	3.7229	2.55344	61.8545	22.7103	3.13817	61.8545	19.697	4.29991	0.034751	0.104197	conserved protein, unknown function
PF3D7_1021000.1	21.1091	6.38066	121.798	49.7626	13.7449	121.798	8.8536	3.14626	0.0347718	0.104197	conserved protein, unknown function
PF3D7_1200700.1	1653.38	5754.56	1129.49	2845.81	3703.97	1129.49	0.304946	-1.71337	0.0347788	0.104197	Name=ACS7
PF3D7_1455000.1	3.72124	0	58.7048	20.8087	1.86062	58.7048	31.4118	4.97323	0.034969	0.104697	Name=PPM3
PF3D7_1022800.1	40.9126	2.55531	188.131	77.1995	21.734	188.131	8.64701	3.1122	0.0351487	0.105166	Name=ISPG
PF3D7_1140000.1	0	1.27656	42.2866	14.5211	0.638279	42.2866	66.8733	6.06336	0.0352601	0.105429	Name=CA
PF3D7_1020400.1	282.803	311.635	83.3237	225.921	297.219	83.3237	0.280349	-1.83471	0.0352947	0.105462	Name=RCM1
PF3D7_1123500.1	402.797	440.9	130.06	324.586	421.848	130.06	0.308313	-1.69753	0.0353499	0.105526	Name=GP2
PF3D7_1449000.1	0	1.27261	42.2458	14.5061	0.636303	42.2458	66.8557	6.06298	0.0353662	0.105526	Name=GEST
PF3D7_0821100.1	556.72	1163.85	273.982	664.85	860.283	273.982	0.318492	-1.65067	0.0354059	0.105526	Name=PK1
PF3D7_1108700.1	1788.5	1303.49	559.378	1217.12	1545.99	559.378	0.361821	-1.46665	0.0354099	0.105526	Name=Pfj2
PF3D7_0206900.1	16.1394	0	118.648	44.929	8.06968	118.648	14.6762	3.87541	0.0354636	0.105616	Name=MSP5
PF3D7_1024300.1	9.95447	0	90.8304	33.5949	4.97723	90.8304	18.2111	4.18674	0.0355137	0.105695	Name=ATPTG10
PF3D7_0410600.1	809.34	344.639	169.773	441.251	576.989	169.773	0.294224	-1.76502	0.0356519	0.105988	Name=ATRP
PF3D7_1411000.1	0	20.4501	137.01	52.4868	10.2251	137.01	13.4227	3.7466	0.0356594	0.105988	conserved Plasmodium protein, unknown function
PF3D7_1352700.1	659.145	1292.33	320.122	757.2	975.739	320.122	0.328094	-1.60782	0.0357237	0.106106	Name=AQR
PF3D7_0627300.1	1435.63	1260.23	491.693	1062.52	1347.93	491.693	0.364774	-1.45492	0.0357599	0.106106	Name=RNF5
PF3D7_0501100.2	1112.38	1226.76	422.097	920.411	1169.57	422.097	0.360902	-1.47032	0.0357698	0.106106	Name=HSP40
PF3D7_1231300.1	0	0	32.1963	10.7321	0	32.1963	139.066	7.11962	0.0357843	#N/A	conserved Plasmodium protein, unknown function
PF3D7_1319700.1	6.19982	1.27751	68.8104	25.4292	3.73866	68.8104	18.3645	4.19885	0.035801	0.106129	protein phosphatase PP2A regulatory subunit A, putative
PF3D7_0528800.1	160.004	333.352	60.5993	184.652	246.678	60.5993	0.245684	-2.02512	0.0359372	0.106462	nuclear GTP-binding protein, putative
PF3D7_1016700.1	640.789	822.982	248.121	570.631	731.885	248.121	0.339023	-1.56054	0.0360155	0.106564	Plasmodium exported protein (PHISTc), unknown function
PF3D7_1471300.1	23.5705	2.55408	130.031	52.0518	13.0623	130.031	9.94166	3.31349	0.0360391	0.106564	RAP protein, putative
PF3D7_1403500.1	2.48837	0	50.4625	17.6503	1.24419	50.4625	40.3806	5.33559	0.0360427	0.106564	dynein light chain, putative
PF3D7_1348000.1	3.71865	0	58.0831	20.6006	1.85933	58.0831	31.0958	4.95865	0.036203	0.106968	conserved Plasmodium protein, unknown function
PF3D7_1341500.1	2.48118	1.27701	51.7595	18.5059	1.8791	51.7595	27.504	4.78157	0.0363017	0.107189	Name=ISC1
PF3D7_1334100.1	50.8223	24.2786	202.659	92.5865	37.5504	202.659	5.39483	2.43158	0.0363541	0.107273	conserved protein, unknown function
PF3D7_0820000.1	1594.67	2189.59	697.062	1493.77	1892.13	697.062	0.368405	-1.44063	0.0363852	0.107295	Name=SRCAP
PF3D7_1206700.1	1962.89	1955.51	739.346	1552.58	1959.2	739.346	0.377372	-1.40594	0.0367314	0.108244	Name=EIF5
PF3D7_1353700.1	243.633	138.986	44.1644	142.261	191.31	44.1644	0.230838	-2.11505	0.0367817	0.108268	Name=ROMO1
PF3D7_1015200.3	430.698	371.471	123.072	308.414	401.084	123.072	0.306845	-1.70442	0.0367876	0.108268	Name=CysRS
PF3D7_0702300.1	410.366	1562.57	277.777	750.238	986.469	277.777	0.2816	-1.82828	0.0370797	0.109057	Name=STARP
PF3D7_0625600.1	100.4	132.899	21.4657	84.9213	116.649	21.4657	0.18403	-2.44199	0.037203	0.109312	Name=PAP
PF3D7_0807800.1	957.989	1318.89	405.845	894.241	1138.44	405.845	0.356498	-1.48803	0.0372378	0.109312	Name=RPN10
PF3D7_0410400.1	293.026	290.972	82.6724	222.223	291.999	82.6724	0.283126	-1.82048	0.0372397	0.109312	Name=RRP4
PF3D7_0415000.1	263.262	304.979	79.5145	215.918	284.12	79.5145	0.279868	-1.83718	0.0373093	0.109445	arsenical pump-driving ATPase, putative
PF3D7_1028200.1	2.48216	0	49.8612	17.4478	1.24108	49.8612	39.9681	5.32078	0.0373628	0.109531	RING zinc finger protein, putative
PF3D7_1471500.1	2.48455	0	49.8499	17.4448	1.24227	49.8499	39.9331	5.31951	0.0374209	0.10963	Name=TMEM43
PF3D7_0723400.1	1306.22	3239.82	757.642	1767.89	2273.02	757.642	0.333327	-1.58499	0.0376692	0.110285	conserved Plasmodium protein, unknown function
PF3D7_0314000.1	39.7554	6.37813	170.37	72.1679	23.0668	170.37	7.38004	2.88363	0.037904	0.110901	HSP20-like chaperone, putative
PF3D7_0408500.1	17.3638	1.27727	110.469	43.0367	9.32052	110.469	11.8326	3.56469	0.0380748	0.111328	Name=FEN1
PF3D7_1345800.1	640.79	707.968	231.075	526.611	674.379	231.075	0.342651	-1.54519	0.0382006	0.111589	conserved Plasmodium protein, unknown function
PF3D7_1015800.1	65.7896	2.55289	263.811	110.718	34.1712	263.811	7.71478	2.94762	0.0382486	0.111589	ribonucleoside-diphosphate reductase small chain, putative
PF3D7_0805100.1	6.20083	0	70.7016	25.6341	3.10042	70.7016	22.7273	4.50635	0.0382524	0.111589	conserved protein, unknown function
PF3D7_0912500.1	1012.93	908.82	344.594	755.446	960.873	344.594	0.358624	-1.47945	0.0382734	0.111589	SAP domain-containing protein, putative
PF3D7_1464700.1	337.405	357.593	104.153	266.383	347.499	104.153	0.299724	-1.73829	0.0382882	0.111589	ATP synthase (C/AC39) subunit, putative
PF3D7_0615800.1	57.0191	11.5005	210.867	93.1289	34.2598	210.867	6.15067	2.62074	0.0383262	0.111627	Name=COG4
PF3D7_1332600.1	132.664	93.2645	407.821	211.25	112.964	407.821	3.60978	1.85191	0.0383854	0.111728	Name=APN1
PF3D7_0907200.1	558.924	1318.93	299.268	725.707	938.926	299.268	0.318749	-1.64951	0.0384295	0.111784	GTPase-activating protein, putative
PF3D7_1443400.1	116.548	71.5445	360.472	182.855	94.0462	360.472	3.83229	1.93821	0.0385218	0.11198	Name=WLP1
PF3D7_0936200.1	708.22	404.882	176.118	429.74	556.551	176.118	0.316431	-1.66004	0.0386257	0.112209	Plasmodium exported protein (hyp11), unknown function
PF3D7_0604000.1	1.23914	1.27816	44.8285	15.7819	1.25865	44.8285	35.6188	5.15457	0.0386563	0.112226	conserved Plasmodium protein, unknown function
PF3D7_0923000.1	202.315	241.266	57.4338	167.005	221.79	57.4338	0.258962	-1.94919	0.0387999	0.11257	Name=RPB3
PF3D7_0205700.1	126.878	193.711	35.3257	118.638	160.295	35.3257	0.220393	-2.18185	0.0388698	0.1127	RNA-binding protein, putative
PF3D7_0917600.1	450.11	674.52	183.073	435.901	562.315	183.073	0.325582	-1.61891	0.0391001	0.113247	Name=PRP43
PF3D7_0301300.1	241.933	333.282	80.7938	218.67	287.607	80.7938	0.280929	-1.83172	0.0391308	0.113247	Name=EH1
PF3D7_1305000.1	26.0258	30.6723	162.892	73.1968	28.349	162.892	5.74658	2.5227	0.0391374	0.113247	MCL1 domain-containing protein, putative
PF3D7_1461600.1	1102.44	1863.73	529.007	1165.06	1483.09	529.007	0.3567	-1.48722	0.0391594	0.113247	Name=SF3B2
PF3D7_0629400.1	111.548	47.2834	332.723	163.852	79.4159	332.723	4.18838	2.06639	0.0392497	0.113436	Name=PABP3
PF3D7_0615000.1	179.196	183.458	43.522	135.392	181.327	43.522	0.24002	-2.05877	0.039294	0.113449	conserved Plasmodium protein, unknown function
PF3D7_0602100.1	858.844	1522.12	414.176	931.714	1190.48	414.176	0.347916	-1.52319	0.0393049	0.113449	Name=MTR4
PF3D7_0934500.1	1505.44	825.216	402.754	911.138	1165.33	402.754	0.345605	-1.5328	0.0393394	0.113476	V-type proton ATPase subunit E, putative
PF3D7_1465000.1	21.1052	3.82894	117.386	47.4399	12.4671	117.386	9.40498	3.23342	0.0395332	0.113962	Name=COX6A
PF3D7_1420200.1	14.8737	10.2231	106.698	43.9315	12.5484	106.698	8.49977	3.08742	0.0396836	0.114322	Name=UNC
PF3D7_1473900.1	244.218	527.7	109.85	293.923	385.959	109.85	0.284637	-1.81281	0.0397606	0.114471	conserved Plasmodium protein, unknown function
PF3D7_1238700.1	43.3986	3.83253	183.705	76.9787	23.6156	183.705	7.77154	2.9582	0.0398993	0.11479	BTB/POZ domain-containing protein, putative
PF3D7_1121000.1	6.21624	3.82479	71.291	27.1107	5.02051	71.291	14.1915	3.82695	0.0399225	0.11479	Name=DHHC3
PF3D7_1415200.1	231.195	175.969	51.105	152.756	203.582	51.105	0.251021	-1.99412	0.0400249	0.114953	DNA-directed RNA polymerases I and III subunit RPAC2, putative
PF3D7_0405000.1	545.907	672.942	206.402	475.084	609.424	206.402	0.338691	-1.56196	0.0400304	0.114953	Name=DDX51
PF3D7_1118300.1	1193.35	2549.83	649.059	1464.08	1871.59	649.059	0.346804	-1.52781	0.0401742	0.115293	insulinase, putative
PF3D7_1224600.1	252.101	238.613	66.8922	185.869	245.357	66.8922	0.272631	-1.87498	0.0402085	0.115317	Name=CCHL
PF3D7_0920200.1	39.6728	6.38828	167.297	71.1195	23.0305	167.297	7.25758	2.85949	0.0403034	0.115516	CS domain protein, putative
PF3D7_1243600.1	1611.05	1781.84	645.145	1346.01	1696.44	645.145	0.380295	-1.39481	0.0403589	0.115601	translation initiation factor SUI1, putative
PF3D7_1003700.1	24.7861	39.6188	176.151	80.1855	32.2025	176.151	5.47169	2.45199	0.0404086	0.11567	MKT1 domain-containing protein, putative
PF3D7_0105900.1	2.48045	0	48.6068	17.0291	1.24022	48.6068	38.9836	5.2848	0.0404409	0.115689	3'-5' exonuclease, putative
PF3D7_0423500.1	11.165	1.27704	85.8455	32.7625	6.22103	85.8455	13.7729	3.78377	0.0404906	0.115757	Name=GAPM2
PF3D7_1336400.1	9.91796	8.94376	92.1719	37.0112	9.43086	92.1719	9.77229	3.2887	0.0407433	0.116406	RanBPM and CLTH-like protein, putative
PF3D7_0522300.1	963.255	857.775	328.817	716.615	910.515	328.817	0.361131	-1.4694	0.0407805	0.116438	18S rRNA (guanine-N(7))-methyltransferase, putative
PF3D7_1146000.1	530.814	657.813	201.371	463.333	594.313	201.371	0.338837	-1.56134	0.0409181	0.116757	Name=RSA4
PF3D7_0306700.1	284.209	282.134	81.4188	215.921	283.171	81.4188	0.287525	-1.79824	0.0409602	0.116803	Name=EMC5
PF3D7_1002400.1	2831.84	3353.67	1210.83	2465.45	3092.76	1210.83	0.391509	-1.35288	0.0412457	0.117542	Name=TRA2B
PF3D7_1343300.1	199.536	159.749	570.119	309.801	179.642	570.119	3.17347	1.66606	0.041353	0.117774	CDT1-like protein, putative
PF3D7_1225700.1	638.257	1459.48	346.619	814.785	1048.87	346.619	0.330482	-1.59736	0.0416074	0.118423	VAC14 domain-containing protein, putative
PF3D7_0625200.1	1.24097	0	39.7635	13.6682	0.620486	39.7635	63.3618	5.98554	0.0417192	0.118666	conserved Plasmodium protein, unknown function
PF3D7_0909100.1	2.47978	3.83269	58.7106	21.6744	3.15624	58.7106	18.6158	4.21846	0.0418811	0.118989	conserved Plasmodium membrane protein, unknown function
PF3D7_0624900.1	3.72269	0	55.5435	19.7554	1.86134	55.5435	29.7157	4.89315	0.0419026	0.118989	GAS8-like protein, putative
PF3D7_0308000.1	27.2876	5.10882	132.561	54.9858	16.1982	132.561	8.17527	3.03127	0.04196	0.118989	DNA polymerase delta small subunit, putative
PF3D7_1441000.1	221.953	296.382	71.9669	196.767	259.168	71.9669	0.277697	-1.84842	0.0419626	0.118989	Name=NCS2
PF3D7_0924300.1	7.44921	1.27627	70.6831	26.4695	4.36274	70.6831	16.1697	4.01522	0.0419649	0.118989	Name=TPK
PF3D7_0617600.1	192.511	38.277	17.6692	82.8192	115.394	17.6692	0.153094	-2.70751	0.0421085	0.119321	stevor
PF3D7_0831000.1	131.529	62.564	15.7796	69.9576	97.0467	15.7796	0.162578	-2.6208	0.0422111	0.119536	Name=GEXP09
PF3D7_1030900.1	1.2477	1.27146	43.4946	15.3379	1.25958	43.4946	34.5313	5.10983	0.0424103	0.12	Name=P28
PF3D7_0614800.1	136.499	40.8567	374.918	184.091	88.6778	374.918	4.22654	2.07948	0.0424284	0.12	Name=NTHL1
PF3D7_1466300.1	2239.83	1732.76	762.028	1578.21	1986.3	762.028	0.38364	-1.38218	0.0425941	0.120393	Name=RPN2
PF3D7_1335300.1	6.19444	25.5671	126.915	52.8921	15.8808	126.915	7.99979	2.99996	0.0427115	0.120649	Name=RH2b
PF3D7_0628800.1	24.7916	8.94467	126.267	53.3344	16.8681	126.267	7.47987	2.90301	0.042858	0.120987	Name=GATB
PF3D7_1342400.1	1403.78	1391.1	532.163	1109.01	1397.44	532.163	0.380814	-1.39284	0.0430018	0.121317	Name=CK2beta2
PF3D7_1348100.1	0	0	30.281	10.0937	0	30.281	130.747	7.03063	0.0430077	#N/A	GTPase, putative
PF3D7_1431300.1	789.614	1012.02	325.768	709.135	900.819	325.768	0.361642	-1.46737	0.0430718	0.121412	Name=LSG1
PF3D7_1426800.1	558.839	1241.11	297.385	699.112	899.975	297.385	0.330451	-1.59749	0.043129	0.121412	conserved Plasmodium protein, unknown function
PF3D7_1229900.1	0	2.55427	47.9736	16.8426	1.27714	47.9736	37.7572	5.23868	0.0431361	0.121412	conserved Plasmodium protein, unknown function
PF3D7_1125400.1	1179.17	1115.29	429.91	908.123	1147.23	429.91	0.374737	-1.41605	0.0431434	0.121412	Name=TIM44
PF3D7_1126400.1	161.668	160.606	37.8511	120.042	161.137	37.8511	0.2349	-2.08988	0.0437067	0.122886	Name=MED21
PF3D7_1302600.1	202.503	278.088	65.6242	182.072	240.295	65.6242	0.273109	-1.87245	0.0437221	0.122886	Name=DOHH
PF3D7_1324600.1	7.43555	3.83419	73.2393	28.1697	5.63487	73.2393	12.9857	3.69886	0.0437491	0.122886	conserved Plasmodium protein, unknown function
PF3D7_1246900.1	16.1186	1.27756	101.639	39.6783	8.69808	101.639	11.6653	3.54415	0.0437829	0.122904	Name=PKB
PF3D7_0628400.1	2.48402	5.10359	62.4732	23.3536	3.79381	62.4732	16.4839	4.04299	0.0439024	0.123157	protease, putative
PF3D7_1226700.1	504.608	910.941	238.002	551.184	707.775	238.002	0.336282	-1.57226	0.0439277	0.123157	Name=RRP9
PF3D7_0203800.1	6.20321	0	67.5391	24.5808	3.1016	67.5391	21.7059	4.44002	0.0444629	0.124579	conserved Plasmodium protein, unknown function
PF3D7_1463300.1	4.96297	0	61.2259	22.063	2.48149	61.2259	24.5845	4.61968	0.0445191	0.124646	DNA polymerase alpha subunit B, putative
PF3D7_1025200.1	7.44987	1.27619	69.4195	26.0485	4.36303	69.4195	15.8801	3.98915	0.0445422	0.124646	Name=ATP12
PF3D7_1218000.1	4.96229	2.55406	61.8591	23.1251	3.75817	61.8591	16.4429	4.03939	0.0447099	0.125037	Name=TRAMP
PF3D7_0629500.1	783.496	769.18	281.568	611.415	776.338	281.568	0.362688	-1.4632	0.0449778	0.125656	Name=AAT1
PF3D7_1469600.1	40.8823	15.3406	165.432	73.885	28.1114	165.432	5.88145	2.55617	0.044987	0.125656	Name=ACC
PF3D7_0321500.1	159.906	47.279	416.681	207.955	103.592	416.681	4.02109	2.00759	0.0451634	0.126071	peptidase, putative
PF3D7_1206000.1	33.4869	34.4865	174.226	80.7331	33.9867	174.226	5.12638	2.35794	0.0452606	0.126257	Name=SHLP2
PF3D7_1477200.1	3.73407	0	54.242	19.3253	1.86704	54.242	28.9551	4.85575	0.0452864	0.126257	Plasmodium exported protein (hyp15), unknown function
PF3D7_1012300.1	22.3509	7.65677	117.38	49.1294	15.0038	117.38	7.81754	2.96671	0.0453701	0.126412	Name=QCR7
PF3D7_1130100.1	706.897	1200.37	338.217	748.495	953.634	338.217	0.354671	-1.49545	0.0454784	0.126601	Name=RPL38
PF3D7_1026300.1	19.8339	5.11111	109.22	44.7217	12.4725	109.22	8.74751	3.12887	0.0455212	0.126601	conserved Plasmodium protein, unknown function
PF3D7_1011500.1	89.343	58.7323	290.973	146.35	74.0377	290.973	3.92946	1.97433	0.0455222	0.126601	conserved protein, unknown function
PF3D7_0306300.1	976.129	707.585	303.629	662.448	841.857	303.629	0.360659	-1.47129	0.0456162	0.126778	Name=GRX1
PF3D7_0112300.1	0	0	29.6664	9.8888	0	29.6664	128.128	7.00144	0.04562	#N/A	#N/A
PF3D7_0820600.1	0	0	29.6658	9.88859	0	29.6658	128.124	7.00139	0.0456233	#N/A	conserved protein, unknown function
PF3D7_1335700.1	34.7019	16.6139	152.789	68.0351	25.6579	152.789	5.95206	2.57339	0.0456424	0.126778	Name=COG3
PF3D7_0611500.1	0	0	29.6516	9.88386	0	29.6516	128.032	7.00036	0.0456963	#N/A	conserved protein, unknown function
PF3D7_1360900.1	189.752	15.3278	525.207	243.429	102.54	525.207	5.12024	2.35621	0.0458333	0.12723	RNA-binding protein, putative
PF3D7_0204700.1	651.132	554.34	210.839	472.104	602.736	210.839	0.349799	-1.5154	0.0458924	0.127315	Name=HT1
PF3D7_1404600.2	4.96346	0	60.5933	21.8522	2.48173	60.5933	24.3292	4.60462	0.0460074	0.127556	Name=ACalpha
PF3D7_1434300.1	1980.64	2788.4	928.715	1899.25	2384.52	928.715	0.389481	-1.36038	0.0461534	0.127882	Name=HOP
PF3D7_1372000.1	373.304	143.059	66.2821	194.215	258.181	66.2821	0.256701	-1.96184	0.0461902	0.127905	Plasmodium exported protein (PHISTa), unknown function
PF3D7_0822800.1	327.597	266.845	88.9958	227.813	297.221	88.9958	0.299419	-1.73976	0.0462497	0.127991	Name=SNRNP40
PF3D7_0531300.1	12.4237	7.6537	92.1259	37.4011	10.0387	92.1259	9.17306	3.1974	0.046784	0.12939	conserved Plasmodium protein, unknown function
PF3D7_0707200.1	14.8696	2.55632	93.4454	36.9571	8.71296	93.4454	10.7086	3.4207	0.0471961	0.130449	conserved Plasmodium protein, unknown function
PF3D7_1242300.1	7.45212	1.27589	68.1525	25.6268	4.36401	68.1525	15.5876	3.96233	0.0472975	0.130649	conserved Plasmodium membrane protein, unknown function
PF3D7_0909400.1	919.55	1396.9	429.331	915.26	1158.22	429.331	0.370689	-1.43172	0.0473346	0.130671	exoribonuclease, putative
PF3D7_0202800.1	2.47949	0	46.086	16.1885	1.23975	46.086	36.9772	5.20856	0.0474845	0.130906	conserved Plasmodium protein, unknown function
PF3D7_1128600.1	4.96168	0	59.9672	21.643	2.48084	59.9672	24.085	4.59007	0.0475032	0.130906	Name=NOT2
PF3D7_1425400.1	7.43757	0	71.9719	26.4698	3.71878	71.9719	19.2955	4.27019	0.047507	0.130906	DEAD/DEAH box helicase, putative
PF3D7_1027400.1	502.791	289.727	123.697	305.405	396.259	123.697	0.312147	-1.6797	0.0475499	0.130944	Name=RPB7
PF3D7_1147200.1	1.23898	0	37.8844	13.0411	0.619489	37.8844	60.3994	5.91646	0.047613	0.131038	tubulin--tyrosine ligase, putative
PF3D7_0831600.1	7.43718	3.83355	71.3414	27.5374	5.63536	71.3414	12.6484	3.66089	0.04784	0.131549	Name=CLAG8
PF3D7_0204500.1	236.079	336.731	84.5514	219.121	286.405	84.5514	0.295229	-1.7601	0.0478572	0.131549	Name=AspAT
PF3D7_1325600.1	1.24565	0	37.8363	13.0273	0.622826	37.8363	60.2254	5.9123	0.047899	0.131576	Name=FIS1
PF3D7_0111300.1	69.4027	11.502	227.922	102.942	40.4524	227.922	5.63069	2.49331	0.0479257	0.131576	P-loop containing nucleoside triphosphate hydrolase, putative
PF3D7_1404400.1	3.72688	2.55135	56.1598	20.8127	3.13912	56.1598	17.8795	4.16024	0.0480357	0.13169	ribosomal protein L16, mitochondrial, putative
PF3D7_0925000.1	6.21039	3.82754	67.5207	25.8529	5.01896	67.5207	13.4448	3.74898	0.0480516	0.13169	conserved Plasmodium protein, unknown function
PF3D7_0928900.1	246.008	174.749	56.1579	158.972	210.379	56.1579	0.266926	-1.90549	0.0480551	0.13169	Name=GK
PF3D7_1453800.1	743.726	1093.83	335.872	724.476	918.778	335.872	0.365573	-1.45177	0.0481029	0.131741	Name=GluPho
PF3D7_0922300.1	2.48836	1.2742	47.3086	17.0237	1.88128	47.3086	25.1175	4.65062	0.0482385	0.132032	conserved protein, unknown function
PF3D7_1113300.1	14.8905	7.66075	97.2016	39.9176	11.2756	97.2016	8.61539	3.10692	0.0483627	0.132291	Name=UGT
PF3D7_1343700.1	1216.33	1550.97	533.446	1100.25	1383.65	533.446	0.385541	-1.37504	0.0484227	0.1323	Name=Kelch13
PF3D7_1005600.1	538.07	852.188	243.685	544.647	695.129	243.685	0.350574	-1.51221	0.0484355	0.1323	DnaJ protein, putative
PF3D7_1437200.1	301.195	118.843	689.429	369.823	210.019	689.429	3.28217	1.71465	0.0484541	0.1323	ribonucleoside-diphosphate reductase large subunit, putative
PF3D7_0207300.1	0	0	29.0345	9.67816	0	29.0345	125.397	6.97036	0.0484938	#N/A	Name=SERA8
PF3D7_0703500.1	4819.46	8522.55	2601.42	5314.47	6671	2601.42	0.389962	-1.3586	0.0485559	0.132497	erythrocyte membrane-associated antigen
PF3D7_1118600.1	755.333	992.428	322.569	690.11	873.88	322.569	0.369129	-1.4378	0.0485976	0.132499	Name=MYST
PF3D7_1318800.1	2700.45	2070.4	947.051	1905.97	2385.42	947.051	0.397013	-1.33274	0.0486155	0.132499	Name=SEC63
PF3D7_1253100.1	132.803	278.293	51.7539	154.283	205.548	51.7539	0.25181	-1.98959	0.0486573	0.132533	Plasmodium exported protein (PHISTa), unknown function
PF3D7_1308900.1	603.616	417.875	172.99	398.16	510.746	172.99	0.338689	-1.56197	0.0486906	0.132543	Name=DCP2
PF3D7_1360200.1	196.366	158.133	44.7971	133.098	177.249	44.7971	0.252728	-1.98434	0.048885	0.132992	Name=EMC3
PF3D7_1465800.1	8.67095	7.67099	82.0871	32.8097	8.17097	82.0871	10.0447	3.32836	0.0489952	0.133092	dynein beta chain, putative
PF3D7_1469900.1	42.2296	16.5863	165.332	74.716	29.4079	165.332	5.6194	2.49042	0.0490094	0.133092	Name=MGET
PF3D7_0628900.1	13.6348	5.11139	90.2816	36.3426	9.37312	90.2816	9.62269	3.26644	0.0490107	0.133092	RAP protein, putative
PF3D7_1221500.1	8.67961	2.55505	72.5984	27.9444	5.61733	72.5984	12.9054	3.68991	0.0491766	0.133462	heptatricopeptide repeat-containing protein, putative
PF3D7_0215300.1	272.683	861.303	168.57	434.185	566.993	168.57	0.297326	-1.74988	0.0492354	0.133527	Name=ACS8
PF3D7_0305100.1	75.57	28.1244	238.046	113.913	51.8472	238.046	4.58937	2.1983	0.049277	0.133527	conserved Plasmodium protein, unknown function
PF3D7_1429300.1	60.8126	15.3196	204.494	93.5421	38.0661	204.494	5.36912	2.42469	0.0493104	0.133527	CPW-WPC family protein
PF3D7_1019000.1	1620.62	2998.8	871.336	1830.25	2309.71	871.336	0.377256	-1.40639	0.0493193	0.133527	eukaryotic translation initiation factor subunit eIF2A, putative
PF3D7_1307100.1	520.619	752.635	224.124	499.126	636.627	224.124	0.35206	-1.50611	0.0493512	0.133533	Name=UTP6
PF3D7_1308100.1	32.3123	2.55059	144.487	59.7835	17.4315	144.487	8.28081	3.04977	0.0495226	0.133904	CCAAT-binding transcription factor, putative
PF3D7_0603300.1	563.088	291.215	134.456	329.586	427.151	134.456	0.314756	-1.66769	0.0495477	0.133904	Name=DHODH
PF3D7_0903500.1	752.261	1574.52	411.651	912.812	1163.39	411.651	0.353849	-1.4988	0.049605	0.133978	Name=NUP138
PF3D7_0804400.1	22.3169	10.2209	116.791	49.7764	16.2689	116.791	7.17449	2.84288	0.0496869	0.133987	Name=METAP1c
PF3D7_0517900.1	17.3692	19.1544	120.56	52.3612	18.2618	120.56	6.60224	2.72295	0.0496953	0.133987	zinc finger protein, putative
PF3D7_1147600.1	3.72093	2.55447	55.5497	20.6084	3.1377	55.5497	17.6923	4.14505	0.0496978	0.133987	conserved Plasmodium protein, unknown function
PF3D7_1422100.1	16.1308	5.10731	96.5712	39.2698	10.619	96.5712	9.08543	3.18355	0.0497507	0.13405	ribosomal protein L21, mitochondrial, putative
PF3D7_0928500.1	229.566	494.11	107.931	277.203	361.838	107.931	0.298307	-1.74513	0.0498545	0.134249	conserved Plasmodium protein, unknown function
PF3D7_0819100.1	122.823	204.316	39.1348	122.091	163.57	39.1348	0.239275	-2.06326	0.0499932	0.134542	BRIX domain, putative
PF3D7_0205000.1	16.1307	8.93782	100.99	42.0194	12.5343	100.99	8.05301	3.00953	0.050068	0.134639	conserved Plasmodium protein, unknown function
PF3D7_1029800.1	31.0159	11.4928	136.972	59.8269	21.2543	136.972	6.44046	2.68716	0.0500892	0.134639	Name=HPR2
PF3D7_0217100.1	64.5003	2.55434	238.608	101.887	33.5273	238.608	7.11159	2.83017	0.050149	0.134719	ATP synthase subunit alpha, mitochondrial
PF3D7_1128000.2	80.5563	191.701	28.4114	100.223	136.129	28.4114	0.20874	-2.26022	0.0505452	0.135641	conserved Plasmodium protein, unknown function
PF3D7_0216700.1	0	6.38991	65.6615	24.0171	3.19495	65.6615	20.6188	4.36589	0.0505693	0.135641	Name=ATG11
PF3D7_0610900.1	966.747	1487.52	462.782	972.349	1227.13	462.782	0.377133	-1.40685	0.0505886	0.135641	Name=SPT5
PF3D7_0729900.1	19.8203	16.6198	119.972	52.1374	18.2201	119.972	6.58364	2.71889	0.0506128	0.135641	dynein heavy chain, putative
PF3D7_1317900.1	287.637	882.837	177.397	449.291	585.237	177.397	0.30314	-1.72194	0.0507201	0.135821	Name=NOC4
PF3D7_0108300.1	6105.42	14500	3828.26	8144.58	10302.7	3828.26	0.371579	-1.42826	0.0507442	0.135821	Name=ARP
PF3D7_0110800.1	785.212	825.017	301.096	637.108	805.114	301.096	0.373981	-1.41896	0.0507706	0.135821	transcription initiation factor TFIIB, putative
PF3D7_1230200.1	27.2769	11.4983	128.154	55.6431	19.3876	128.154	6.60616	2.72381	0.0509527	0.136227	#N/A
PF3D7_1326000.1	36.0283	1.27563	160.905	66.0697	18.6519	160.905	8.61834	3.10741	0.0510653	0.136447	Name=C3AP2
PF3D7_1148500.1	7.67353	4.97896	72.8678	28.5068	6.32624	72.8678	11.5239	3.52656	0.0511275	0.136532	#N/A
PF3D7_0803300.1	17.3838	5.10457	99.0796	40.5226	11.2442	99.0796	8.80343	3.13807	0.0511951	0.136632	Name=MORG1
PF3D7_1338700.1	48.3687	7.66382	176.752	77.5948	28.0162	176.752	6.30404	2.65628	0.051257	0.136716	conserved protein, unknown function
PF3D7_1147900.1	339.996	339.629	109.194	262.94	339.813	109.194	0.321337	-1.63784	0.0513641	0.13692	Name=PEX22
PF3D7_1113700.1	173.822	141.662	38.4967	117.994	157.742	38.4967	0.244041	-2.0348	0.0514775	0.137141	Name=GLO1
PF3D7_0805300.1	0	0	28.4102	9.47005	0	28.4102	122.715	6.93917	0.0515133	#N/A	zinc finger protein, putative
PF3D7_1369000.1	8.67954	15.3304	97.8502	40.62	12.005	97.8502	8.15501	3.02769	0.051634	0.137426	Name=GPAA1
PF3D7_0916300.1	0	0	28.3821	9.46071	0	28.3821	122.534	6.93703	0.0516773	#N/A	conserved Plasmodium protein, unknown function
PF3D7_0302600.1	14.873	2.55587	90.9149	36.1146	8.71446	90.9149	10.4173	3.3809	0.0516908	0.137426	Name=ABCB4
PF3D7_0525100.1	1433.47	1282.57	534.695	1083.58	1358.02	534.695	0.39373	-1.34472	0.0516968	0.137426	Name=ACS10
PF3D7_1015700.1	2.48666	0	44.7928	15.7598	1.24333	44.7928	35.8705	5.16473	0.0517067	0.137426	tubulin binding cofactor c, putative
PF3D7_1228400.1	775.821	1433.92	402.81	870.851	1104.87	402.81	0.364588	-1.45566	0.0517399	0.137433	conserved Plasmodium protein, unknown function
PF3D7_1419300.1	220.756	320.607	80.17	207.178	270.682	80.17	0.296193	-1.75539	0.0517838	0.137469	Name=GST
PF3D7_1455600.1	3.71756	0	51.7733	18.4969	1.85878	51.7733	27.7318	4.79347	0.0519205	0.13775	Name=FER2
PF3D7_0807600.1	1884.75	4692.07	1192.06	2589.63	3288.41	1192.06	0.362508	-1.46392	0.0520579	0.138021	conserved Plasmodium protein, unknown function
PF3D7_1477900.1	2.48081	1.27716	46.0802	16.6127	1.87899	46.0802	24.4894	4.61409	0.0521022	0.138021	#N/A
PF3D7_1122500.1	1.23918	0	36.6201	12.6198	0.619592	36.6201	58.3829	5.86747	0.0521147	0.138021	Name=KIC10
PF3D7_1003000.1	6.19636	2.55611	63.1371	23.9632	4.37623	63.1371	14.4088	3.84888	0.0521788	0.138096	guanylate cyclase organizer UGO, putative
PF3D7_1129900.1	415.464	194.154	88.3765	232.665	304.809	88.3765	0.289918	-1.78629	0.0522045	0.138096	Name=MFR5
PF3D7_0918100.1	639.065	1086.53	312.432	679.342	862.797	312.432	0.362126	-1.46544	0.0522575	0.138155	cytochrome b5-like heme/steroid binding protein, putative
PF3D7_1367100.1	693.477	569.556	229.131	497.388	631.517	229.131	0.362822	-1.46267	0.0526619	0.139068	Name=SNP1
PF3D7_1434000.1	331.862	174.7	71.2954	192.619	253.281	71.2954	0.281469	-1.82895	0.052686	0.139068	Name=CAF16
PF3D7_0519000.1	21.0961	6.38366	108.561	45.347	13.7399	108.561	7.8944	2.98083	0.0526955	0.139068	Name=SLBP
PF3D7_0207900.1	7.43824	0	69.4451	25.6278	3.71912	69.4451	18.6178	4.21861	0.0530777	0.139952	Name=SERA2
PF3D7_0503000.1	80.7692	15.3052	244.186	113.42	48.0372	244.186	5.08083	2.34507	0.0531211	0.139952	50S ribosomal protein L28, apicoplast, putative
PF3D7_1238300.1	1157.85	2246.27	637.006	1347.04	1702.06	637.006	0.374264	-1.41787	0.0531237	0.139952	Name=CWC22
PF3D7_0919700.1	155.184	132.738	34.0798	107.334	143.961	34.0798	0.236725	-2.07872	0.0532385	0.140124	pyridoxal phosphate homeostasis protein, putative
PF3D7_0602200.1	353.835	292.268	102.869	249.657	323.051	102.869	0.318424	-1.65098	0.0532515	0.140124	MYND-type zinc finger protein, putative
PF3D7_1015300.1	367.03	774.168	189.386	443.528	570.599	189.386	0.331927	-1.59106	0.0532989	0.140167	Name=METAP1b
PF3D7_1137500.1	18.6266	0	113.593	44.0731	9.31328	113.593	12.1782	3.60623	0.0538254	0.141469	ribosomal protein S14, apicoplast, putative
PF3D7_0609000.1	919.12	1720.86	491.26	1043.75	1319.99	491.26	0.37218	-1.42593	0.0539815	0.141758	Name=NUP637
PF3D7_1469700.1	3.7242	0	51.1204	18.2815	1.8621	51.1204	27.3463	4.77327	0.0539984	0.141758	Name=MED6
PF3D7_1474200.1	2.47758	1.27843	45.4629	16.4063	1.87801	45.4629	24.1717	4.59525	0.0541676	0.141938	conserved Plasmodium membrane protein, unknown function
PF3D7_0322100.1	409.267	871.132	216.522	498.974	640.199	216.522	0.338228	-1.56393	0.0541823	0.141938	Name=Prt1
PF3D7_0804300.1	396.776	659.209	181.181	412.389	527.993	181.181	0.343166	-1.54302	0.0541844	0.141938	zinc finger protein, putative
PF3D7_0208700.1	268.671	345.378	96.5157	236.855	307.025	96.5157	0.314367	-1.66948	0.0541932	0.141938	SHS2 domain-containing protein, putative
PF3D7_1313800.1	688.807	1522.55	393.375	868.242	1105.68	393.375	0.355791	-1.4909	0.054279	0.14208	conserved Plasmodium membrane protein, unknown function
PF3D7_1242500.1	8.688	6.3829	76.9999	30.6903	7.53545	76.9999	10.2149	3.3526	0.05439	0.142287	conserved protein, unknown function
PF3D7_0604700.1	38.493	8.93294	149.566	65.6639	23.713	149.566	6.3029	2.65601	0.0544964	0.142483	Name=GILP
PF3D7_0311900.1	1.24031	0	35.981	12.4071	0.620156	35.981	57.3492	5.8417	0.0545839	0.142554	heptatricopeptide repeat-containing protein, putative
PF3D7_0500100.1	7.43494	2.55629	66.2954	25.4289	4.99561	66.2954	13.2522	3.72816	0.054587	0.142554	Name=VAR
PF3D7_1220300.1	4.956	2.55653	58.0892	21.8672	3.75627	58.0892	15.448	3.94935	0.0546409	0.142612	cell cycle associated protein, putative
PF3D7_0404900.1	64.5056	122.601	336.443	174.516	93.5532	336.443	3.59699	1.84679	0.0548915	0.143183	Name=P41
PF3D7_1104300.1	39.6637	26.8355	165.412	77.3039	33.2496	165.412	4.97373	2.31433	0.0549464	0.14323	conserved Plasmodium protein, unknown function
PF3D7_1457500.1	31.0121	12.771	134.451	59.4114	21.8915	134.451	6.13829	2.61784	0.0549732	0.14323	Name=VPS4
PF3D7_1320600.1	563.221	486.547	187.471	412.413	524.884	187.471	0.357162	-1.48535	0.0551138	0.143513	Name=RAB11a
PF3D7_0902800.1	126.451	11.4993	354.169	164.04	68.9754	354.169	5.13234	2.35962	0.0552098	0.14368	Name=SERA9
PF3D7_0518900.1	0	1.27017	35.9195	12.3966	0.635084	35.9195	56.8541	5.82919	0.0552496	0.1437	conserved protein, unknown function
PF3D7_1137200.1	1.24042	12.7715	83.3228	32.4449	7.00594	83.3228	11.914	3.57459	0.0553586	0.143753	Name=AEP
PF3D7_1354400.1	456.536	346.071	135.08	312.562	401.304	135.08	0.336593	-1.57092	0.0553619	0.143753	V-type proton ATPase 21 kDa proteolipid subunit, putative
PF3D7_0925300.1	11.1715	3.82942	78.8913	31.2974	7.50046	78.8913	10.5073	3.39332	0.0553659	0.143753	Name=aPRS
PF3D7_1238100.1	644.368	430.098	188.698	421.055	537.233	188.698	0.35123	-1.50951	0.055567	0.144192	calcyclin binding protein, putative
PF3D7_0305700.1	470.771	486.079	169.115	375.322	478.425	169.115	0.353485	-1.50028	0.0557643	0.144621	ubiquitin-conjugating enzyme E2, putative
PF3D7_0529900.1	844.383	891.726	334.586	690.232	868.055	334.586	0.385445	-1.3754	0.0560038	0.145158	RING zinc finger protein, putative
PF3D7_1330500.1	66.9583	15.33	210.219	97.5024	41.1442	210.219	5.10642	2.35231	0.0562893	0.145696	CTLH domain-containing protein, putative
PF3D7_0627700.1	1994.9	2456.72	912.366	1788	2225.81	912.366	0.409906	-1.28664	0.0563087	0.145696	transportin
PF3D7_1327200.1	131.764	186.162	39.7478	119.224	158.963	39.7478	0.250058	-1.99967	0.0563584	0.145696	Name=RPR2
PF3D7_0420600.1	7.44433	2.55382	65.6445	25.2142	4.99907	65.6445	13.1144	3.71308	0.0563648	0.145696	conserved Plasmodium protein, unknown function
PF3D7_1039900.1	24.8868	29.3037	1.26153	18.484	27.0953	1.26153	0.0465613	-4.42472	0.0563734	0.145696	Name=EPF4
PF3D7_1473500.1	178.546	387.099	82.0684	215.905	282.823	82.0684	0.290203	-1.78487	0.0565825	0.146153	conserved Plasmodium protein, unknown function
PF3D7_1412100.1	37.1942	16.6092	148.988	67.5973	26.9017	148.988	5.53562	2.46874	0.0566944	0.146358	Name=MCMBP
PF3D7_1134800.1	389.772	400.804	135.061	308.546	395.288	135.061	0.341679	-1.54929	0.0567685	0.146453	coatomer subunit delta
PF3D7_1241800.1	1515.96	2706.47	823.266	1681.9	2111.21	823.266	0.389956	-1.35862	0.0567966	0.146453	Name=DBP9
PF3D7_1474500.1	187.194	264.487	65.026	172.236	225.841	65.026	0.287944	-1.79614	0.0568571	0.146525	Name=SF3A1
PF3D7_0908300.2	4.98256	2.54612	57.3852	21.6379	3.76434	57.3852	15.2329	3.92912	0.0569065	0.146568	conserved protein, unknown function
PF3D7_0815800.1	258.983	239.013	693.261	397.086	248.998	693.261	2.78416	1.47724	0.0570487	0.146851	Name=VPS9
PF3D7_0623100.1	2609.35	3820.62	1315.7	2581.89	3214.98	1315.7	0.409243	-1.28897	0.0572087	0.147166	Name=NAB2
PF3D7_1230300.1	1.24267	0	35.334	12.1922	0.621333	35.334	56.2863	5.81471	0.0572367	0.147166	Name=SPM2
PF3D7_1248700.1	1730.95	3470.4	1002.03	2067.79	2600.67	1002.03	0.385303	-1.37594	0.0572902	0.147219	conserved protein, unknown function
PF3D7_0719100.1	16.1622	15.2991	107.252	46.2378	15.7307	107.252	6.81774	2.76929	0.057343	0.147271	ATP synthase F0 subunit a-like protein, putative
PF3D7_0102800.1	23.5663	20.4355	128.143	57.3815	22.0009	128.143	5.82385	2.54197	0.057376	0.147272	seipin domain-containing protein, putative
PF3D7_0609100.1	317.47	385.771	116.785	273.342	351.62	116.785	0.332142	-1.59013	0.0576715	0.147946	Name=ZIP1
PF3D7_1215200.1	14.8945	0	97.1954	37.3633	7.44724	97.1954	13.0279	3.70353	0.0578277	0.148262	Name=CYP32
PF3D7_1361900.1	166.229	14.0478	436.806	205.694	90.1383	436.806	4.84419	2.27625	0.0578807	0.148313	Name=PCNA1
PF3D7_1329000.1	1082.91	1357.5	484.916	975.107	1220.2	484.916	0.397411	-1.3313	0.0580104	0.148544	DNA-directed RNA polymerase III subunit RPC1, putative
PF3D7_1108500.1	94.2965	10.2151	275.201	126.571	52.2558	275.201	5.26363	2.39606	0.0580368	0.148544	Name=SCS-alpha
PF3D7_0415500.1	408.835	441.285	148.277	332.799	425.06	148.277	0.34884	-1.51936	0.0581807	0.148765	Name=CBP20
PF3D7_0313700.1	14.8962	1.27642	88.9882	35.0536	8.08631	88.9882	10.9876	3.4578	0.0581894	0.148765	conserved Plasmodium protein, unknown function
PF3D7_1104200.1	525.49	466.463	178.044	389.999	495.976	178.044	0.358972	-1.47805	0.0583281	0.149035	Name=SNF2L
PF3D7_0806800.1	2774.08	2532.69	1111.79	2139.52	2653.38	1111.79	0.419008	-1.25495	0.0586138	0.149624	V-type proton ATPase subunit a, putative
PF3D7_1118800.1	4.96753	2.552	56.7952	21.4382	3.75976	56.7952	15.0921	3.91572	0.058625	0.149624	Name=ARC40
PF3D7_1230500.1	122.808	171.131	35.9799	109.973	146.97	35.9799	0.244826	-2.03017	0.0586875	0.149696	WD repeat-containing protein, putative
PF3D7_1357500.1	73.1479	42.1621	232.953	116.088	57.655	232.953	4.03952	2.01418	0.0587391	0.149696	DNA helicase, putative
PF3D7_1434100.1	114.154	150.668	30.9282	98.5833	132.411	30.9282	0.23359	-2.09795	0.0587534	0.149696	queuine tRNA-ribosyltransferase, putative
PF3D7_1140700.1	1359.09	2132.26	694.555	1395.3	1745.68	694.555	0.397879	-1.3296	0.0590103	0.150266	chromo domain-containing protein, putative
PF3D7_0727400.1	1117.98	618.738	320.558	685.759	868.36	320.558	0.369143	-1.43775	0.0591771	0.150504	proteasome subunit alpha type-5, putative
PF3D7_0222000.1	13.6953	30.5649	0.63068	14.9636	22.1301	0.63068	0.0285037	-5.13271	0.0592378	0.150504	Name=EPF1
PF3D7_0324000.1	13.6953	30.5649	0.63068	14.9636	22.1301	0.63068	0.0285037	-5.13271	0.0592378	0.150504	Name=EPF1
PF3D7_0601300.1	13.6953	30.5649	0.63068	14.9636	22.1301	0.63068	0.0285037	-5.13271	0.0592378	0.150504	Name=EPF1
PF3D7_1246100.1	6.20218	2.55427	60.5982	23.1182	4.37822	60.5982	13.8244	3.78914	0.0593272	0.150646	Name=ALAS
PF3D7_1461100.1	3.71989	2.55502	52.3969	19.5573	3.13745	52.3969	16.6897	4.06088	0.059436	0.150837	conserved Plasmodium protein, unknown function
PF3D7_0925200.1	202.447	514.189	108.539	275.058	358.318	108.539	0.302938	-1.72291	0.0596315	0.151248	Name=RRP8
PF3D7_1110400.1	6353.72	15958.9	4245.54	8852.72	11156.3	4245.54	0.380553	-1.39383	0.0597017	0.151341	RNA-binding protein, putative
PF3D7_0416400.1	256.551	95.8477	571.38	307.926	176.199	571.38	3.24219	1.69697	0.0597685	0.151425	Name=HAT1
PF3D7_1361400.1	1.24513	1.27346	38.4707	13.6631	1.25929	38.4707	30.5501	4.93311	0.0600635	0.152087	Name=ADF2
PF3D7_1403800.1	7.43676	12.779	85.8634	35.3597	10.1079	85.8634	8.49918	3.08732	0.0604812	0.153058	Name=MISFIT
PF3D7_0514000.1	2.48474	0	42.2769	14.9206	1.24237	42.2769	33.8787	5.08231	0.0607397	0.153626	Name=TTL
PF3D7_1035600.1	4.96532	1.27643	53.6456	19.9624	3.12088	53.6456	17.1573	4.10075	0.0608729	0.153876	Name=H101
PF3D7_0527100.1	803.429	723.539	295.341	607.436	763.484	295.341	0.386831	-1.37022	0.0610902	0.154257	Name=UBC13
PF3D7_1001000.1	222.203	358.672	90.8814	223.919	290.437	90.8814	0.312931	-1.67609	0.0610922	0.154257	Name=PfJ13
PF3D7_1203500.1	446.666	776.354	219.656	480.892	611.51	219.656	0.359218	-1.47707	0.0612116	0.154472	Name=SUA5
PF3D7_1330600.1	21.0948	1.27679	106.669	43.0136	11.1858	106.669	9.52309	3.25143	0.061478	0.154945	elongation factor Tu, putative
PF3D7_0908300.1	21.0851	3.83172	102.893	42.6034	12.4584	102.893	8.24963	3.04433	0.0614936	0.154945	conserved protein, unknown function
PF3D7_0723600.1	166.557	117.314	34.7011	106.191	141.935	34.7011	0.244473	-2.03225	0.0615026	0.154945	proteasome assembly chaperone 4, putative
PF3D7_0830600.1	648.379	2241.07	488.007	1125.82	1444.72	488.007	0.337798	-1.56577	0.0615504	0.154979	Plasmodium exported protein (PHISTc), unknown function
PF3D7_1405800.1	1661.15	3614.73	1016.43	2097.44	2637.94	1016.43	0.385319	-1.37587	0.0616134	0.155051	Name=BOP1
PF3D7_0320900.1	2416.68	1295.66	727.7	1480.01	1856.17	727.7	0.392038	-1.35093	0.0619388	0.155782	Name=H2A.Z
PF3D7_1234500.1	91.8402	201.707	34.7135	109.42	146.774	34.7135	0.236539	-2.07985	0.0621803	0.156302	conserved Plasmodium protein, unknown function
PF3D7_1353400.1	416.484	476.636	159.729	350.95	446.56	159.729	0.357693	-1.48321	0.0622958	0.156469	Ran-binding protein, putative
PF3D7_0629600.1	138.942	137.92	34.0857	103.649	138.431	34.0857	0.246229	-2.02193	0.0623706	0.156469	ribosomal RNA-processing protein 7, putative
PF3D7_0722600.1	1113.55	1572.54	539.744	1075.28	1343.05	539.744	0.401887	-1.31514	0.0623791	0.156469	Name=UTP7
PF3D7_1004300.1	956.717	1873.63	542.348	1124.23	1415.17	542.348	0.383249	-1.38365	0.0623856	0.156469	E3 ubiquitin-protein ligase, putative
PF3D7_0520900.1	5581.7	3622.7	1921.59	3708.66	4602.2	1921.59	0.417535	-1.26003	0.0624395	0.156516	Name=SAHH
PF3D7_0105400.2	0	0	26.4244	8.80814	0	26.4244	113.94	6.83213	0.0626119	#N/A	conserved Plasmodium protein, unknown function
PF3D7_1338900.1	9.91935	0	75.7552	28.5582	4.95968	75.7552	15.2379	3.92959	0.0627292	0.157155	serine/threonine protein kinase, putative
PF3D7_1345400.1	39.6642	8.94507	145.84	64.8165	24.3047	145.84	5.99591	2.58398	0.0630464	0.157862	conserved Plasmodium protein, unknown function
PF3D7_0826200.1	2.48076	0	41.6617	14.7142	1.24038	41.6617	33.4247	5.06284	0.0631167	0.15795	alpha/beta hydrolase, putative
PF3D7_1339900.1	26.036	6.38814	114.266	48.8969	16.2121	114.266	7.04188	2.81596	0.0634556	0.158667	Name=ABCB5
PF3D7_1017700.1	12.4073	15.3228	97.8353	41.8552	13.8651	97.8353	7.05744	2.81915	0.0634739	0.158667	conserved Plasmodium protein, unknown function
PF3D7_0511900.1	40.9266	158.388	17.6753	72.3299	99.6572	17.6753	0.177396	-2.49495	0.0635997	0.158856	conserved Plasmodium protein, unknown function
PF3D7_0217700.1	213.532	288.45	77.6263	193.203	250.991	77.6263	0.309292	-1.69296	0.06362	0.158856	E2F-associated phosphoprotein, putative
PF3D7_0626400.1	4.95876	0	54.2936	19.7508	2.47938	54.2936	21.8209	4.44764	0.0637057	0.158981	CRAL/TRIO domain-containing protein, putative
PF3D7_1107500.1	477.024	262.796	122.417	287.412	369.91	122.417	0.330919	-1.59545	0.064215	0.160164	prefoldin, putative
PF3D7_1362200.1	788.797	627.147	272.702	562.882	707.972	272.702	0.385182	-1.37639	0.0643094	0.16031	Name=RUVB3
PF3D7_1475800.1	1.24432	2.54819	42.892	15.5615	1.89625	42.892	22.6453	4.50114	0.0644523	0.160577	conserved Plasmodium protein, unknown function
PF3D7_1250400.1	0	2.55447	41.6623	14.7389	1.27724	41.6623	32.7756	5.03455	0.0645146	0.160644	conserved Plasmodium protein, unknown function
PF3D7_0707900.1	631.614	767.343	270.144	556.367	699.478	270.144	0.386213	-1.37253	0.0647844	0.161226	ribosomal protein S8e, putative
PF3D7_1343500.1	18.6136	3.8303	94.6763	39.0401	11.2219	94.6763	8.42745	3.0751	0.0649249	0.161486	conserved protein, unknown function
PF3D7_0525500.1	215.621	474.178	109.229	266.343	344.899	109.229	0.316724	-1.6587	0.065019	0.161631	WD repeat-containing protein, putative
PF3D7_0320800.1	53.3317	2.55453	188.744	81.5434	27.9431	188.744	6.74911	2.7547	0.0651	0.161705	Name=DOZI
PF3D7_0624100.1	14.8899	10.2146	92.7842	39.2962	12.5523	92.7842	7.38947	2.88547	0.0651206	0.161705	conserved protein, unknown function
PF3D7_1324400.1	218.629	295.973	80.7704	198.457	257.301	80.7704	0.313927	-1.6715	0.0652721	0.161935	Name=PRELID
PF3D7_0819000.1	1001.47	1561.62	512.025	1025.04	1281.54	512.025	0.399547	-1.32356	0.0652853	0.161935	ribonuclease, putative
PF3D7_0603500.1	28.5313	7.66254	119.301	51.8318	18.0969	119.301	6.58716	2.71966	0.0654283	0.1622	Name=CAX
PF3D7_0824100.1	12.4094	1.27674	77.634	30.4401	6.84308	77.634	11.326	3.50156	0.0656305	0.162612	3'-5' exonuclease, putative
PF3D7_1141800.1	2.48106	0	41.0293	14.5035	1.24053	41.0293	32.9159	5.04071	0.0657507	0.16282	EELM2 domain-containing protein, putative
PF3D7_0928700.1	13.6323	1.27803	81.4465	32.1189	7.45516	81.4465	10.9058	3.44702	0.0657892	0.162826	conserved Plasmodium protein, unknown function
PF3D7_0818900.1	53142.6	36773.2	19504.7	36473.5	44957.9	19504.7	0.433845	-1.20475	0.0658278	0.162831	Name=HSP70
PF3D7_1349800.1	105.463	141.735	29.035	92.0778	123.599	29.035	0.234925	-2.08972	0.065881	0.162874	GPN-loop GTPase, putative
PF3D7_1472000.1	147.88	211.711	49.8459	136.479	179.795	49.8459	0.277252	-1.85073	0.0659267	0.162897	Name=ISY1
PF3D7_0810600.1	2029.68	3889.48	1192.06	2370.41	2959.58	1192.06	0.402787	-1.31191	0.0659842	0.162949	Name=DBP1
PF3D7_1407500.1	253.327	270.525	83.932	202.595	261.926	83.932	0.320445	-1.64185	0.0660216	0.162952	Name=TRM112
PF3D7_0318800.1	0	1.27631	33.4486	11.575	0.638154	33.4486	52.8643	5.72422	0.066077	0.163	triosephosphate isomerase, putative
PF3D7_0807000.1	370.644	394.835	135.105	300.195	382.74	135.105	0.352997	-1.50227	0.0662346	0.163299	YEATS domain-containing protein, putative
PF3D7_0904300.1	2.47816	1.2782	42.3034	15.3533	1.87818	42.3034	22.4915	4.49131	0.0663191	0.163418	conserved protein, unknown function
PF3D7_1474900.1	28.5098	1.27783	125.636	51.8079	14.8938	125.636	8.42505	3.07468	0.0664854	0.163738	Name=CITH
PF3D7_0903700.1	52.0868	7.66411	171.704	77.1516	29.8754	171.704	5.74311	2.52183	0.0665963	0.163921	alpha tubulin 1
PF3D7_1439700.1	38.4418	7.66459	140.775	62.2937	23.0532	140.775	6.10166	2.6092	0.0666884	0.164058	leucine carboxyl methyltransferase, putative
PF3D7_1119200.1	163.958	459.298	92.7616	238.672	311.628	92.7616	0.297695	-1.74809	0.0667699	0.164169	conserved protein, unknown function
PF3D7_0607200.1	12.4082	0	83.3165	31.9082	6.20408	83.3165	13.4028	3.74446	0.0671963	0.165127	RING zinc finger protein, putative
PF3D7_0210300.1	37.2154	8.93952	137.606	61.2538	23.0775	137.606	5.95847	2.57494	0.0672557	0.165157	monocarboxylate transporter, putative
PF3D7_0418400.1	146.005	36.8679	15.7583	66.2102	91.4362	15.7583	0.172321	-2.53683	0.0672823	0.165157	conserved Plasmodium protein, unknown function
PF3D7_0820800.1	11.1602	3.83239	73.8599	29.6175	7.49629	73.8599	9.84241	3.29901	0.0679803	0.16678	conserved Plasmodium protein, unknown function
PF3D7_0204000.1	4.96056	0	53.0264	19.329	2.48028	53.0264	21.3066	4.41323	0.0680615	0.166888	Name=CAPH2
PF3D7_1471000.1	227.053	260.489	77.006	188.183	243.771	77.006	0.315902	-1.66245	0.0681424	0.166995	Name=RCL1
PF3D7_0417600.1	2.48063	0	40.3998	14.2935	1.24031	40.3998	32.4162	5.01864	0.06847	0.167707	conserved Plasmodium protein, unknown function
PF3D7_1463400.1	237.014	520.919	124.341	294.091	378.967	124.341	0.328131	-1.60766	0.0685509	0.167723	DNA-directed RNA polymerase III subunit RPC4, putative
PF3D7_1435400.1	292.956	301.236	99.7174	231.303	297.096	99.7174	0.335642	-1.575	0.0685513	0.167723	Name=EMC4
PF3D7_0202400.1	6125.36	4190.92	2217.41	4177.9	5158.14	2217.41	0.429884	-1.21798	0.0685942	0.167737	Name=PTEF
PF3D7_1244000.1	70.6569	8.94458	210.234	96.6117	39.8007	210.234	5.27874	2.40019	0.0686779	0.16775	glucose inhibited division protein a homologue, putative
PF3D7_0929300.1	19.8467	8.94005	99.7349	42.8406	14.3934	99.7349	6.92507	2.79183	0.0686892	0.16775	conserved Plasmodium protein, unknown function
PF3D7_0219600.1	78.1039	14.0545	221.591	104.583	46.0792	221.591	4.80624	2.26491	0.0687114	0.16775	Name=RFC1
PF3D7_1430100.1	31.0268	5.10654	123.075	53.0695	18.0667	123.075	6.80615	2.76684	0.0689639	0.168217	Name=PTPA
PF3D7_1435700.1	30.9861	2.55583	126.27	53.2707	16.771	126.27	7.52066	2.91086	0.0689775	0.168217	ataxin-2 like protein, putative
PF3D7_0619500.1	213.183	371.876	94.0714	226.377	292.529	94.0714	0.321602	-1.63665	0.0690766	0.168367	Name=ACS12
PF3D7_0905900.1	207.061	336	86.4877	209.85	271.531	86.4877	0.31854	-1.65045	0.0692767	0.168764	Name=SEC27
PF3D7_1024900.1	14.872	10.224	90.9164	38.6708	12.548	90.9164	7.24305	2.8566	0.0695136	0.169197	conserved Plasmodium protein, unknown function
PF3D7_1110500.1	229.316	106.06	510.121	281.833	167.688	510.121	3.04158	1.60482	0.0695298	0.169197	Name=VPS35
PF3D7_0405500.1	163.405	103.01	32.7806	99.7317	133.207	32.7806	0.246075	-2.02283	0.069869	0.16993	conserved Plasmodium protein, unknown function
PF3D7_1011200.1	183.544	148.679	46.0081	126.077	166.112	46.0081	0.276965	-1.85222	0.0700789	0.170278	Name=BET1
PF3D7_0204200.1	372.021	354.22	128.679	284.973	363.12	128.679	0.354368	-1.49668	0.0700877	0.170278	Name=SEC66
PF3D7_1149600.1	1068.68	2244.84	649.619	1321.05	1656.76	649.619	0.392111	-1.35067	0.0701265	0.17028	DnaJ protein, putative
PF3D7_1136600.1	720.078	1859.45	477.938	1019.15	1289.76	477.938	0.370576	-1.43216	0.0702164	0.170406	conserved Plasmodium protein, unknown function
PF3D7_1247400.1	1026.49	826.667	375.633	742.932	926.581	375.633	0.405392	-1.30261	0.0703122	0.170533	Name=FKBP35
PF3D7_1429400.1	776.835	896.081	337.171	670.029	836.458	337.171	0.403099	-1.31079	0.0703443	0.170533	rRNA (adenosine-2'-O-)-methyltransferase, putative
PF3D7_1470500.1	8.67716	1.2778	63.7646	24.5732	4.97748	63.7646	12.786	3.6765	0.0705603	0.170885	Name=PDEdelta
PF3D7_0925900.1	1328.42	2785.57	816.195	1643.4	2057	816.195	0.396798	-1.33352	0.0705655	0.170885	Name=LCN
PF3D7_0205500.1	196.587	219.157	63.0777	159.607	207.872	63.0777	0.30345	-1.72047	0.070615	0.170913	DNA-directed RNA polymerase II 16 kDa subunit, putative
PF3D7_1215900.1	182.321	180.094	52.3938	138.269	181.207	52.3938	0.289138	-1.79017	0.0707148	0.171	Name=SR10
PF3D7_0720200.1	309.887	247.142	92.0881	216.373	278.515	92.0881	0.330633	-1.5967	0.0707868	0.171	conserved protein, unknown function
PF3D7_0409400.1	785.006	993.795	359.191	712.664	889.401	359.191	0.403864	-1.30806	0.0707944	0.171	Name=DnaJ
PF3D7_0904700.1	8.69378	1.27593	63.7358	24.5685	4.98486	63.7358	12.764	3.67401	0.0708031	0.171	Name=HU
PF3D7_1221600.1	12.4095	2.55346	75.1092	30.0241	7.48149	75.1092	10.0261	3.32568	0.0710826	0.171583	protein TSSC1, putative
PF3D7_0214100.1	2234.52	3947.75	1287.35	2489.87	3091.14	1287.35	0.416471	-1.26371	0.0713817	0.172196	Name=SEC31
PF3D7_0220700.1	143.98	231.052	53.6468	142.893	187.516	53.6468	0.286113	-1.80534	0.0714132	0.172196	Plasmodium exported protein (hyp9), unknown function
PF3D7_1414400.1	136.418	37.0431	326.363	166.608	86.7307	326.363	3.7617	1.91138	0.0716321	0.172631	Name=PP1
PF3D7_1366200.1	36.0501	14.0254	135.015	61.6968	25.0378	135.015	5.38998	2.43028	0.0717841	0.172848	conserved protein, unknown function
PF3D7_1235600.1	115.396	6.38416	317.486	146.422	60.8903	317.486	5.21166	2.38174	0.0718382	0.172848	Name=SHMT
PF3D7_0921000.1	314.117	151.873	69.4205	178.47	232.995	69.4205	0.297924	-1.74699	0.0718668	0.172848	ubiquitin-conjugating enzyme E2, putative
PF3D7_0818500.1	1367.98	1881.45	683.65	1311.03	1624.72	683.65	0.420786	-1.24884	0.0718757	0.172848	zinc finger protein, putative
PF3D7_1022600.1	583.844	1726.32	415.418	908.526	1155.08	415.418	0.359658	-1.4753	0.0721406	0.173216	Name=Kelch10
PF3D7_1144500.1	177.372	158.372	47.343	127.696	167.872	47.343	0.282014	-1.82616	0.0721679	0.173216	Name=AOS1
PF3D7_0828500.1	12.4134	1.27642	75.1036	29.5978	6.84492	75.1036	10.9546	3.45346	0.072211	0.173216	translation initiation factor eIF-2B subunit alpha, putative
PF3D7_1466800.1	436.34	493.228	1140.82	690.128	464.784	1140.82	2.45455	1.29546	0.0722144	0.173216	NOC3 domain-containing protein, putative
PF3D7_1454500.1	357.536	280.795	109.813	249.382	319.166	109.813	0.344054	-1.53929	0.0722214	0.173216	Name=ISCU
PF3D7_1149500.1	88.0645	303.975	50.4994	147.513	196.02	50.4994	0.25766	-1.95646	0.0723828	0.17351	#N/A
PF3D7_1145700.1	0	1.27626	32.186	11.1541	0.638128	32.186	50.8638	5.66857	0.0724691	0.173625	bicoid-interacting protein BIN3, putative
PF3D7_1464000.1	208.333	548.012	121.836	292.727	378.173	121.836	0.322198	-1.63398	0.0725723	0.173779	YL1 nuclear protein, putative
PF3D7_1011900.1	50.9075	38.2855	183.015	90.736	44.5965	183.015	4.10327	2.03677	0.0726691	0.173919	Name=HO
PF3D7_0908600.1	213.401	309.015	84.5807	202.332	261.208	84.5807	0.323822	-1.62673	0.0728179	0.174182	ribosomal RNA methyltransferase, putative
PF3D7_1240000.1	160.046	236.236	58.7019	151.661	198.141	58.7019	0.296281	-1.75496	0.0728736	0.174223	3-hydroxyisobutyryl-CoA hydrolase, putative
PF3D7_1462300.1	1163.7	1929.82	635.787	1243.1	1546.76	635.787	0.411052	-1.28261	0.0730547	0.174542	GTP-binding protein, putative
PF3D7_1465200.1	383.406	499.249	162.847	348.501	441.328	162.847	0.369003	-1.4383	0.0730848	0.174542	Name=MED4
PF3D7_1335800.1	9.92499	1.27699	66.9082	26.0367	5.60099	66.9082	11.9247	3.57588	0.0733467	0.174992	conserved Plasmodium protein, unknown function
PF3D7_1358100.1	1158.14	2740.23	760.069	1552.81	1949.18	760.069	0.389951	-1.35863	0.0733511	0.174992	Sas10 domain-containing protein, putative
PF3D7_1306900.1	301.529	371.549	118.031	263.703	336.539	118.031	0.350729	-1.51157	0.0734243	0.175074	Name=SNRPA
PF3D7_1145500.1	16.1199	3.83245	84.5922	34.8482	9.97618	84.5922	8.46988	3.08234	0.0735721	0.175333	Name=ABCB3
PF3D7_0916500.1	48.4061	19.1482	160.31	75.9548	33.7772	160.31	4.74407	2.24612	0.0737162	0.175579	Name=UFD1
PF3D7_0624500.1	42.1655	20.4376	150.241	70.948	31.3016	150.241	4.79794	2.26242	0.0737533	0.175579	Name=APC11
PF3D7_1447100.1	324.392	558.544	158.365	347.101	441.468	158.365	0.358741	-1.47899	0.0738921	0.175816	conserved Plasmodium protein, unknown function
PF3D7_1450300.1	173.586	217.184	58.7105	149.827	195.385	58.7105	0.300497	-1.73458	0.0744002	0.176899	Name=CPR
PF3D7_1235000.1	2.48439	0	39.1233	13.8692	1.24219	39.1233	31.3605	4.97088	0.0744475	0.176899	Name=PIH1
PF3D7_1217300.1	73.1419	149.493	358.59	193.742	111.318	358.59	3.22197	1.68794	0.0744941	0.176899	Name=EngA
PF3D7_1423200.1	481.33	814.76	247.438	514.509	648.045	247.438	0.381837	-1.38897	0.0745376	0.176899	Name=CYP52
PF3D7_0401600.1	285.603	213.109	80.7774	193.163	249.356	80.7774	0.323932	-1.62623	0.074553	0.176899	Name=RIF
PF3D7_0914400.1	2.48892	0	39.1064	13.8651	1.24446	39.1064	31.3061	4.96837	0.0746306	0.176899	Name=KIC3
PF3D7_0515600.1	3.71852	0	45.4567	16.3917	1.85926	45.4567	24.3513	4.60593	0.0746443	0.176899	Name=GEP
PF3D7_1450400.1	727.352	1735.78	469.755	977.629	1231.57	469.755	0.381443	-1.39046	0.074662	0.176899	E3 ubiquitin-protein ligase ZNF598, putative
PF3D7_1346800.1	0	0	24.6168	8.20559	0	24.6168	106.318	6.73224	0.0746819	#N/A	Name=P47
PF3D7_1023000.1	14.8895	31.9215	126.238	57.6829	23.4055	126.238	5.39592	2.43187	0.0749305	0.177442	conserved Plasmodium protein, unknown function
PF3D7_1449800.1	207.317	158.269	53.6446	139.744	182.793	53.6446	0.293461	-1.76876	0.0751562	0.177883	conserved protein, unknown function
PF3D7_0506500.1	293.6	244.176	698.988	412.255	268.888	698.988	2.59946	1.37821	0.0752212	0.177943	conserved Plasmodium protein, unknown function
PF3D7_0110400.1	439.782	404.382	157.12	333.762	422.082	157.12	0.372248	-1.42566	0.0752805	0.17799	Name=RPB9
PF3D7_1420900.1	16.1343	3.82985	83.9432	34.6358	9.98205	83.9432	8.40049	3.07047	0.0753474	0.178054	mannose-1-phosphate guanyltransferase, putative
PF3D7_1321700.1	2317.76	4093.17	1354.25	2588.39	3205.46	1354.25	0.422486	-1.24302	0.0757533	0.178864	Name=SF1
PF3D7_1450600.1	116.676	123.821	29.6634	90.0536	120.249	29.6634	0.246687	-2.01925	0.0757696	0.178864	S-adenosylmethionine-dependent methyltransferase, putative
PF3D7_0625000.1	0	1.27703	31.5608	10.9459	0.638517	31.5608	49.864	5.63993	0.0758819	#N/A	Name=SMS1
PF3D7_1428400.1	13.6305	8.94709	83.9745	35.5174	11.2888	83.9745	7.43582	2.89449	0.076057	0.179424	Name=WDTC1
PF3D7_0213600.1	8.67368	17.8947	92.1833	39.5839	13.2842	92.1833	6.94347	2.79566	0.0760865	0.179424	conserved Plasmodium protein, unknown function
PF3D7_1468500.1	31.0517	11.4827	121.159	54.5644	21.2672	121.159	5.69391	2.50942	0.0761452	0.179453	Name=DER1-1
PF3D7_0109700.1	245.973	654.425	151.442	350.613	450.199	151.442	0.336413	-1.57169	0.0761789	0.179453	Name=RRP36
PF3D7_0406900.1	1.23934	6.38999	54.2972	20.6422	3.81467	54.2972	14.2622	3.83413	0.0763328	0.179722	conserved Plasmodium protein, unknown function
PF3D7_1116300.1	310.358	312.707	109.182	244.082	311.532	109.182	0.35047	-1.51264	0.0764977	0.180016	Name=CYP19C
PF3D7_1219600.1	1704.06	1293.35	639.573	1212.33	1498.71	639.573	0.426746	-1.22855	0.0766943	0.180384	Name=ATP2
PF3D7_1367500.1	37.2222	52.3528	181.153	90.2427	44.7875	181.153	4.04536	2.01627	0.0767497	0.180392	NADH-cytochrome b5 reductase, putative
PF3D7_0709400.1	14.874	1.27787	80.812	32.3213	8.07594	80.812	9.99019	3.32051	0.0767978	0.180392	Cg7 protein
PF3D7_1014000.1	3.72271	1.27677	44.8135	16.6043	2.49974	44.8135	17.8971	4.16166	0.0768182	0.180392	Name=FS
PF3D7_1145000.1	6.20395	7.66114	66.2748	26.7133	6.93255	66.2748	9.56208	3.25733	0.0769372	0.180578	conserved Plasmodium protein, unknown function
PF3D7_1136300.1	977.892	3566.75	820.762	1788.47	2272.32	820.762	0.361209	-1.4691	0.076993	0.180614	Name=TSN
PF3D7_0908400.1	8.68678	3.83015	64.3791	25.632	6.25846	64.3791	10.2778	3.36146	0.0771588	0.180789	conserved Plasmodium protein, unknown function
PF3D7_0106500.1	4.95782	7.66745	63.7663	25.4638	6.31263	63.7663	10.1065	3.33722	0.0771762	0.180789	conserved Plasmodium protein, unknown function
PF3D7_1024100.1	13.6357	3.83336	77.0224	31.4971	8.73453	77.0224	8.80831	3.13887	0.0771882	0.180789	conserved Plasmodium protein, unknown function
PF3D7_0606600.1	730.983	1712.93	471.663	971.857	1221.95	471.663	0.386004	-1.37331	0.0773014	0.18096	conserved Plasmodium protein, unknown function
PF3D7_0908800.1	441.443	546.758	189.385	392.529	494.101	189.385	0.383301	-1.38345	0.0773911	0.181064	mitochondrial carrier protein, putative
PF3D7_1308500.1	11.1661	1.27695	69.4323	27.2918	6.22152	69.4323	11.1412	3.47783	0.0774528	0.181064	conserved Plasmodium protein, unknown function
PF3D7_1222600.1	13.6292	20.452	102.918	45.6666	17.0406	102.918	6.04147	2.5949	0.0774664	0.181064	Name=AP2-G
PF3D7_0527400.1	94.2412	163.516	32.1954	96.6507	128.878	32.1954	0.249837	-2.00094	0.0776117	0.181309	conserved Plasmodium protein, unknown function
PF3D7_1207100.1	1026.42	2670.53	715.294	1470.75	1848.47	715.294	0.386975	-1.36969	0.0778073	0.181595	pre-rRNA-processing protein ESF1, putative
PF3D7_0822100.1	161.449	164.6	46.698	124.249	163.025	46.698	0.286449	-1.80365	0.0778193	0.181595	Name=MED7
PF3D7_0618500.1	13.6581	0	83.3034	32.3205	6.82903	83.3034	12.1772	3.60612	0.0778551	0.181595	Name=MDH
PF3D7_1140600.1	1.23918	10.225	66.2951	25.9197	5.73208	66.2951	11.5872	3.53446	0.077934	0.181684	conserved Plasmodium protein, unknown function
PF3D7_0601400.1	49.6669	42.1134	5.67975	32.4867	45.8902	5.67975	0.123765	-3.01432	0.078035	0.181791	#N/A
PF3D7_0501100.1	376.822	330.959	128.162	278.648	353.891	128.162	0.362145	-1.46536	0.0780607	0.181791	Name=HSP40
PF3D7_0829600.1	1.24182	1.27604	34.7086	12.4088	1.25893	34.7086	27.5708	4.78507	0.0781812	0.181978	Name=ETRAMP8
PF3D7_0905500.1	1.23994	0	30.9332	10.7244	0.619972	30.9332	49.3152	5.62396	0.0788795	#N/A	conserved protein, unknown function
PF3D7_1331600.1	8.69898	1.27535	61.203	23.7258	4.98716	61.203	12.2524	3.61499	0.0792487	0.184367	Name=DEH
PF3D7_1477300.1	8.68161	3.83189	63.7569	25.4235	6.25675	63.7569	10.181	3.34781	0.0792948	0.184379	Name=Pfg14-744
PF3D7_0415200.1	18.5859	21.7297	111.126	50.4805	20.1578	111.126	5.51341	2.46294	0.0793727	0.184465	conserved Plasmodium protein, unknown function
PF3D7_1027100.1	565.383	1407.89	373.098	782.124	986.637	373.098	0.378167	-1.4029	0.0795159	0.184702	Name=MPP10
PF3D7_0607800.1	26.046	1.27725	111.1	46.1411	13.6616	111.1	8.12238	3.0219	0.0796441	0.184904	GTP-binding protein, putative
PF3D7_0409300.1	256.584	352.684	106.065	238.445	304.634	106.065	0.348186	-1.52207	0.0799302	0.185473	methyltransferase, putative
PF3D7_1344800.1	560.607	728.037	258.181	515.608	644.322	258.181	0.400711	-1.31937	0.0803417	0.186257	Name=ATCase
PF3D7_0720300.1	1.26968	0	30.7882	10.686	0.634839	30.7882	48.6838	5.60537	0.0803719	#N/A	conserved Plasmodium protein, unknown function
PF3D7_1235700.1	120.281	10.2197	303.647	144.716	65.2506	303.647	4.65141	2.21767	0.0803789	0.186257	ATP synthase subunit beta, mitochondrial
PF3D7_0220300.1	603.959	269.521	153.397	342.292	436.74	153.397	0.351209	-1.5096	0.0803924	0.186257	Plasmodium exported protein, unknown function
PF3D7_0301700.1	1569.57	528.945	385.73	828.082	1049.26	385.73	0.367607	-1.44376	0.0805898	0.186618	Plasmodium exported protein, unknown function
PF3D7_1246300.1	293.838	614.535	162.877	357.083	454.186	162.877	0.358636	-1.47941	0.0810047	0.187482	Name=KIC4
PF3D7_1336800.1	648.905	1211.78	371.143	743.942	930.341	371.143	0.398945	-1.32574	0.0810503	0.187491	Name=NUDC
PF3D7_1421900.1	13.6766	1.27487	75.7061	30.2192	7.47574	75.7061	10.113	3.33815	0.0811823	0.1877	Name=CTR2
PF3D7_1324100.1	24.8052	7.66364	103.525	45.3314	16.2344	103.525	6.3721	2.67177	0.0812668	0.187799	conserved Plasmodium membrane protein, unknown function
PF3D7_0606800.1	44.648	28.1007	157.183	76.6439	36.3744	157.183	4.32024	2.11111	0.0814689	0.188169	Name=VFT1
PF3D7_1316200.1	11.1719	3.82933	69.4238	28.1417	7.5006	69.4238	9.24685	3.20896	0.0815812	0.188332	ADP-ribosylation factor, putative
PF3D7_0928100.1	2.48123	11.493	68.8019	27.592	6.9871	68.8019	9.86001	3.30159	0.0820655	0.189353	conserved Plasmodium protein, unknown function
PF3D7_1207200.1	3.71671	1.27834	43.5677	16.1876	2.49753	43.5677	17.4127	4.12206	0.0825816	0.190345	zinc finger protein, putative
PF3D7_0211900.1	23.5698	17.879	111.726	51.0584	20.7244	111.726	5.39006	2.4303	0.0826467	0.190345	pseudouridine synthase, putative
PF3D7_1134200.1	441.142	1108.15	289.174	612.821	774.644	289.174	0.373319	-1.42152	0.0826635	0.190345	conserved Plasmodium protein, unknown function
PF3D7_1128700.1	3.71998	1.27748	43.5586	16.1854	2.49873	43.5586	17.4022	4.1212	0.0826673	0.190345	Name=GPI8
PF3D7_1035100.1	1.24086	0	30.2967	10.5125	0.620428	30.2967	48.2902	5.59366	0.0827151	#N/A	probable protein, unknown function
PF3D7_1344300.1	44.6059	30.6774	159.112	78.1318	37.6416	159.112	4.22618	2.07935	0.0827572	0.190345	zinc finger protein, putative
PF3D7_1113800.1	17.3595	8.94255	89.0116	38.4379	13.151	89.0116	6.76485	2.75806	0.0827676	0.190345	conserved Plasmodium membrane protein, unknown function
PF3D7_0916700.1	494.425	585.388	214.039	431.284	539.907	214.039	0.396445	-1.33481	0.0827916	0.190345	Name=HoMu
PF3D7_1204600.1	126.698	154.372	38.4927	106.521	140.535	38.4927	0.273911	-1.86822	0.0828435	0.190366	cytidine deaminase, putative
PF3D7_1214400.1	109.543	118.455	28.3818	85.46	113.999	28.3818	0.248969	-2.00596	0.083143	0.19087	Name=EMC6
PF3D7_1201000.1	3106.28	1161.21	839.603	1702.36	2133.74	839.603	0.393481	-1.34563	0.0831475	0.19087	Plasmodium exported protein (PHISTb), unknown function
PF3D7_1241700.1	85.5768	3.83186	244.296	111.235	44.7043	244.296	5.46155	2.44931	0.0831955	0.190883	Name=RFC4
PF3D7_1013100.1	649.34	1481.33	417.342	849.337	1065.33	417.342	0.391763	-1.35195	0.0833454	0.191048	Name=UTP13
PF3D7_0504100.1	12.4273	1.27534	71.2981	28.3336	6.85131	71.2981	10.3914	3.37731	0.0833525	0.191048	AN1-type zinc finger protein, putative
PF3D7_1449600.1	3.72241	10.2148	66.2747	26.7373	6.96859	66.2747	9.51966	3.25091	0.0834089	0.19108	conserved protein, unknown function
PF3D7_0519300.1	34.7252	5.10932	123.727	54.5206	19.9173	123.727	6.20653	2.63379	0.0834525	0.191082	Name=COX10
PF3D7_1223400.1	3035.88	5576.62	1860.7	3491.06	4306.25	1860.7	0.432098	-1.21057	0.0835456	0.191187	phospholipid-transporting ATPase, putative
PF3D7_1147700.1	14.8991	0	85.1975	33.3655	7.44954	85.1975	11.418	3.51324	0.083598	0.191187	ATP synthase subunit delta, mitochondrial, putative
PF3D7_1460400.1	731.826	318.881	191.188	413.965	525.353	191.188	0.363904	-1.45837	0.0836477	0.191187	Name=UCHL3
PF3D7_1477100.1	3.73141	0	43.5271	15.7528	1.8657	43.5271	23.2575	4.53963	0.0836682	0.191187	Plasmodium exported protein (hyp6), unknown function
PF3D7_0918400.1	8.67549	3.83396	62.5048	25.0047	6.25472	62.5048	9.98403	3.31962	0.0838015	0.191389	conserved Plasmodium protein, unknown function
PF3D7_0926200.1	148.965	109.77	34.0804	97.6051	129.367	34.0804	0.263426	-1.92453	0.0838416	0.191389	conserved Plasmodium protein, unknown function
PF3D7_MIT02300.1	9.94462	1.27506	63.7223	24.9807	5.60984	63.7223	11.3419	3.50358	0.0839743	0.191553	Name=CYTB
PF3D7_1234800.1	1472.25	1111.91	557.501	1047.22	1292.08	557.501	0.431471	-1.21266	0.083999	0.191553	Name=SF3B3
PF3D7_1446800.1	27.3035	2.55327	108.559	46.1385	14.9284	108.559	7.26425	2.86081	0.0843975	0.192365	Name=HDP
PF3D7_0606900.1	179.854	206.904	60.5989	149.119	193.379	60.5989	0.313377	-1.67403	0.084468	0.192428	Name=GLP2
PF3D7_0728300.1	0	0	23.3439	7.78129	0	23.3439	100.797	6.65531	0.0847206	#N/A	conserved protein, unknown function
PF3D7_1350400.1	2.48028	16.6058	81.4334	33.5065	9.54302	81.4334	8.54432	3.09497	0.0847676	0.193013	ubiquitin-activating enzyme E1, putative
PF3D7_1475200.1	3.72028	2.55481	46.0829	17.4527	3.13754	46.0829	14.6788	3.87566	0.0850494	0.193463	conserved protein, unknown function
PF3D7_1251300.1	34.7852	5.10259	123.046	54.3112	19.9439	123.046	6.16469	2.62403	0.0850515	0.193463	Name=TMK
PF3D7_0508200.1	21.0835	35.7649	133.827	63.5584	28.4242	133.827	4.7096	2.23561	0.0854273	0.19422	longevity-assurance (LAG1) protein, putative
PF3D7_1037600.1	737.72	838.095	330.801	635.539	787.908	330.801	0.419852	-1.25205	0.0855273	0.194309	Name=XPB
PF3D7_1230000.1	135.068	126.536	373.78	211.795	130.802	373.78	2.85755	1.51478	0.0855528	0.194309	TBC domain-containing protein, putative
PF3D7_1128000.1	187.12	359.148	90.9186	212.395	273.134	90.9186	0.3329	-1.58684	0.0856824	0.194449	conserved Plasmodium protein, unknown function
PF3D7_1445700.1	1394.81	2204.93	778.865	1459.54	1799.87	778.865	0.43274	-1.20843	0.0857009	0.194449	conserved Plasmodium protein, unknown function
[truncated: 3,806 more rows]
