# Supplementary material for: Ectopic Expression of Plasmodium vivax vir Genes in P. falciparum Affects Cytoadhesion via Increased Expression of Specific var Genes
Source: Microorganisms. 2022 Jun 9;10(6):1183. doi: 10.3390/microorganisms10061183 (PMC9230084; doi:10.3390/microorganisms10061183)
Supplement: Supplementary file 1 [file microorganisms-10-01183-s001.zip › Table S9_PVX-096925-3D7.xlsx]

## Sheet: Sheet1
Table S9	Normalised read counts of var genes of the P. falciparum 3D7 isolate and the P. falciparum transfectant PVX_096925-3D7 (3D7: two biological replicates, PVX_096925-3D7: one biological replicate).
	3D7-1	3D7-2	PVX_096925-3D7	baseMean	baseMeanA	baseMeanB	foldChange	log2FoldChange	pvalue	padj	name
PF3D7_0115700.1	0	0	0	0	0	0	#N/A	#N/A	#N/A	#N/A	Name=VAR
PF3D7_0833500.1	0	0	0	0	0	0	#N/A	#N/A	#N/A	#N/A	Name=VAR
PF3D7_1100100.1	0	0	0	0	0	0	#N/A	#N/A	#N/A	#N/A	Name=VAR
PF3D7_1100200.1	0	0	0	0	0	0	#N/A	#N/A	#N/A	#N/A	Name=VAR
PF3D7_1300100.1	0	0	0	0	0	0	#N/A	#N/A	#N/A	#N/A	Name=VAR
PF3D7_1300300.1	0	0	0	0	0	0	#N/A	#N/A	#N/A	#N/A	Name=VAR
PF3D7_1373500.1	0	0	0	0	0	0	#N/A	#N/A	#N/A	#N/A	Name=VAR
PF3D7_0632800.1	5.93169	9.66433	3060.4	1025.33	7.79801	3060.4	392.872	8.61792	5.71838e-26	2.50579e-22	Name=VAR
PF3D7_0900100.1	1.18633	0	207.934	69.7069	0.593164	207.934	347.67	8.44157	9.92891e-06	0.000240378	Name=VAR
PF3D7_0200100.1	0	0	21.6303	7.21011	0	21.6303	98.2213	6.61796	0.0829675	#N/A	Name=VAR
PF3D7_0600200.1	0	0	20.2355	6.74516	0	20.2355	91.8886	6.52181	0.0964661	#N/A	Name=VAR
PF3D7_1000100.1	2.37267	7.24825	208.632	72.751	4.81046	208.632	43.4388	5.44091	4.00082e-05	0.00080053	Name=VAR
PF3D7_1255200.1	1.18633	2.4161	58.6124	20.7383	1.80121	58.6124	32.5759	5.02574	0.0175275	0.0938943	Name=VAR
PF3D7_0400100.1	17.7936	9.66501	356.562	128.007	13.7293	356.562	25.9557	4.69798	7.09768e-06	0.000184036	Name=VAR
PF3D7_0100300.1	3.5603	1.20766	34.8868	13.2183	2.38398	34.8868	14.6197	3.86985	0.116708	0.295616	Name=VAR
PF3D7_0733000.1	5.93127	7.2487	94.1992	35.7931	6.58998	94.1992	14.2968	3.83762	0.0155795	0.0868568	Name=VAR
PF3D7_0800200.1	1.18615	0	7.67557	2.95391	0.593073	7.67557	12.856	3.68437	0.47329	#N/A	Name=VAR
PF3D7_0600600.1	0	0	2.79028	0.930093	0	2.79028	12.6684	3.66316	0.528761	#N/A	Name=VAR
PF3D7_1041300.1	3.55905	4.83212	50.9369	19.776	4.19559	50.9369	12.1437	3.60213	0.0753471	0.229791	Name=VAR
PF3D7_0400400.1	3.55837	1.20824	27.9112	10.8926	2.3833	27.9112	11.7006	3.54852	0.18211	#N/A	Name=VAR
PF3D7_0223500.1	3.55906	6.04013	50.9368	20.1787	4.7996	50.9368	10.6169	3.4083	0.0891789	0.254807	Name=VAR
PF3D7_0632500.1	22.5354	32.6235	281.207	112.122	27.5795	281.207	10.1982	3.35025	0.0013299	0.0152555	Name=VAR
PF3D7_0413100.1	0	3.62419	18.142	7.25538	1.81209	18.142	10.0256	3.32562	0.334979	#N/A	Name=VAR
PF3D7_1200100.1	10.6772	22.9525	162.579	65.403	16.8148	162.579	9.67282	3.27394	0.01005	0.0639701	Name=VAR
PF3D7_0700100.1	2.37265	1.20805	15.3509	6.31053	1.79035	15.3509	8.56978	3.09926	0.351867	#N/A	Name=VAR
PF3D7_0712900.1	5.93175	2.41606	33.4927	13.9468	4.17391	33.4927	8.01974	3.00356	0.201195	0.405463	Name=VAR
PF3D7_0800100.1	2.37274	4.83204	23.0262	10.077	3.60239	23.0262	6.39447	2.67682	0.318281	#N/A	Name=VAR
PF3D7_0600400.1	2.37306	1.20787	10.4663	4.68241	1.79046	10.4663	5.84316	2.54675	0.499036	#N/A	Name=VAR
PF3D7_0100100.1	18.9817	13.2882	93.5005	41.9235	16.135	93.5005	5.79393	2.53454	0.0821542	0.242098	Name=VAR
PF3D7_1150400.1	1.18617	7.24918	22.3289	10.2547	4.21767	22.3289	5.29798	2.40544	0.378084	#N/A	Name=VAR
PF3D7_0500100.1	7.11808	2.41607	25.1196	11.5512	4.76707	25.1196	5.26668	2.39689	0.344863	0.542423	Name=VAR
PF3D7_0300100.1	15.4225	18.1205	86.5229	40.022	16.7715	86.5229	5.15928	2.36717	0.108932	0.284471	Name=VAR
PF3D7_0712800.1	8.30436	6.04021	34.1905	16.1784	7.17228	34.1905	4.7663	2.25287	0.296229	0.502476	Name=VAR
PF3D7_0425800.1	4.74445	4.83297	21.6312	10.4029	4.78871	21.6312	4.51714	2.17541	0.404751	#N/A	Name=VAR
PF3D7_0324900.1	27.2862	24.1605	101.874	51.1068	25.7233	101.874	3.96019	1.98557	0.137801	0.325873	Name=VAR
PF3D7_0712600.1	13.0498	18.1205	52.3324	27.8342	15.5852	52.3324	3.35822	1.7477	0.305805	0.510102	Name=VAR
PF3D7_0421300.1	14.2362	19.3285	46.0525	26.5391	16.7823	46.0525	2.74437	1.45648	0.401773	0.589806	Name=VAR
PF3D7_0800300.1	22.5366	12.0822	44.6579	26.4256	17.3094	44.6579	2.5795	1.36709	0.435605	0.620841	Name=VAR
PF3D7_0426000.1	2.37273	10.8722	16.0486	9.76449	6.62245	16.0486	2.42438	1.27761	0.640655	#N/A	Name=VAR
PF3D7_0420700.1	24.9136	18.1203	43.2614	28.7651	21.5169	43.2614	2.0104	1.00748	0.548193	0.714508	Name=VAR
PF3D7_1240300.1	36.7735	36.2438	57.2174	43.4116	36.5087	57.2174	1.56722	0.648212	0.647173	0.785365	Name=VAR
PF3D7_1200400.1	7.11723	6.0408	9.76885	7.6423	6.57902	9.76885	1.48478	0.570253	0.847672	#N/A	Name=VAR
PF3D7_1200600.1	625.066	1191.35	1346.72	1054.38	908.21	1346.72	1.48287	0.568388	0.438945	0.622687	Name=VAR2CSA
PF3D7_0937800.1	90.1611	61.6104	110.247	87.3396	75.8858	110.247	1.45271	0.538745	0.627649	0.770313	Name=VAR
PF3D7_0712400.1	4.74556	7.24797	8.37315	6.78889	5.99676	8.37315	1.39645	0.481759	0.87783	#N/A	Name=VAR
PF3D7_0712300.1	18.9813	21.7449	25.8174	22.1812	20.3631	25.8174	1.2679	0.342437	0.854278	0.915492	Name=VAR
PF3D7_1240900.1	177.934	201.759	206.541	195.412	189.847	206.541	1.08795	0.121616	0.889532	0.936551	Name=VAR
PF3D7_0421100.1	16.609	10.8722	14.6531	14.0448	13.7406	14.6531	1.06631	0.0926232	0.96754	0.983475	Name=VAR
PF3D7_0937600.1	0	10.8688	5.58189	5.48357	5.43441	5.58189	1.02754	0.0391926	0.992055	#N/A	Name=VAR
PF3D7_0420900.1	243.201	270.599	194.677	236.159	256.9	194.677	0.757799	-0.400113	0.633498	0.774118	Name=VAR
PF3D7_0617400.1	112.693	140.143	70.475	107.77	126.418	70.475	0.557493	-0.842973	0.415206	0.60286	Name=VAR
PF3D7_0412700.1	198.099	215.05	106.759	173.303	206.574	106.759	0.516814	-0.952283	0.291499	0.498381	Name=VAR
PF3D7_0711700.1	143.548	163.085	73.9632	126.865	153.316	73.9632	0.48243	-1.05161	0.285108	0.494506	Name=VAR
PF3D7_0712000.1	102.024	90.6038	44.6571	79.095	96.314	44.6571	0.463655	-1.10888	0.331663	0.531583	Name=VAR
PF3D7_1240400.1	87.784	152.221	53.0306	97.6785	120.002	53.0306	0.441942	-1.17807	0.27952	0.490139	Name=VAR
PF3D7_0412400.1	563.469	763.531	140.252	489.084	663.5	140.252	0.211386	-2.24205	0.00295956	0.02783	Name=VAR
PF3D7_0808600.1	120.998	135.309	25.8176	94.0415	128.153	25.8176	0.201462	-2.31142	0.034115	0.144406	Name=VAR
PF3D7_1240600.1	256.242	430.073	39.075	241.797	343.157	39.075	0.113873	-3.1345	0.000358637	0.00518663	Name=VAR
PF3D7_0412900.1	2.37264	0	0	0.790879	1.18632	0	0.108109	-3.20945	0.594904	#N/A	Name=VAR
PF3D7_0808700.1	905.177	2715.67	21.6307	1214.16	1810.43	21.6307	0.0119481	-6.38707	3.50607e-14	5.90908e-12	Name=VAR
PF3D7_0809100.1	5803.43	7377.65	74.6612	4418.58	6590.54	74.6612	0.0113286	-6.46389	3.47246e-22	3.04327e-19	Name=VAR
PF3D7_1219300.1	689.259	1786.7	10.4665	828.809	1237.98	10.4665	0.00845471	-6.88603	4.05096e-15	8.06877e-13	Name=VAR
